# Supplementary material for: Comparison of transformations for single-cell RNA-seq data
Source: Nat Methods. 2023 Apr 10;20(5):665–72. doi: 10.1038/s41592-023-01814-1 (PMC10172138; doi:10.1038/s41592-023-01814-1)
Supplement: Source Data Fig. 1 — Excel file with three sheets for each panel containing the underlying data. [file 41592_2023_1814_MOESM4_ESM.xlsx]

## Sheet: Size Factor Confounding
transformation	PC_1	PC_2	PC_3	PC_4	PC_5	PC_6	PC_7	PC_8	PC_9	PC_10	cell_name	size_factor
logp1	1.09913	-3.64653	0.968678	-1.18109	2.10083	-1.74409	2.38307	1.01936	-2.46527	2.17577	cell_1	0.969559
logp1	-1.76877	-0.163985	1.99753	-0.241782	0.973319	-2.60627	1.25477	0.614091	-0.78847	-0.137859	cell_2	1.08386
logp1	-1.7492	-0.733554	-2.19604	-0.205253	-0.425483	1.21916	-0.387423	0.435404	-0.157865	0.970914	cell_3	1.01291
logp1	0.465787	2.02934	-0.85245	1.27775	1.04211	-0.922862	3.07556	-1.12482	0.621063	0.197343	cell_4	0.864458
logp1	0.132038	-0.930431	-3.54046	-0.546213	0.254981	-0.44574	-1.2666	-0.409436	-1.76048	0.205191	cell_5	0.865334
logp1	1.2325	-1.17893	0.511137	1.44458	3.3257	-1.12617	-0.257721	0.514217	-2.57903	-1.76495	cell_6	1.06152
logp1	4.68174	0.583632	2.56301	-0.165543	-2.05822	0.351932	-1.19806	1.43883	-3.05552	0.700546	cell_7	0.868399
logp1	0.259753	-2.9532	-2.50679	0.709493	0.540947	-0.272327	0.149101	0.331199	-1.45463	0.654507	cell_8	1.01554
logp1	-0.950988	3.39027	-0.418271	-0.0409104	0.518803	-3.4426	-1.87705	-0.198654	-3.07627	1.10155	cell_9	1.15261
logp1	-4.64786	0.459756	1.0587	-0.638238	-0.625811	0.509939	-2.10064	-1.44874	-1.42257	0.336859	cell_10	1.13903
logp1	4.62213	-3.45128	1.02277	-2.46296	-5.22475	1.01289	0.716084	1.42597	2.11774	2.42638	cell_11	0.701551
logp1	-0.772271	-0.76595	2.04908	1.53226	-0.715958	0.42857	-0.0473312	1.37768	1.05531	-1.39885	cell_12	1.11495
logp1	-0.668903	-1.83624	0.397408	-2.02534	-2.89821	-0.148532	-2.27948	-0.426692	-3.05611	-0.751565	cell_13	0.954232
logp1	-1.76186	3.0384	-0.361339	0.799044	-1.98618	-2.53889	1.66409	0.041742	-2.66898	-0.833685	cell_14	1.02342
logp1	-3.48729	1.14931	1.97094	2.50048	-2.34306	3.37609	-2.18263	-1.1271	-3.95659	0.24147	cell_15	0.987514
logp1	0.351368	-1.48228	0.26859	2.23129	1.75138	0.997321	1.39557	1.42765	-1.81944	-3.38037	cell_16	1.03919
logp1	-2.7824	0.579541	1.76628	0.0880706	-1.81773	-2.39263	-2.47177	-1.66833	-1.29005	4.11145	cell_17	0.946349
logp1	-1.61685	0.343209	-0.157212	-0.306352	2.42375	-0.385692	-2.30527	-0.479265	-1.70666	0.567753	cell_18	1.00766
logp1	-1.93503	-3.42466	0.477045	3.38653	0.492214	-1.4416	4.15493	1.31144	1.85727	1.36079	cell_19	1.01072
logp1	-3.11722	1.21911	1.73458	-1.27704	0.21483	1.22131	-0.839428	0.0797027	-1.70426	2.16658	cell_20	1.0532
logp1	1.24283	-4.84922	0.541979	-0.83522	0.93423	2.70597	2.66842	0.799756	-2.68406	0.103282	cell_21	1.13947
logp1	-0.40045	-0.60951	0.839633	0.308701	1.79782	-0.959412	0.315065	-1.31663	3.06021	-2.93118	cell_22	0.972624
logp1	-3.35066	-0.160757	-0.0899606	0.861302	0.764033	-0.38522	-1.31221	3.30855	0.285865	2.49695	cell_23	1.05495
logp1	0.098682	-0.381196	-0.72379	3.66842	1.15139	1.27224	-2.10161	-0.471576	0.486133	0.314174	cell_24	1.13947
logp1	-1.69682	-0.548807	-1.28406	-1.74028	2.69001	0.122239	-1.83989	-0.170537	4.72652	-1.56298	cell_25	0.848255
logp1	-0.919888	1.0653	-1.10463	-3.53444	-0.443095	-1.04905	-0.0852238	1.16575	-1.35662	-1.42893	cell_26	1.02167
logp1	1.20511	-3.21236	-0.00839734	-1.15349	1.29396	1.1096	-0.823719	-2.4687	-0.710636	0.432045	cell_27	1.12546
logp1	2.48398	-1.40488	1.47304	0.804518	1.23627	-0.0658118	0.868298	0.343562	-2.22585	0.743938	cell_28	0.907812
logp1	3.14496	5.23344	1.79707	-1.84613	0.631614	-2.57451	-1.2209	-3.03012	-2.54806	-5.70331	cell_29	0.690603
logp1	0.654959	0.212672	0.354819	1.52322	1.07682	-3.15049	2.85763	-0.134915	3.23914	-0.558697	cell_30	0.824607
logp1	8.97011	-5.39988	-2.08785	2.69331	-14.0375	-0.893609	-3.06465	-11.8097	-4.2375	-1.35778	cell_31	0.366979
logp1	-2.3031	-0.102736	-1.99614	0.0586993	-1.26473	0.563307	0.220589	-3.2132	-0.848182	-0.549084	cell_32	1.2761
logp1	-1.08867	-2.11093	0.794908	-0.829898	-0.228963	0.358103	1.62926	0.380072	0.632748	-0.814486	cell_33	2.11253
logp1	-0.817994	-0.498892	-1.01099	2.57562	-1.45269	-1.15002	-0.356055	-1.33201	-1.06614	0.127161	cell_34	1.1421
logp1	-3.36083	4.64084	0.183877	-2.72068	0.124293	1.83426	-2.90012	2.09129	-0.425886	1.89494	cell_35	0.9735
logp1	2.16313	9.04087	3.29782	-0.956764	-0.316181	-8.84522	-1.80352	9.36949	-6.21868	-2.43005	cell_36	0.471204
logp1	-0.767663	0.803561	1.69978	-1.26852	-0.492509	1.63148	-0.324486	-1.58397	1.2069	-2.04624	cell_37	0.936277
logp1	-1.28509	-1.82958	-1.036	-0.65247	-1.4447	-3.81892	1.79979	1.6669	1.42462	-2.70573	cell_38	0.901243
logp1	-1.44054	-0.607242	-0.497032	-0.215506	-1.58003	-2.96384	-0.93317	0.691788	0.524144	0.927052	cell_39	1.11232
logp1	2.24761	-3.90982	-1.07176	0.602133	1.0818	-1.64311	-2.16971	2.61035	-2.22813	-0.292974	cell_40	0.884164
logp1	-0.71036	-4.94629	-1.42775	2.6364	0.0315945	0.992804	-0.298726	2.02899	1.82486	-0.574993	cell_41	1.11451
logp1	-1.12276	-0.945117	0.216775	1.03487	1.40461	-2.60123	2.40611	0.851549	1.04184	0.0987689	cell_42	1.10926
logp1	1.62535	-1.47302	-0.227799	3.09199	-0.26174	-3.34802	0.1605	1.53541	-0.734402	0.400716	cell_43	1.08386
logp1	-1.54596	1.75003	-0.558155	-0.712539	-1.63166	3.17587	0.282721	-1.62045	-0.450119	2.11215	cell_44	0.946349
logp1	-0.981421	0.368026	2.47158	-1.50655	0.928469	1.2611	2.2344	0.495663	-2.23168	-0.7016	cell_45	1.08035
logp1	-1.6758	0.993754	0.778607	0.707738	0.272226	-2.18493	2.48954	-1.32047	1.22241	-2.35623	cell_46	1.03393
logp1	1.95702	-5.81835	-2.31981	1.34461	-0.785056	-1.43138	0.901173	0.611838	-1.18295	0.529298	cell_47	1.05364
logp1	9.52499	0.930243	-5.82855	-1.12076	4.51443	-10.0342	2.36876	-15.4492	-4.31856	-1.62545	cell_48	0.372234
logp1	-0.974426	-3.18955	-1.34837	0.795428	-1.10362	2.77952	-2.5342	1.10037	-3.88311	0.628795	cell_49	0.968683
logp1	1.02687	-1.23044	0.872559	0.618532	4.05319	0.959615	-3.1454	0.849387	-0.940931	-0.60209	cell_50	0.939342
logp1	4.77402	3.13846	0.924978	2.35314	1.22565	5.7687	19.7376	-3.99118	-0.767835	4.80792	cell_51	0.398071
logp1	-2.8729	1.10567	2.36163	1.301	0.0750929	2.78178	-2.05713	0.973774	-0.844074	-2.94701	cell_52	1.037
logp1	0.866352	-4.47192	1.47379	2.12278	2.3356	-3.90923	0.869792	-0.459498	-0.87825	0.583303	cell_53	1.29712
logp1	0.303863	-0.0715011	1.95218	-4.19381	-0.873592	1.80467	1.09374	0.15891	0.846005	-0.114514	cell_54	0.924891
logp1	-4.43978	2.66923	-4.29914	-0.780657	-0.120935	-1.63329	-0.148286	0.383008	3.08291	-0.865339	cell_55	1.17932
logp1	0.452161	-3.66787	-0.95489	-0.0907102	3.58069	2.67657	-1.99986	0.560379	-0.561093	-1.39541	cell_56	0.962552
logp1	-2.73876	0.0501918	-0.48936	-0.275802	-0.192247	0.847231	-0.689324	-1.62822	-0.813213	-3.9026	cell_57	1.00065
logp1	3.02757	-0.406445	-0.441099	0.115697	1.00925	-0.50314	1.92168	3.53718	1.64576	2.2757	cell_58	0.888105
logp1	2.02396	-2.14844	-1.40445	0.962563	0.362	-2.43054	-1.25934	3.23053	-2.67764	-2.28505	cell_59	1.08035
logp1	1.22608	-2.4287	2.74611	0.969678	1.29461	-0.0589901	1.21484	0.853643	-2.46115	0.728607	cell_60	0.868837
logp1	1.4922	-1.96195	0.639163	3.2294	-0.133816	0.682762	2.12871	1.42007	-3.12216	1.0887	cell_61	0.980069
logp1	-0.424391	-0.964298	-0.0620415	3.09426	2.78437	-2.55102	-1.13847	-0.4623	1.84316	1.13032	cell_62	0.793514
logp1	1.36161	-3.00699	-0.260719	0.940612	0.826258	-3.32977	-0.746157	1.01271	1.0659	2.55503	cell_63	1.09174
logp1	7.32452	15.1212	-14.3356	16.3503	16.3925	2.57602	-0.413521	-5.64174	-1.6572	-1.07378	cell_64	0.242171
logp1	-3.44061	-2.31131	1.4498	0.343555	-0.919592	-3.67993	-0.12199	0.544485	1.09513	0.82409	cell_65	1.06021
logp1	-2.42158	0.785346	-0.587727	2.14796	0.587565	-1.92912	-0.937541	0.975482	0.754996	1.36752	cell_66	1.03262
logp1	-0.773722	2.37636	1.76978	-4.09665	0.996435	1.13649	-1.37787	-3.46118	-0.675434	-3.58719	cell_67	0.893361
logp1	-2.10874	1.70163	-3.72945	0.0910574	-0.158186	-0.0197919	1.55897	2.54901	-2.4308	-2.79298	cell_68	1.02299
logp1	1.35062	1.7266	-1.53982	0.439609	2.91987	3.29369	-2.30192	1.72647	4.88332	0.827803	cell_69	0.734833
logp1	6.28068	0.882525	3.10162	-0.879085	4.69717	-1.90131	-8.3604	1.80964	0.733154	-2.5315	cell_70	0.465073
logp1	0.263723	7.68115	-7.49544	3.81548	-9.66836	0.0921038	0.89175	4.95218	0.257455	-0.16219	cell_71	0.425222
logp1	4.68319	2.23684	2.22207	1.46796	-0.358516	0.208686	-1.61107	6.87063	-4.719	-2.44034	cell_72	0.626666
logp1	-0.202809	-2.80196	-4.00661	-0.176744	-3.99717	-0.491297	-2.88375	1.49556	1.60487	0.434457	cell_73	0.968245
logp1	0.0107022	-2.94728	0.351243	1.54887	3.21716	-3.27904	3.7523	-1.39934	-0.150937	-3.39169	cell_74	0.951166
logp1	1.69916	-1.79306	-2.34498	-3.058	0.440312	0.313077	-0.492348	1.24569	0.774736	0.954799	cell_75	0.856137
logp1	0.317145	-2.19751	-2.80789	1.09768	-0.273133	-0.680494	-1.84249	1.43472	0.241632	1.20895	cell_76	0.930146
logp1	1.75038	-1.13232	0.945171	-1.1937	-0.398472	1.37841	-3.07369	1.24819	1.52824	-1.41017	cell_77	0.927518
logp1	-0.929912	-1.05117	-1.51493	1.49327	-1.86063	0.707284	0.0489319	0.199679	1.45704	-1.31989	cell_78	1.0913
logp1	-1.95184	-4.07661	-0.203736	1.31622	0.319702	-2.39399	-0.745987	2.29032	1.49177	-0.862578	cell_79	1.03787
logp1	-3.09388	0.464437	-0.416946	1.1532	2.43646	-0.403442	-0.48934	-0.0806466	0.0663261	3.73282	cell_80	1.00372
logp1	-2.17874	0.831092	-1.18402	-2.37853	2.26693	1.53125	-0.950154	-2.07514	-3.13422	1.89458	cell_81	0.995834
logp1	0.16538	-0.829765	2.03536	5.37054	0.451207	-1.94796	2.79522	-0.898424	-0.513615	-1.25704	cell_82	0.917446
logp1	-0.0181599	-0.957703	1.6209	0.292248	0.636115	-0.0296771	0.751226	-0.90709	0.140158	0.33173	cell_83	1.1421
logp1	0.522536	0.569584	-0.510015	6.94195	0.435903	2.18053	2.07455	0.487904	-1.72701	-0.0207815	cell_84	0.839058
logp1	0.927625	-0.92909	-0.990247	2.46366	1.42447	0.252639	2.09581	1.66138	1.58714	3.15838	cell_85	1.05189
logp1	0.421902	-1.90777	2.85559	-0.612544	4.88369	-0.0821827	1.01681	-3.54243	-1.78196	-0.428311	cell_86	0.947663
logp1	-0.863971	-2.80204	0.485664	2.2963	0.0572202	-0.786308	-0.78254	2.27384	-0.935979	1.6719	cell_87	1.09875
logp1	-4.17684	-1.78681	-0.537659	-0.820649	0.0738622	-0.732208	0.579536	0.769044	1.2974	-0.2021	cell_88	2.0683
logp1	6.28108	-2.90867	-5.35151	0.447895	-4.75015	-9.70599	-1.14149	-2.40526	4.17074	-4.3412	cell_89	0.447994
logp1	-2.82445	2.60195	-0.0251409	-1.20461	-2.65498	-1.04921	1.64908	-0.631285	-2.1864	0.997743	cell_90	1.08473
logp1	2.45501	1.54376	11.2517	6.47325	-0.538049	6.40978	5.4123	-3.7139	2.56619	0.0574402	cell_91	0.440549
logp1	1.71016	-0.036395	1.81513	1.58878	-5.18208	-6.68525	0.447584	3.22391	3.69183	-2.38849	cell_92	0.642869
logp1	9.20637	-3.87159	-2.61638	5.76681	-3.80549	8.01357	-2.81915	4.81552	-9.73275	-1.28651	cell_93	0.431791
logp1	5.78797	4.87853	10.3255	7.01936	2.44067	-3.73585	-0.210399	2.06583	-1.8195	1.37209	cell_94	0.361286
logp1	-2.67105	2.72465	0.0345145	-1.15488	-2.77194	0.855571	-2.14361	-2.25042	-2.18173	1.42837	cell_95	1.02386
logp1	-4.23772	-0.595261	0.729129	0.440105	0.0425645	0.686316	2.01177	0.384624	0.691919	4.40572	cell_96	1.13422
logp1	0.0290865	-2.76485	-0.428503	-0.834021	0.932354	-0.105455	0.157694	-1.2267	-1.65236	-6.40722	cell_97	0.836431
logp1	1.11345	1.85604	0.800296	-1.89228	2.82048	-1.85296	-2.16512	1.80142	4.85719	0.910064	cell_98	0.956859
logp1	-2.18024	2.32173	-1.75945	-0.843816	1.46007	0.992569	-1.33009	0.290481	1.4932	2.50076	cell_99	1.0532
logp1	-2.65023	1.30518	0.962766	3.19108	2.08236	1.24013	-1.45894	2.97504	-0.361427	-0.575856	cell_100	0.960363
logp1	4.28732	4.90555	-4.27764	-6.17216	-5.73838	2.70912	-14.0987	-5.53372	2.29685	-1.60122	cell_101	0.414712
logp1	-1.31076	-0.953659	-2.62476	2.27164	-1.63682	-0.15365	2.11557	-1.85085	-0.105014	5.87358	cell_102	1.0624
logp1	-1.67164	-2.39025	-1.35338	-0.888546	-0.547983	-0.173016	-1.67233	1.29776	0.288048	-1.84147	cell_103	1.20122
logp1	0.303636	-3.72863	0.636323	0.50382	-0.0233184	-1.29329	-1.81704	0.36331	1.29054	-3.76085	cell_104	1.12546
logp1	-5.80975	0.0344241	-0.165244	-2.18451	0.268326	-0.202996	-0.107528	1.5798	2.29982	-0.871936	cell_105	1.19509
logp1	-1.21606	-1.47819	-1.33471	-0.672692	-0.644226	2.13512	-1.83405	-0.321627	2.75332	1.13104	cell_106	1.09699
logp1	0.359817	-2.43007	-3.19876	-1.77519	1.67408	2.29639	2.69348	1.64685	1.46391	1.43506	cell_107	1.0116
logp1	-3.19558	-0.209378	-0.774629	-0.705089	-0.0392875	-0.819584	0.257426	1.84808	0.429781	2.74717	cell_108	1.13641
logp1	0.804386	0.987602	-1.13131	-1.91584	-0.79491	1.17032	1.10858	2.13916	-1.79196	1.9881	cell_109	1.03787
logp1	2.6376	1.31452	-2.55494	-0.282484	-0.00894441	0.578894	0.720342	1.93417	1.36445	-0.0379654	cell_110	0.648124
logp1	10.1677	-3.44983	8.7758	4.33381	-4.01613	4.71389	0.727434	0.204535	3.17068	-1.45554	cell_111	0.404202
logp1	0.87368	-1.30989	-0.894887	1.0854	2.898	-0.538228	1.0823	-0.443037	-1.61892	-1.21566	cell_112	1.02824
logp1	-3.4567	1.30924	-0.285363	-1.63881	-2.22925	-0.469266	-1.50514	0.980615	-2.6111	1.83958	cell_113	1.09305
logp1	-1.8392	0.240684	-0.855802	-0.747856	-1.52039	-1.94633	-0.605994	-0.675164	2.40386	-1.09525	cell_114	1.12633
logp1	-2.45388	1.57432	-1.03328	-0.516338	-2.35314	1.86032	1.75117	-4.88183	3.14957	-0.657806	cell_115	1.13685
logp1	6.78852	0.801325	-2.94073	3.67536	-2.14103	-1.33391	5.49607	0.0497475	1.93972	11.2859	cell_116	0.481276
logp1	3.16537	-0.882963	-1.43619	0.630892	-0.875042	-0.114799	-1.23663	1.19207	-2.42861	2.07305	cell_117	0.884602
logp1	-4.06232	-0.28677	0.481145	0.477323	0.0793679	0.0744298	-0.598754	1.34383	0.342947	-0.749593	cell_118	2.06436
logp1	1.54579	-1.78602	-0.20873	0.235801	-0.577565	-2.7564	2.94258	0.669374	-1.81765	-1.09004	cell_119	1.00372
logp1	-3.24998	-1.5037	-1.89352	0.0176735	-0.971987	1.62835	0.589335	1.34287	-0.212519	0.449475	cell_120	1.00985
logp1	-0.168364	-1.1172	1.88926	-0.0201379	0.612595	1.8923	1.72469	1.27707	-1.83789	-1.18236	cell_121	0.811469
logp1	-3.40572	-0.0596335	1.66034	0.554046	-3.17693	2.24441	3.8035	-2.25308	1.18454	1.02928	cell_122	1.06108
logp1	-1.57321	-1.82569	-0.722423	0.720774	0.655793	0.625818	0.234987	1.9733	1.99442	0.194681	cell_123	1.07291
logp1	0.429523	-3.71559	0.446828	2.51486	1.49836	-0.193097	0.43693	-0.373505	4.10483	-1.54078	cell_124	0.9735
logp1	-1.33143	-0.106774	1.50246	-0.962249	0.1601	1.85702	-1.35726	0.566188	2.66293	-0.59529	cell_125	0.878033
logp1	5.53228	-0.646305	-0.805844	-3.36599	-6.54627	1.3857	-0.89885	1.56221	-4.33071	0.62191	cell_126	0.651628
logp1	-0.517488	6.59328	-0.798068	-1.52389	2.26394	0.712729	-2.09804	-3.2806	-2.22958	-0.154246	cell_127	0.759794
logp1	2.85989	-3.05132	-1.34939	-0.20872	0.862216	1.37133	-1.6061	-0.681317	0.995775	-1.43699	cell_128	0.978755
logp1	-1.11234	2.91016	-0.935252	-1.32896	2.94282	4.51922	0.268574	-4.15976	2.99936	0.797853	cell_129	0.751474
logp1	-0.743548	0.538814	-1.9661	0.314721	-1.38047	2.2207	1.55046	-2.56666	1.27101	-5.45605	cell_130	0.89774
logp1	-1.08412	-0.871189	-2.41322	-1.55369	-0.868816	1.10188	2.97353	-3.18842	1.08185	1.82931	cell_131	0.927956
logp1	2.89763	-0.639449	-0.462732	-0.144242	-1.66236	1.22737	-3.37394	-0.252877	-0.182202	-1.37796	cell_132	1.01248
logp1	0.0581556	-3.67214	2.04616	3.44836	-2.16316	-1.26051	0.527741	-0.715283	2.27074	0.0092095	cell_133	1.00328
logp1	0.203711	-0.451092	-1.23734	-1.73016	-1.09518	-1.90152	0.553655	1.37892	-1.04781	-0.0432855	cell_134	1.08342
logp1	-3.54655	2.15503	0.358238	-2.09665	1.47654	-2.51994	2.3051	1.14055	-3.06214	-1.8414	cell_135	1.08429
logp1	-0.112241	1.56289	-1.99144	-1.54877	-2.36287	1.74902	-1.11455	1.48533	-2.94964	-2.01088	cell_136	1.05714
logp1	6.74042	9.39346	-20.808	1.44213	-5.57196	-5.74726	0.0760142	7.87027	2.68835	2.79962	cell_137	0.291656
logp1	-2.82586	1.0749	-1.64911	-1.11355	0.737973	-0.778322	0.357467	1.11022	1.08815	-2.55792	cell_138	1.12502
logp1	-4.60955	1.41014	0.684157	-0.937916	1.25679	0.0135156	1.8346	-0.374373	0.576216	-1.8371	cell_139	1.24895
logp1	-2.03171	-1.49711	0.729322	-1.28122	-1.09927	-2.36016	-1.22971	-1.41953	0.848593	0.387298	cell_140	1.04357
logp1	-2.19703	1.00745	-1.57825	-1.25093	-0.543042	-1.79813	1.74342	-0.319211	-0.223718	2.14166	cell_141	1.1456
logp1	-3.30551	1.32895	1.20099	-0.344677	-0.625231	1.24943	1.26611	0.248025	4.12749	-0.570696	cell_142	1.21042
logp1	1.93012	-3.33157	0.937525	-1.52154	0.808882	-0.784531	0.721678	0.612424	0.83452	-0.274653	cell_143	0.959487
logp1	6.90022	4.55867	-2.0312	12.3507	-7.35133	9.46088	4.50734	0.740365	6.05771	-1.43273	cell_144	0.390626
logp1	-0.771423	-1.36334	-1.04756	-1.41854	0.590719	-0.589288	2.45379	1.47533	0.145243	0.0717221	cell_145	1.13334
logp1	3.10123	-0.846509	1.10498	2.51492	3.3931	0.915398	-1.80661	2.49068	0.285725	-2.05772	cell_146	0.884164
logp1	1.43852	0.608301	0.685251	-0.992135	0.0167638	0.0516725	3.53474	-2.63508	2.97343	6.06783	cell_147	1.02518
logp1	3.67289	-2.18727	0.806683	0.378088	-1.68779	-2.33907	0.0368635	-0.10031	-1.57094	0.433815	cell_148	1.48368
logp1	-0.391432	-3.37279	0.661766	2.34701	1.52132	-1.5019	0.87688	0.84771	-0.419298	-0.117313	cell_149	1.10181
logp1	5.20539	4.98125	1.86572	5.20765	-4.66154	3.21906	-5.20418	1.07755	2.54841	-2.54466	cell_150	0.426098
logp1	-3.68391	-1.05699	-1.02565	-0.833079	0.454079	0.983979	0.278492	0.319437	1.2722	0.135817	cell_151	2.18348
logp1	-0.565686	-2.59864	-0.462284	-0.306932	-0.674936	-2.13213	1.04589	-3.26092	1.9166	-1.128	cell_152	1.02255
logp1	-0.879954	1.05798	-0.921451	-0.751743	0.568689	0.394459	-2.53051	-0.511305	-0.185538	3.16735	cell_153	1.10444
logp1	-4.08473	1.54429	0.552267	1.22646	-1.30026	2.44268	0.358611	-0.0102274	0.408357	0.631344	cell_154	1.04225
logp1	2.43509	1.56726	-1.49052	-1.54474	0.782039	-0.595199	2.8155	2.16312	-4.73247	0.0164309	cell_155	0.917446
logp1	-0.0424648	-0.19767	-1.36552	0.627893	-1.8079	3.13362	1.62036	0.368879	-2.13078	-4.04607	cell_156	0.812345
logp1	-3.5356	3.44112	3.35987	-1.61023	-2.09234	-1.26698	1.5819	-2.08743	-2.35242	-0.308276	cell_157	0.91876
logp1	0.877268	1.53177	2.04973	2.60019	-1.44491	-3.24729	-1.97191	1.13374	-0.96223	-1.2923	cell_158	1.00415
logp1	12.4056	1.1949	-4.05471	-12.6542	-4.04956	-2.84196	12.8068	0.760604	9.16717	-12.023	cell_159	0.304794
logp1	0.19918	2.09538	-1.56708	-0.992137	-0.696278	-1.362	-0.433172	-1.39443	-2.15077	-3.52884	cell_160	0.935401
logp1	-0.994968	1.12208	-2.24143	-2.62054	-3.40619	2.70401	0.450706	-0.358075	0.486029	0.519423	cell_161	0.946349
logp1	2.96974	-1.63822	0.87805	1.83471	4.00807	1.03225	-0.565259	-2.52204	0.462777	-1.8236	cell_162	0.955108
logp1	-2.90188	0.335404	0.977783	0.972757	2.4317	0.600569	0.429705	-2.83229	2.58594	0.401884	cell_163	1.08867
logp1	1.43044	-1.51066	-1.97485	-0.545161	0.864003	-0.781449	2.10886	-0.774105	2.85046	1.01573	cell_164	0.781253
logp1	2.1804	0.551884	-0.475194	0.553116	-0.605231	0.20214	1.38748	0.727697	-4.65314	0.238038	cell_165	0.906498
logp1	0.72885	-0.557114	-2.62397	-0.538952	-1.69505	-2.71066	3.1601	-2.54496	-1.75882	-2.48633	cell_166	1.02736
logp1	1.04621	-2.223	1.36001	-0.638241	2.38082	1.0717	0.731809	1.46732	-0.477589	1.02143	cell_167	0.942408
logp1	-2.10718	0.959875	1.07233	0.933713	-0.314796	0.898085	-1.35283	-0.29145	-0.334433	1.70945	cell_168	1.44295
logp1	2.50173	-4.55543	-0.823761	-1.02825	-0.524527	-1.3002	-1.07787	-0.0780897	-1.43833	-2.29133	cell_169	0.800521
logp1	-1.45972	-0.631403	-1.75367	-0.362044	1.10518	-2.16289	2.08698	-2.91256	-1.97172	-2.26771	cell_170	1.0081
logp1	-0.352025	-1.7837	-0.282031	-0.51749	-1.03592	-0.065447	-1.39888	0.4608	-1.11833	0.889229	cell_171	1.08824
logp1	6.90173	-0.489279	1.80222	-2.4897	-1.69385	2.92557	-1.77717	2.06539	1.27328	-4.72199	cell_172	0.70374
logp1	-1.76289	-0.0989415	0.90956	-0.296042	-1.25682	3.81102	-0.742634	-1.4234	1.51995	-0.69284	cell_173	1.17407
logp1	-1.24685	-0.880321	0.358844	1.82489	1.19009	0.194155	0.00139592	-0.769434	-2.35896	0.221732	cell_174	1.03656
logp1	-0.574434	1.60571	-1.60041	-2.21053	1.61719	1.77446	0.545314	0.735804	-2.5314	-0.160065	cell_175	0.976128
logp1	-2.61795	1.96065	-2.69275	-2.31168	-0.310267	2.8586	2.36668	-1.20293	0.599092	-5.12898	cell_176	0.934087
logp1	-2.40293	0.342726	-0.920461	-1.51701	-0.504891	1.9571	0.239452	0.866229	0.673653	2.54529	cell_177	1.09043
logp1	1.97427	-1.59789	-1.83489	0.968939	1.85881	1.2818	-2.12175	-1.53421	0.516172	-3.84897	cell_178	0.977004
logp1	-3.17218	-0.11788	-3.22398	-0.249623	-0.378824	0.600076	1.03678	0.208095	-1.42212	-1.83571	cell_179	1.00503
logp1	-1.36868	-0.25446	-1.37901	-2.1693	0.497259	-0.366493	1.25187	1.58372	-2.35235	1.99669	cell_180	0.935839
logp1	-1.50861	-0.376589	-1.95451	0.636593	1.66829	-0.363437	-0.313913	0.33916	1.9186	2.21652	cell_181	1.00722
logp1	3.38072	-1.83022	1.05525	-4.04175	1.82692	-2.86463	-2.69292	-0.409159	5.74082	0.144352	cell_182	0.873216
logp1	-4.07269	0.228644	-0.67472	-0.257223	0.451235	0.188089	-0.386276	-0.966471	1.23658	1.48402	cell_183	2.02889
logp1	-1.78447	0.329812	1.31621	1.49177	-0.04662	3.45956	-0.771415	-0.220855	-1.54276	2.06015	cell_184	1.09568
logp1	-3.50362	0.614638	-1.05652	0.506656	-1.87749	2.56898	-0.871396	-0.857119	1.25779	3.99699	cell_185	1.0913
logp1	-1.72767	-0.0629392	2.38513	3.33423	-2.53102	-1.6947	2.94621	-0.032813	3.11916	-0.877073	cell_186	0.998024
logp1	0.0103961	-3.57779	3.11525	-2.18891	-0.437528	0.163836	0.270068	0.787478	-0.877434	-1.84098	cell_187	0.94197
logp1	0.886422	2.75217	1.0225	1.12505	0.148376	1.14365	1.2913	-0.454342	-3.06285	1.64392	cell_188	0.978755
logp1	1.68325	0.208256	-0.971173	-2.13884	4.04221	-4.01625	-1.65103	-0.822663	-2.60884	-1.07455	cell_189	1.02342
logp1	2.31452	2.38156	-0.981787	0.363654	0.236818	1.3535	-2.06439	-1.79701	-3.43927	3.70267	cell_190	0.687537
logp1	-1.67661	1.62175	3.66215	3.00405	-0.829467	-3.74559	-2.25903	-0.972742	0.648306	-4.99724	cell_191	0.820228
logp1	6.84669	-0.375564	-0.146117	-0.422416	-0.960177	-1.82859	-0.529392	-1.25488	0.681243	0.69993	cell_192	1.31201
logp1	-0.9162	0.693585	3.32682	-0.407217	4.09458	1.63671	-1.93363	-0.351511	0.134163	-2.21368	cell_193	0.879785
logp1	-1.95842	-0.180651	-1.75166	1.44661	-0.543731	-1.68494	1.70968	0.264346	-2.20911	-0.765932	cell_194	1.48762
logp1	2.6626	0.292134	2.68262	0.680601	-1.32013	-3.40452	-1.70391	5.79783	2.19986	0.368744	cell_195	0.584626
logp1	-3.07422	-0.540992	0.214444	-0.0384224	-2.08681	-2.62073	-0.944484	2.02908	-3.13024	-0.507845	cell_196	1.15787
logp1	0.765559	-1.80755	-0.118415	-1.49059	-0.80286	-1.19822	1.02268	-4.7354	-0.308778	-0.448307	cell_197	1.04838
logp1	-3.1104	2.628	-3.60398	-1.53604	3.23118	1.852	-2.59498	1.00779	-1.86443	-0.697207	cell_198	0.927081
logp1	13.2411	5.58735	3.47994	-1.49061	-1.18497	-9.19172	-5.33933	-6.08115	7.26412	5.77206	cell_199	0.271074
logp1	1.16728	-2.11903	-3.63731	-0.188592	-2.57109	-0.966575	-0.653515	-0.216233	1.51484	0.81821	cell_200	0.955545
logp1	-2.81246	4.36919	0.702966	-1.22103	-1.43964	-0.0188943	1.71171	-0.749474	-0.605269	-4.97367	cell_201	1.07948
logp1	-2.20112	4.60821	1.50492	-0.745888	0.684041	-4.84214	-1.5578	-0.543763	-4.40023	-1.01483	cell_202	0.879347
logp1	0.175667	-4.10861	0.597687	0.145055	-0.0159161	1.06381	-2.0242	-1.14903	1.24894	0.479382	cell_203	1.05671
logp1	-4.3582	0.410464	2.01776	-0.771308	-3.23869	1.36177	-2.55358	-0.324526	-1.07832	1.75747	cell_204	1.06853
logp1	7.319	1.96853	0.706542	-2.1914	10.3187	-1.36314	3.48451	3.37566	-0.114576	2.64091	cell_205	0.471204
logp1	-1.51098	-2.46251	-0.809948	0.982383	1.25557	-2.78215	-0.619892	1.0451	2.4327	1.0647	cell_206	1.05189
logp1	-1.61001	5.29437	-0.189601	1.48808	0.546895	2.84781	-2.11886	-2.20578	4.45033	0.560581	cell_207	0.764174
logp1	7.70721	-0.949365	3.79217	-1.40016	0.32778	-2.36763	-3.63671	1.78597	-2.24971	3.25554	cell_208	0.524192
logp1	-1.61543	0.12736	0.473556	-1.10287	-0.819467	-2.17065	-0.798836	-1.81781	0.277166	1.80609	cell_209	1.15874
logp1	-1.75478	0.607825	-1.7462	-1.08041	-2.35771	0.467922	-1.80141	-3.23888	0.244085	1.54301	cell_210	1.03569
logp1	-2.32594	1.04775	0.254139	1.48398	-1.38534	-2.03328	0.0383893	-1.13559	1.05345	1.9029	cell_211	1.11626
logp1	1.91255	-2.45897	-0.774081	2.11527	1.49776	0.519967	-0.854282	-1.50609	0.614737	0.650998	cell_212	1.17494
logp1	-2.89431	-2.6601	-0.610064	-0.350068	0.678152	0.614015	-0.0747302	0.665531	-0.0178216	-0.296273	cell_213	2.17034
logp1	-3.49538	0.296333	-1.17215	0.770605	1.42673	-0.52894	-0.875241	0.804978	0.29402	1.81233	cell_214	1.04707
logp1	8.45144	-1.67582	2.45834	-17.5445	8.78052	6.14684	0.275322	-2.05037	-5.22658	11.6463	cell_215	0.42566
logp1	-2.80477	0.752211	-0.866268	-1.36191	-4.32245	3.42346	2.06931	-1.69682	2.56642	-1.99217	cell_216	1.08079
logp1	-2.48703	-0.6313	0.716854	-1.41365	0.616141	0.804391	-1.02058	1.41806	0.0144654	0.841863	cell_217	1.1075
logp1	0.754406	-2.55231	-0.393138	2.27087	1.39699	-0.511738	-2.95443	0.460742	0.100346	-0.325238	cell_218	0.906936
logp1	2.38738	0.0903512	-1.13407	-1.66079	0.985517	-2.73185	0.898895	3.1397	1.17727	-1.17093	cell_219	0.747095
logp1	-1.51798	2.44607	3.74594	0.0236352	-1.21483	0.882799	-1.79838	0.0367581	-2.99219	-2.66292	cell_220	1.04838
logp1	-0.591627	-0.0611941	0.159751	-1.79076	-2.03392	-2.32319	1.96884	0.190561	6.31066	5.38907	cell_221	0.921825
logp1	-1.78869	1.94294	2.27356	0.133264	0.0136266	1.15226	4.4586	-1.95442	-1.902	-3.46762	cell_222	1.03087
logp1	-0.976201	0.870872	-1.87224	-1.57565	-0.623554	-0.89929	0.102538	-0.604101	-1.04449	2.81887	cell_223	1.10181
logp1	-2.28693	1.77306	-0.26417	0.132501	-1.72359	1.3193	-1.75115	-0.492444	-0.0124071	0.622432	cell_224	1.2691
logp1	2.8007	-0.373538	2.624	-2.82239	-0.877107	0.316362	2.38285	0.71212	3.00475	-0.182461	cell_225	0.9862
logp1	-0.0500476	-1.38408	-0.0302595	-0.453525	-1.6891	1.66791	-1.87865	0.636323	-0.0658898	-1.60193	cell_226	1.11933
logp1	-2.14499	0.448527	2.84436	-0.857293	0.687737	1.83007	0.0672931	-1.23032	4.7383	-1.36955	cell_227	0.989703
logp1	-1.39183	-1.80752	-0.363886	-1.12415	2.11283	1.30249	-1.99459	0.768037	0.161358	-0.128868	cell_228	1.04225
logp1	1.01693	-3.44263	-0.931292	-0.861264	-0.270726	0.650208	1.58704	-2.54959	-2.00758	-3.24829	cell_229	0.95248
logp1	-1.23493	-0.760643	-1.03081	0.488966	2.0757	0.669805	-2.4281	-1.34496	-3.58323	-1.63978	cell_230	1.01642
logp1	-2.94517	0.622103	2.13406	0.196238	-2.18451	0.71534	0.792268	0.908475	0.174107	0.0512368	cell_231	1.25421
logp1	-3.10369	3.48335	0.285737	0.0545413	2.66168	-2.97617	1.17936	-0.920587	-0.369693	0.829914	cell_232	1.06327
logp1	-0.81017	0.205659	-1.35571	0.108868	-5.46483	0.185578	-2.55968	-3.06301	0.252265	0.478921	cell_233	0.913067
logp1	-2.15199	0.472014	1.21377	1.54341	0.928597	-1.39905	-1.4544	1.18304	0.547679	0.739039	cell_234	1.01948
logp1	6.77151	10.5181	12.3831	-0.115766	-6.73678	-2.53405	4.03829	-3.18943	-7.4108	5.83001	cell_235	0.377489
logp1	-4.99239	-0.443488	-0.49152	0.215849	0.578274	0.706116	0.233659	-1.18218	-0.218012	0.714216	cell_236	2.22858
logp1	1.21881	-1.35775	-3.48534	1.10085	1.45113	0.698327	0.453224	1.17594	-1.05388	-0.91349	cell_237	1.06984
logp1	-2.50634	2.15725	-0.261104	-0.484541	0.063983	-0.222775	1.30856	0.502127	-0.33569	-0.334278	cell_238	1.41186
logp1	-0.140187	-2.52116	2.52787	-2.00545	-0.837737	-1.72699	0.691618	-1.479	3.3174	-0.805318	cell_239	1.0497
logp1	1.06412	-1.79788	1.5848	0.613191	1.75096	1.18966	-0.170709	5.80941	-0.2481	1.53722	cell_240	1.03481
logp1	-0.901669	-4.85751	-1.82532	1.44667	2.24766	-1.3771	-1.25455	1.05985	-0.10588	0.307587	cell_241	1.14779
logp1	1.15142	-1.18199	-0.75679	-1.4274	1.01411	-1.72412	2.0316	0.768341	0.880882	-0.84446	cell_242	1.04488
logp1	2.50406	0.92286	-0.0248933	2.91828	-0.00448914	-0.435931	-1.04242	-1.26132	1.63933	1.69938	cell_243	0.891171
logp1	0.0390183	1.85415	-0.468834	1.19173	0.209167	-1.64353	-1.59332	0.399706	1.52989	-0.134482	cell_244	1.10838
logp1	1.52971	-1.6038	-0.780534	0.470397	-2.18571	1.47144	0.0242605	-2.158	0.65748	-1.0385	cell_245	1.09043
logp1	4.52325	3.36329	5.83753	-0.812531	-1.93055	-4.28362	3.62878	-2.21099	4.89103	0.151453	cell_246	0.480838
logp1	-0.787382	-2.20127	3.34595	-0.657938	-0.453105	-1.06216	-0.989036	1.09587	0.552331	-1.28878	cell_247	1.20297
logp1	-2.39244	-1.0109	-1.37538	1.59864	-0.164937	0.521232	-0.211668	-1.07376	0.37417	-0.567232	cell_248	1.92729
logp1	-2.94857	-1.49327	-0.938078	-0.797416	-3.60775	-0.210644	-2.60837	-0.723097	0.829494	4.5219	cell_249	1.10313
logp1	7.57958	-0.309035	-4.64585	0.11979	2.57649	4.47592	-4.33312	-0.102557	7.02444	0.755298	cell_250	0.485217
logp1	-2.48569	3.54961	-0.411349	0.473316	0.822193	-0.0923085	0.0387231	-1.5972	0.531204	4.61114	cell_251	1.07159
logp1	1.76094	-3.43464	0.443053	0.571535	-0.435403	1.03057	2.72861	0.0365968	1.38093	-0.893227	cell_252	0.988828
logp1	-4.74308	1.74871	-2.11142	-1.64033	-0.633164	0.588469	0.298395	-4.36767	-1.69486	1.39408	cell_253	1.12896
logp1	-3.34862	0.650541	0.312615	0.0374677	0.000758072	0.313559	-0.42519	-0.149647	-0.696639	0.166991	cell_254	1.90321
logp1	-3.53922	0.944312	-0.510887	0.478441	0.0799133	-0.786789	1.85928	-2.27835	2.27375	-1.81822	cell_255	1.13947
logp1	2.79718	1.66338	1.76754	-0.39399	-2.24874	-5.66841	2.06898	-0.254914	-2.77249	7.32575	cell_256	0.643307
logp1	6.07302	5.41201	-1.7827	-5.14821	1.93766	7.49488	5.13944	12.5682	-2.25543	1.39257	cell_257	0.399385
logp1	-4.04947	1.81095	4.98223	-0.470268	-1.74599	-3.91481	-0.244709	-0.261562	0.519857	-0.894649	cell_258	1.0208
logp1	-0.0122672	-4.06925	-1.12233	-1.28027	1.23207	1.62927	0.564406	-2.25959	-0.325608	1.11349	cell_259	1.15918
logp1	-5.58075	-3.41264	-1.75077	-0.646044	1.22939	-0.594783	0.148389	-0.206628	0.47236	-0.394141	cell_260	2.76854
logp1	1.44325	0.3879	-0.280643	-1.44653	3.20157	-0.928549	0.738657	1.67162	1.76065	0.309987	cell_261	1.00547
logp1	-2.78455	1.52191	0.460566	3.98331	-0.41235	1.06981	1.38174	-1.50484	-0.608703	-0.835396	cell_262	1.08824
logp1	-3.43451	1.75578	0.418052	-0.848598	-2.70353	2.45755	0.337906	-1.83839	-0.507587	-1.23767	cell_263	1.03262
logp1	6.95397	3.49779	1.02426	-0.910876	-0.108998	3.01447	4.68893	1.25062	-0.914888	-3.19013	cell_264	0.551344
logp1	1.17465	-3.19546	0.642979	4.94116	0.0375299	1.05621	3.23097	1.29654	2.31279	2.28228	cell_265	0.900367
logp1	-2.21623	2.62703	0.599441	-1.13921	-2.37827	1.02923	0.0583165	-2.22944	-1.05235	-0.724191	cell_266	1.08692
logp1	-3.96	2.71217	0.00557152	2.23392	1.00706	2.11256	2.59401	-0.345518	-2.23433	-1.54207	cell_267	1.00591
logp1	1.75925	-2.84683	-1.45519	-0.720354	3.07283	0.133618	-0.82124	-1.93381	0.590651	1.44484	cell_268	1.04444
logp1	3.09613	-1.59117	-1.55046	-0.117562	0.158698	-0.58552	-0.165266	-1.39401	-2.48784	-0.588211	cell_269	1.14779
logp1	-5.04628	3.06708	-0.0362587	-1.96842	0.462495	3.51198	1.08476	-1.30443	1.07956	1.84649	cell_270	1.04488
logp1	0.152609	0.989723	-0.706694	-1.06891	0.322386	-1.36771	-1.1388	1.09302	-0.167323	1.08247	cell_271	0.998462
logp1	-2.78886	1.95568	-1.75558	-0.0963979	-0.653708	-0.566214	0.498108	-0.508424	1.06666	2.05395	cell_272	1.15611
logp1	5.17364	-3.09931	1.39031	-2.09094	-0.0518439	0.622645	0.282284	-2.60273	-2.01369	0.0536978	cell_273	0.68491
logp1	1.25833	-1.62781	-0.994486	0.649701	-3.54858	-1.26844	-0.0318599	2.19419	-0.886033	-0.348837	cell_274	1.00021
logp1	-0.63924	-1.48489	-1.12539	-0.193863	0.840777	0.349122	-0.0478229	-0.047374	-0.149346	-0.806183	cell_275	1.81081
logp1	3.49216	-0.954794	1.50345	-0.0394264	3.1992	6.22172	2.17681	-1.45046	0.366902	-0.0137475	cell_276	0.803587
logp1	0.646172	1.08467	0.0836147	0.769766	-2.30346	-1.59281	0.08655	0.830311	-0.259051	0.654619	cell_277	0.821541
logp1	-0.232169	2.13542	-3.83729	-4.2885	-0.547361	-5.08134	0.171549	-1.49674	1.01088	2.27996	cell_278	0.820228
logp1	-0.482523	-0.54587	-1.39318	0.804282	1.0937	-0.0228306	-0.710447	0.229898	-1.43776	-1.28241	cell_279	0.986638
logp1	0.196329	-0.923037	0.228133	1.36186	1.13071	-1.45138	-1.85978	-1.93627	-0.432521	0.0555146	cell_280	0.800521
logp1	-1.80468	1.38612	0.711058	-0.703181	0.22541	0.325299	-1.91403	-0.15106	-0.656796	-1.33712	cell_281	1.02955
logp1	0.3882	-0.280004	1.40722	-1.84682	0.330859	-0.452397	-2.9535	1.82484	1.58779	-1.99999	cell_282	1.0497
logp1	1.69123	-3.85416	-4.05083	0.316764	5.06709	-0.333769	3.88464	1.6816	-1.45996	3.09181	cell_283	0.858327
logp1	-6.23898	1.21969	-0.455267	0.316903	-0.650175	0.842673	0.387072	-0.162157	0.747747	1.24878	cell_284	2.17384
logp1	2.74685	-0.753946	-0.113674	-1.44688	-0.194809	-1.68433	-0.586914	-3.04387	-0.00944066	2.82453	cell_285	0.878033
logp1	-0.134657	-2.28931	-2.69822	2.1899	0.310869	-2.21013	0.0702429	2.10888	2.14258	-0.162519	cell_286	1.23187
logp1	-5.40782	-0.222528	0.344268	-0.972999	0.062004	0.0162825	0.794117	-1.23178	0.482497	-0.465822	cell_287	1.89883
logp1	2.05625	3.59681	6.12561	-3.865	3.33115	5.38411	-3.36854	-1.0996	8.75112	0.689339	cell_288	0.529885
logp1	-0.894135	-2.0586	-0.618661	-0.567641	0.693321	1.04877	-1.78279	1.08525	-0.755512	-5.54259	cell_289	1.00153
logp1	0.702971	-2.29061	0.692097	5.16353	0.167303	-0.803849	3.63254	1.51939	-0.860559	0.192427	cell_290	0.923577
logp1	-3.42874	0.809018	-0.312963	1.26183	-0.533916	-0.969966	-1.54528	-0.410153	0.727767	-2.87346	cell_291	1.22837
logp1	0.923356	-0.644228	2.50366	-1.24227	3.19026	0.839366	-1.32268	-2.97712	0.589656	1.0686	cell_292	1.04006
logp1	0.9381	-0.980579	2.00601	0.201775	-1.42194	2.35677	0.0180551	-1.36573	1.95981	1.79803	cell_293	0.871464
logp1	1.46617	-3.28897	-0.289458	0.486641	1.36058	1.20295	-2.42472	-0.125295	2.25993	-0.327051	cell_294	1.19421
logp1	0.340458	-3.75756	-1.68953	3.80885	1.83568	-1.35424	-2.03932	-1.41529	-0.0617545	-0.0654039	cell_295	1.01861
logp1	0.258536	3.57279	3.63088	2.78859	-0.794055	0.878853	-3.01582	-1.30187	-1.88723	-1.22416	cell_296	0.736147
logp1	-1.97241	0.859743	-1.25973	-1.07673	-0.193808	-0.0409403	-1.04132	-3.74648	2.22823	4.61896	cell_297	0.949852
logp1	9.94503	2.81001	1.25099	-3.54371	-4.15065	4.97315	3.02298	-3.9905	-7.04521	-5.16414	cell_298	0.362599
logp1	-1.6203	3.21019	-1.09065	-0.785699	-1.59209	1.07406	-1.8838	3.68413	1.36475	1.28114	cell_299	1.00941
logp1	-1.5045	-0.156995	-0.447243	0.047291	-0.353516	0.480744	1.7031	-0.259529	-0.159085	-0.403882	cell_300	2.14757
logp1	-2.81941	-2.56892	-0.0620802	0.00697896	0.736983	-1.93545	1.36132	0.899056	1.58657	-0.681616	cell_301	1.06415
logp1	-2.22997	1.65047	1.17806	0.40316	-0.00545711	2.87012	0.465813	2.61379	-0.626091	0.683289	cell_302	0.955545
logp1	0.976181	-1.9353	-1.04564	-0.424755	1.65084	-1.89179	0.156077	1.64434	2.27348	-4.30882	cell_303	1.00897
logp1	-6.13255	0.992412	1.15038	-0.267623	-0.91243	2.14762	0.321377	-0.588513	-1.18675	-0.756923	cell_304	1.14517
logp1	2.24143	-2.14751	0.523599	-0.217678	-3.43595	-0.894906	0.124241	2.03636	-1.59133	-1.22105	cell_305	0.905622
logp1	3.58409	-1.06614	1.19397	-2.52277	3.77109	0.0077381	2.98287	0.110749	3.11328	0.68701	cell_306	0.706806
logp1	-0.922145	-0.131635	4.65535	-2.55075	1.39731	0.448039	0.281101	-2.33593	0.44674	3.0107	cell_307	0.987952
logp1	1.29364	-2.05571	0.717793	3.54814	0.900668	1.9413	-1.15067	-0.634029	0.348441	-0.0299212	cell_308	0.943284
logp1	-2.09062	1.30689	1.36717	0.0290515	2.05952	-4.86079	-0.311097	-0.244364	0.171539	-0.394127	cell_309	0.923139
logp1	-4.8651	4.41351	0.572741	-0.467956	-2.33149	-1.05318	2.76537	0.642183	2.07534	2.02572	cell_310	0.835117
logp1	0.963517	-2.43008	-0.0726117	1.74208	-0.654854	0.291001	1.57781	-0.720192	-3.7928	1.31611	cell_311	0.970435
logp1	-3.84159	2.36332	-2.60535	0.111442	-0.881728	-1.03331	-0.153767	0.30027	-1.18532	2.17844	cell_312	1.09962
logp1	-6.85862	-0.12922	0.090011	0.900547	-1.58108	3.44102	1.09008	4.01798	1.84971	-2.10688	cell_313	0.921825
logp1	-2.05096	2.61038	-0.0725357	-2.30619	-3.50677	-0.353706	-2.97855	-3.23639	1.33299	1.30566	cell_314	1.07422
logp1	0.526871	-3.63416	1.43816	1.95138	-0.872705	0.974542	-3.58208	1.1192	2.44724	0.514136	cell_315	0.949415
logp1	-2.29412	-0.169562	-0.505239	0.319195	-0.110792	0.681662	-0.726423	0.833563	-0.29699	-1.04236	cell_316	1.84628
logp1	-0.77572	1.24561	-0.4775	0.47023	1.4619	-1.20339	-1.52743	0.846179	0.783852	-1.82654	cell_317	1.01466
logp1	0.598346	1.01265	-0.619805	0.9104	-0.0759781	-0.204806	-1.04843	-0.533115	-1.8788	3.40359	cell_318	1.06853
logp1	-3.40714	-0.551274	-0.307842	-2.15047	-1.25842	1.24295	0.236585	-3.65695	0.897266	-0.0187315	cell_319	1.10137
logp1	3.4798	-1.99766	1.53484	-2.37452	-2.35987	0.869676	-1.11031	0.375483	-2.48678	-1.59806	cell_320	0.886354
logp1	0.495259	-0.972524	-2.71688	1.91164	-2.00052	-0.23299	-1.46334	-3.02725	0.845375	-0.0123591	cell_321	0.889857
logp1	8.01312	0.602012	0.701314	0.180509	-2.93192	2.47192	-6.71825	6.0624	6.16797	12.1931	cell_322	0.355593
logp1	-1.54313	-0.159062	1.25416	0.434679	-0.722446	-2.97917	-0.631095	-0.107693	0.60597	-2.66653	cell_323	1.18896
logp1	-1.7344	0.385536	0.970607	0.261541	2.02105	0.792858	1.70049	-0.720845	-1.20856	0.230862	cell_324	1.33347
logp1	-1.68085	-0.309076	2.11441	2.17672	-1.69977	0.0741312	0.368271	0.832369	1.56969	0.2858	cell_325	1.14823
logp1	0.746165	-1.67083	-1.74035	-0.886558	0.213568	1.47281	0.0450632	1.7782	2.36502	-3.69324	cell_326	1.02211
logp1	-4.00589	-1.92586	0.85129	0.0778773	0.111167	0.952662	-0.725027	1.06114	-0.578212	-1.73338	cell_327	1.18195
logp1	-6.48229	1.30152	-1.47687	-0.616533	1.03442	0.499704	-1.01241	0.650791	-0.366926	0.0504732	cell_328	1.31508
logp1	0.901457	-0.114916	3.9005	-0.563607	-2.53252	-0.130397	-1.17684	1.93315	-2.82095	0.758374	cell_329	1.03919
logp1	-0.994192	2.30448	1.76296	0.725523	2.28069	-0.770679	-1.65377	0.231553	-2.38141	-2.11957	cell_330	0.971311
logp1	5.91	-1.4139	1.64058	-0.685529	1.59114	4.97513	-6.06692	0.624171	-6.23846	-1.07564	cell_331	0.432229
logp1	-1.30326	1.77212	0.681182	1.89474	-0.627749	-0.826703	-0.96665	0.268538	-0.690048	-0.732743	cell_332	1.01904
logp1	1.47269	-4.47474	0.408349	-0.219685	0.288414	1.56939	1.81096	-0.90573	-0.191977	-1.74372	cell_333	0.937591
logp1	-0.922525	-1.33075	-0.638265	2.15635	-2.10189	0.734449	-0.916661	-2.78094	1.62414	0.20648	cell_334	0.884164
logp1	1.69809	-2.27505	1.58408	-0.28311	0.355811	1.7511	1.02873	1.26793	0.0624948	0.0190426	cell_335	1.53448
logp1	1.88612	8.08827	-3.66839	-9.26637	2.26768	9.82225	-0.436074	3.01059	3.46462	-3.70352	cell_336	0.450622
logp1	1.17943	-2.20038	0.606771	0.694493	-0.795993	-1.15628	-0.353616	0.421478	-2.58545	2.27381	cell_337	0.983572
logp1	0.226219	-1.09125	-1.57662	1.24435	-0.08365	2.01018	0.805557	-0.778072	0.489078	-0.477505	cell_338	0.995834
logp1	0.189436	-1.0739	1.29273	-0.289582	1.19782	-0.949796	-0.283236	-2.163	0.419468	-0.220644	cell_339	1.17013
logp1	0.485126	4.85199	5.63325	-0.166327	5.24118	-3.31974	4.36583	10.8787	3.38927	-4.2462	cell_340	0.458942
logp1	-4.29883	1.07479	1.36958	-1.93549	2.33859	1.14649	1.66732	-4.51158	1.37792	1.3869	cell_341	0.996272
logp1	-2.93678	3.6909	2.45065	-2.54746	1.38561	1.21522	-0.931859	0.39216	0.346123	-1.40149	cell_342	0.94197
logp1	-0.0805378	-1.73051	-1.57453	-0.435934	2.47787	-2.77219	0.0261505	1.60104	-1.9092	0.3675	cell_343	1.03875
logp1	-2.43278	2.61758	0.546681	-0.431441	2.36835	-1.55968	-0.706689	-0.184175	-0.837763	0.175409	cell_344	1.07335
logp1	0.340103	1.54343	1.44855	-5.99547	-0.764341	-1.21893	1.48937	2.26123	-4.63332	-2.91768	cell_345	0.654693
logp1	-1.75391	0.387824	0.0962078	-0.0265221	-2.24566	-0.0842774	2.81952	-0.147251	0.819747	3.18206	cell_346	1.21304
logp1	1.6227	0.127822	-1.51921	-5.77688	-1.19871	-0.0632515	-2.33316	1.37541	-5.60387	-0.921117	cell_347	0.660824
logp1	-3.90602	-1.99726	0.800706	-0.59736	0.32858	-0.102285	-0.866275	-0.890613	-0.583903	-0.247055	cell_348	2.5071
logp1	-1.05338	-1.32865	0.386942	3.16825	-1.45653	2.29053	-1.89626	-0.581364	0.73013	1.09438	cell_349	1.03525
logp1	-2.95715	1.66804	-1.44953	-0.0480216	1.71624	0.225613	0.532916	-1.50565	-1.41847	1.69222	cell_350	1.12809
logp1	-2.22387	2.55458	-2.06589	-2.97521	0.460155	-5.16205	1.29103	1.76058	-3.27507	-0.453813	cell_351	0.878909
logp1	1.85183	-1.74484	0.589647	-2.38049	0.17899	-0.642876	-0.182334	-0.94235	0.917904	1.88403	cell_352	0.89774
logp1	1.65249	-0.130867	-3.96262	-1.24597	0.803971	0.0104392	0.0198455	0.921594	-1.32244	2.10926	cell_353	0.862706
logp1	0.789788	-2.51856	0.790293	0.834143	0.531254	-0.139862	0.0731359	0.0477416	-1.35647	-3.08945	cell_354	1.01861
logp1	1.18325	-0.406765	1.23893	-1.35689	2.81951	-0.854466	-0.842956	-0.330463	4.45142	-0.85779	cell_355	0.892923
logp1	2.01381	-2.91605	-1.48251	0.633145	2.28223	0.33261	2.17299	-0.56383	-2.03	1.33201	cell_356	1.12633
logp1	-1.87071	3.89669	1.84879	-2.67478	1.46445	-5.21227	0.789542	2.13475	-3.23797	2.64324	cell_357	0.970435
logp1	2.44049	-0.161495	0.651479	0.173456	-0.98391	0.0245869	-3.73624	1.9785	0.0408179	-0.530216	cell_358	0.859203
logp1	-0.830241	0.692034	1.40713	-1.73171	0.190287	-1.05542	1.68917	1.31426	-1.49862	-0.156077	cell_359	1.07816
logp1	2.31837	-1.52545	0.510981	0.552983	4.97028	-0.0958431	-0.29377	4.37355	0.656578	0.0188607	cell_360	0.994521
logp1	2.02182	-0.472167	0.502663	0.520829	-0.286843	0.511867	0.576479	0.326602	-0.715507	5.56613	cell_361	0.90606
logp1	-4.12225	-0.0600299	0.117958	0.197647	-1.01609	4.91546	-3.0792	2.1542	3.01952	0.015301	cell_362	1.05276
logp1	0.760658	-1.46039	0.322866	-0.367014	0.277133	-1.88864	-0.64515	2.3134	-1.03692	0.250041	cell_363	0.91657
logp1	2.43723	-2.87526	1.60268	0.0271359	0.348706	3.1158	0.885844	-0.428079	1.5391	1.17194	cell_364	0.924015
logp1	-3.12386	-0.209258	-0.633221	0.327548	2.23571	-0.809361	1.58287	2.70161	-1.74498	0.200002	cell_365	1.05101
logp1	4.61128	-0.299949	1.27392	-2.47765	-0.288152	-0.621839	-2.1501	-1.02003	3.48847	1.88795	cell_366	0.85132
logp1	-1.21257	-0.111913	2.15581	2.80115	-2.56229	0.107234	2.53507	-1.24879	0.778827	0.690372	cell_367	1.05802
logp1	-0.824631	-2.20796	0.678419	1.3028	-1.18483	-2.63549	1.69171	1.45809	-2.25647	-2.27789	cell_368	1.10794
logp1	-3.92743	-1.13805	-1.19434	-1.14749	0.97865	0.187686	-2.77018	2.55158	-0.802237	-1.00465	cell_369	1.1132
logp1	-1.08759	-2.14653	0.532689	-1.59096	1.05325	1.19429	-0.608605	1.31272	0.625606	-0.118106	cell_370	0.965618
logp1	5.8674	9.00875	9.67003	5.11463	6.6643	-2.66851	-8.73389	-2.55295	6.77814	-3.94511	cell_371	0.395443
logp1	-0.690283	-1.76026	1.53267	-0.653991	0.589494	-0.946395	-0.956911	0.58056	0.732374	1.78413	cell_372	0.977442
logp1	6.74799	0.162605	2.2191	2.82524	0.186867	0.0273824	-0.0468264	1.55626	-2.74871	-3.34072	cell_373	0.772056
logp1	0.69875	-1.12248	-0.703747	0.275891	2.3511	2.18046	-0.518176	-3.61772	1.86804	-2.40106	cell_374	1.00109
logp1	-2.41491	5.15464	1.58541	-1.46928	1.029	-2.77701	1.9589	-2.8899	2.54197	-2.85487	cell_375	0.938467
logp1	1.55275	-2.2365	-1.58133	0.0555817	2.70069	-1.2172	1.79093	1.14531	-0.142734	1.47745	cell_376	1.04576
logp1	-1.50443	-1.68443	-1.01711	-1.38425	-0.152504	-0.0262908	0.66295	-0.779211	-2.54557	-0.989262	cell_377	1.13553
logp1	-0.451358	7.0147	1.6431	3.1075	-4.35606	0.231631	-1.0117	-1.34958	-4.04352	1.28453	cell_378	0.734395
logp1	-0.355791	-2.60397	-1.40237	1.50914	1.59903	-0.101561	-3.98621	-1.2287	-2.64367	1.18854	cell_379	1.03043
logp1	-0.628397	-2.53124	-0.563643	1.20844	-0.0280524	-1.30524	-0.610447	-0.582418	1.25584	0.539031	cell_380	1.12415
logp1	-2.3454	0.916351	2.46491	1.61103	-2.43153	4.31358	0.083594	0.344314	-1.87734	-2.20277	cell_381	1.0243
logp1	1.21708	-3.06959	-2.00525	-1.3718	-0.681891	-1.43044	2.81172	0.544578	0.843932	3.07862	cell_382	1.04225
logp1	-1.15942	1.20763	-0.877263	4.21105	3.49197	-0.145492	0.242242	-0.98799	1.50967	-2.57701	cell_383	0.943284
logp1	-1.88325	-0.511936	4.13474	-2.32701	0.188248	-1.66907	2.68584	-1.35929	1.13449	-0.940886	cell_384	0.958173
logp1	-0.423542	-2.54324	-0.109878	1.26177	-4.30288	2.46325	-0.983715	3.47711	1.06517	-0.699057	cell_385	1.01335
logp1	-3.30405	0.721719	1.61958	0.235192	-0.23055	1.0809	0.0166579	-0.245712	-1.49458	1.19361	cell_386	1.11539
logp1	-0.721293	-0.307634	-0.763937	0.88294	1.74569	3.39225	0.191126	-1.21978	-0.926646	1.13189	cell_387	0.910877
logp1	-4.20552	2.067	0.297754	2.01331	-3.51916	-0.863401	1.86965	-0.101205	-0.897243	3.71274	cell_388	1.11364
logp1	1.12994	1.33788	-0.391878	1.03279	1.30316	-1.32704	-1.31005	-0.33569	-2.71549	-0.339476	cell_389	1.02167
logp1	3.64775	-2.64672	0.118565	0.304181	-0.314176	2.20813	-2.97544	0.74816	0.398647	2.93976	cell_390	0.695858
logp1	0.666065	-2.0512	1.1639	1.29911	-2.31561	-0.755568	4.96147	-0.154777	1.99459	-0.772772	cell_391	0.945473
logp1	1.23903	1.43793	-2.48175	-2.0204	-0.266729	4.51824	0.276861	-1.895	1.30004	-1.16859	cell_392	0.855699
logp1	0.279494	-1.18717	-0.492248	1.57798	-1.34548	1.56042	-0.939334	0.609501	-2.19533	0.132055	cell_393	1.06065
logp1	-1.79545	1.41921	0.602086	-2.41497	1.01762	0.735208	-0.967046	0.686362	0.212456	-0.744395	cell_394	1.10225
logp1	-2.34742	-2.58896	-1.02574	-0.944286	0.663821	-0.849575	-0.624055	0.397657	1.07208	0.314015	cell_395	2.37573
logp1	2.10687	5.8527	1.18032	-2.03515	-6.60313	-0.954742	2.19263	9.28716	5.3187	-1.08588	cell_396	0.488283
logp1	9.30615	1.68605	-5.96702	-3.36792	1.14245	5.13457	0.373576	-4.38647	-0.912861	-4.05644	cell_397	0.434856
logp1	2.2735	-0.426928	0.0180497	2.84439	1.43936	1.90745	0.804153	0.569931	-0.999636	1.9671	cell_398	1.03656
logp1	-2.16501	3.7278	-0.59685	-1.78287	0.824155	-0.610113	1.7749	-2.71344	0.565085	-0.927838	cell_399	0.959925
logp1	-3.65875	0.420616	0.0839714	-0.791694	0.624489	0.0985818	0.481204	-2.39843	0.946656	-0.260561	cell_400	1.29844
pearson_clip	2.86152	-0.579349	1.9206	-1.73446	-0.513751	8.96743	-11.2601	-5.83792	5.25624	-0.151867	cell_1	0.969559
pearson_clip	1.61604	6.28898	-4.45604	-9.71808	-1.10899	9.64334	-0.858229	4.14985	-0.48375	-4.30031	cell_2	1.08386
pearson_clip	1.2633	-1.99716	3.28779	-1.98096	3.60837	-1.41614	0.726569	-4.33729	-1.13854	4.07751	cell_3	1.01291
pearson_clip	3.1644	0.610304	-4.39554	7.82049	0.28345	1.79268	3.28233	-4.78188	9.98251	-0.730508	cell_4	0.864458
pearson_clip	1.48099	-3.89837	4.21741	-4.02088	-1.00499	-0.880172	-4.51458	1.69195	-3.5445	-1.16947	cell_5	0.865334
pearson_clip	0.377214	-0.55965	-2.54373	-3.43694	4.21543	0.4661	-1.64047	-4.23736	4.93703	-1.18151	cell_6	1.06152
pearson_clip	0.574367	-3.80631	0.189636	-2.33098	-0.512672	1.48386	2.49871	0.761414	0.901433	-2.19876	cell_7	0.868399
pearson_clip	0.652635	3.41753	-3.18825	-0.41902	2.1323	-0.257389	1.79672	0.38553	2.48254	0.655602	cell_8	1.01554
pearson_clip	-3.2691	1.87312	7.66557	3.69016	-10.2275	2.13538	-5.74624	0.673838	-7.79936	3.55342	cell_9	1.15261
pearson_clip	-2.56462	4.82751	3.7297	-2.47338	-3.32586	-15.1541	6.37293	13.0209	-4.96313	1.87854	cell_10	1.13903
pearson_clip	4.58836	-0.21644	0.146565	-0.187229	5.60519	2.471	13.2093	1.88633	-1.97408	9.1612	cell_11	0.701551
pearson_clip	2.31785	-4.38187	3.04558	-0.786458	7.43881	0.97016	-4.24365	-2.05875	5.9412	-2.54506	cell_12	1.11495
pearson_clip	2.55437	-1.02746	-0.730219	2.30679	4.38995	-9.54953	1.68126	0.0712879	-10.1575	3.39531	cell_13	0.954232
pearson_clip	-1.13672	-0.882511	14.1783	2.08633	0.580222	2.9147	-7.75352	-3.75862	-5.96371	9.73315	cell_14	1.02342
pearson_clip	-0.472417	2.72151	0.052961	2.20686	-3.13463	-8.35521	6.64667	3.24388	-12.898	7.19866	cell_15	0.987514
pearson_clip	-4.55855	-4.36699	-10.7803	-13.1989	7.25771	1.56431	-13.5921	22.8584	40.0411	-16.5733	cell_16	1.03919
pearson_clip	0.978611	-1.68063	-1.72555	7.61186	-1.13653	4.51973	8.33413	0.998045	-1.02618	4.34296	cell_17	0.946349
pearson_clip	5.55098	2.08461	-2.36543	4.93985	-2.0067	3.87695	-3.02708	-16.2958	7.47692	11.8568	cell_18	1.00766
pearson_clip	3.1565	-1.73641	0.352264	4.14548	-0.793165	4.29996	0.612157	-0.908489	4.82662	-6.65729	cell_19	1.01072
pearson_clip	-4.1523	1.81999	5.31396	2.36878	-2.62077	-2.84838	-0.631132	-5.47409	-0.142483	5.56573	cell_20	1.0532
pearson_clip	-5.97171	-0.865316	-4.16509	-2.38337	7.21331	3.7656	-6.18983	2.7841	-6.26664	0.698901	cell_21	1.13947
pearson_clip	-3.09559	2.67497	1.28016	-2.00704	-1.20159	3.47378	0.700889	-1.46875	1.06505	-1.6048	cell_22	0.972624
pearson_clip	1.2233	4.27899	-1.67756	-3.50718	1.81344	-4.67021	7.45416	0.816824	3.71102	11.835	cell_23	1.05495
pearson_clip	4.95524	1.3251	-4.13524	-5.03684	-0.494126	-2.26027	-3.19069	1.98054	-2.13937	1.48351	cell_24	1.13947
pearson_clip	0.595496	2.12514	-6.7968	4.02806	-0.106594	-2.63403	-4.40166	-7.09808	3.06332	-10.3676	cell_25	0.848255
pearson_clip	4.37208	3.26463	35.9126	10.3292	13.9306	-6.57878	19.3329	25.083	-24.3638	0.601297	cell_26	1.02167
pearson_clip	2.77546	-1.26973	-3.39599	-0.133934	5.11086	-0.810474	-6.92752	0.036666	0.484054	4.23359	cell_27	1.12546
pearson_clip	3.50066	1.9977	2.35109	-1.39174	5.44729	3.55778	5.5138	-1.89372	1.11917	1.94748	cell_28	0.907812
pearson_clip	-0.490438	-0.57851	0.675658	-1.17765	3.26661	3.92488	1.57532	-1.40864	2.29473	1.35364	cell_29	0.690603
pearson_clip	-4.21211	6.89925	-1.16951	-0.558184	4.30549	-1.79065	-7.21052	-4.5709	3.56724	2.35282	cell_30	0.824607
pearson_clip	0.221459	-4.94354	-0.300008	-0.741113	3.24073	-1.35348	0.061388	1.95002	-3.28539	-2.01732	cell_31	0.366979
pearson_clip	-8.43064	-4.1838	-13.7274	-13.483	6.35107	-1.38713	-6.59945	-5.62756	-18.2918	13.6206	cell_32	1.2761
pearson_clip	2.5269	3.65073	0.139846	-4.45916	3.46679	-4.24423	1.52118	1.77935	-4.40235	-2.13526	cell_33	2.11253
pearson_clip	3.70504	-19.4789	-11.6384	-11.7963	18.7328	16.7342	12.0976	4.54033	11.8205	30.5046	cell_34	1.1421
pearson_clip	-5.19642	15.9349	6.18737	-2.86374	-6.24079	7.71951	-2.59151	8.33344	-2.50326	8.52394	cell_35	0.9735
pearson_clip	2.27706	5.4574	-3.04244	2.62988	-3.61534	4.6287	2.0169	-0.542549	10.2499	4.49645	cell_36	0.471204
pearson_clip	4.62942	-5.64451	-0.774602	-0.729177	-0.352603	1.30728	0.991166	3.14872	3.01985	-0.740548	cell_37	0.936277
pearson_clip	0.547817	0.705296	0.244003	-0.451883	-1.00743	1.38636	3.17361	0.120637	-0.972429	-2.69667	cell_38	0.901243
pearson_clip	-2.04608	0.777576	1.09989	-3.60253	0.0445202	2.16671	2.57151	3.43957	1.296	8.73933	cell_39	1.11232
pearson_clip	-1.09533	-1.0452	-1.29377	3.42821	-1.60715	3.24784	-0.394469	-2.86529	4.20784	1.13406	cell_40	0.884164
pearson_clip	3.44697	-1.56674	-3.73998	-0.383099	1.63353	2.52311	-0.0713964	-0.960028	2.14759	-2.37427	cell_41	1.11451
pearson_clip	-5.37235	4.0226	-4.80345	7.10694	4.17932	2.92878	-9.12939	-0.324566	-4.37472	3.8043	cell_42	1.10926
pearson_clip	1.59665	-2.35842	-1.34759	-2.5177	7.02089	-2.44238	-6.62732	-2.60739	12.062	2.03453	cell_43	1.08386
pearson_clip	1.42534	1.82263	-0.58944	1.05573	2.80512	-1.15637	-0.45808	-2.38988	-0.0905151	2.73302	cell_44	0.946349
pearson_clip	0.212631	1.78426	-2.75828	-13.0383	11.4934	-1.65004	-3.53259	-6.82644	6.64978	-5.3039	cell_45	1.08035
pearson_clip	0.537409	-5.68986	2.04998	2.18965	2.6673	0.541512	-0.95248	3.70496	5.63104	-2.24719	cell_46	1.03393
pearson_clip	-0.557996	2.02962	-1.56394	-3.5028	7.75223	-0.813533	-0.558728	5.62595	2.73572	-3.51675	cell_47	1.05364
pearson_clip	1.24252	-1.90963	2.0818	2.86868	0.250413	4.19699	-3.50799	-1.2831	-1.79323	1.18586	cell_48	0.372234
pearson_clip	0.702089	4.21289	-0.350966	-0.567688	-6.77969	-3.27483	-0.800404	1.80005	-0.865969	3.24797	cell_49	0.968683
pearson_clip	2.87698	0.751038	-12.8656	-10.8317	4.21896	2.3884	-3.2712	-5.08101	3.87261	0.329115	cell_50	0.939342
pearson_clip	-2.56056	0.728537	-1.27069	5.4638	0.377155	3.69376	0.888626	2.60885	-2.14867	-0.112879	cell_51	0.398071
pearson_clip	0.599334	0.840137	0.251454	-1.42229	-3.58211	-7.45929	0.412518	1.22542	-8.90104	-1.01914	cell_52	1.037
pearson_clip	2.35486	-5.00409	-5.4357	-2.04447	9.6051	5.47637	3.31736	4.92726	-2.42638	-7.12596	cell_53	1.29712
pearson_clip	0.978662	-0.0645619	-0.551992	-3.11215	-2.01989	0.854823	-0.688565	1.78125	1.55975	-2.17289	cell_54	0.924891
pearson_clip	-0.627185	3.78857	6.42626	-4.81887	-2.65534	-7.26068	-10.1978	2.02693	-0.0392204	-4.85892	cell_55	1.17932
pearson_clip	6.72804	-2.08642	-3.13327	5.30098	4.21863	1.98961	2.45503	4.66593	-0.193137	-4.16321	cell_56	0.962552
pearson_clip	0.869314	0.410489	0.295631	1.72209	-3.50363	-5.43128	-0.666265	-2.36959	0.306265	-4.19388	cell_57	1.00065
pearson_clip	-0.0107457	4.14906	0.10346	-2.03916	9.35521	4.47886	6.04587	-3.16788	-1.95776	-0.676252	cell_58	0.888105
pearson_clip	3.7187	0.180621	-3.94132	3.43368	12.173	4.52451	-2.11546	1.30147	3.48732	-5.6169	cell_59	1.08035
pearson_clip	4.11092	2.34619	-1.99834	8.318	-8.49534	6.41065	-17.081	-6.84071	14.4631	-10.7926	cell_60	0.868837
pearson_clip	-3.96061	-14.1098	-43.5749	-37.9404	-35.2847	-8.12551	-23.4972	-10.4761	-66.301	0.0957254	cell_61	0.980069
pearson_clip	0.802252	0.415302	-0.756366	3.17392	0.817005	-2.26241	-3.24167	-3.73298	2.30527	1.44247	cell_62	0.793514
pearson_clip	-0.666126	0.630319	0.152158	-3.54007	0.858077	-0.236532	1.11444	-0.788135	4.79435	-0.109886	cell_63	1.09174
pearson_clip	2.16893	3.21548	-1.17959	0.840678	-1.21673	-1.95659	-1.2265	-0.264519	1.38547	-5.68826	cell_64	0.242171
pearson_clip	0.81921	-2.96264	-4.98634	2.93084	0.623515	0.599019	0.0764071	-2.31599	0.65598	4.33789	cell_65	1.06021
pearson_clip	1.32067	-1.33642	2.15798	5.28381	-3.55587	1.6961	3.85966	-0.00844191	-1.59976	1.27247	cell_66	1.03262
pearson_clip	0.766145	-1.10876	-1.47689	0.616714	-0.152861	-1.62392	-0.52221	1.57792	-1.04914	-1.43011	cell_67	0.893361
pearson_clip	0.199309	-0.592799	-27.5138	-4.91342	-0.0772448	-8.33851	12.5072	16.6353	7.42576	2.15074	cell_68	1.02299
pearson_clip	-2.96882	0.56761	-3.09295	4.20579	-2.3611	-3.41577	-1.93617	-5.18927	1.96195	5.21271	cell_69	0.734833
pearson_clip	0.925181	-0.846785	-2.59065	-3.43436	2.90285	0.528387	2.34363	-1.19709	-0.0723551	-1.10169	cell_70	0.465073
pearson_clip	1.59364	5.23726	0.687681	3.03131	1.13475	-1.96126	-1.15558	1.83485	1.23028	6.74899	cell_71	0.425222
pearson_clip	3.1549	3.45948	-0.947684	-2.43313	2.64806	-0.445672	1.88672	-2.39279	0.596656	-1.0387	cell_72	0.626666
pearson_clip	1.25458	2.26965	2.52575	-0.222978	1.13637	0.158607	1.77623	0.986642	0.59369	0.238498	cell_73	0.968245
pearson_clip	1.43394	0.712586	5.03548	2.13997	7.14995	5.18341	-5.10311	-6.00686	-1.81819	-7.68352	cell_74	0.951166
pearson_clip	-3.9647	-2.38147	3.19138	2.62448	-4.40184	0.683018	1.18407	-0.0913213	2.02442	0.96329	cell_75	0.856137
pearson_clip	-2.30139	3.65909	-0.468918	1.07451	3.49903	6.27577	4.96715	-3.25788	1.1469	1.63547	cell_76	0.930146
pearson_clip	1.18563	-0.292096	-1.57043	1.60839	1.45274	1.02938	1.92848	-0.746959	2.7613	-1.5223	cell_77	0.927518
pearson_clip	-5.81649	-2.36538	-1.50629	-1.96374	0.681596	0.264155	11.3875	0.382148	-4.00718	-3.61606	cell_78	1.0913
pearson_clip	3.61323	-0.0655556	-1.62217	6.57676	8.54118	2.52093	-1.95632	4.42182	3.54566	0.729156	cell_79	1.03787
pearson_clip	-0.379047	3.45633	1.97503	-5.42245	3.55393	-5.44847	-9.36583	8.06353	-2.2491	1.81378	cell_80	1.00372
pearson_clip	-0.869109	5.04229	2.41558	4.41939	-0.0376666	-4.1683	-4.00559	-3.11529	-5.12505	-0.936946	cell_81	0.995834
pearson_clip	0.84052	-6.95226	-0.478421	1.35695	-3.46079	0.617531	-4.91708	1.3987	1.02279	-2.2236	cell_82	0.917446
pearson_clip	5.12814	1.80323	-7.32251	-3.08393	-4.32758	4.66881	4.04074	1.98993	8.73828	-8.49958	cell_83	1.1421
pearson_clip	1.83978	-1.73036	-1.94683	-0.436141	-0.838404	-3.40702	-2.24654	2.91112	-0.498017	-0.252639	cell_84	0.839058
pearson_clip	-1.63926	3.69767	-0.860436	-5.02679	2.73002	2.76049	-5.35276	-5.08107	2.51439	-3.19278	cell_85	1.05189
pearson_clip	0.766961	-2.17701	-7.23309	-3.04936	0.263733	0.217745	-3.68496	1.30006	5.85727	-3.63754	cell_86	0.947663
pearson_clip	-0.619608	3.57467	-15.6305	-10.8244	5.40474	0.713482	-4.80546	-0.430638	-13.6431	-11.9271	cell_87	1.09875
pearson_clip	-0.81511	-0.533348	4.06304	0.960228	-1.0392	-1.62452	-2.09572	0.808681	6.04783	-1.76753	cell_88	2.0683
pearson_clip	3.90973	-4.83202	0.800965	-2.47768	2.9675	2.77215	-1.34399	0.910659	0.653017	-2.90258	cell_89	0.447994
pearson_clip	1.68172	-9.03803	3.66417	-1.04143	-0.495807	-11.3307	-1.915	-8.81316	-10.225	5.58948	cell_90	1.08473
pearson_clip	-1.04016	-1.30116	1.40396	2.23034	4.88344	-0.635863	-3.22703	-2.29409	3.83371	-1.91956	cell_91	0.440549
pearson_clip	0.978038	-6.61449	-0.924477	1.7891	-4.37408	-2.20492	7.95284	-7.40578	1.71869	0.998736	cell_92	0.642869
pearson_clip	1.43832	0.237639	-0.702009	-0.603373	1.98379	-0.76136	-0.19656	-0.160835	-2.50371	-1.10102	cell_93	0.431791
pearson_clip	-3.0137	-3.99379	-1.20654	-1.25479	-4.41241	7.6325	-1.2455	-5.40307	-1.12398	5.10324	cell_94	0.361286
pearson_clip	-2.68415	-4.01606	8.32191	5.06955	-2.23513	-6.46014	4.93361	-1.48285	-0.116807	-8.12927	cell_95	1.02386
pearson_clip	-8.55711	-4.94073	8.65304	10.2018	-11.5289	4.32699	3.18946	-19.9935	5.11123	5.22221	cell_96	1.13422
pearson_clip	-2.30474	-3.46068	-4.58418	-2.75396	2.83535	1.15179	2.33815	0.779223	9.26209	5.06828	cell_97	0.836431
pearson_clip	2.20945	-1.23402	-2.60336	-2.12557	1.66471	-4.57573	1.17644	0.619551	6.48238	-5.96759	cell_98	0.956859
pearson_clip	-3.76779	5.10788	-8.76755	-8.00872	11.2038	-0.488395	-13.9241	0.166325	-5.08265	-1.87921	cell_99	1.0532
pearson_clip	2.85379	-3.25685	-7.36659	0.621152	-11.4434	-3.92268	1.47627	-1.75111	2.32504	-2.56591	cell_100	0.960363
pearson_clip	-0.301583	-0.483354	-2.0502	3.16495	0.136199	-4.07511	5.34875	0.809749	-2.86689	0.1049	cell_101	0.414712
pearson_clip	6.49069	-2.1112	-0.421817	-2.68884	6.40503	13.8348	-8.24103	-12.5658	0.35809	4.58826	cell_102	1.0624
pearson_clip	2.98235	1.39864	-0.595509	-4.12687	5.29703	-0.0653039	2.05022	-0.514657	4.87816	7.22958	cell_103	1.20122
pearson_clip	3.67308	2.47775	2.61721	-0.785387	2.15015	6.70675	-0.879495	-0.607556	2.19231	-1.76751	cell_104	1.12546
pearson_clip	4.72694	3.56363	9.13295	8.19972	-24.8075	-16.2543	2.90027	19.3102	17.3822	-8.28881	cell_105	1.19509
pearson_clip	-1.43166	-3.32021	-3.91397	8.90295	-2.37474	-4.08137	8.49407	-1.54599	5.15632	8.3171	cell_106	1.09699
pearson_clip	-0.70552	4.11322	-0.846935	-2.94404	0.430222	-3.18638	1.94672	4.66629	4.62594	-17.3345	cell_107	1.0116
pearson_clip	4.73782	0.173308	-4.77323	2.50524	-4.0833	0.197616	1.18573	-1.41581	-1.03216	3.14465	cell_108	1.13641
pearson_clip	0.370949	1.09346	1.75515	-1.93352	2.05686	7.28365	0.567633	-0.0350777	1.85796	-0.471088	cell_109	1.03787
pearson_clip	0.0850512	2.35339	3.3088	0.209615	0.75768	1.70652	-1.21722	-0.656177	-0.261573	1.71685	cell_110	0.648124
pearson_clip	2.47113	-2.06748	-1.64561	-4.20453	0.62202	2.03709	4.26849	-4.69073	2.0015	-0.120691	cell_111	0.404202
pearson_clip	2.55777	3.51649	-1.93581	-0.200557	1.19144	3.58467	1.26506	1.18349	0.970334	-0.839192	cell_112	1.02824
pearson_clip	-5.4254	5.12681	1.50188	2.92225	-1.82243	-7.14975	-4.60914	5.65578	1.98886	1.66425	cell_113	1.09305
pearson_clip	7.82707	-0.889725	16.7782	0.668252	-3.707	2.89822	-5.64793	2.05616	-6.50006	11.3227	cell_114	1.12633
pearson_clip	6.51365	-2.96093	5.31786	-0.953942	1.20312	-3.0388	-0.206408	4.9352	1.88111	1.19331	cell_115	1.13685
pearson_clip	3.11416	5.09029	0.498439	1.26748	-2.72934	3.669	5.65852	-3.01691	5.54385	0.0584558	cell_116	0.481276
pearson_clip	-0.766278	-1.79121	0.440764	-1.05213	-0.730826	3.59359	-6.23991	-3.9097	1.30133	-0.47245	cell_117	0.884602
pearson_clip	-6.03494	-2.0109	5.62549	-4.95912	-2.38582	1.11159	3.01394	-12.9687	-1.43094	-0.0173118	cell_118	2.06436
pearson_clip	1.00471	-3.76552	1.61298	-1.68385	0.318711	1.9904	-1.20138	-1.37973	4.30086	2.39694	cell_119	1.00372
pearson_clip	-2.31319	1.66244	0.0964123	1.6787	-0.288296	2.16216	4.68634	-3.75742	-0.636796	4.27127	cell_120	1.00985
pearson_clip	-0.700538	1.4893	-0.522	1.48715	-0.522721	-0.616621	1.82983	0.56221	0.740656	0.830104	cell_121	0.811469
pearson_clip	-1.91298	2.97517	-1.13711	-1.80087	2.73638	-0.172002	-2.24184	-1.43865	-0.82481	1.22215	cell_122	1.06108
pearson_clip	-6.6523	5.52114	-2.56538	1.88193	0.483267	6.48133	-1.17032	2.3803	0.556749	4.42571	cell_123	1.07291
pearson_clip	6.59638	-4.08186	-5.6441	-3.58025	-1.76386	1.6362	-0.834714	-4.48516	3.7964	-7.16457	cell_124	0.9735
pearson_clip	1.33637	3.14576	-4.71578	-3.13834	5.13362	-1.51293	-14.3931	-2.71754	1.74218	4.86501	cell_125	0.878033
pearson_clip	-2.43366	-0.560098	3.66255	-3.65039	-5.46464	12.7768	-4.139	-3.34558	-3.83141	-0.467298	cell_126	0.651628
pearson_clip	-1.67649	-0.417158	1.49884	10.2679	18.4249	-9.75648	3.89724	-6.58188	-5.04767	0.0424247	cell_127	0.759794
pearson_clip	4.08042	-0.74852	-1.91775	11.767	0.045382	-1.57788	-3.40791	14.0614	8.90353	-18.2368	cell_128	0.978755
pearson_clip	-5.20257	-4.16851	-5.85811	2.42576	1.73426	-6.45386	1.84345	0.130338	5.23684	2.38501	cell_129	0.751474
pearson_clip	-2.61054	-1.69244	-3.83359	1.71889	-0.570416	-13.7216	13.4767	-0.956117	3.05337	-0.247744	cell_130	0.89774
pearson_clip	2.89889	-2.78833	1.00534	2.12575	-3.12099	-3.73068	-3.52538	5.49568	-2.29908	-5.71365	cell_131	0.927956
pearson_clip	9.80811	-4.60879	-1.43913	-2.32989	5.39638	-5.22382	9.90283	2.6359	-0.856564	-6.2309	cell_132	1.01248
pearson_clip	0.298559	-0.0369593	-1.0632	0.392228	0.720217	1.62402	-1.52831	0.409591	-3.14607	3.52342	cell_133	1.00328
pearson_clip	1.27716	-0.254366	-0.452864	2.56403	-2.46591	-5.62439	2.18493	-3.90303	-0.966121	-0.79545	cell_134	1.08342
pearson_clip	-0.167775	4.18621	12.5524	-0.535349	1.10752	-0.0626509	2.76966	-1.01772	-3.70292	10.6591	cell_135	1.08429
pearson_clip	0.746683	3.55447	-5.68591	0.24361	1.40981	-5.77991	-0.211968	-6.01939	-2.14512	2.13997	cell_136	1.05714
pearson_clip	-0.854187	0.314936	1.16423	0.870728	-0.650368	-0.231537	1.92448	-0.901951	2.23106	-3.29549	cell_137	0.291656
pearson_clip	-5.22807	14.0613	-24.2419	21.2392	-9.75864	16.611	-10.0186	4.41552	32.0986	2.76169	cell_138	1.12502
pearson_clip	-0.278879	3.82552	8.0981	-0.209178	2.24554	1.79636	-0.254441	-2.69957	6.99435	-0.0568105	cell_139	1.24895
pearson_clip	-4.7523	-1.26723	-12.5691	-0.717899	1.41526	-8.94061	7.47278	3.59522	-2.34346	9.09488	cell_140	1.04357
pearson_clip	4.03068	7.4345	9.36913	-9.54924	5.21205	11.6279	-12.6233	-2.54688	1.7966	-8.47071	cell_141	1.1456
pearson_clip	-2.44582	-6.15383	-10.9152	12.9924	2.95988	-12.8173	3.20978	-13.4196	7.21016	-0.0404455	cell_142	1.21042
pearson_clip	-2.44991	-0.00546355	3.28894	0.18529	0.924526	11.2553	-2.40244	-5.6238	-2.75715	5.74423	cell_143	0.959487
pearson_clip	5.43754	-1.1423	3.16331	2.67737	0.183943	-0.625544	4.15069	-1.86396	-2.80809	4.51528	cell_144	0.390626
pearson_clip	-3.15928	10.2548	-9.52109	1.0046	3.41098	1.47241	5.42383	6.75204	-8.37746	1.22541	cell_145	1.13334
pearson_clip	0.919321	-5.47247	-1.91002	-0.965669	4.86065	0.427344	-3.59936	-2.03142	1.28479	1.59388	cell_146	0.884164
pearson_clip	15.5647	2.5172	13.422	-18.7976	-9.04604	18.3329	-35.2828	-5.12398	18.8139	27.924	cell_147	1.02518
pearson_clip	1.75154	1.86481	-4.03532	-0.451279	3.09352	1.44245	2.66031	2.14092	-1.11926	-1.32843	cell_148	1.48368
pearson_clip	5.94618	-2.90814	2.49972	-5.90197	3.26686	8.34451	-2.49364	5.77724	-3.50582	-2.28643	cell_149	1.10181
pearson_clip	1.8369	0.13372	0.463096	-1.20945	2.10104	2.73262	2.24595	1.06453	-3.3487	3.6524	cell_150	0.426098
pearson_clip	1.48032	1.4351	1.66324	5.64196	0.659939	-4.03923	-1.89337	-3.27357	-1.53608	1.02724	cell_151	2.18348
pearson_clip	2.94432	-0.475332	6.72223	-2.44847	0.869438	6.86125	-0.331235	2.24681	-1.48403	-0.381118	cell_152	1.02255
pearson_clip	-4.55303	-1.4812	-0.50945	0.0834889	2.01048	-0.834542	-0.146289	2.05258	-1.30988	4.07994	cell_153	1.10444
pearson_clip	-4.73017	-1.55427	-1.30868	-4.96269	2.44711	0.218019	-4.0855	0.615203	2.92109	6.2222	cell_154	1.04225
pearson_clip	0.836923	1.03515	0.76258	-1.26098	5.47901	1.84768	-1.42026	-0.411946	5.45678	-1.09084	cell_155	0.917446
pearson_clip	1.86329	-0.646698	-2.59165	-4.06726	2.91371	-2.93462	1.25548	0.405347	-0.378149	2.31371	cell_156	0.812345
pearson_clip	2.63779	3.37878	-0.540094	0.521177	-2.71893	0.00978324	1.84449	0.0360887	1.94339	2.55129	cell_157	0.91876
pearson_clip	3.5491	-1.35808	-1.91064	-1.03876	0.125921	-3.51075	0.217671	-1.41938	-2.62021	1.88578	cell_158	1.00415
pearson_clip	3.36357	2.64681	1.985	-3.33583	2.35601	-0.357409	2.37616	-4.08554	-4.05574	3.09297	cell_159	0.304794
pearson_clip	-3.01878	2.13202	-3.97963	0.204157	-1.11292	-4.39075	8.76912	1.75242	-0.0382784	-0.317838	cell_160	0.935401
pearson_clip	-9.17005	-1.03502	-3.68449	3.33836	-1.9385	4.77268	3.26108	3.46265	-1.6535	5.00107	cell_161	0.946349
pearson_clip	3.40559	-0.159232	5.00893	-1.86665	0.641965	6.96083	-2.99191	0.00164415	6.25778	-9.75519	cell_162	0.955108
pearson_clip	-0.997463	5.05818	10.6522	11.8777	-4.3146	7.25211	-3.06533	2.59937	-6.08644	-0.768379	cell_163	1.08867
pearson_clip	2.16003	0.860106	1.91909	0.528185	4.42872	-0.967052	-0.584889	1.37509	6.01851	-1.29082	cell_164	0.781253
pearson_clip	2.79586	-0.472743	-6.59334	-2.95125	3.40762	7.26635	-1.08853	-1.7125	5.73576	-1.95663	cell_165	0.906498
pearson_clip	-3.39399	3.24181	-4.18323	0.56436	-0.540427	7.31763	-4.76452	-3.92167	4.05307	0.455116	cell_166	1.02736
pearson_clip	2.89501	-2.34638	1.79773	3.32003	-7.59752	6.03016	0.956555	-1.19476	-0.535349	0.00702188	cell_167	0.942408
pearson_clip	-2.32235	0.997521	1.30462	0.231953	-0.522314	3.43991	-4.49201	-6.42047	7.91959	3.73809	cell_168	1.44295
pearson_clip	-4.33978	-0.865013	-0.712301	-4.28005	8.20109	-9.90829	-0.84776	4.6593	-3.88442	-4.8445	cell_169	0.800521
pearson_clip	-3.26179	3.37785	-3.31374	-4.24265	2.35647	8.7878	-3.74817	8.06883	-10.8455	-2.54391	cell_170	1.0081
pearson_clip	-1.23755	12.8119	-7.71777	15.6519	-3.88809	-5.33414	-7.31806	1.30979	-2.59306	6.84179	cell_171	1.08824
pearson_clip	2.28623	-2.40941	-1.25438	-2.10136	2.04721	1.52867	1.91992	0.963748	0.739376	-3.25716	cell_172	0.70374
pearson_clip	-1.88516	2.69153	0.686863	1.48348	0.420011	-12.7498	-4.78899	-3.92915	-7.44688	1.98824	cell_173	1.17407
pearson_clip	-0.0790333	-8.48616	3.12211	0.782464	0.635337	-1.28315	-0.179254	-2.89524	6.23995	1.04034	cell_174	1.03656
pearson_clip	2.10281	1.72726	-0.589916	1.28674	-2.0056	-1.7931	2.7471	-2.59984	-2.93005	-2.55758	cell_175	0.976128
pearson_clip	4.11861	15.7321	14.7547	-2.14177	-0.311577	-13.0324	15.0049	18.192	-13.9262	-20.6512	cell_176	0.934087
pearson_clip	0.460732	2.38324	-4.93076	7.04992	-1.94087	4.236	-4.34867	0.787159	5.43881	-3.77468	cell_177	1.09043
pearson_clip	-0.409016	1.14275	14.1828	0.305107	1.58661	7.61509	0.808148	0.299649	-5.78345	-3.13946	cell_178	0.977004
pearson_clip	0.200734	1.94259	4.23043	-4.0606	5.30846	-3.05324	0.614603	2.33504	-5.74131	5.03687	cell_179	1.00503
pearson_clip	-2.76929	5.03012	-0.526686	-4.32219	-0.536445	20.3624	10.0969	0.280084	-12.4191	-15.7427	cell_180	0.935839
pearson_clip	0.384221	-1.16347	2.37294	-0.319372	-0.553085	-3.71233	-3.28001	1.67904	6.06118	6.83508	cell_181	1.00722
pearson_clip	1.13004	1.00294	7.967	1.08249	11.829	-7.68128	1.3817	6.41795	-0.263374	6.05061	cell_182	0.873216
pearson_clip	-8.51664	-3.52381	12.2564	16.1882	-10.7287	-26.589	-17.9079	-6.25298	25.0566	-11.6815	cell_183	2.02889
pearson_clip	-3.02296	1.11508	-0.856734	0.137261	3.43397	-1.59638	-6.69747	-2.19272	-4.41706	2.71897	cell_184	1.09568
pearson_clip	0.0449659	2.05664	-1.54331	0.291272	-0.685346	0.341148	-2.75164	-2.89795	0.807978	2.58228	cell_185	1.0913
pearson_clip	2.38269	-0.416533	0.0790331	3.7679	-10.5914	1.39765	-3.0361	-6.75195	-1.45955	-1.73097	cell_186	0.998024
pearson_clip	-5.06065	-5.50165	-5.36805	3.95358	1.64865	-2.57493	5.14107	6.6519	2.89391	-3.31832	cell_187	0.94197
pearson_clip	4.01369	-2.01156	-3.20363	0.849538	-5.12548	5.89837	0.967373	-11.7107	-2.94175	4.99555	cell_188	0.978755
pearson_clip	0.101535	4.05615	-2.23142	-1.91732	0.305319	-1.04097	-5.31539	4.35292	-3.4287	-14.5878	cell_189	1.02342
pearson_clip	1.71852	-0.702968	2.07238	-1.69399	-1.96506	-0.0959886	-5.10691	5.87535	-1.57604	1.41308	cell_190	0.687537
pearson_clip	3.54292	-3.60733	-2.08064	-1.5476	-4.8173	2.63118	12.02	-11.302	10.5922	-0.958726	cell_191	0.820228
pearson_clip	1.48086	-2.18322	-0.705972	-1.89754	1.43164	5.30656	-0.879778	-2.01248	-4.54399	-3.42438	cell_192	1.31201
pearson_clip	-5.43599	3.00846	-2.8042	-3.30151	0.701202	-4.52824	-2.02472	4.13463	-1.24036	-4.94084	cell_193	0.879785
pearson_clip	10.3597	-7.20121	-2.87714	-3.82207	-8.8361	4.37185	10.86	23.7699	5.71766	-13.3843	cell_194	1.48762
pearson_clip	1.4621	-1.07007	0.382592	1.37704	3.38563	0.0677027	3.59833	-2.22868	3.28251	2.5306	cell_195	0.584626
pearson_clip	-1.01579	-6.32175	2.54006	-5.60626	-1.51624	4.6598	-7.63565	-4.79005	1.02689	1.29586	cell_196	1.15787
pearson_clip	4.75321	0.623005	-0.662306	-4.23488	-3.78055	-5.11018	-1.31768	-7.00688	-1.71449	-12.8029	cell_197	1.04838
pearson_clip	-0.614429	6.54588	9.79437	1.89786	1.4173	0.848811	-7.18062	4.52236	1.20147	-7.62117	cell_198	0.927081
pearson_clip	-0.404439	0.934554	2.85877	-1.42829	1.0434	-2.52779	0.295367	0.781058	-0.652109	3.75583	cell_199	0.271074
pearson_clip	0.995461	0.904072	3.42407	4.1941	5.73551	8.44568	1.74645	-6.46944	-0.27474	3.06422	cell_200	0.955545
pearson_clip	1.05498	-3.41954	5.18488	-0.441097	0.56869	-5.61196	-0.354855	-3.31553	1.06434	-0.88504	cell_201	1.07948
pearson_clip	2.85991	-0.638982	6.22942	5.77095	-5.80998	10.3667	-1.49312	-11.666	-7.83849	-6.24172	cell_202	0.879347
pearson_clip	-2.52042	-5.9838	3.12128	6.23793	8.58279	-22.2209	-3.32731	16.6748	2.41943	23.8297	cell_203	1.05671
pearson_clip	-1.42407	-2.57162	-0.738444	1.20975	-6.75435	-3.62573	-2.35526	-5.51547	-8.43586	-3.22972	cell_204	1.06853
pearson_clip	0.812368	5.74016	-4.26742	1.19074	3.18842	0.232243	-3.80003	1.9397	-5.05436	-1.61224	cell_205	0.471204
pearson_clip	15.3842	-9.82085	6.20096	-10.2369	9.58368	24.4445	57.9691	6.86154	1.2819	-4.07758	cell_206	1.05189
pearson_clip	-2.96336	-2.19928	-2.5806	-4.99093	0.302821	0.316668	1.96101	-2.88353	-0.788884	2.95046	cell_207	0.764174
pearson_clip	0.329701	0.624742	-0.878578	-1.58825	3.59336	-0.355576	-2.4075	0.4643	-0.438907	0.236076	cell_208	0.524192
pearson_clip	-3.45063	7.10863	3.67991	5.88942	6.7042	1.62536	8.54121	-1.53999	-13.2076	18.7038	cell_209	1.15874
pearson_clip	3.79846	2.17722	19.1877	11.9382	0.281394	0.970083	-10.315	23.8752	-17.8388	3.70434	cell_210	1.03569
pearson_clip	-3.51455	-0.571721	-2.58889	1.9258	-1.64998	-0.0972472	3.72369	1.17339	8.74518	0.154183	cell_211	1.11626
pearson_clip	-9.34429	3.58804	18.8335	2.88406	3.08372	9.61048	-18.1552	-1.04638	3.0722	-27.5838	cell_212	1.17494
pearson_clip	0.114529	-0.72003	2.45186	2.7209	-0.543728	-1.59605	-4.70704	-0.290604	-1.9466	0.426519	cell_213	2.17034
pearson_clip	-1.39724	5.82748	-1.88169	-2.38583	-0.39816	-1.46063	-1.29286	-6.4364	2.68912	-5.68825	cell_214	1.04707
pearson_clip	4.05731	1.58109	-0.0656011	-0.0249245	-1.52788	7.62343	-1.50562	-5.67068	2.07192	3.29456	cell_215	0.42566
pearson_clip	6.44963	22.0686	12.7324	-23.0919	-15.4175	-14.724	13.0376	44.7048	-2.08951	7.73889	cell_216	1.08079
pearson_clip	-0.0794713	0.732261	-3.52369	2.51809	-5.25703	-2.39801	-1.64224	-3.0341	-7.78908	-2.87843	cell_217	1.1075
pearson_clip	0.301308	-5.58112	-5.62605	0.980466	3.84017	0.663396	2.89031	0.338719	2.66572	-0.995508	cell_218	0.906936
pearson_clip	2.47574	1.29808	1.74532	-3.32969	-2.96961	5.97175	8.05696	-7.27988	-3.3435	-9.06366	cell_219	0.747095
pearson_clip	-5.49516	-4.29873	-0.98898	8.59312	-9.16989	-1.50367	8.8842	-5.14928	3.50014	-1.2532	cell_220	1.04838
pearson_clip	-0.525585	1.53823	7.23424	1.22227	2.43374	4.09958	-4.74274	5.07657	-6.02223	-3.55764	cell_221	0.921825
pearson_clip	-2.85676	1.58896	1.66063	-0.919585	1.19946	-12.5455	0.493025	-1.86894	7.46257	15.6696	cell_222	1.03087
pearson_clip	1.08761	3.83005	-0.0170365	2.49771	-1.69086	-5.29235	9.02783	-10.1367	-4.42643	10.2155	cell_223	1.10181
pearson_clip	-1.05378	-0.644741	2.10356	1.7831	0.239993	-8.01736	6.11639	1.90196	1.70236	3.37155	cell_224	1.2691
pearson_clip	-3.21037	-0.405912	16.8651	38.6081	58.4461	-12.1289	-16.2107	-11.6341	-26.0479	-23.435	cell_225	0.9862
pearson_clip	0.38439	8.00395	6.01908	9.17503	0.210932	0.296747	2.63732	-9.49064	-4.18147	-4.16337	cell_226	1.11933
pearson_clip	0.828468	0.581196	4.48755	0.58441	-2.61109	2.85075	-1.37803	-7.78008	0.648928	3.75827	cell_227	0.989703
pearson_clip	2.42232	-4.22847	5.6126	-2.68938	1.17988	-3.18027	-3.90721	4.14988	-2.4623	3.01977	cell_228	1.04225
pearson_clip	0.0511808	2.481	0.0518377	0.872869	4.44937	1.04861	1.95522	-0.177887	0.567263	1.11245	cell_229	0.95248
pearson_clip	-5.01025	-2.54451	-4.29737	-1.10336	-6.31897	-4.36713	5.03577	-0.0303369	0.956532	-4.19916	cell_230	1.01642
pearson_clip	3.26532	4.32707	2.22618	5.35579	-3.24751	-1.47229	7.55656	0.285529	0.60626	7.22148	cell_231	1.25421
pearson_clip	1.68052	-18.4345	-0.0543163	1.00632	-12.275	4.82787	4.83633	-4.12866	-3.64332	8.35673	cell_232	1.06327
pearson_clip	1.28129	-2.17438	3.04711	0.772612	1.01298	-1.225	4.87068	-0.136399	-4.2569	0.564359	cell_233	0.913067
pearson_clip	1.07706	1.39956	-1.49554	-1.77345	2.03672	5.38713	2.67924	-0.388631	-0.945773	-1.00319	cell_234	1.01948
pearson_clip	1.11594	-4.50319	5.9894	-0.239221	-4.76182	3.04538	0.220436	-9.08197	1.41535	5.46163	cell_235	0.377489
pearson_clip	-5.38186	2.54683	-15.0852	0.975987	2.07272	2.42273	-5.38722	19.6316	-1.34755	1.64312	cell_236	2.22858
pearson_clip	-0.920043	0.0797678	-7.80954	-5.56164	-5.72769	-5.93872	3.23789	2.9494	0.468315	-7.52575	cell_237	1.06984
pearson_clip	-6.38387	17.8514	-1.5621	-16.1938	-1.30529	10.4106	2.84611	16.8297	7.98012	1.43624	cell_238	1.41186
pearson_clip	0.298146	4.27831	-6.8954	1.66957	-3.1387	3.37463	6.59791	-12.2375	-8.8538	-2.56336	cell_239	1.0497
pearson_clip	-10.6559	0.747775	6.91873	-14.4157	8.70549	10.8756	-26.7046	16.2776	-8.89576	-5.89723	cell_240	1.03481
pearson_clip	1.85148	5.12033	1.67138	0.967888	-1.74237	-4.97064	-5.1757	5.9106	2.21072	4.17212	cell_241	1.14779
pearson_clip	0.696732	-0.669598	-3.16105	-1.94948	2.12992	7.76269	12.6155	-6.48189	-2.45969	-8.89764	cell_242	1.04488
pearson_clip	2.7337	4.56115	-0.216751	-0.0583491	-0.676952	1.70578	7.71738	-1.98123	-1.82667	-2.82646	cell_243	0.891171
pearson_clip	-1.04742	-0.756655	3.97622	-2.69157	-1.44485	1.19323	-0.973866	-6.70495	7.55115	7.77671	cell_244	1.10838
pearson_clip	-1.57166	-8.92698	-3.43868	-3.14417	-3.45949	5.82746	8.84913	-3.07606	-6.03429	-1.63303	cell_245	1.09043
pearson_clip	1.58536	-0.744859	3.65165	3.149	2.71156	-0.0837668	-0.920727	-4.35337	5.26635	-1.46326	cell_246	0.480838
pearson_clip	1.23961	-4.12755	0.806006	-0.590784	1.12548	2.12802	0.71794	2.79157	0.228217	4.94074	cell_247	1.20297
pearson_clip	3.60338	4.06989	-6.49698	-0.148616	2.93076	-0.973749	3.17486	-0.021605	5.56724	-4.01742	cell_248	1.92729
pearson_clip	-5.96405	1.45068	5.46685	10.6692	-6.99321	-2.11459	-5.26722	-6.91295	-9.60659	4.47082	cell_249	1.10313
pearson_clip	0.979857	-1.53744	-0.805003	-0.11306	6.90004	4.85604	-2.89333	1.77972	8.02232	-3.60198	cell_250	0.485217
pearson_clip	2.4057	1.10969	2.37224	0.667388	-2.01636	-1.93858	-2.71724	-5.9766	1.1966	3.83508	cell_251	1.07159
pearson_clip	2.54431	0.795746	4.70394	1.33342	-5.69678	3.97017	-5.29686	3.92464	3.76605	-2.87011	cell_252	0.988828
pearson_clip	1.46918	2.40754	-2.95862	-0.0458799	-11.477	-10.3958	4.2827	4.39473	3.94786	0.410784	cell_253	1.12896
pearson_clip	-0.0779404	0.400372	-1.89006	-8.67196	4.41228	0.255335	0.728567	2.33081	0.15575	-0.68315	cell_254	1.90321
pearson_clip	-0.553224	-1.9477	3.43165	0.0535141	2.37668	-4.18705	-1.84153	4.09863	2.55611	-3.81963	cell_255	1.13947
pearson_clip	-1.74833	-2.1398	2.44014	-0.343908	0.284146	-0.890086	6.62114	-4.34936	-2.82921	-6.33588	cell_256	0.643307
pearson_clip	3.49598	3.84702	0.789928	-0.690547	0.936766	2.59634	-2.27539	-3.06649	1.30197	5.46655	cell_257	0.399385
pearson_clip	3.00373	2.63212	0.510235	-0.628309	0.485092	-2.73031	-2.29213	-2.36991	3.15235	-0.936328	cell_258	1.0208
pearson_clip	-0.702708	-5.67237	-3.00853	0.00930471	3.8557	-3.31422	-2.01051	-1.45609	-5.73218	1.79461	cell_259	1.15918
pearson_clip	11.1735	11.216	-8.1304	-10.4144	10.4623	-9.10155	-12.4291	16.6262	-9.84506	-8.94857	cell_260	2.76854
pearson_clip	0.92727	0.843088	0.214757	5.91879	1.84793	0.876717	0.343081	-9.39061	-4.40387	-0.0917483	cell_261	1.00547
pearson_clip	3.92928	2.67082	2.43394	0.643203	-4.52676	-5.088	3.20877	0.952142	-6.15718	-8.09609	cell_262	1.08824
pearson_clip	1.12028	0.313843	0.15285	1.58543	-2.78453	0.613797	1.09858	0.115649	1.80256	0.873537	cell_263	1.03262
pearson_clip	5.54588	2.46234	0.584983	0.0146309	-5.73023	2.43612	3.51466	0.34128	-1.962	-2.04977	cell_264	0.551344
pearson_clip	3.45547	-4.89758	3.55673	0.509327	7.66588	-3.90136	-4.57985	2.30478	-5.18945	-5.50293	cell_265	0.900367
pearson_clip	-12.2027	-11.5761	-0.432743	9.34409	-9.41001	-57.959	-2.57086	-9.60339	10.9951	-1.56622	cell_266	1.08692
pearson_clip	-1.73646	-0.189256	0.0158834	-3.62752	-4.89562	1.92228	8.6802	-5.23335	-1.39473	-0.928517	cell_267	1.00591
pearson_clip	0.580111	-0.914176	0.415063	-2.85419	-4.31437	2.30626	-2.16566	0.124416	-1.56019	0.372046	cell_268	1.04444
pearson_clip	2.32496	-2.00748	-1.53207	2.87831	2.25933	5.12519	1.24544	-5.96976	0.0967794	7.22219	cell_269	1.14779
pearson_clip	3.24388	0.184337	0.837118	0.24694	-1.86346	-10.4305	20.4171	-1.20563	4.74963	0.753425	cell_270	1.04488
pearson_clip	1.8037	3.66498	3.41945	-1.42928	-3.4407	3.81656	-0.820345	-0.453012	1.37971	2.25917	cell_271	0.998462
pearson_clip	2.93563	6.44855	-3.91156	2.87085	-12.0663	3.30564	1.09564	2.78364	-2.37499	-11.7614	cell_272	1.15611
pearson_clip	0.638023	1.09791	-8.26571	-4.26183	3.44607	4.45742	2.60671	3.64598	-0.192527	-3.86067	cell_273	0.68491
pearson_clip	-7.99844	-2.43779	1.46267	-0.19941	4.15082	5.02176	-0.583724	-0.413583	2.01816	0.860526	cell_274	1.00021
pearson_clip	4.26055	5.01333	3.02501	-5.0323	1.28077	-6.65615	-3.00616	2.1505	0.970894	-6.21987	cell_275	1.81081
pearson_clip	-1.86061	-1.05579	2.2827	-1.67756	-1.77141	4.28289	-0.272423	-4.49977	-4.40134	-3.29748	cell_276	0.803587
pearson_clip	1.62776	-1.45213	2.08427	0.548406	1.54867	2.02854	-1.73584	-0.899909	-1.11243	-2.90518	cell_277	0.821541
pearson_clip	-1.3364	2.34263	4.09966	-5.73792	-7.45408	1.12023	0.385635	5.64618	-2.23619	3.35887	cell_278	0.820228
pearson_clip	2.43714	-3.75688	-2.22302	-8.02824	-0.50037	-1.22198	4.56152	-6.23296	7.53886	-9.41293	cell_279	0.986638
pearson_clip	-0.882533	1.07797	-2.57722	4.34624	-1.84293	1.67397	-2.00022	-0.886094	1.31092	1.23677	cell_280	0.800521
pearson_clip	-2.03968	-1.71099	-3.72527	-24.7923	0.847609	-4.2162	13.0028	-21.8799	11.7694	-35.0118	cell_281	1.02955
pearson_clip	-2.33201	-2.8023	-5.32857	0.276905	-1.1096	-4.86006	-0.310926	1.30493	0.300116	-5.23784	cell_282	1.0497
pearson_clip	-3.57868	-5.43683	0.629031	-3.24976	0.528866	7.471	-4.16617	0.749365	0.680038	4.98404	cell_283	0.858327
pearson_clip	-2.44616	5.45116	11.479	-2.84461	-12.3634	-25.4396	-13.1936	-6.77948	9.57609	0.909406	cell_284	2.17384
pearson_clip	-1.32285	5.79649	3.80317	-1.93403	3.63281	2.91656	-1.27801	-4.84747	-6.94137	12.806	cell_285	0.878033
pearson_clip	-0.688192	1.2567	-3.46158	-3.13246	-2.18016	0.862028	-3.32123	-2.7202	0.924564	4.31526	cell_286	1.23187
pearson_clip	-9.71651	-4.47331	-6.13009	1.70133	1.71696	-0.225854	1.36389	8.69649	7.40991	8.91196	cell_287	1.89883
pearson_clip	0.790041	-2.28787	1.07419	-3.43268	-3.66913	0.681766	-6.13778	3.29485	-0.0654674	-1.1447	cell_288	0.529885
pearson_clip	-8.26891	-2.39846	-9.42455	1.1548	6.11427	4.47218	1.61763	-2.62306	2.12886	-5.14134	cell_289	1.00153
pearson_clip	-1.89508	0.867065	-1.50722	-1.02988	3.62215	-1.50814	-5.76	-1.11767	-4.67072	-2.55903	cell_290	0.923577
pearson_clip	-5.54057	-0.939376	10.2869	2.98364	-7.92427	-7.58274	-1.30187	-2.80818	4.10623	-2.08339	cell_291	1.22837
pearson_clip	2.35982	-3.85444	-1.2616	-0.397394	3.43736	-4.06491	0.308387	2.51552	-1.54792	1.46427	cell_292	1.04006
pearson_clip	-0.540029	1.70033	-4.34325	-3.35964	-0.232141	2.08498	-0.412108	-4.16418	1.48418	2.37418	cell_293	0.871464
pearson_clip	-5.80227	-9.08156	-8.34801	-14.143	9.00773	1.71211	-12.0205	7.89599	4.08586	-10.2492	cell_294	1.19421
pearson_clip	4.98862	-10.2294	-1.63197	-3.18033	-1.51131	2.88036	4.35846	-5.79841	-0.654291	-6.02732	cell_295	1.01861
pearson_clip	-5.15915	8.4591	-0.463888	-2.41541	-5.50874	3.32189	-3.84951	-0.721633	-5.95946	-2.33192	cell_296	0.736147
pearson_clip	-1.15762	-3.18086	-0.582533	6.37856	-1.54954	2.71248	-8.78086	-3.93564	-3.18582	3.53339	cell_297	0.949852
pearson_clip	-0.188077	-1.73497	-1.41133	3.93745	-3.29578	-5.01373	3.32723	-0.661355	-1.7136	2.54402	cell_298	0.362599
pearson_clip	-2.96724	1.64672	3.98786	0.650121	-7.41011	3.07577	-4.1346	-0.169303	-5.24323	11.9803	cell_299	1.00941
pearson_clip	-2.21299	12.7797	11.0842	-0.831004	9.98951	19.7453	26.46	5.97289	-14.4995	-12.2099	cell_300	2.14757
pearson_clip	16.3806	-105.338	7.71722	18.5386	-12.7143	9.3191	-12.3745	33.7685	-6.30389	-3.64935	cell_301	1.06415
pearson_clip	0.718645	3.27275	-3.72592	0.488509	-3.4238	-2.17806	-2.39679	-1.04408	-1.96988	-1.09601	cell_302	0.955545
pearson_clip	1.43112	-0.56013	-0.900309	0.584239	-0.22591	0.175853	3.43151	-2.12953	-0.223551	-3.43365	cell_303	1.00897
pearson_clip	-8.3166	-0.0076405	5.79964	-0.115122	-9.77259	-7.96253	0.0360946	3.95136	1.20313	7.29642	cell_304	1.14517
pearson_clip	-0.163152	3.85756	-2.57655	6.89836	-0.316773	5.48758	4.27126	-1.86104	-2.0641	4.53752	cell_305	0.905622
pearson_clip	-1.29975	1.78698	0.956376	-2.16109	0.919392	5.43037	-0.445845	3.06278	3.75547	-1.88823	cell_306	0.706806
pearson_clip	5.64499	-5.99479	7.94975	-1.30355	-1.3054	-3.26844	6.19778	-10.146	3.89358	11.2167	cell_307	0.987952
pearson_clip	1.5588	1.06356	-7.49885	-7.00909	4.97998	-1.5488	7.67134	7.05891	-0.708207	5.60485	cell_308	0.943284
pearson_clip	-3.32704	-5.47551	-0.460383	-0.980138	0.229957	-0.721393	-7.26582	2.33568	6.12524	-3.06656	cell_309	0.923139
pearson_clip	-1.96158	-3.44531	6.13525	-2.53137	-0.46351	-8.48956	8.06232	7.02045	2.57902	6.22028	cell_310	0.835117
pearson_clip	3.77743	-1.75636	-3.29235	-3.38301	0.515273	6.6058	-2.04886	-2.42099	-1.11348	4.55977	cell_311	0.970435
pearson_clip	5.71835	12.7232	6.16936	-13.9932	3.79989	9.05609	-19.5343	15.0187	11.2772	-0.0354582	cell_312	1.09962
pearson_clip	10.345	10.8097	-2.21876	5.59704	-6.87878	-18.7874	8.67982	7.1805	1.91904	19.5218	cell_313	0.921825
pearson_clip	-0.734636	-1.38712	-1.01123	-9.22167	-7.42623	-0.334317	3.25486	5.04512	0.264395	3.63908	cell_314	1.07422
pearson_clip	1.69395	-0.390752	1.74202	-0.452765	4.02035	0.0326799	0.0423448	-0.0438966	2.74355	0.499197	cell_315	0.949415
pearson_clip	5.39528	-0.0572608	3.18658	-0.979598	0.651881	-2.74382	-3.3868	-4.35285	1.987	4.58631	cell_316	1.84628
pearson_clip	-2.68339	5.37173	1.70775	-2.14055	-1.00382	-1.78496	-2.7609	1.36606	6.07306	-2.55254	cell_317	1.01466
pearson_clip	-22.903	17.7779	-55.1276	68.3977	-18.961	25.6586	-2.48681	28.4496	-11.1509	-1.0814	cell_318	1.06853
pearson_clip	-0.0788483	4.50402	0.769339	3.803	3.204	-8.85254	1.03726	1.30206	-6.00186	-0.435032	cell_319	1.10137
pearson_clip	2.86286	3.55737	4.68053	2.99057	-3.8203	2.08173	0.0532721	-3.17745	-4.05001	0.958004	cell_320	0.886354
pearson_clip	3.8741	-1.15955	0.115588	1.27761	-0.574943	0.176975	0.032859	-2.45812	-3.45105	5.80628	cell_321	0.889857
pearson_clip	3.38599	1.10244	2.28077	-3.83171	-0.283161	1.27247	-2.2592	-0.86425	2.87477	-2.6932	cell_322	0.355593
pearson_clip	1.71769	-0.453748	4.3344	1.01486	-1.11235	-1.23696	-3.02805	-5.68283	3.97258	-2.73686	cell_323	1.18896
pearson_clip	3.73928	1.68921	-0.480797	-2.7576	2.88406	-1.41877	-2.24206	3.41339	5.1601	-1.71615	cell_324	1.33347
pearson_clip	4.42976	-9.04491	-4.43763	10.7452	-6.86533	1.63853	23.243	-17.1593	5.73965	4.44983	cell_325	1.14823
pearson_clip	5.4201	-2.27517	-10.2319	-17.3007	2.73464	-19.1316	-2.42992	25.5506	1.77642	8.68013	cell_326	1.02211
pearson_clip	-1.3195	4.24957	-7.43548	0.819668	-0.738873	1.17368	-0.0538333	0.943045	1.17733	0.0465563	cell_327	1.18195
pearson_clip	3.18422	2.58292	2.01556	-6.69606	-11.8078	-4.7277	7.24999	-3.65819	3.55676	0.00154726	cell_328	1.31508
pearson_clip	-2.73566	-0.726156	-1.04096	1.14439	4.02145	-3.30943	-0.488907	-1.45066	3.36492	-0.699889	cell_329	1.03919
pearson_clip	-5.07843	0.871508	2.86294	-3.84933	-1.76794	5.91296	-0.977609	10.3139	-7.3829	-13.2232	cell_330	0.971311
pearson_clip	0.404511	1.87957	0.583777	-1.76636	-3.03142	-0.111913	-2.11467	0.738614	-2.39939	-3.71127	cell_331	0.432229
pearson_clip	1.56667	4.26727	-5.30156	-1.1889	-2.91375	-3.76268	-4.19202	1.56727	-2.45094	1.99795	cell_332	1.01904
pearson_clip	3.4617	-3.97157	-2.87381	2.61187	3.40786	-2.07384	1.01077	-4.47343	-4.71148	1.12122	cell_333	0.937591
pearson_clip	-2.30567	-1.10008	-5.78294	3.16675	2.32063	-2.77835	-1.68935	5.87647	-1.73738	3.00092	cell_334	0.884164
pearson_clip	3.67164	-3.21507	0.871987	0.118059	2.70263	2.75965	0.186677	1.96698	-4.03726	-1.79578	cell_335	1.53448
pearson_clip	1.58653	2.52379	-1.34225	1.54222	-1.75802	-1.28397	1.51138	3.10245	1.52198	-1.93255	cell_336	0.450622
pearson_clip	0.930834	0.51052	1.08885	-0.0665423	-0.643566	-0.0876353	-1.98265	-3.72536	0.334223	3.1878	cell_337	0.983572
pearson_clip	6.48177	2.38581	-1.96502	6.79952	0.842644	-1.64267	8.03724	-8.89694	9.42234	0.904064	cell_338	0.995834
pearson_clip	5.82022	1.60822	-1.55541	1.72337	5.6861	-4.53097	-2.51064	-0.852487	-2.0973	2.69348	cell_339	1.17013
pearson_clip	4.60823	0.611567	-0.231426	2.00019	-6.73838	-2.03199	8.22928	4.47	-1.33505	9.80793	cell_340	0.458942
pearson_clip	-7.85448	-4.15369	10.5534	14.8742	10.1943	-7.80658	-7.38598	-3.24237	-9.21595	8.72964	cell_341	0.996272
pearson_clip	-0.42625	1.87015	2.18492	1.57958	-1.41129	-3.12883	1.22505	-2.46829	3.27241	2.09295	cell_342	0.94197
pearson_clip	0.38105	3.91812	-0.0620206	-1.84033	0.325288	-6.4989	-0.790246	-2.73859	3.35925	-4.30749	cell_343	1.03875
pearson_clip	-1.2625	-0.287167	1.04709	-6.90605	-2.6807	2.74485	-0.248544	-1.18391	1.32716	-1.74822	cell_344	1.07335
pearson_clip	0.136643	-0.8507	2.13376	-1.85186	0.808196	-1.49155	5.65472	0.81525	2.69742	0.922929	cell_345	0.654693
pearson_clip	0.756558	-1.78121	-0.69116	4.26151	-3.86882	2.10853	-3.88881	0.743962	-1.31568	-0.983819	cell_346	1.21304
pearson_clip	0.215487	-2.78713	2.24513	-0.00183231	5.09899	1.7193	-3.31209	2.51084	-1.29002	4.45672	cell_347	0.660824
pearson_clip	5.00476	-1.89261	1.66722	1.27288	4.38405	4.91384	-0.429445	2.65537	-5.63398	-2.46588	cell_348	2.5071
pearson_clip	-0.737308	-5.23901	-6.14468	4.81718	-4.20691	-0.931159	2.27347	-0.120625	-0.982357	3.28075	cell_349	1.03525
pearson_clip	-0.29219	2.3678	-4.08945	-1.67987	2.93653	-3.29534	1.52587	4.30852	-2.11591	1.6434	cell_350	1.12809
pearson_clip	4.91164	-3.02637	8.18103	-6.33544	-3.86979	-0.860534	0.43373	-10.6148	-6.29018	0.330259	cell_351	0.878909
pearson_clip	0.80895	-3.9638	-1.49671	-4.56095	2.83151	8.00696	11.6564	-2.97471	-0.59623	-1.89629	cell_352	0.89774
pearson_clip	1.89951	-2.38043	-0.19156	-0.447343	3.26383	4.34159	-1.01677	-1.50636	0.879386	-4.79527	cell_353	0.862706
pearson_clip	-0.0667563	-0.437029	0.772262	7.13981	8.56666	-0.700557	1.8748	-1.38866	-2.87541	-2.8214	cell_354	1.01861
pearson_clip	-2.32613	-4.30049	-2.44761	5.08045	0.211661	5.99631	-2.40112	-6.48148	0.793653	-2.64875	cell_355	0.892923
pearson_clip	1.14022	0.563089	0.138674	-2.50755	0.976762	0.418988	-2.46291	3.57833	0.588619	2.07775	cell_356	1.12633
pearson_clip	5.87011	4.36713	27.3511	-2.18892	-37.4314	19.4129	-7.91535	-5.79858	-9.4659	12.9405	cell_357	0.970435
pearson_clip	2.86952	0.128287	-1.08408	-0.864639	0.655638	-2.13437	-3.24313	2.82955	-1.79067	1.17163	cell_358	0.859203
pearson_clip	-1.84426	3.96133	-0.209332	-2.58478	-0.577878	-2.42495	-1.56927	4.22281	-1.92445	-3.24903	cell_359	1.07816
pearson_clip	0.635673	0.164265	-8.04282	-6.73439	3.65315	-3.23197	3.01518	-10.7125	1.65297	-4.73712	cell_360	0.994521
pearson_clip	-1.74547	2.58206	0.238625	2.70902	-5.3185	0.647546	-0.419945	1.75642	0.0270655	-0.97295	cell_361	0.90606
pearson_clip	1.04282	12.8735	-6.4743	1.95452	0.923215	-12.8637	5.30881	-4.6433	-10.0375	10.149	cell_362	1.05276
pearson_clip	-2.35794	-1.50313	2.76676	-0.966018	-3.50666	0.592609	1.65298	-6.4638	-0.325575	0.879408	cell_363	0.91657
pearson_clip	-4.11198	1.0106	1.09273	2.91239	5.25703	10.1252	2.05489	-1.86592	2.52191	4.09835	cell_364	0.924015
pearson_clip	2.03383	-0.512799	0.709572	-1.1362	2.23227	-1.51234	0.00836446	3.45412	3.16033	2.4074	cell_365	1.05101
pearson_clip	-4.12061	-1.6785	-0.295857	2.44388	0.420696	2.05819	0.0881855	-0.0791441	-0.712282	0.781844	cell_366	0.85132
pearson_clip	-0.23019	1.65963	-0.0848707	1.98002	3.79891	-3.93055	-2.96266	5.30062	-2.29041	2.03808	cell_367	1.05802
pearson_clip	3.19044	-3.20463	1.05312	-4.265	2.3078	-5.40411	-0.548185	-5.88511	-3.65126	3.16797	cell_368	1.10794
pearson_clip	5.75802	0.801445	-5.01778	-8.99802	7.28787	-2.71237	1.05359	5.40835	8.3006	3.29142	cell_369	1.1132
pearson_clip	5.69434	-7.16927	-6.23673	-3.15671	3.24864	-5.08475	-0.105863	0.922502	5.46014	-3.22314	cell_370	0.965618
pearson_clip	-2.1864	-0.415885	2.35447	-1.45474	0.394546	1.87146	1.50301	1.52074	2.56962	-1.19406	cell_371	0.395443
pearson_clip	0.139898	4.5454	4.67755	0.247746	1.71007	6.45019	-8.93679	2.22805	2.14409	-7.39859	cell_372	0.977442
pearson_clip	-2.28237	-0.233058	-3.08236	-2.56735	1.01538	0.312279	1.30683	0.319219	-1.4333	1.60487	cell_373	0.772056
pearson_clip	2.92653	-10.2706	-7.93715	10.6534	15.4894	-1.3518	1.10854	1.70663	-2.58197	-14.3433	cell_374	1.00109
pearson_clip	-6.3976	9.68887	32.339	20.3583	-31.4115	21.3044	-1.96197	13.7686	-0.79559	-2.43006	cell_375	0.938467
pearson_clip	-4.97687	0.0890787	3.7942	1.68527	-5.75561	8.3724	1.24486	-1.18317	1.3757	-5.26404	cell_376	1.04576
pearson_clip	-4.59143	-3.45149	-3.92081	-2.84184	-2.18869	1.04377	-0.176654	0.283014	-1.51752	2.1536	cell_377	1.13553
pearson_clip	-2.4986	1.18592	2.66981	-0.859444	-0.817996	-2.48063	-0.176248	0.377827	-0.197041	-1.43604	cell_378	0.734395
pearson_clip	-3.81113	2.75154	-0.710373	-4.17398	6.51333	4.01002	-7.19636	-4.80475	-6.05181	-1.03033	cell_379	1.03043
pearson_clip	2.22977	-1.3349	-0.21061	1.80829	-1.82997	1.56912	4.54153	-0.0916943	-0.186123	-3.39972	cell_380	1.12415
pearson_clip	-0.300479	1.90865	6.68279	4.16233	2.3116	-8.30276	-0.780613	-1.99421	-2.19356	2.76348	cell_381	1.0243
pearson_clip	0.911797	2.53118	0.470596	2.08622	3.72488	-2.16871	-2.38265	4.70089	-7.09239	-4.41856	cell_382	1.04225
pearson_clip	0.124286	0.0798027	-1.7574	1.30928	0.549781	-1.10759	1.7801	-0.869288	1.58924	-0.00257238	cell_383	0.943284
pearson_clip	-0.555678	-5.5567	-0.272511	-7.30237	2.51931	6.33138	1.03261	-7.31821	1.98605	8.30041	cell_384	0.958173
pearson_clip	-4.0366	2.8908	-10.9997	5.90924	10.8201	1.76255	-1.83649	-8.89391	-6.06846	14.2507	cell_385	1.01335
pearson_clip	6.82319	-1.02836	-4.34501	4.92888	-7.00205	-4.4825	4.5288	-6.07665	1.18932	12.6691	cell_386	1.11539
pearson_clip	-1.06641	2.35633	0.264119	1.33117	-3.42288	3.88151	-0.413211	-0.979453	-1.12582	0.342184	cell_387	0.910877
pearson_clip	2.97102	6.13176	8.46665	-2.21462	-16.5978	2.16774	1.6427	4.84785	4.52105	9.84547	cell_388	1.11364
pearson_clip	3.10816	5.98248	-2.16542	8.18053	-1.48289	0.597583	-2.31898	1.2604	3.59219	5.85494	cell_389	1.02167
pearson_clip	-2.08082	-3.50239	1.98419	0.0975787	3.15665	0.597537	-2.91845	0.538113	-1.12476	-2.57822	cell_390	0.695858
pearson_clip	0.920491	-0.521665	2.38468	0.362896	1.11222	0.0886266	-4.77415	0.794885	3.43393	-4.38329	cell_391	0.945473
pearson_clip	2.32001	-3.16392	-6.15918	-1.4155	-3.18377	0.847741	7.33244	2.4217	3.2868	-0.452765	cell_392	0.855699
pearson_clip	-5.14802	-6.27607	1.38868	-3.39549	3.21378	-5.43287	-3.21396	-5.62741	3.23681	-0.378667	cell_393	1.06065
pearson_clip	1.47355	-1.22135	1.36237	4.08574	3.92757	-1.21106	2.38161	-7.12333	-0.400345	1.73924	cell_394	1.10225
pearson_clip	5.98822	0.260667	5.26116	4.45076	7.82527	1.39788	4.23613	-4.77647	-1.9265	0.985533	cell_395	2.37573
pearson_clip	2.55281	4.06078	-3.72391	3.73403	5.70929	-1.33179	2.91187	3.97225	2.41978	1.99873	cell_396	0.488283
pearson_clip	-2.08686	-2.09941	-3.54076	-4.04472	-0.865834	0.413726	0.232096	2.6166	0.887755	-3.94385	cell_397	0.434856
pearson_clip	-2.08648	-1.68465	0.82231	0.441152	0.464637	-0.245	1.4102	-2.59235	-8.64214	-0.0121394	cell_398	1.03656
pearson_clip	-2.11834	0.20582	3.0895	-0.230875	-41.5372	-12.0459	10.1778	-17.0194	-7.50545	-46.0091	cell_399	0.959925
pearson_clip	-117.673	-17.6058	17.2566	-20.1351	2.99602	5.8104	15.0289	4.51021	6.8302	4.51533	cell_400	1.29844
sanity_map	0.445947	0.144808	0.027071	0.0722287	0.00841429	-0.0383276	-0.0332658	0.0664767	-0.132061	0.129043	cell_1	0.969559
sanity_map	-0.142134	0.0443713	-0.146169	0.163069	-0.636844	0.473966	-0.756119	1.04724	0.25354	-0.915016	cell_2	1.08386
sanity_map	-0.407964	0.0164381	-0.211298	0.181399	-0.393194	0.270018	-0.180689	-0.804859	-0.137055	0.426412	cell_3	1.01291
sanity_map	-0.0101934	0.193046	-0.017758	0.128828	-0.223976	0.0406866	0.745499	0.169599	0.138176	0.0409772	cell_4	0.864458
sanity_map	-0.0699458	0.106266	-0.04562	0.0921288	-0.236566	0.14255	-0.303469	0.429922	0.0794031	-0.284387	cell_5	0.865334
sanity_map	0.423237	-1.03602	-1.40634	-0.403067	0.331197	-0.0626112	0.0404751	0.082341	-0.0780469	0.0417296	cell_6	1.06152
sanity_map	0.619444	0.160418	-0.015164	0.0241254	-0.165017	-0.0475921	-0.0697727	-0.558062	-0.113438	-0.0630856	cell_7	0.868399
sanity_map	0.447164	0.11067	-0.00852609	0.0993874	-0.099552	0.0801589	-0.0851045	-0.0649782	-0.159873	-0.0325867	cell_8	1.01554
sanity_map	-0.884964	0.116031	0.213449	0.103334	-0.172383	0.157031	-0.183119	-0.425208	0.716987	-0.461943	cell_9	1.15261
sanity_map	-0.241878	-0.896383	0.272281	-0.068584	-0.0292865	0.154304	-0.0429118	-0.15708	0.211773	0.0908438	cell_10	1.13903
sanity_map	0.692019	0.158849	-0.0187178	0.0492364	0.0028711	-0.0481093	0.00864924	0.150993	-0.202029	0.0472818	cell_11	0.701551
sanity_map	0.394308	0.0858669	-1.43812	-0.519812	0.295481	-0.0512026	-0.128726	0.0382947	0.184383	0.184673	cell_12	1.11495
sanity_map	-0.465418	0.142018	0.225187	0.0790838	-0.267157	-0.2034	-0.312037	0.738598	0.131719	0.570803	cell_13	0.954232
sanity_map	-0.294494	-0.119386	-1.63038	-0.3348	0.0990994	0.0265936	-0.454342	0.522364	0.352284	-0.418311	cell_14	1.02342
sanity_map	-0.540234	0.0616156	0.0130295	0.192311	-0.0497881	0.00117847	-0.0147729	-0.0635281	-0.165527	-0.055209	cell_15	0.987514
sanity_map	0.262942	0.199073	0.0200112	0.0596833	-0.0773811	0.0412993	0.0547594	-0.141888	-0.0548505	-0.347388	cell_16	1.03919
sanity_map	-0.721141	0.0497145	0.0746725	0.0441157	-0.0727946	-0.177526	-0.0512304	-0.102531	0.081707	-0.319389	cell_17	0.946349
sanity_map	-0.481359	0.00382581	0.0360892	0.0231332	-0.0798102	0.097457	-0.151894	-0.0675195	0.440192	-0.0444824	cell_18	1.00766
sanity_map	0.645598	0.255591	0.0398388	-2.39499e-05	-0.188184	-0.0368895	-0.0998781	0.0030077	0.00525157	0.0702667	cell_19	1.01072
sanity_map	-0.480584	0.0764317	0.0205308	0.167445	-0.189458	0.023423	-0.112895	-0.00193014	-0.0625263	0.0177604	cell_20	1.0532
sanity_map	0.865046	-0.858669	0.203925	0.025564	0.0570729	0.131801	0.144184	-0.186252	-0.00433392	0.123003	cell_21	1.13947
sanity_map	0.00698265	0.128865	0.0201051	0.0742237	-0.147107	0.129823	-0.129017	-0.179378	-0.0776192	0.000183095	cell_22	0.972624
sanity_map	-0.658644	0.224182	0.331595	-0.505797	0.316637	0.132	0.184446	-0.123971	-0.439237	-0.0878719	cell_23	1.05495
sanity_map	0.523905	0.181978	0.0531192	0.0143263	-0.0402551	-0.0245984	0.0401387	0.0496994	-0.296321	-0.123019	cell_24	1.13947
sanity_map	-0.404321	0.01587	-1.57613	-0.467931	0.151593	0.0197439	0.846358	0.0859216	0.510227	0.23538	cell_25	0.848255
sanity_map	0.237696	0.272474	-0.266184	0.268528	-0.349959	0.11104	0.674617	-0.1046	-0.0642154	0.319723	cell_26	1.02167
sanity_map	0.702351	-2.18262	0.284379	-0.120853	0.115193	0.137054	0.189511	-0.0217463	0.252919	0.222907	cell_27	1.12546
sanity_map	0.400927	0.145762	0.0671637	0.0675195	-0.153963	0.0225207	0.0157567	0.151678	-0.230949	0.297251	cell_28	0.907812
sanity_map	0.130637	0.0991349	0.002087	0.0900481	-0.269118	-0.142254	-0.228032	0.754486	-0.0777145	0.481257	cell_29	0.690603
sanity_map	0.399256	0.148458	0.0413226	-0.0508321	-0.0352284	0.0547705	-0.0687278	-0.0392438	0.138176	0.0295007	cell_30	0.824607
sanity_map	0.256635	0.0736288	-0.0257824	-0.00653038	-0.0185229	-0.00450028	-0.0108591	0.0279403	-0.0498381	0.0714453	cell_31	0.366979
sanity_map	-0.79338	0.562688	1.03151	-2.43211	1.46665	0.369175	0.434532	0.511647	-0.95258	-0.303514	cell_32	1.2761
sanity_map	0.342097	0.278103	0.0258198	0.0251489	-0.205471	0.108514	0.0618831	0.289512	-0.443176	0.269065	cell_33	2.11253
sanity_map	-0.264124	0.172713	0.0916055	0.0686685	0.0739107	-0.0472369	0.00326753	-0.0180754	-0.0114029	-0.0595324	cell_34	1.1421
sanity_map	-0.337634	-0.920752	0.259407	0.00682259	0.156753	0.00707378	0.15877	0.101814	0.0501453	0.426212	cell_35	0.9735
sanity_map	-0.28122	0.0241119	-0.0123083	0.0865249	-0.0427831	-0.0118435	-0.0183395	-0.0369973	-0.0175056	-0.0698631	cell_36	0.471204
sanity_map	-0.0414133	0.0530254	-0.0199238	-0.0284331	-0.135207	0.193572	-0.124098	0.00545959	0.185226	0.164565	cell_37	0.936277
sanity_map	0.274464	0.115401	0.0178352	0.0771161	-0.0656604	0.0542773	-0.00628556	-0.379999	0.0490612	-0.0726698	cell_38	0.901243
sanity_map	-0.602894	0.230133	0.123247	0.793593	1.21431	0.24216	-0.170127	0.142826	0.310904	0.156726	cell_39	1.11232
sanity_map	0.541279	0.177779	0.0197887	0.0332369	-0.0692909	0.123093	-0.100887	-0.0922365	0.030613	-0.0427971	cell_40	0.884164
sanity_map	0.406658	0.249035	-0.0770369	0.0348918	-0.376331	-0.0112522	0.832849	0.14863	0.288314	0.0956769	cell_41	1.11451
sanity_map	0.412789	0.174801	0.103563	0.0329193	-0.0466626	0.0222479	-0.0986023	0.0227102	-0.19546	0.112627	cell_42	1.10926
sanity_map	0.737604	0.234818	-0.105819	-0.0494396	-0.307458	0.2869	-0.386188	0.307574	0.149813	-0.714556	cell_43	1.08386
sanity_map	-0.219626	0.116602	0.0715421	-0.083722	-0.0684648	0.122117	-0.117364	-0.0659838	0.318453	0.119412	cell_44	0.946349
sanity_map	-0.066508	0.180447	-0.0456221	0.31744	-0.174661	0.0128469	-0.0574692	0.100498	-0.111642	-0.000704026	cell_45	1.08035
sanity_map	0.246383	0.459017	0.189447	2.09275	3.30372	0.165255	-0.350577	0.343067	0.778455	-0.0905403	cell_46	1.03393
sanity_map	0.661029	0.168909	0.06698	-0.074401	-0.0025727	-0.0577968	-0.06649	-0.0741669	-0.144007	-0.135462	cell_47	1.05364
sanity_map	0.197982	0.0565287	-0.0128089	0.150275	0.00634476	0.0518412	0.0988751	-0.222482	-0.0446809	-0.0901261	cell_48	0.372234
sanity_map	0.598758	0.148593	-0.0119329	0.114142	-0.0700381	0.0606667	-0.0849866	0.0311622	-0.105848	-0.0788375	cell_49	0.968683
sanity_map	0.107361	0.0895471	-0.0560698	0.192475	-0.0703863	0.0912267	-0.176668	0.0256988	-0.0198417	-0.0910782	cell_50	0.939342
sanity_map	0.153482	0.0618724	-0.0131778	0.0131101	-0.026998	0.0580117	-0.0547265	-0.0672452	-0.043648	0.0358998	cell_51	0.398071
sanity_map	-0.44132	0.112136	0.143736	-0.105742	0.0904829	-0.114219	-0.289991	-0.0315301	0.12971	0.520144	cell_52	1.037
sanity_map	0.725642	0.304512	-0.000708095	-0.210277	-0.363247	-1.14031	-0.0389185	-0.965842	0.476476	-0.176327	cell_53	1.29712
sanity_map	0.43498	0.117905	-0.00286198	0.0439527	0.050729	0.0311007	-0.000831889	0.0103954	-0.114437	-0.000839483	cell_54	0.924891
sanity_map	-0.882424	0.0876091	0.0626423	0.201005	-0.0490802	0.0823392	-0.107744	-0.0772732	-0.00201512	0.00331516	cell_55	1.17932
sanity_map	0.202206	0.079251	0.0167396	0.0112426	-0.0926928	0.0390713	-0.0649701	-0.0536044	0.220323	-0.0215806	cell_56	0.962552
sanity_map	-0.645472	0.0529962	0.0276417	0.0425608	-0.201004	0.173797	0.00156253	0.0267419	0.373961	0.0622023	cell_57	1.00065
sanity_map	0.698421	0.381985	0.0179913	1.45484	2.14727	0.166175	-0.208054	0.0635007	0.467096	-0.00343885	cell_58	0.888105
sanity_map	0.500689	0.275529	-0.122399	0.163619	-0.136466	-0.0383722	1.46328	0.489665	0.175081	0.239759	cell_59	1.08035
sanity_map	0.472899	0.0655834	0.0299891	-0.0109627	-0.0961077	-0.00821939	-0.0384196	0.057551	-0.197083	0.113292	cell_60	0.868837
sanity_map	0.674478	-0.917108	0.251726	-0.202528	0.0290841	0.0370959	0.036946	0.116093	-0.119448	0.26319	cell_61	0.980069
sanity_map	0.107446	0.104793	0.0901694	-0.07477	-0.0696436	0.0361456	-0.0083556	-0.421297	0.488194	-0.113853	cell_62	0.793514
sanity_map	0.763745	0.180602	-0.0167241	-0.133231	-0.104825	0.166592	-0.154517	-0.271552	-0.188594	-0.314353	cell_63	1.09174
sanity_map	-0.364693	0.176564	0.393902	-0.833764	0.406614	-1.00024	0.0415154	-0.11681	0.128204	-0.268081	cell_64	0.242171
sanity_map	-0.711712	0.31988	0.538536	-1.26198	0.748439	0.12875	0.230063	-0.0954172	-0.481272	-0.339714	cell_65	1.06021
sanity_map	-0.147529	-0.917042	0.213838	0.129175	0.0636649	0.0527858	0.225068	-0.182864	0.308714	0.0159902	cell_66	1.03262
sanity_map	-0.344196	0.185015	0.17392	-0.0409336	-0.0538758	-0.645694	-0.641554	0.919991	-0.147359	1.48199	cell_67	0.893361
sanity_map	-0.336284	0.116871	0.0686505	0.103918	-0.172267	-0.0494974	-0.0909578	-0.110762	0.091893	-0.166077	cell_68	1.02299
sanity_map	-0.337944	0.11	0.113099	0.0514808	0.0557938	-0.162348	-0.213292	0.105689	-0.276312	0.533306	cell_69	0.734833
sanity_map	0.212462	0.0947504	0.0248909	0.0718233	-0.200459	-0.0334995	-0.0329573	-0.180617	0.00983298	-0.357927	cell_70	0.465073
sanity_map	-0.33607	0.00321977	0.00595977	0.0269525	-0.0174361	0.047629	-0.0390693	0.0400456	0.100385	0.0333976	cell_71	0.425222
sanity_map	0.0719534	0.0986361	-0.00413795	-0.0363927	-0.00735567	0.149841	-0.116548	0.0708357	0.0761939	0.0933118	cell_72	0.626666
sanity_map	0.567137	0.160223	0.0351832	0.0423289	-0.0391046	-0.0258344	0.0338033	0.00566273	-0.105298	-0.0899124	cell_73	0.968245
sanity_map	0.547028	0.154279	-0.012921	0.00710625	-0.107041	0.0968481	-0.111731	0.105931	0.0138707	0.0927123	cell_74	0.951166
sanity_map	0.534912	0.112018	0.154881	0.116809	-0.00221114	-0.256063	-0.141298	-0.0802436	-0.169926	0.288592	cell_75	0.856137
sanity_map	0.46958	0.0996169	0.0167735	0.176098	0.00964659	-0.0111653	0.0688357	-0.152542	0.0658336	0.104557	cell_76	0.930146
sanity_map	0.55412	0.179537	0.0811651	-0.100139	-0.0535419	-0.017256	0.03236	-0.0996792	-0.0156739	-0.025544	cell_77	0.927518
sanity_map	-0.0929176	0.00202355	-1.46963	-0.287602	0.344216	-0.0357718	-0.0301019	-0.107713	-0.038514	-0.0656233	cell_78	1.0913
sanity_map	0.584087	0.155985	-1.77404	-0.337819	0.148688	0.0760545	-0.102321	-0.411108	-0.177071	0.224143	cell_79	1.03787
sanity_map	-0.194593	-0.96807	0.111482	0.00705595	-0.0505764	0.117852	0.0158335	-0.184993	0.235239	0.0249647	cell_80	1.00372
sanity_map	-0.751821	-1.06241	0.168151	0.129812	0.0910185	0.0559887	0.150381	-0.0143404	-0.0904768	-0.165027	cell_81	0.995834
sanity_map	0.212837	-1.04671	-1.31594	-0.461638	0.40655	-0.071841	0.0957362	0.0529783	0.0390649	0.10297	cell_82	0.917446
sanity_map	0.361319	0.221285	0.122867	-0.179963	-0.133077	-1.28631	-0.135705	-0.279796	0.260278	-0.258861	cell_83	1.1421
sanity_map	-0.139837	0.105953	0.189696	-0.150917	-0.0659716	0.0547753	-0.098017	0.339713	-0.0345042	0.276061	cell_84	0.839058
sanity_map	0.393959	0.267656	0.07196	-0.0860752	0.0500471	-0.293832	-0.335159	0.227725	-0.327204	0.944076	cell_85	1.05189
sanity_map	0.271194	0.0765492	-0.00487056	0.120739	-0.207445	0.188731	-0.40814	0.424812	0.106503	-0.395102	cell_86	0.947663
sanity_map	0.391496	0.197733	-0.120654	-0.106513	-0.312635	0.199793	-0.0149327	-0.385758	-0.0270329	0.276773	cell_87	1.09875
sanity_map	-0.633933	0.174228	0.333374	0.138517	-0.0910222	0.0719911	-0.128904	-0.198627	-0.194237	-0.124148	cell_88	2.0683
sanity_map	0.34515	0.103267	-0.0426031	-0.0113316	0.0400322	0.0161136	0.000393601	0.0258564	-0.0653748	-0.024755	cell_89	0.447994
sanity_map	-0.364838	0.062519	0.0636233	0.0713764	-0.0768668	0.0414677	-0.0686618	0.0378727	-0.14789	-0.0394579	cell_90	1.08473
sanity_map	0.119396	0.0731612	0.0109468	0.0462406	-0.0913045	0.0178837	0.0196704	-0.0530594	0.0458747	-0.0205722	cell_91	0.440549
sanity_map	0.339896	0.308382	0.413492	-0.876031	0.223125	-1.1923	-0.00482716	-0.265159	0.189884	-0.447163	cell_92	0.642869
sanity_map	0.480249	-0.958512	0.149685	-0.0834928	0.0726645	0.0101262	0.110065	0.0686027	0.0262707	0.0744345	cell_93	0.431791
sanity_map	-0.0610627	-0.0162576	0.0122308	0.014124	-0.0278656	0.00878002	-0.0274656	0.00482832	-0.0633595	0.0180658	cell_94	0.361286
sanity_map	-1.07216	0.0729698	0.367743	-0.66755	0.474195	0.0959451	0.048447	0.147845	-0.185475	-0.261409	cell_95	1.02386
sanity_map	-0.646152	0.0641922	-0.0157785	0.0573068	-0.188257	-0.00461519	-0.0811789	0.0778088	0.0568954	0.151393	cell_96	1.13422
sanity_map	0.364416	0.090284	-0.0857381	0.16859	-0.27168	0.225319	-0.184736	0.282804	0.0460078	-0.591594	cell_97	0.836431
sanity_map	0.512782	0.120723	0.147747	-0.0681549	0.2514	0.0267981	0.18206	-0.43363	-1.14555	-1.44892	cell_98	0.956859
sanity_map	-0.291819	-0.933591	0.109554	0.107386	0.0609404	0.0380746	0.0707943	-0.0243544	-0.0170395	-0.0205963	cell_99	1.0532
sanity_map	-1.34506	-0.0801499	0.136545	0.0641063	-0.0656848	-0.0333526	-0.170708	0.0570857	0.107345	0.123557	cell_100	0.960363
sanity_map	-0.377089	0.0422516	0.104809	3.49536e-05	-0.0189817	0.0296086	-0.068689	0.0599809	0.0938941	0.0122688	cell_101	0.414712
sanity_map	0.215953	0.161785	-0.154537	0.0932375	-0.393456	0.194535	-0.421268	0.511184	0.26707	-0.302388	cell_102	1.0624
sanity_map	0.0290109	0.263808	0.0807049	0.859721	1.2816	-0.0188139	-0.186328	0.0835678	0.222407	-0.0965469	cell_103	1.20122
sanity_map	0.588432	0.220205	-0.121864	-0.00231669	-0.317061	0.278207	-0.00322437	-0.467304	0.125485	0.184189	cell_104	1.12546
sanity_map	-0.710526	0.0253676	0.0140399	0.235293	-0.145001	0.133822	0.0319749	-0.0533234	0.115514	-0.0672498	cell_105	1.19509
sanity_map	0.447261	0.136847	0.0184041	0.024714	-0.0876879	0.0109986	-0.0105265	0.0237623	-0.125765	0.0187291	cell_106	1.09699
sanity_map	0.470444	0.429801	-0.00296133	1.07516	1.19857	0.173538	0.780881	0.0451379	0.548293	0.061777	cell_107	1.0116
sanity_map	0.0776082	0.197243	0.0897889	-0.0507012	-0.0310899	-0.169354	-0.329586	0.102012	-0.200282	0.526023	cell_108	1.13641
sanity_map	0.222666	0.141343	0.0165361	0.193507	-0.207682	0.0788081	-0.202317	0.158017	-0.217529	0.130911	cell_109	1.03787
sanity_map	0.236943	-0.959362	0.16762	-0.0997929	0.0627726	-0.0440415	0.0995073	0.15752	-0.0666889	0.168317	cell_110	0.648124
sanity_map	0.275729	0.0592376	0.00329185	0.0290887	-0.0531941	-0.0370978	0.0453827	-0.0161714	-0.107873	-0.0742596	cell_111	0.404202
sanity_map	0.518775	0.218076	-0.000811194	0.0772225	0.161712	-0.0956158	0.0441431	0.10741	-0.100825	0.0609085	cell_112	1.02824
sanity_map	-0.708587	-0.119664	-1.45908	-0.230666	0.482818	-0.12042	-0.00697143	0.0174232	0.0506363	-0.0222038	cell_113	1.09305
sanity_map	-0.313973	0.123735	0.0731461	0.0730477	-0.0808779	0.0209449	-0.13943	-0.0374845	0.0182954	-0.138676	cell_114	1.12633
sanity_map	-0.276473	0.182636	-0.144578	0.192838	-0.18751	0.267104	-0.196296	-0.499428	-0.176737	0.139053	cell_115	1.13685
sanity_map	0.470165	0.162074	-0.0600282	0.024643	-0.104731	0.0331657	-0.142008	0.087077	-0.0756437	0.0948953	cell_116	0.481276
sanity_map	0.813333	0.256274	0.0251517	0.80334	1.21473	0.136098	-0.153021	0.147965	0.0883023	-0.0180772	cell_117	0.884602
sanity_map	-0.532105	0.265661	0.010106	0.229638	-0.22299	0.152719	-0.201865	0.219328	-0.42883	0.202166	cell_118	2.06436
sanity_map	0.437203	-1.68366	0.167917	-0.050687	0.125875	0.0374198	0.210793	0.102127	-0.0961032	0.117973	cell_119	1.00372
sanity_map	-0.467256	0.116781	-0.0796402	0.291971	-0.0183474	0.170107	-0.0385089	-0.12109	-0.0702011	-0.149206	cell_120	1.00985
sanity_map	0.484595	0.0749789	-0.0429044	-0.0155049	-0.049446	-0.0238904	-0.00703765	0.101033	-0.205096	0.132214	cell_121	0.811469
sanity_map	-0.312987	0.0368745	0.00451426	0.132131	-0.0124862	0.0580391	-0.0933753	-0.011409	-0.12075	0.0395932	cell_122	1.06108
sanity_map	-0.450151	0.226908	0.307282	-0.719117	0.341668	0.216027	0.0523591	0.13849	-0.389822	-0.0531753	cell_123	1.07291
sanity_map	0.731564	0.119189	-1.50355	-0.381101	0.29027	-0.0632587	0.0300628	0.087157	-0.259097	-0.0459313	cell_124	0.9735
sanity_map	-0.406308	0.160706	0.316174	-0.674449	0.367344	0.140254	0.110808	0.0476995	-0.336507	-0.15243	cell_125	0.878033
sanity_map	0.463194	0.113773	-0.00915877	-0.0127893	-0.0428267	0.128473	-0.0321952	0.00546667	0.0981989	-0.0038191	cell_126	0.651628
sanity_map	-0.240943	0.0908172	-0.0174114	0.163913	-0.362376	0.258666	-0.283924	0.231643	0.150619	-0.219058	cell_127	0.759794
sanity_map	0.50132	0.117299	-0.0174047	0.0523075	-0.270672	0.0462873	-0.119185	0.0300293	-0.0224487	-0.0639848	cell_128	0.978755
sanity_map	-0.435047	0.081676	-0.0566885	0.267861	-0.100759	-0.164569	-0.057882	-0.473791	-0.471615	0.44999	cell_129	0.751474
sanity_map	0.135949	0.134526	0.105955	-0.025176	-0.110564	0.0614184	0.0300572	0.0771571	0.0939862	0.133725	cell_130	0.89774
sanity_map	-0.169273	0.237045	-0.053816	0.0882341	-0.308515	0.0583837	1.46636	0.566257	0.864157	0.446382	cell_131	0.927956
sanity_map	0.358508	0.245901	0.366827	-0.735951	0.360581	0.247118	0.146359	0.117626	-0.402401	-0.089991	cell_132	1.01248
sanity_map	0.342536	-0.848148	0.133028	0.029572	0.0432571	-0.00690729	0.219683	0.0420395	-0.0369552	-0.0260425	cell_133	1.00328
sanity_map	0.181674	-2.30477	0.349132	-0.158506	0.148009	-0.0376031	0.291579	0.147622	0.0247899	-0.0240986	cell_134	1.08342
sanity_map	-0.556237	0.0886739	0.152613	-0.105263	-0.0669247	-1.30708	-0.220572	-0.166835	0.368579	-0.266975	cell_135	1.08429
sanity_map	-0.297283	-1.13033	-0.00520457	0.12678	-0.0975988	0.215818	-0.162646	0.521976	-0.0625807	-0.160036	cell_136	1.05714
sanity_map	-0.0857216	0.0191649	0.0326174	0.0335878	-0.0257674	0.0314396	-0.0157019	-0.0459283	-0.0991953	0.0510148	cell_137	0.291656
sanity_map	-0.0566398	0.118017	0.122974	0.114082	-0.177367	0.00810551	-0.20409	-0.332371	0.169103	-0.391803	cell_138	1.12502
sanity_map	-0.8912	-0.109185	-2.66405	-0.626743	0.598391	-0.174815	-0.117467	-0.00109076	0.120628	-0.0940757	cell_139	1.24895
sanity_map	-0.039468	0.213771	0.0344969	0.195853	-0.222527	0.115125	-0.0645429	-0.447023	-0.0430151	-0.408046	cell_140	1.04357
sanity_map	-0.201775	-0.0806121	-1.62767	-0.460585	0.00285249	0.0409379	-0.371325	0.488801	0.109376	-0.511829	cell_141	1.1456
sanity_map	-0.63505	0.0673272	0.0168262	0.122403	-0.252149	-0.162876	-0.142723	0.0563431	-0.145924	-0.0914182	cell_142	1.21042
sanity_map	0.622494	-0.917869	0.0203077	0.01756	-0.236039	0.0728302	0.144695	-0.137823	0.178963	0.0654317	cell_143	0.959487
sanity_map	0.27631	0.0874858	-0.0592043	0.0124918	-0.0448755	0.000747384	0.00704168	0.0128877	-0.0203978	-0.0516252	cell_144	0.390626
sanity_map	0.668711	0.243987	0.0662169	-0.0682796	-0.106047	-0.0459753	0.0443896	-0.279834	-0.0123942	-0.221743	cell_145	1.13334
sanity_map	0.603082	0.135322	-0.0361361	0.0049268	-0.0806852	0.0638525	-0.0214191	0.0585824	-0.0650455	0.0485022	cell_146	0.884164
sanity_map	0.498589	0.162895	0.109912	0.00257723	0.0251783	-0.154577	-0.166137	0.0644573	-0.369119	0.425645	cell_147	1.02518
sanity_map	0.908902	0.470599	0.370302	-1.07909	0.438074	0.438928	-0.0513448	0.0927704	-0.253842	-0.156458	cell_148	1.48368
sanity_map	0.24409	0.266421	0.0927721	-0.0108991	-0.196675	-0.0859037	-0.00554968	-0.101451	0.177729	-0.296093	cell_149	1.10181
sanity_map	-0.225794	-0.02038	0.0289486	-0.117341	-0.0503702	0.0872167	-0.125079	0.166241	0.12967	0.112727	cell_150	0.426098
sanity_map	-0.579184	0.297272	0.511948	-0.848419	0.299826	-0.0219221	-0.00518006	0.222862	-0.569714	0.993949	cell_151	2.18348
sanity_map	-0.0816987	0.25394	0.0541219	0.276993	0.181874	-0.182201	0.0851582	-0.265336	0.11134	-0.0718488	cell_152	1.02255
sanity_map	-0.113247	0.256145	0.310425	-0.73468	0.488009	0.0741638	0.141147	0.0614399	-0.505125	-0.139134	cell_153	1.10444
sanity_map	-0.455026	0.0668217	0.112588	0.123978	-0.0910873	0.0863839	-0.0887099	-0.203219	-0.00737504	-0.0518692	cell_154	1.04225
sanity_map	0.328524	0.120802	0.0682985	0.00335287	0.0713485	0.0130381	-0.0293284	0.0410165	-0.0432229	0.0704581	cell_155	0.917446
sanity_map	-0.00927741	0.12917	0.161906	-0.0845509	0.0914963	-0.0865815	-0.162216	0.0589127	-0.133534	0.72168	cell_156	0.812345
sanity_map	-0.392857	0.0882338	0.111602	0.37874	-0.0638973	0.116188	0.0180335	-0.938446	-0.0102998	0.08991	cell_157	0.91876
sanity_map	0.455527	0.205749	0.0899456	-0.104737	0.0109734	0.079811	-0.0183199	-0.247982	-0.154767	-0.516649	cell_158	1.00415
sanity_map	0.241446	0.0395817	-0.0451933	0.00999178	-0.00696381	0.00263746	0.0143505	-0.00425785	-0.0756328	-0.0592686	cell_159	0.304794
sanity_map	0.0961237	0.147775	0.0679914	0.0691972	-0.0757839	0.025719	0.0306234	-0.0221924	-0.206619	0.171632	cell_160	0.935401
sanity_map	-0.327337	0.0824862	0.00537835	0.194796	-0.0610414	0.0941991	-0.066592	-0.106663	-0.020971	0.0498826	cell_161	0.946349
sanity_map	0.568562	-0.861409	0.0676066	-0.00476774	0.0787393	0.00944057	0.0390129	-0.0624334	-0.0550853	0.153276	cell_162	0.955108
sanity_map	-0.649897	0.139839	-0.0434696	0.297314	-0.0865643	0.0854734	-0.0965128	-0.0602399	-0.068607	-0.0371016	cell_163	1.08867
sanity_map	-0.107577	0.113531	0.0215498	0.34098	-0.0460441	0.0488045	0.0841318	-0.502428	-0.154818	-0.0903038	cell_164	0.781253
sanity_map	0.255045	-1.78275	0.274979	-0.0410601	0.259658	-0.0132167	0.349433	0.0710895	0.188525	0.11746	cell_165	0.906498
sanity_map	-0.195956	-1.06771	0.0622511	0.0799693	-0.180486	0.197887	-0.267028	0.43508	-0.0192891	-0.335694	cell_166	1.02736
sanity_map	0.549086	0.209444	0.120909	-0.30159	-0.0823522	-1.2392	-0.067783	-0.178334	0.377142	-0.200241	cell_167	0.942408
sanity_map	-0.430527	0.0726924	0.0543172	0.246024	-0.250984	0.0352655	-0.0848968	0.0871767	-0.193113	-0.130733	cell_168	1.44295
sanity_map	0.578864	0.153869	0.0132333	0.0214864	-0.118345	0.163355	0.0556273	-0.115596	-0.289336	0.0743711	cell_169	0.800521
sanity_map	-0.325929	0.14086	0.12402	0.0887206	-0.0329017	0.00343768	-0.0208743	-0.0867759	0.0120859	-0.082415	cell_170	1.0081
sanity_map	0.763128	-2.38743	0.307032	-0.0897703	0.254878	0.0489977	0.297865	0.173786	-0.160789	0.414781	cell_171	1.08824
sanity_map	0.435477	0.137748	0.0334816	-0.0223596	0.0407933	-0.0783778	0.0201914	0.0282878	-0.1318	-0.0185293	cell_172	0.70374
sanity_map	-0.221661	0.0793344	0.0831988	0.0179417	-0.0966965	0.102072	-0.115829	0.00637424	-0.0364653	0.180104	cell_173	1.17407
sanity_map	-0.356594	0.05073	0.0239698	0.0784888	-0.0629332	0.105388	-0.140551	-0.0808126	0.0963928	-0.077322	cell_174	1.03656
sanity_map	0.164568	0.14461	-0.0868942	0.0571007	-0.582626	0.0370562	-0.536622	1.31744	0.265987	0.281719	cell_175	0.976128
sanity_map	-0.380239	0.0453945	0.0575661	0.0728712	-0.00170386	0.159518	-0.2221	-0.146952	0.134998	0.131593	cell_176	0.934087
sanity_map	-0.918647	0.044555	-0.123139	-0.0194767	-0.635693	0.423368	-0.669289	0.923569	0.526514	-0.634343	cell_177	1.09043
sanity_map	0.506384	0.113943	0.0280389	0.00758284	-0.0528462	-0.000675549	0.013397	0.0809174	-0.112479	0.107252	cell_178	0.977004
sanity_map	-0.385129	0.142888	0.12278	-0.00476371	0.001433	-0.00959544	-0.0544585	0.138775	0.0980631	0.239222	cell_179	1.00503
sanity_map	-0.254815	0.27315	0.343464	-0.763122	0.367577	-0.0133372	0.0561426	-0.05001	-0.196101	-0.50709	cell_180	0.935839
sanity_map	-0.24528	0.12587	-0.000335414	0.289875	-0.084194	0.16763	-0.12856	-0.221838	-0.0266727	-0.191583	cell_181	1.00722
sanity_map	0.508232	0.383797	0.273629	-0.252155	-0.343697	-1.42804	0.474377	0.831568	0.608282	0.497315	cell_182	0.873216
sanity_map	-0.604654	-1.77153	0.278886	0.388311	-0.211268	0.138711	0.125147	-1.39865	-0.262063	0.289408	cell_183	2.02889
sanity_map	-0.284667	0.302509	0.581383	-1.3713	0.687768	0.312047	0.0950107	0.366319	-0.658514	-0.367776	cell_184	1.09568
sanity_map	-0.32168	0.0539579	-0.0673103	0.164084	-0.157516	0.02813	-0.285951	-0.188603	0.273293	-0.121182	cell_185	1.0913
sanity_map	-0.10664	0.110654	0.0612718	0.12186	0.0041194	0.0468932	-0.00747853	-0.215979	-0.360362	-0.274804	cell_186	0.998024
sanity_map	0.258219	0.286305	0.289812	-0.680655	0.334844	0.174751	0.128964	0.0322932	-0.36067	-0.164757	cell_187	0.94197
sanity_map	-0.218994	-1.03584	0.300607	-0.0808757	0.168418	-0.208734	-0.120919	0.228431	0.00306857	0.749361	cell_188	0.978755
sanity_map	-0.0226612	-0.0643703	-1.46828	-0.414059	0.381572	-0.0244755	-0.0748804	0.0248466	0.0953307	-0.0912221	cell_189	1.02342
sanity_map	-0.415752	0.0410295	-0.0225239	0.0516692	-0.256379	0.152608	-0.350008	0.476183	0.136347	-0.388732	cell_190	0.687537
sanity_map	-0.493731	0.0148431	-0.0614533	0.285016	-0.53074	-0.0186834	-0.253118	0.138412	0.126336	-0.629559	cell_191	0.820228
sanity_map	1.05356	-0.0315231	0.0651394	-0.233144	-0.481258	0.722176	-0.639017	0.682974	0.0400512	-1.40045	cell_192	1.31201
sanity_map	-0.441537	0.196136	0.000564388	0.177563	0.0817991	-0.128489	-0.0299928	-0.12135	0.143784	-0.0221937	cell_193	0.879785
sanity_map	-0.478053	0.326015	0.396003	-1.14283	0.789509	0.0179686	0.136714	-0.0375422	-1.05514	-1.49044	cell_194	1.48762
sanity_map	0.237405	0.105381	-0.0365265	0.0794594	0.000851424	-0.0462801	0.0156073	-0.0412864	-0.0116988	-0.0402797	cell_195	0.584626
sanity_map	-0.146899	-1.10096	0.185507	-0.0666922	-0.0663405	0.225873	-0.0851737	0.123077	0.22195	-0.370363	cell_196	1.15787
sanity_map	0.529726	0.0993554	-0.0634451	0.170253	-0.411592	0.0786497	-0.02561	-0.145576	-0.0650773	-0.418645	cell_197	1.04838
sanity_map	-0.794165	0.0973368	-0.0463109	0.106568	-0.127858	0.0184427	0.693429	0.378937	0.0990957	0.15034	cell_198	0.927081
sanity_map	0.105346	0.0231082	0.00757356	0.04147	-0.00124487	0.00199215	0.018072	0.0105879	-0.0609875	0.00983967	cell_199	0.271074
sanity_map	0.4291	0.121888	-0.0593716	-0.0719855	-0.0368043	-0.0414537	-0.139338	-0.0306058	-0.0365744	-0.21239	cell_200	0.955545
sanity_map	-0.473377	0.0348614	0.00881066	0.142353	-0.0149956	0.119601	-0.122376	0.0380798	0.0562545	0.0843421	cell_201	1.07948
sanity_map	-0.992003	0.066441	0.0298546	0.217839	-0.185013	0.0288873	-0.0145912	0.0478802	0.234827	-0.29838	cell_202	0.879347
sanity_map	0.488363	0.179167	0.144384	-0.0340929	-0.0588056	-0.0303244	-0.0897802	0.0093078	-0.112672	0.23393	cell_203	1.05671
sanity_map	-0.735339	0.0502331	0.0524851	-0.0683522	-0.013832	-0.0649095	-0.124051	0.212093	0.127105	0.0988524	cell_204	1.06853
sanity_map	0.291371	0.04973	0.0191727	-0.0392024	-0.0749246	-0.000116966	-0.0505767	0.0190413	-0.0418914	-0.0255773	cell_205	0.471204
sanity_map	0.453875	0.307814	-0.166634	0.226682	-0.437693	0.0612295	0.903378	0.094708	0.25772	-0.13672	cell_206	1.05189
sanity_map	-0.602905	0.0817882	0.164478	-0.0980558	-0.127602	-1.17582	-0.159239	-0.197142	0.426174	-0.261221	cell_207	0.764174
sanity_map	0.393302	0.0482674	0.00475572	-0.00778717	-0.0373963	0.0510773	-0.0387421	-0.0113449	-0.0977449	-0.103216	cell_208	0.524192
sanity_map	-0.79233	0.137858	0.133795	0.0458138	0.0575334	-0.0763258	-0.129054	-0.000166564	0.0290993	-0.22306	cell_209	1.15874
sanity_map	0.0659629	0.187264	0.0713524	0.117369	-0.0646848	0.126772	0.0899504	0.0285754	-0.0448959	0.0994965	cell_210	1.03569
sanity_map	-0.377572	0.457964	-0.293815	0.376955	-0.314775	-0.164556	1.90289	-0.151252	0.37163	0.254497	cell_211	1.11626
sanity_map	0.502634	0.332468	0.220623	-0.763248	0.300437	0.206754	0.923211	0.224152	-0.116978	0.013583	cell_212	1.17494
sanity_map	0.567072	0.341439	-0.0663418	0.21743	-0.494862	0.347945	-0.0433935	-0.948351	-0.811426	0.360763	cell_213	2.17034
sanity_map	-0.682688	0.0274932	-0.00750286	0.0795571	-0.0892885	0.0277701	-0.124053	0.0663876	0.0012581	0.0392954	cell_214	1.04707
sanity_map	0.308135	0.0582819	0.0288843	0.0200713	-0.0829997	0.0269928	-0.0205217	0.122683	-0.0633983	0.0337356	cell_215	0.42566
sanity_map	-0.39588	0.0719969	0.115247	0.0836287	-0.0329103	0.0309176	-0.0761154	-0.179854	-0.277427	-0.103036	cell_216	1.08079
sanity_map	0.111452	0.191736	0.0487252	0.109048	-0.224629	0.0745822	0.679316	0.223121	0.14783	0.114706	cell_217	1.1075
sanity_map	0.28389	0.28753	0.320074	-0.685058	0.327768	0.0774514	0.0930148	0.133478	-0.366721	-0.245882	cell_218	0.906936
sanity_map	0.289559	0.0121375	-0.168816	-0.0970863	-0.664985	0.319168	-0.66688	1.08731	0.421452	-0.866711	cell_219	0.747095
sanity_map	-0.15947	-1.79528	0.428394	-0.365197	0.208781	-1.25242	0.0644422	-0.0816598	0.667233	-0.132522	cell_220	1.04838
sanity_map	0.0243996	0.207543	0.0399106	0.221298	-0.144656	0.20846	0.121942	-0.356705	-0.109581	0.120402	cell_221	0.921825
sanity_map	-0.469663	0.0326236	0.0342869	0.086065	-0.183565	-0.071191	-0.138394	-0.0537191	0.00909152	-0.144085	cell_222	1.03087
sanity_map	0.0138331	0.134283	0.142842	0.161686	0.00528133	-0.116845	-0.0576307	-0.173738	-0.163498	-0.18193	cell_223	1.10181
sanity_map	-0.695473	-1.75894	0.387868	-0.0581863	0.211794	0.0847769	0.0894278	0.0670657	0.266412	0.215585	cell_224	1.2691
sanity_map	0.493539	0.121205	0.0634669	-0.0534433	0.0657601	0.0632064	-0.0680658	0.0379365	-0.0154804	0.154871	cell_225	0.9862
sanity_map	0.482414	0.223737	0.0262699	-0.0152689	-0.389128	-0.0330951	-0.30597	0.920176	0.200915	0.554112	cell_226	1.11933
sanity_map	-0.539544	-0.219601	-4.21185	-0.910101	0.681623	-0.215778	-0.130754	-0.440925	-0.26631	0.219216	cell_227	0.989703
sanity_map	-0.0511164	0.11298	0.0309588	0.0496968	-0.0295347	0.0612664	-0.137844	0.0948077	-0.0576337	0.0911229	cell_228	1.04225
sanity_map	0.469437	0.200853	-0.0292188	0.0933479	-0.0582757	-0.0700403	-0.0773777	-0.168865	0.0278157	-0.127537	cell_229	0.95248
sanity_map	0.0746643	0.18088	0.0345442	0.132117	-0.158847	0.0762562	0.0384982	-0.193084	-0.0213391	-0.434164	cell_230	1.01642
sanity_map	-0.528793	0.103653	0.0282871	0.335099	-0.0327005	0.0575178	-0.100383	-0.165037	-0.308023	0.0262551	cell_231	1.25421
sanity_map	-0.793114	0.178428	0.0816112	-0.014767	0.0440067	-0.136847	-0.194652	0.246886	0.110745	-0.0419756	cell_232	1.06327
sanity_map	-0.451111	0.178589	0.335543	-0.560222	0.312198	0.123851	0.0372526	0.0298408	-0.307699	-0.296085	cell_233	0.913067
sanity_map	-0.131412	0.262009	0.0655129	0.091113	-0.121358	0.0680983	0.768947	0.240119	0.192478	0.118111	cell_234	1.01948
sanity_map	0.236397	-1.1588	-1.36118	-0.409746	0.294645	-0.0750998	0.080987	0.043672	0.1549	0.0059685	cell_235	0.377489
sanity_map	-0.898349	0.435176	0.415232	-0.655716	0.248989	0.0389075	-0.360264	-0.485188	-1.42662	1.69844	cell_236	2.22858
sanity_map	0.52284	0.131187	-0.0227862	0.149804	-0.0784907	0.0595166	0.0745769	-0.0899634	-0.222503	-0.00022497	cell_237	1.06984
sanity_map	-0.559692	0.0976123	-1.59055	-0.348119	0.116144	-0.185742	0.629609	0.118708	0.36453	0.0115214	cell_238	1.41186
sanity_map	0.0797207	0.16903	0.126533	0.1928	-0.165821	0.0827358	-0.0461277	-0.426999	0.114422	-0.261843	cell_239	1.0497
sanity_map	0.517594	0.167096	0.0528014	0.0456271	-0.0840737	0.124622	0.0532964	0.120471	-0.148749	0.113988	cell_240	1.03481
sanity_map	0.434583	0.173829	0.0977844	-0.0468643	-0.165149	0.0550243	0.00799791	-0.0664671	0.120721	3.7032e-05	cell_241	1.14779
sanity_map	0.701716	0.214296	-0.0246453	-0.0540099	-0.215334	0.133446	-0.0466822	-0.148879	-0.0528442	0.0343252	cell_242	1.04488
sanity_map	0.404301	0.164997	-0.00852595	0.0586657	-0.1004	0.099258	0.0199102	-0.279357	-0.0344937	-0.0481567	cell_243	0.891171
sanity_map	-0.073864	0.115919	0.0237852	0.0400015	-0.0981787	0.0581645	-0.0709771	0.145665	0.100307	0.0939326	cell_244	1.10838
sanity_map	0.48037	0.170433	0.0256855	-0.0259927	-0.0166436	-0.0980472	-0.0278053	0.114046	-0.222777	-0.0629697	cell_245	1.09043
sanity_map	0.100648	0.159345	-0.0674061	0.137875	-0.113561	-0.0318097	0.732274	0.141276	0.123243	0.0517302	cell_246	0.480838
sanity_map	0.579602	0.158753	-0.0144155	0.141494	-0.470976	0.227635	-0.17088	0.327869	0.0914104	-0.520181	cell_247	1.20297
sanity_map	0.288364	0.267232	-0.0067209	0.463101	-0.192133	-0.00738084	0.319223	-0.639083	-0.407052	-0.00398945	cell_248	1.92729
sanity_map	-0.0296112	-1.03893	0.0926585	0.131434	-0.055505	0.152546	0.0181995	-0.0127522	0.142108	0.259681	cell_249	1.10313
sanity_map	0.383312	0.102331	-0.0249121	-0.0368073	-0.0315231	0.0122686	0.0188332	-0.024385	-0.036498	-0.00765641	cell_250	0.485217
sanity_map	-0.441807	0.116437	0.0687407	-0.0713562	-0.205471	0.186593	-0.302226	-0.0972677	0.374795	-0.179419	cell_251	1.07159
sanity_map	0.910749	0.347578	0.0718423	0.910504	1.18508	0.0854442	-0.234439	-0.0185756	0.25705	-0.0636618	cell_252	0.988828
sanity_map	-1.11218	0.258524	-0.0391296	0.466045	0.323559	-0.163701	0.158707	-0.124344	0.110907	-0.135935	cell_253	1.12896
sanity_map	-0.696474	-0.966126	0.0559999	0.230337	-0.340233	0.430011	-0.403498	0.0242757	0.45483	-0.477715	cell_254	1.90321
sanity_map	-0.215481	0.310318	0.149741	0.986849	1.53009	-0.266864	-0.320636	0.275286	0.081217	0.539757	cell_255	1.13947
sanity_map	0.078919	0.114796	0.0599129	-0.0192472	0.0939556	-0.239696	-0.172683	0.129756	-0.255904	0.470804	cell_256	0.643307
sanity_map	-0.0540938	0.0451167	-0.00851569	0.0212935	-0.0496842	0.0311952	-0.00516014	0.109377	-0.140743	0.13456	cell_257	0.399385
sanity_map	-0.577845	0.187049	-0.0301379	0.109737	-0.489705	-0.0250607	-0.600227	1.24866	0.198836	0.085194	cell_258	1.0208
sanity_map	0.598886	0.200743	-0.0178317	-0.0243595	-0.152361	0.18979	-0.200362	0.0144616	-0.0312015	-0.0604498	cell_259	1.15918
sanity_map	0.359695	0.907227	0.905614	-2.67505	0.353555	2.49961	-1.0259	-1.49153	4.33436	1.13203	cell_260	2.76854
sanity_map	0.117018	0.0810785	0.10425	0.038993	-0.341042	0.00282807	0.00323043	0.0383643	0.18779	-0.117623	cell_261	1.00547
sanity_map	-0.344073	0.114838	0.0759682	0.184055	0.0165249	0.0357458	0.00928937	-0.28754	-0.141773	-0.0294041	cell_262	1.08824
sanity_map	-0.91589	-0.0076687	0.0780531	0.127166	-0.0743095	0.0341318	-0.183376	0.0552453	-0.16143	-0.0124247	cell_263	1.03262
sanity_map	0.434505	-0.969351	0.0689489	-0.00340925	0.0455957	0.0499941	0.123014	-0.0237313	-0.0683625	0.0979214	cell_264	0.551344
sanity_map	0.67656	0.314993	0.0362198	0.20257	-0.16717	0.0457659	0.822206	-0.252979	0.20188	0.0135415	cell_265	0.900367
sanity_map	-0.541525	0.00836796	0.000774226	0.0697696	-0.09346	0.020667	-0.105243	0.0972588	-0.0987119	0.00263622	cell_266	1.08692
sanity_map	-0.68609	0.141218	0.0739146	0.142852	-0.193822	-0.170912	0.706644	0.319041	0.0923938	0.256575	cell_267	1.00591
sanity_map	0.863129	0.137622	-0.127675	0.0658778	-0.279843	0.140569	-0.356293	0.515901	0.105183	-0.318573	cell_268	1.04444
sanity_map	0.868126	0.226305	0.0225409	0.00641747	-0.067945	0.20884	-0.109775	0.00234622	0.153632	-0.0742274	cell_269	1.14779
sanity_map	-0.695968	0.0619618	0.0917776	-0.0243952	-0.0671346	0.102534	-0.150081	0.0316789	0.146188	0.173705	cell_270	1.04488
sanity_map	-0.085883	0.0895414	0.0628642	0.0632829	0.0260855	0.0106162	-0.0822362	0.0641227	0.280109	0.0499392	cell_271	0.998462
sanity_map	-0.436988	0.252335	0.056025	0.0912555	-0.0330069	-0.0440386	0.0246586	-0.364588	0.291474	-0.116421	cell_272	1.15611
sanity_map	0.590906	-0.934211	0.140431	-0.0172129	0.0541766	-0.0259147	0.121732	-0.0031083	-0.0679989	0.00314682	cell_273	0.68491
sanity_map	0.168893	0.0449743	0.0475328	0.0822352	0.00899063	0.0130022	-0.0144407	0.0869928	-0.115389	-0.104922	cell_274	1.00021
sanity_map	0.206352	0.257182	-0.042912	0.211394	-0.390549	0.25007	-0.12846	-0.687637	-0.31406	0.511208	cell_275	1.81081
sanity_map	0.23629	0.0892428	0.0106188	0.147136	-0.0695609	-0.0167491	-0.0625745	-0.163623	-0.125886	-0.00906028	cell_276	0.803587
sanity_map	-0.151359	-0.070472	0.0640448	-0.111392	-0.0579806	0.209031	-0.199493	0.210604	0.00185922	-0.498538	cell_277	0.821541
sanity_map	0.100764	0.112281	-0.00394587	0.0398407	0.0177499	-0.0625045	-0.0667073	0.028418	0.0611465	0.0481173	cell_278	0.820228
sanity_map	0.0874013	0.120073	0.00789182	0.0453768	-0.0277572	-0.007104	-0.0965576	0.0519023	0.0149139	0.0399639	cell_279	0.986638
sanity_map	0.468018	0.125267	-0.00297931	0.0324641	-0.0789762	0.0145749	0.0463533	-0.0309076	-0.0993178	-0.189635	cell_280	0.800521
sanity_map	-0.548228	-0.015628	0.0230708	0.220494	0.00878968	0.0091786	-0.093931	-0.0917049	-0.133316	0.00931709	cell_281	1.02955
sanity_map	-0.224934	0.0369021	0.0550776	0.0140951	0.120733	-0.137554	-0.088454	-0.0761184	0.0211948	-0.251409	cell_282	1.0497
sanity_map	0.313075	-1.01288	0.10792	0.0823355	0.0316971	0.133015	0.026762	0.00294095	0.106408	0.094691	cell_283	0.858327
sanity_map	-1.04582	-1.05965	0.128019	0.21847	-0.234367	0.152018	-0.220044	0.0136129	-0.453717	0.223085	cell_284	2.17384
sanity_map	0.542405	0.321941	0.0255288	0.855595	1.34676	-0.0685534	-0.160891	0.187542	0.209749	-0.0386719	cell_285	0.878033
sanity_map	0.631211	0.148592	0.085545	-0.0300086	-0.076015	0.181657	-0.0240165	0.0289236	0.00892492	0.0225632	cell_286	1.23187
sanity_map	-0.930541	0.202153	0.184634	0.860754	-0.396483	0.381303	1.4796	-0.64593	0.239717	-1.26962	cell_287	1.89883
sanity_map	-0.270487	0.0402868	0.0124274	0.0652727	0.0317815	0.0185937	-0.0183276	-0.0176982	0.00585599	0.00759381	cell_288	0.529885
sanity_map	0.446727	0.208346	-0.104829	0.0599612	-0.0933017	-0.0629879	0.0831853	-0.133605	-0.115905	-0.0734606	cell_289	1.00153
sanity_map	0.164818	0.141157	0.219228	-0.129217	0.130164	-0.125152	-0.191171	0.183638	-0.20269	0.784764	cell_290	0.923577
sanity_map	-0.475164	-0.00850238	-0.0548117	0.210083	-0.180327	0.0846165	-2.78544e-05	0.0134519	-0.122684	-0.0672425	cell_291	1.22837
sanity_map	0.419804	0.144232	0.0867024	0.0810676	0.159919	-0.133535	0.00935491	-0.270399	-0.31977	-0.491438	cell_292	1.04006
sanity_map	-0.000615831	0.0660194	0.11982	0.169031	0.0414467	-0.134101	-0.0218314	0.0414182	-0.323399	-0.192596	cell_293	0.871464
sanity_map	0.404902	-2.46307	0.411658	-0.251953	0.170719	0.296654	0.175891	-0.128827	0.104155	-0.849875	cell_294	1.19421
sanity_map	0.780068	0.209688	0.43682	-0.719402	-0.102097	-3.33871	-0.203424	-0.586558	1.12572	-0.527329	cell_295	1.01861
sanity_map	-0.456009	0.0988747	-0.0288094	0.251343	-0.192387	0.0152004	0.69605	0.345213	0.15558	0.125942	cell_296	0.736147
sanity_map	-0.330285	0.0503086	-0.0266413	0.108119	-0.0519959	0.152641	-0.0988253	0.00989137	0.172147	0.146781	cell_297	0.949852
sanity_map	0.295507	0.0807903	0.0361513	-0.0258954	-0.0201378	-0.0297424	-0.054325	-0.0358941	-0.0155266	-0.021177	cell_298	0.362599
sanity_map	-0.327706	0.095099	0.261559	-0.156667	0.0126686	-1.49296	-0.402659	-0.00176524	0.193827	0.656463	cell_299	1.00941
sanity_map	0.249002	0.285849	-0.234409	0.204756	-0.53367	0.35643	-0.32823	-1.12824	-0.439017	0.727061	cell_300	2.14757
sanity_map	0.161979	0.217919	-0.0301927	0.079252	-0.120558	-0.19245	0.814814	0.0616195	0.1871	-0.123168	cell_301	1.06415
sanity_map	-0.236124	0.0889928	0.0215994	0.195904	-0.064334	0.140143	-0.0312942	-0.176423	0.119568	0.0474539	cell_302	0.955545
sanity_map	0.435079	0.18119	0.0985257	0.0341186	-0.118915	-0.0225211	0.0277846	0.0601096	-0.124814	0.0168785	cell_303	1.00897
sanity_map	-0.946137	0.0257933	0.176244	0.0472917	-0.0213256	-0.112499	-0.102112	-0.085545	0.106605	-0.279145	cell_304	1.14517
sanity_map	0.346823	-0.953035	0.162466	-0.0536438	-0.015131	-0.00178577	0.0392267	0.101256	-0.0492631	0.0429466	cell_305	0.905622
sanity_map	0.373004	0.217628	-0.0856055	0.273923	-0.291774	0.0324262	0.844185	-0.095531	0.166988	0.0244878	cell_306	0.706806
sanity_map	0.0016099	0.107315	-0.0288922	0.149896	-0.117425	-0.0776442	-0.0995143	-0.140495	-0.196926	-0.111432	cell_307	0.987952
sanity_map	0.375722	0.312504	0.233561	-0.840572	0.403131	0.255363	0.0625331	0.146887	-0.152973	0.0358738	cell_308	0.943284
sanity_map	-0.177976	-0.935989	0.190171	-0.018791	0.0973807	-0.251986	-0.12626	-0.139185	-0.000225122	0.430728	cell_309	0.923139
sanity_map	-0.44718	-1.09405	0.170107	0.101802	0.231589	-0.0932499	0.0619402	-0.00123508	-0.103442	0.127142	cell_310	0.835117
sanity_map	0.389481	0.139397	-0.0182185	-0.0329686	-0.0811503	0.0550598	0.0324366	0.0333815	-0.0811579	0.0157246	cell_311	0.970435
sanity_map	-0.547968	0.071529	0.0450763	0.131263	-0.0688001	0.025715	-0.135859	-0.145519	-0.137165	0.0981825	cell_312	1.09962
sanity_map	-0.888953	-0.0207949	0.0744741	0.126424	0.0162612	-0.0175589	-0.0697586	0.0659954	-0.00301364	0.12235	cell_313	0.921825
sanity_map	-1.44953	0.0996965	0.152834	-0.103779	-0.0161382	-0.358773	-0.567186	0.447805	-0.285496	1.00084	cell_314	1.07422
sanity_map	0.419997	0.131955	-0.00928996	-0.0624129	-0.00738687	0.0294287	-0.0515024	-0.0432267	-0.0133073	4.6216e-05	cell_315	0.949415
sanity_map	-0.327123	0.232531	-0.0554862	0.373337	-0.468441	0.257127	0.484564	0.645803	0.140147	-0.255542	cell_316	1.84628
sanity_map	-0.266813	0.0849077	0.00718179	0.125349	-0.130289	0.0586455	-0.0862235	0.0252945	0.0846739	-0.0503336	cell_317	1.01466
sanity_map	0.172503	0.209665	0.37248	-0.685405	0.447431	0.175743	0.221305	-0.0218081	-0.282991	-0.142445	cell_318	1.06853
sanity_map	-0.36763	0.110754	0.101849	0.0538858	-0.148324	0.0427019	-0.116854	-0.153605	0.0501447	-0.258967	cell_319	1.10137
sanity_map	0.59065	0.20978	-0.0304818	0.153125	-0.160065	-0.0355667	0.0678644	-0.364065	-0.194305	-0.109459	cell_320	0.886354
sanity_map	0.209696	0.131472	-0.00660032	0.0599998	-0.0511116	0.214699	-0.104642	-0.0760917	0.0962137	0.0373952	cell_321	0.889857
sanity_map	0.241855	0.0284611	-0.0613841	0.019217	-0.0840211	0.0252385	0.126837	-0.00849912	-0.121887	0.120463	cell_322	0.355593
sanity_map	-0.365084	0.0875636	0.0343652	0.181332	-0.0697516	-0.016977	-0.0629399	-0.150564	-0.0905135	-0.403817	cell_323	1.18896
sanity_map	-0.420585	0.203678	0.135011	-0.120291	-0.00730192	-1.40578	-0.316222	-0.323995	0.372083	0.181752	cell_324	1.33347
sanity_map	0.157655	0.141725	0.0476535	0.0248533	-0.231304	0.18653	-0.248226	-0.151682	0.00995071	-0.0552172	cell_325	1.14823
sanity_map	0.461367	0.161112	-0.102386	-0.00886637	-0.463339	0.376306	-0.55295	0.68646	0.258546	-0.797038	cell_326	1.02211
sanity_map	-0.397688	0.154924	0.00980315	0.214074	-0.154909	0.0302177	0.648928	0.131638	0.167365	0.185005	cell_327	1.18195
sanity_map	-1.32194	0.038228	0.0174603	0.342633	-0.186443	0.0985098	-0.277424	-0.294104	-0.277843	-0.00751231	cell_328	1.31508
sanity_map	0.319778	0.0516205	-0.115716	0.0294109	-0.370717	0.2149	-0.289026	0.252315	-0.00920819	-0.507364	cell_329	1.03919
sanity_map	-0.364848	0.141053	0.0272533	0.126813	-0.0410983	0.016386	0.716193	0.0950485	0.301777	0.123643	cell_330	0.971311
sanity_map	0.101728	0.040521	0.0260989	0.0883844	-0.00642887	0.0234944	-0.0119556	-0.041817	-0.0962937	-0.0130063	cell_331	0.432229
sanity_map	-0.713295	0.0890462	0.0285813	0.0296158	-0.0288545	0.0905303	-0.10045	0.00743097	0.0984718	0.0147897	cell_332	1.01904
sanity_map	0.454382	0.145609	0.0618941	0.191285	-0.256732	0.183011	-0.173737	-0.0525964	-0.118467	-0.156907	cell_333	0.937591
sanity_map	-0.369967	0.0242831	-0.0454802	0.128219	0.046604	-0.00343461	-0.0614617	0.000161301	-0.0734852	0.0239553	cell_334	0.884164
sanity_map	0.93626	0.236642	0.12208	0.129368	-0.106965	0.113826	-0.0638623	-0.425947	0.077319	-0.0180218	cell_335	1.53448
sanity_map	-0.288847	0.034906	-0.0966328	0.11599	-0.129359	0.018067	-0.0725326	-0.399055	-0.130577	0.237989	cell_336	0.450622
sanity_map	0.368558	0.269336	0.260359	-0.787622	0.344649	0.115221	-0.0283204	0.211473	-0.414125	-0.122212	cell_337	0.983572
sanity_map	0.396676	0.105671	-0.0195445	0.0764142	0.0321091	0.0332927	0.00550032	0.0371183	-0.121436	0.0218641	cell_338	0.995834
sanity_map	0.269854	0.113433	-0.0162759	0.0771464	0.00291586	0.0537464	-0.103491	0.0252223	-0.130585	0.0799611	cell_339	1.17013
sanity_map	-0.0815592	0.0440053	0.00435062	0.0089708	-0.00753498	-0.0975374	-0.00126855	-0.0240923	-0.0296381	-0.0346044	cell_340	0.458942
sanity_map	-0.502797	0.139791	0.0412751	-0.00398636	-0.0108606	0.119402	-0.141336	-0.00118562	-0.055613	0.141705	cell_341	0.996272
sanity_map	-0.875708	0.0351772	0.104829	0.136336	0.0376727	-0.0258032	0.00335854	-0.0607501	-0.203268	0.00756362	cell_342	0.94197
sanity_map	0.340172	0.206039	-0.0604756	0.2295	-0.210209	0.152907	-0.0459685	-0.825966	-0.0924625	0.22814	cell_343	1.03875
sanity_map	-0.856723	0.150956	-0.0295869	0.128492	-0.135653	-0.0144823	0.636933	0.217364	0.325679	-0.00816448	cell_344	1.07335
sanity_map	0.142826	0.123319	-0.0664279	0.05927	-0.0295821	-0.0171112	-0.00760686	-0.12219	-0.102849	-0.136204	cell_345	0.654693
sanity_map	-0.33474	0.110448	0.0370938	0.183683	-0.127666	0.148235	-0.0992701	-0.107938	-0.0631551	0.120563	cell_346	1.21304
sanity_map	-0.00206923	0.102281	0.0171402	0.00180227	-0.124593	0.0524373	-0.128373	-0.0124302	-0.0501614	-0.142575	cell_347	0.660824
sanity_map	-0.434522	0.774294	0.304856	-0.564627	-0.0271453	0.437846	2.84802	0.875273	0.38605	0.265786	cell_348	2.5071
sanity_map	-0.211771	0.368644	-0.155369	0.192431	-0.367292	-0.0419869	1.99202	0.644035	0.380797	0.275858	cell_349	1.03525
sanity_map	-0.605818	0.14983	0.01908	0.109756	-0.0277792	-0.155392	-0.220487	0.00101488	-0.00747228	-0.229802	cell_350	1.12809
sanity_map	-0.90387	-0.0275647	0.0144261	0.114467	-0.0668544	0.0672218	-0.16214	0.154661	0.350608	-0.00774881	cell_351	0.878909
sanity_map	0.464836	0.177401	0.0240647	0.0609214	-0.0437379	-0.0431208	0.158848	-0.0672025	-0.125354	-0.122053	cell_352	0.89774
sanity_map	0.435658	0.175382	-0.145415	0.0318885	-0.297587	0.067285	-0.190255	-0.461741	-0.178771	0.0601415	cell_353	0.862706
sanity_map	0.628057	0.120667	0.0786891	-0.10821	0.0553828	0.109523	-0.0518488	0.00877368	0.0420199	0.125358	cell_354	1.01861
sanity_map	0.205647	0.251912	0.25458	-0.752482	0.362503	-0.0442849	-0.0109633	0.233312	-0.396035	0.406197	cell_355	0.892923
sanity_map	0.730365	0.169091	0.0113852	0.0333425	0.0259368	0.152835	-0.0368285	0.00656461	0.112844	0.165518	cell_356	1.12633
sanity_map	-0.51117	0.129418	0.0480307	0.106551	-0.00950897	-0.0500821	-0.0604554	-0.0152619	-0.0190788	-0.215266	cell_357	0.970435
sanity_map	0.345124	0.0672906	0.0247736	0.0441074	0.032224	0.00843727	-0.0865479	-0.0153079	-0.0255275	0.0589459	cell_358	0.859203
sanity_map	-0.272233	0.104055	0.0991469	0.0915066	0.00596893	-0.0293585	-0.0972004	-0.0573289	-0.0355824	0.0709642	cell_359	1.07816
sanity_map	0.609885	0.254068	-0.0452555	0.0100809	-0.217278	-0.0631288	0.724043	0.235669	-0.000641022	0.19476	cell_360	0.994521
sanity_map	0.564064	0.277197	-0.159623	0.176491	-0.514587	-0.0280484	-0.682329	1.34337	0.0192175	0.230969	cell_361	0.90606
sanity_map	-0.848871	0.145764	0.0844521	-0.00939881	-0.0918403	0.21573	-0.387879	-0.172409	0.192169	0.16979	cell_362	1.05276
sanity_map	0.212365	0.107989	-0.0191392	0.142365	0.0116544	0.0124314	-0.0117506	-0.0112527	0.013791	-0.0977224	cell_363	0.91657
sanity_map	0.730964	0.274329	-0.22436	0.0656786	-0.37474	0.113496	-0.157295	-0.761481	-0.533009	0.415128	cell_364	0.924015
sanity_map	-0.76162	0.0153485	0.147584	0.213649	-0.188125	0.00841514	-0.040897	-0.305736	0.232794	-0.370019	cell_365	1.05101
sanity_map	0.809862	-1.01792	0.216982	-0.202597	0.0826078	0.135798	0.0616438	0.0696836	-0.304146	-0.226956	cell_366	0.85132
sanity_map	-0.20265	0.0730135	0.168235	-0.0556091	0.0436066	0.139501	-0.0206675	0.0688623	-0.0147639	0.0470914	cell_367	1.05802
sanity_map	0.417968	0.212327	-0.075914	0.094814	-0.19	0.0841184	-0.10282	-0.294761	-0.260049	0.243438	cell_368	1.10794
sanity_map	-0.409658	0.12784	0.0241893	0.241614	-0.136211	0.140569	0.0622277	-0.301157	0.0455173	-0.0185541	cell_369	1.1132
sanity_map	0.164571	0.100471	0.113348	0.0105986	-0.0141572	-0.0283136	0.0166527	0.108893	-0.0924415	0.0998064	cell_370	0.965618
sanity_map	-0.269085	0.0497339	0.0169206	0.0182763	-0.0201668	0.0266006	0.0428023	0.0224387	-0.0264236	0.0434281	cell_371	0.395443
sanity_map	-0.784231	0.294796	0.430312	-1.20669	0.820873	0.234079	0.210862	0.13095	-0.517318	-0.345603	cell_372	0.977442
sanity_map	0.939754	-1.56357	0.253701	-0.252775	0.125286	0.11169	0.0701316	0.0669359	0.103916	0.157989	cell_373	0.772056
sanity_map	0.430012	0.259419	-0.41986	0.0647562	-0.505486	0.366181	-0.0441993	-1.3995	-0.529006	0.96515	cell_374	1.00109
sanity_map	-0.419882	0.0818439	0.0334164	0.160655	-0.0811544	0.00370409	-0.0519973	0.00159346	-0.110157	0.0516747	cell_375	0.938467
sanity_map	0.402824	0.129478	0.121213	0.0239415	-0.122206	-0.0700024	0.194889	-0.0439685	-0.206383	0.004085	cell_376	1.04576
sanity_map	0.385037	0.275933	0.150069	0.913197	1.33626	0.169748	-0.145893	0.0741248	0.178026	-0.04708	cell_377	1.13553
sanity_map	-0.808159	0.0526009	0.00848801	0.304661	-0.0554135	0.0116564	0.0352653	-0.359046	-0.138755	-0.000810272	cell_378	0.734395
sanity_map	0.0123624	0.233568	0.0499211	0.110623	-0.167595	0.0959853	0.781462	0.189765	0.330223	-0.0287318	cell_379	1.03043
sanity_map	0.588844	0.34225	0.279465	-0.353834	0.0646055	-2.17966	-0.181343	-0.308184	0.725396	-0.287276	cell_380	1.12415
sanity_map	-0.247085	-1.72203	0.197239	0.0493462	0.168143	-0.0055597	0.0684363	0.0456118	-0.044516	0.173462	cell_381	1.0243
sanity_map	0.473619	0.187772	0.180852	-0.211618	-0.0131998	-0.0525969	-0.194452	0.0934359	-0.0823498	0.459703	cell_382	1.04225
sanity_map	0.0936816	-0.913014	-0.0472443	0.00865011	-0.296749	0.243462	-0.228013	0.0638956	-0.209617	-0.0380583	cell_383	0.943284
sanity_map	-0.263165	0.0781303	0.0839961	-0.0376071	0.0482537	-0.0614152	0.0363242	-0.0636434	0.167491	-0.107442	cell_384	0.958173
sanity_map	0.0718047	0.163247	0.0857693	0.187855	-0.107346	0.145321	-0.198821	0.155441	0.156301	0.0819346	cell_385	1.01335
sanity_map	-0.348146	0.137676	0.14553	0.0212213	-0.125958	0.048937	-0.145134	-0.190134	-0.0416339	0.0575075	cell_386	1.11539
sanity_map	-0.165621	0.123473	-0.00548227	-0.0620494	-0.19399	0.145096	-0.128828	-0.280331	0.0104383	0.27478	cell_387	0.910877
sanity_map	-1.45948	0.0530004	0.0819745	0.155787	-0.00478091	-0.120367	-0.0870009	-0.156225	-0.00751768	-0.243547	cell_388	1.11364
sanity_map	0.206347	0.288777	0.0955713	0.78617	1.26292	-0.0573162	-0.204966	0.205829	0.222658	-0.0860149	cell_389	1.02167
sanity_map	0.494544	0.100898	-0.0137339	-0.00723667	0.119275	-0.0413079	0.073204	0.0975955	-0.181078	0.0134609	cell_390	0.695858
sanity_map	0.657772	0.161748	-0.0272787	-0.0120795	-0.140595	0.169175	0.00966136	-0.0473934	-0.0772876	0.208216	cell_391	0.945473
sanity_map	-0.488066	0.0305509	0.0715227	-0.0190352	-0.115221	0.00529501	-0.00957201	0.135231	0.126384	0.0746857	cell_392	0.855699
sanity_map	-0.320644	0.0657462	0.224933	-0.14716	-0.0576532	-1.36472	-0.209885	-0.517505	0.273699	-0.691245	cell_393	1.06065
sanity_map	-0.340847	0.0540559	-0.265791	0.301222	-0.463934	0.185111	0.102719	-0.71622	-0.188861	0.33954	cell_394	1.10225
sanity_map	0.378088	0.340635	-0.0979642	0.616176	-0.171375	0.26878	-0.258988	0.0316164	-0.378647	-0.0141222	cell_395	2.37573
sanity_map	-0.205299	0.0725142	0.0953946	-0.0322977	-0.0285336	-0.00932757	-0.0983574	-0.412336	-0.00653769	-0.453213	cell_396	0.488283
sanity_map	0.107017	0.197421	0.281204	-0.680355	0.39127	0.0777886	0.123274	-0.0477792	-0.381339	-0.110211	cell_397	0.434856
sanity_map	0.697475	0.371461	0.0759049	0.0108933	-0.602668	-0.462372	-0.645686	2.07756	-0.0889453	1.20878	cell_398	1.03656
sanity_map	-0.352365	0.107625	0.110081	-0.0505126	-0.00935325	-0.0521027	-0.410933	-0.0374531	-0.0543061	0.598128	cell_399	0.959925
sanity_map	-1.0347	0.0557614	0.0337822	0.34023	-0.0763906	0.0525084	0.0594365	-0.096165	-0.212209	-0.29843	cell_400	1.29844
raw	-32.1137	-12.2481	-11.8101	-8.67992	-4.31252	-5.01916	-10.3736	-13.9864	-0.973848	12.1195	cell_1	0.969559
raw	39.0639	37.9356	-48.9747	3.26346	0.688485	6.72389	-4.80864	-4.62414	6.51706	-10.6363	cell_2	1.08386
raw	27.7002	12.6964	-7.83135	-6.11396	5.94547	-0.625246	9.88613	7.37253	-8.09512	1.15817	cell_3	1.01291
raw	-65.6867	17.3095	-5.29734	3.82694	-3.0037	-8.39526	4.98588	-0.591317	-3.27853	7.3474	cell_4	0.864458
raw	-82.4997	-10.2649	5.35359	0.259992	9.98354	-7.95226	-5.94482	-6.47449	2.76668	-4.75114	cell_5	0.865334
raw	40.1008	6.3872	-0.981493	2.78019	-4.8282	-1.01168	0.117136	-12.3517	-8.10767	-6.89476	cell_6	1.06152
raw	-84.7263	-177.108	-83.5685	18.2953	-16.9138	4.65365	6.21697	1.71074	-9.03641	-3.91865	cell_7	0.868399
raw	7.16608	-33.163	14.043	23.8699	-2.83642	3.17231	1.39795	0.256128	-0.0741865	-1.59149	cell_8	1.01554
raw	94.9597	7.06738	-14.7886	3.22522	15.5095	-8.30983	14.7298	-17.1618	4.05717	6.47827	cell_9	1.15261
raw	72.4169	-1.35284	20.8334	-4.44673	24.0992	-3.53988	3.4379	8.03166	6.44622	-5.26936	cell_10	1.13903
raw	-174.943	-19.8116	14.9609	11.2299	9.04981	-6.09289	1.53854	-6.86574	-3.99029	4.97579	cell_11	0.701551
raw	76.2755	-22.4923	22.6184	-12.9074	-1.78251	5.06955	-1.08419	2.96525	0.415824	4.40181	cell_12	1.11495
raw	-39.8608	17.3812	1.84353	-25.858	11.6265	7.06606	3.75252	-0.558717	2.44475	-1.42411	cell_13	0.954232
raw	15.1213	25.2734	2.91194	-7.5211	6.5476	-11.5659	0.625263	-5.01987	1.86857	5.42967	cell_14	1.02342
raw	-3.70841	48.2116	-32.0336	-6.81882	-11.6285	0.561214	10.8448	2.91352	-1.42068	-2.78076	cell_15	0.987514
raw	23.8095	-67.2308	44.7807	-17.4489	16.0975	-9.33575	7.06853	0.237387	11.4695	7.91748	cell_16	1.03919
raw	-64.0502	21.4261	-37.0191	-13.6451	5.14202	2.31119	1.48403	-7.3893	0.177374	16.2432	cell_17	0.946349
raw	11.2797	0.372094	42.7416	-13.4459	15.2585	-6.29004	-11.3682	-1.13344	-10.246	-10.2181	cell_18	1.00766
raw	-36.1041	-43.9013	12.5499	-2.93444	7.95351	4.52846	-7.77082	-3.87649	1.81527	4.78553	cell_19	1.01072
raw	38.1914	82.009	-30.8672	-15.2821	-7.64696	1.09532	-0.637317	2.82233	0.974141	-6.62844	cell_20	1.0532
raw	47.1727	-120.02	28.8902	0.19937	-5.22422	-8.10832	13.9253	-11.1735	11.2685	10.4191	cell_21	1.13947
raw	17.4147	72.4584	28.7183	-7.16104	-2.16757	-1.1016	9.97429	0.820854	-1.50481	-3.58961	cell_22	0.972624
raw	3.01119	18.4422	-40.4408	-16.5978	11.1394	4.62112	-9.02049	2.72213	-1.21198	15.7905	cell_23	1.05495
raw	84.941	-33.0323	11.4475	9.9281	1.46245	11.4736	-10.1231	-0.884017	12.198	-2.35879	cell_24	1.13947
raw	-101.446	5.67705	-3.07613	-0.108593	-5.63287	-3.63364	7.79984	4.96516	2.10286	3.27768	cell_25	0.848255
raw	-13.1128	6.79869	-27.9622	-27.8098	16.6872	-2.65864	0.843476	-5.07048	-5.36428	-0.461866	cell_26	1.02167
raw	89.3986	-5.25701	7.92533	8.46664	1.89969	4.42519	-5.96292	10.296	-13.6584	10.0546	cell_27	1.12546
raw	-28.9058	-31.438	35.9827	2.68683	-3.25369	3.12332	-0.134678	13.3671	2.30138	3.61092	cell_28	0.907812
raw	-156.711	0.782188	-1.30038	15.4262	4.53945	-8.27123	1.55055	-1.67611	-12.208	-6.54092	cell_29	0.690603
raw	-102.567	31.7334	-6.9012	-2.62838	-5.14281	4.84739	1.20858	-11.7087	-1.96831	-6.02859	cell_30	0.824607
raw	-371.295	22.0255	-2.43086	-9.39489	-6.42802	-0.0028004	-2.69443	3.30687	5.32517	5.52514	cell_31	0.366979
raw	179.795	50.7309	-20.9761	-14.2233	-23.3525	-14.3539	8.09712	9.00531	5.22528	-0.989145	cell_32	1.2761
raw	651.996	-63.2232	50.6193	28.0267	3.02507	19.7215	-11.1932	-5.14824	-3.47306	23.0592	cell_33	2.11253
raw	65.8434	-11.9931	-44.5808	8.94272	10.1205	-7.80174	3.57291	-3.88407	-3.14676	1.56954	cell_34	1.1421
raw	-7.88622	60.0856	-31.5464	-15.85	-4.71377	4.04956	-3.85146	15.5769	-2.22826	5.03594	cell_35	0.9735
raw	-312.318	5.94424	-30.7506	-1.74485	2.13809	2.86043	2.13491	4.4794	-0.767764	-3.00721	cell_36	0.471204
raw	-30.2923	37.1947	-31.3119	10.0013	-0.591981	-2.62263	-6.18918	-1.54639	-2.95328	8.88913	cell_37	0.936277
raw	-56.1877	11.1094	5.01492	16.4963	2.28219	7.70367	1.77193	-7.74443	-1.58131	-2.0037	cell_38	0.901243
raw	68.3094	-36.9076	-1.74603	13.797	10.9098	-7.43538	4.07926	1.82656	0.256822	-1.27552	cell_39	1.11232
raw	-53.6962	1.71943	23.2262	2.22135	5.02362	9.85254	-5.83258	-3.48264	5.35522	-3.7845	cell_40	0.884164
raw	64.0155	1.2806	42.8203	0.441974	3.63189	11.8023	7.09222	4.47754	6.78314	8.21935	cell_41	1.11451
raw	59.2413	-24.0804	13.2398	20.1316	-14.2398	8.5859	2.15334	9.66867	-3.98047	-5.36895	cell_42	1.10926
raw	64.6585	-50.5446	26.5571	14.8672	-17.5774	5.07671	-8.44784	12.5645	-6.00633	-4.35266	cell_43	1.08386
raw	-20.0062	0.965934	6.61644	-2.42784	3.60302	11.2207	-6.81503	11.5326	2.84368	-0.616938	cell_44	0.946349
raw	46.9565	-0.752601	6.41465	1.07273	5.42684	3.58461	-8.13454	11.2331	5.32454	-7.09194	cell_45	1.08035
raw	5.76419	3.29298	-29.8631	1.61044	-2.17702	6.40731	4.6484	7.26428	9.1589	-4.9354	cell_46	1.03393
raw	43.2858	-32.8309	-4.35312	14.2701	-3.67514	-11.6497	-5.67133	-12.8259	-1.97251	6.90016	cell_47	1.05364
raw	-388.594	-42.2925	10.9625	-7.34391	4.69303	6.15594	-5.09934	4.51396	4.25266	-1.86147	cell_48	0.372234
raw	-31.6168	-10.6307	8.918	8.4796	-8.38184	-1.29384	-15.247	1.1311	-1.53786	5.7356	cell_49	0.968683
raw	-32.8976	-22.8116	32.5019	-21.9017	20.9359	2.95987	-3.17842	-4.54631	0.450713	1.69516	cell_50	0.939342
raw	-368.817	-6.46979	-19.3513	11.4183	2.60526	-4.67383	-0.897321	-2.80887	4.12965	5.52663	cell_51	0.398071
raw	18.5427	30.6111	-48.7978	17.8446	-5.84369	-16.6706	-1.33293	3.99545	-3.16886	-2.17071	cell_52	1.037
raw	185.365	-52.257	51.3654	19.5892	-2.08809	6.40223	-5.64595	-4.40233	-1.81482	-8.00077	cell_53	1.29712
raw	-38.6875	-18.285	4.00487	5.66204	-1.93944	-4.47605	-7.85551	4.54384	-8.27281	6.01229	cell_54	0.924891
raw	88.8943	27.9382	-31.4809	-5.17881	11.4892	-9.55539	-5.43706	1.15333	5.91246	1.59042	cell_55	1.17932
raw	-13.5671	-5.39353	20.3444	4.51189	-2.84654	-5.76535	-5.04512	1.87147	3.63039	-5.03233	cell_56	0.962552
raw	2.19072	14.035	-23.8462	-3.74333	4.72264	-4.18524	-7.61273	9.16988	-3.26477	6.50807	cell_57	1.00065
raw	-25.2893	1.8962	24.4237	-19.9506	-19.8881	-7.89225	-7.04479	9.9812	1.80011	3.35865	cell_58	0.888105
raw	33.0633	-65.9973	-7.64008	-0.354287	-8.44324	2.47592	-0.0898059	-3.10507	7.78982	-0.0767102	cell_59	1.08035
raw	-75.506	-3.39884	11.6169	-14.7934	7.69492	1.05584	10.9355	-4.04041	3.26198	-2.64998	cell_60	0.868837
raw	-15.78	-26.7614	27.2766	-6.72547	7.17571	-0.229587	-5.69395	-8.60439	-6.49959	-8.71394	cell_61	0.980069
raw	-111.609	6.58838	30.6979	-6.89404	-2.36422	0.488423	-6.43436	4.49687	-2.85984	-0.8239	cell_62	0.793514
raw	64.253	-44.3933	26.4244	8.03826	-2.05254	-0.964253	0.401146	4.14135	-1.44513	0.673244	cell_63	1.09174
raw	-454.462	9.46394	-26.8442	-3.64234	-7.82294	-0.76838	1.93791	1.82129	4.49837	-1.77628	cell_64	0.242171
raw	-17.4761	19.9831	-18.0175	-17.2169	14.6252	-10.5067	-0.431596	-3.685	4.85669	-5.77813	cell_65	1.06021
raw	39.9044	-14.2487	2.70715	-14.7495	4.34479	-17.1705	3.07588	0.654923	-7.89401	-4.0421	cell_66	1.03262
raw	-57.8398	33.9429	-15.703	14.0715	6.41072	7.02685	-4.4267	1.64657	-4.18934	-7.91399	cell_67	0.893361
raw	7.69524	51.2247	5.7279	-4.74505	-0.174957	-1.20306	10.6235	-3.49061	10.3865	-3.49338	cell_68	1.02299
raw	-141.739	29.9097	-3.03173	-0.716643	-7.54136	-7.05828	1.39714	0.784778	-1.06595	-6.28067	cell_69	0.734833
raw	-321.246	-19.9925	-10.2724	0.357296	2.57135	4.42486	4.30815	-0.219422	0.986271	2.46657	cell_70	0.465073
raw	-329.227	27.9427	-19.1396	-0.913936	-6.52433	-6.61633	3.1854	1.90667	0.42539	1.8797	cell_71	0.425222
raw	-179.933	10.9467	14.2697	1.68851	-1.41589	-1.5847	4.19636	0.462093	-5.84994	2.20928	cell_72	0.626666
raw	-30.4708	-13.4789	5.96312	6.86378	-7.65695	-4.78713	-2.89007	-18.5631	0.00507366	2.09102	cell_73	0.968245
raw	-21.7769	-31.9429	28.1539	17.8268	-12.1904	2.1826	-0.955104	2.44096	-2.74713	-7.50873	cell_74	0.951166
raw	-78.7508	-14.5058	17.7338	-4.78839	-9.70663	1.57124	-6.6028	-3.20228	4.49951	-3.29771	cell_75	0.856137
raw	-21.5777	21.347	17.123	-21.4706	-9.80749	-2.37848	1.66653	-6.14272	-6.04247	-7.06814	cell_76	0.930146
raw	-10.1474	-46.7957	32.8366	3.00325	-11.6464	0.685272	-10.597	11.5767	3.29785	-1.68803	cell_77	0.927518
raw	80.2723	38.1582	4.10077	-8.59593	-5.83984	-8.98439	1.12916	4.85216	1.55557	10.3468	cell_78	1.0913
raw	-5.51438	2.80801	21.6023	-12.8118	-7.64784	8.47432	1.68855	-4.07872	-1.92301	0.438031	cell_79	1.03787
raw	-8.331	13.8616	23.3615	-8.42636	13.0338	7.79573	-1.52699	9.45888	0.257797	-0.69533	cell_80	1.00372
raw	-0.0382555	-1.15909	3.92441	-0.176228	6.7241	-19.7905	-3.86214	10.1377	-3.97791	-2.11015	cell_81	0.995834
raw	-42.2962	11.5928	14.3428	18.0099	-13.1883	-8.98217	0.46773	-3.13563	8.35398	1.19631	cell_82	0.917446
raw	75.579	-3.29162	19.9205	-3.86258	-3.60671	0.936207	-6.57297	-8.6836	-1.57285	8.6123	cell_83	1.1421
raw	-107.038	-80.152	-12.9386	-0.139344	11.6472	2.89655	1.09133	-2.36332	-2.76855	-4.60304	cell_84	0.839058
raw	53.0419	6.10376	48.7642	0.59916	1.68489	15.0417	5.92463	-1.76341	1.31392	0.537862	cell_85	1.05189
raw	-47.7236	-24.2477	20.3552	23.9713	-3.82233	2.49136	3.78344	1.67797	6.49886	-4.13005	cell_86	0.947663
raw	56.7245	-33.2159	-6.95007	-17.931	-2.31499	3.53661	8.00491	-1.15269	-5.51826	9.46251	cell_87	1.09875
raw	628.295	56.4838	17.1841	0.868986	-14.5905	-1.84585	4.04761	7.24223	2.127	-10.0035	cell_88	2.0683
raw	-317.747	5.50856	-3.71789	4.26769	-1.91938	10.8902	-10.2721	-1.55395	-6.88357	-6.23522	cell_89	0.447994
raw	28.4286	51.4134	-22.8193	2.03932	13.0745	18.4179	2.3825	-16.0085	-7.29182	-11.6645	cell_90	1.08473
raw	-333.8	11.0779	-0.672091	7.21917	2.70968	-3.05008	-4.662	2.42254	0.395138	0.838421	cell_91	0.440549
raw	-219.074	-13.6566	13.9221	-3.96306	5.15758	11.2934	4.87764	-0.761901	1.7492	1.62511	cell_92	0.642869
raw	-330.44	-4.9861	10.5276	-10.6746	-4.24747	-1.29152	-0.686088	-8.85195	3.6364	-5.59354	cell_93	0.431791
raw	-371.882	8.19348	-9.40242	-5.46982	-8.07595	4.40189	-1.07006	2.91826	3.05491	-0.16866	cell_94	0.361286
raw	-1.90842	11.3076	-32.1387	-6.70112	-0.644137	-4.33999	-10.4398	-5.41174	6.58911	-9.92038	cell_95	1.02386
raw	57.9434	5.57834	-1.79919	-3.71629	9.93669	-3.1865	4.54694	12.8896	-7.48217	3.57475	cell_96	1.13422
raw	-89.0489	2.61247	7.71455	-21.5187	-0.623327	0.675536	1.80416	3.66414	-3.8362	3.47674	cell_97	0.836431
raw	-10.3257	25.9138	26.609	2.99427	-16.9781	0.595529	-4.49239	-7.20872	6.09333	-5.19016	cell_98	0.956859
raw	38.6705	31.8207	0.513324	6.60761	0.238237	-3.40278	9.37095	2.30443	5.52409	4.13242	cell_99	1.0532
raw	-16.8234	13.4798	-24.0063	-4.40588	-7.60126	14.2845	14.8138	13.7787	2.20298	-2.75048	cell_100	0.960363
raw	-354.918	-14.6566	1.67398	8.38739	7.82765	0.082557	4.54168	-2.32639	2.45952	-1.32618	cell_101	0.414712
raw	33.912	-27.3123	27.0241	2.92881	-15.4564	-3.15556	2.70032	0.686834	-2.406	-2.21832	cell_102	1.0624
raw	125.584	2.33436	2.72958	5.39383	-3.48563	7.85291	-5.53284	-7.43564	1.48312	-7.60071	cell_103	1.20122
raw	89.1688	-18.2336	56.7729	-2.08268	-1.35732	-9.43505	-5.53728	-2.48158	8.21125	-1.67607	cell_104	1.12546
raw	80.2159	37.6278	-18.7351	21.1107	15.6279	-11.7028	-6.62536	-10.9007	-0.577657	-4.37013	cell_105	1.19509
raw	66.6176	6.7321	-1.0901	-20.13	3.47521	5.32594	7.56822	-12.517	-1.7126	2.82299	cell_106	1.09699
raw	0.271519	35.9872	-8.39859	-13.8519	-14.8546	9.46489	-3.46961	-2.33674	-5.17275	2.95833	cell_107	1.0116
raw	82.9441	8.95633	5.26325	-1.81871	1.87598	-3.36611	7.98672	3.31288	-8.90162	5.11863	cell_108	1.13641
raw	73.8169	24.0911	36.9067	-21.703	-6.29877	-10.8653	11.0252	-8.69111	-5.78362	-2.71661	cell_109	1.03787
raw	-209.091	-30.1703	-18.9341	16.1684	0.772717	5.80221	6.81796	-1.48471	-0.559514	2.17712	cell_110	0.648124
raw	-340.454	15.3281	12.2943	1.28201	-2.50153	-1.87304	-5.49076	-1.80045	-0.739163	-4.43284	cell_111	0.404202
raw	36.2362	-20.9663	24.419	28.7049	18.0719	-3.59333	-8.90568	-10.8485	-21.1265	2.1368	cell_112	1.02824
raw	40.6074	52.1245	-3.71275	-35.4162	1.5099	0.518955	-13.1011	-0.326	2.25984	-5.47348	cell_113	1.09305
raw	73.3851	-22.2491	2.01101	-0.3143	-2.71016	-12.0369	-3.90523	-0.220012	2.14566	1.83131	cell_114	1.12633
raw	86.3583	-5.25103	-0.592112	-9.2822	12.9446	1.17375	8.22648	2.90885	-7.88202	-10.7487	cell_115	1.13685
raw	-298.096	7.37832	-5.7033	-16.5772	4.18492	3.11754	-4.41719	-3.87883	-1.69251	-0.536477	cell_116	0.481276
raw	-66.1545	-81.8241	17.5322	9.35103	-0.518905	-0.49904	-0.574699	-1.04008	1.50738	-1.3686	cell_117	0.884602
raw	605.342	69.0615	-66.737	4.88512	-27.4778	0.937537	-1.45325	-1.40866	9.80762	6.74161	cell_118	2.06436
raw	21.1189	-8.58559	38.2257	-9.13689	3.78408	2.2483	8.10606	-3.63904	1.17032	-11.5062	cell_119	1.00372
raw	26.4227	61.3504	-41.4476	11.6434	-12.397	-7.05013	10.7924	8.39842	-2.48446	-2.02466	cell_120	1.00985
raw	-88.4823	42.6852	5.0435	4.14274	-15.6056	4.36291	11.6591	2.81831	-2.51876	-0.557409	cell_121	0.811469
raw	10.7665	9.66943	-45.4522	-12.472	7.42292	2.73548	-5.33906	7.48874	4.84532	-2.0552	cell_122	1.06108
raw	27.4572	2.53312	-12.544	-5.5884	3.12597	12.6806	-2.95004	3.76172	-5.98916	-1.89617	cell_123	1.07291
raw	-17.4835	-24.3034	29.0571	6.04828	-9.2922	-0.496845	-3.16873	-6.97955	-4.22865	-2.08536	cell_124	0.9735
raw	-94.6602	16.1422	-24.3257	16.5126	-3.15946	8.35794	-13.5259	3.82849	0.166756	-4.59393	cell_125	0.878033
raw	-205.09	-63.2736	-4.03843	-0.780589	-0.0201576	-0.333493	-1.61441	1.74764	1.64771	-1.24007	cell_126	0.651628
raw	-127.686	28.433	-6.28598	5.50368	-3.38069	-0.104207	8.5644	2.38703	-0.965995	2.35469	cell_127	0.759794
raw	22.2984	16.4477	23.5511	0.450044	-9.82702	-10.8237	-8.41051	-15.9353	-1.86386	2.3398	cell_128	0.978755
raw	-138.913	22.6317	7.45237	-2.35688	1.92058	-10.4143	0.704218	10.2168	2.16977	-2.35576	cell_129	0.751474
raw	-55.7103	21.1853	-13.8807	-1.51025	-2.08796	3.56187	6.61146	2.77313	4.80624	11.6499	cell_130	0.89774
raw	-54.7988	22.1865	5.18571	8.05773	-3.9971	5.39929	-3.40215	-0.267159	3.81816	-3.69289	cell_131	0.927956
raw	21.046	-86.3296	-15.8277	-34.9733	-18.0126	-11.0969	1.21702	-3.0024	-0.361867	-1.80321	cell_132	1.01248
raw	14.546	-38.8066	7.4648	13.5796	-5.28423	4.47991	11.3337	4.83632	1.71265	-2.77447	cell_133	1.00328
raw	29.7647	-72.9402	-7.01668	-14.4865	15.0746	-4.74632	-1.84112	-2.70521	2.59601	1.6624	cell_134	1.08342
raw	45.0691	39.7409	-6.11133	-1.91458	-8.79255	2.5466	-0.236575	21.967	-3.58499	-2.4784	cell_135	1.08429
raw	25.628	11.8923	-21.8121	-3.00094	17.3646	-14.2589	8.14912	-1.83351	13.1132	8.55973	cell_136	1.05714
raw	-408.977	6.70826	-4.07992	8.68972	-2.53256	3.20414	4.2613	7.93037	3.719	4.13958	cell_137	0.291656
raw	12.295	-0.0617275	-74.2942	12.3651	11.1877	-2.21671	-11.8604	-8.20355	7.54194	7.86329	cell_138	1.12502
raw	97.8458	-5.63717	-13.3872	9.85675	8.53486	-7.73996	-3.53723	-1.8875	13.4764	-10.2173	cell_139	1.24895
raw	33.684	11.7122	29.6613	11.3506	1.1156	-16.1017	3.49195	-7.12079	7.72593	-5.10015	cell_140	1.04357
raw	74.0732	-2.31046	21.2997	10.0116	14.2376	-3.93775	8.59538	7.8817	1.29941	-1.12848	cell_141	1.1456
raw	117.833	-8.68378	-19.5745	-20.8415	6.49757	0.0200553	27.1404	-6.44805	1.67147	-5.72263	cell_142	1.21042
raw	14.8389	51.8613	35.3831	-12.7817	-17.2909	0.339035	-4.5252	1.23952	4.13884	6.1903	cell_143	0.959487
raw	-361.723	0.789102	-2.53459	1.94293	-1.6151	2.51022	4.22269	-0.924078	0.868701	-1.57866	cell_144	0.390626
raw	61.727	-13.97	2.08946	-0.991158	-11.8237	20.41	8.10969	-5.22555	1.18936	-8.54214	cell_145	1.13334
raw	-46.7364	-24.3293	13.2874	-0.523092	-1.51132	2.35493	-4.6741	-3.33623	-10.4009	-5.40262	cell_146	0.884164
raw	25.4446	0.674942	3.68813	-39.8751	-12.8853	6.40099	-9.80447	-0.600756	1.029	3.87786	cell_147	1.02518
raw	287.883	-337.793	-120.682	-9.97662	-20.7624	-14.2305	4.40286	-2.98565	-3.59093	-1.8112	cell_148	1.48368
raw	69.7833	17.565	28.1953	8.40605	3.80645	8.62698	1.33031	-9.73836	-7.06654	-3.67587	cell_149	1.10181
raw	-314.86	33.0748	1.26401	-0.114674	-8.9903	-4.95356	1.23317	2.24966	0.84579	-4.11145	cell_150	0.426098
raw	693.312	105.086	-9.26646	-0.485604	-8.26464	15.3778	2.48979	-22.8319	-6.40835	-1.82504	cell_151	2.18348
raw	14.004	-11.5441	4.60379	-0.479828	-7.10347	-11.7875	-6.5059	-3.07811	5.59374	-4.48178	cell_152	1.02255
raw	56.9399	1.05018	-31.6136	-9.36549	3.61385	-2.34069	-8.50334	-5.84892	-6.14301	6.75414	cell_153	1.10444
raw	2.78561	30.1791	-9.64457	20.9221	2.37518	4.99274	0.863056	15.057	2.56689	-3.12062	cell_154	1.04225
raw	-34.1459	6.71261	28.777	-7.30144	1.63933	4.78716	6.79469	-1.84022	7.50516	3.74095	cell_155	0.917446
raw	-96.2287	-17.0918	24.5255	-5.05642	-2.95984	1.3127	-6.9341	17.9203	4.18642	-3.1476	cell_156	0.812345
raw	-68.2541	-6.72817	-40.6998	18.8441	-0.954497	0.488467	7.14746	9.53626	-0.891977	3.31272	cell_157	0.91876
raw	7.60272	-74.7115	4.38813	17.0197	-1.00718	7.65372	-6.55276	-9.20818	3.2988	-9.32482	cell_158	1.00415
raw	-388.766	10.4282	0.193414	-3.54535	-6.78688	-9.04945	4.76815	1.52795	3.54288	-3.09496	cell_159	0.304794
raw	-21.9666	26.8076	18.5128	1.6058	6.90566	1.13664	7.03645	-0.626082	-3.76343	-1.33853	cell_160	0.935401
raw	-36.4864	2.99179	-36.6827	3.50933	8.04625	-0.964195	1.00916	-4.27133	-0.739613	1.89601	cell_161	0.946349
raw	7.60241	-49.6409	36.9016	18.9321	-6.56375	-4.58027	-4.79037	10.5669	1.38167	-1.43488	cell_162	0.955108
raw	37.289	23.4584	21.9898	-4.28102	19.5383	-12.6127	-10.4992	2.50888	-4.45894	2.50632	cell_163	1.08867
raw	-158.556	12.3851	-24.7482	-10.0333	15.2203	7.2601	-1.59359	0.565726	6.74795	2.01094	cell_164	0.781253
raw	-47.7014	10.3328	12.1879	-11.8838	-7.53979	-1.27262	-3.67476	-5.31056	5.8235	2.37471	cell_165	0.906498
raw	31.5863	-14.6667	-11.9027	1.28625	-11.054	-5.8314	4.02665	3.93966	-3.31494	-3.02691	cell_166	1.02736
raw	-32.6742	-36.1014	8.91365	22.8494	0.384538	4.50984	-6.34841	-1.58324	-7.3089	4.41504	cell_167	0.942408
raw	298.538	55.132	-5.53077	-7.38177	9.77375	17.9168	7.91247	1.22785	-11.3943	2.29982	cell_168	1.44295
raw	-103.369	3.54926	41.8568	5.78562	-13.0194	4.84825	1.59379	-3.55064	4.61311	-8.0117	cell_169	0.800521
raw	-34.5277	-37.0574	-14.208	8.71114	13.7943	-1.78674	2.64197	-7.13947	1.78839	-8.12516	cell_170	1.0081
raw	42.3217	-12.4754	34.6494	10.9377	-5.49122	7.72681	0.956158	-0.388336	0.0731341	7.10636	cell_171	1.08824
raw	-141.377	-19.3218	19.333	-16.4895	6.22217	-9.42966	-1.73073	2.15802	-5.02191	5.50316	cell_172	0.70374
raw	78.4532	4.85455	-15.955	24.358	14.6894	3.05813	5.16863	-1.72868	-7.73582	-8.3576	cell_173	1.17407
raw	40.3607	56.0672	-6.65925	-19.2849	-0.00682619	3.54152	8.24972	6.18173	-0.264733	2.28229	cell_174	1.03656
raw	-12.5954	-19.6603	-3.31487	-22.7968	7.46732	16.9196	-14.4775	-3.72899	-1.45604	-1.40333	cell_175	0.976128
raw	-35.2121	60.5495	-27.7172	14.2678	-2.07906	4.61859	-6.15088	-3.08497	0.194091	-1.29414	cell_176	0.934087
raw	65.8284	28.2793	11.447	-8.91575	6.35906	-9.65987	-1.99456	-0.70392	-6.27854	-11.7822	cell_177	1.09043
raw	20.9422	-12.0751	9.78979	-6.32442	-11.2788	5.58071	1.58317	8.98828	-11.3357	-2.28104	cell_178	0.977004
raw	-5.16812	20.2482	-19.0717	-8.69732	9.76317	-1.36357	-0.146279	0.196313	-8.34034	3.89148	cell_179	1.00503
raw	-64.3184	4.90544	29.1602	16.4585	10.6083	4.64819	-1.78929	3.16381	5.80636	1.43006	cell_180	0.935839
raw	9.02447	9.12883	-3.18429	0.858908	2.33549	-4.63991	5.57997	-4.26977	8.78358	14.2985	cell_181	1.00722
raw	-95.9195	-22.4842	-7.45701	10.1915	-5.96106	-6.02679	-1.72705	-11.9491	7.82386	-10.4582	cell_182	0.873216
raw	619.942	157.848	-29.8729	8.06709	-35.9866	-7.51222	-3.22268	6.61711	16.9921	0.694426	cell_183	2.02889
raw	54.4602	-6.22917	21.768	-1.17119	3.95466	17.4207	15.0477	16.6145	2.35683	-0.257884	cell_184	1.09568
raw	66.102	23.2874	-16.3157	-10.9035	3.38584	-14.6071	1.02975	6.78967	-8.62567	-1.1392	cell_185	1.0913
raw	6.55523	56.478	12.0576	-11.6197	-8.56242	9.16804	2.1077	10.8447	-3.82279	5.8804	cell_186	0.998024
raw	-49.3041	-14.2752	8.4309	-4.99887	14.5303	14.1336	0.233263	-10.776	-0.84973	3.86297	cell_187	0.94197
raw	-14.4538	-69.2993	-44.5271	2.08767	4.10321	-2.55738	2.43058	7.23548	-0.499192	-2.43414	cell_188	0.978755
raw	20.0164	24.6037	-12.0717	15.2122	-5.17987	13.1618	-2.60747	7.15145	-3.30384	5.42398	cell_189	1.02342
raw	-201.967	-48.6418	-20.722	-16.0743	13.4622	6.07448	-1.8018	-1.83836	9.30465	0.229624	cell_190	0.687537
raw	-104.723	82.2294	-22.2885	-23.5538	-0.0208126	0.87473	-7.58134	-8.19696	-6.01063	2.51551	cell_191	0.820228
raw	234.671	-339.472	-97.4691	-54.6443	-6.91362	-11.5304	2.88999	20.8459	-5.21146	0.873515	cell_192	1.31201
raw	-82.1183	72.1619	-48.2819	11.2947	5.84499	2.77883	8.69385	-9.72514	-0.276614	13.7619	cell_193	0.879785
raw	283.373	-34.7222	-10.4389	30.5651	7.85089	-15.4812	-2.32167	3.87088	6.80251	-7.10918	cell_194	1.48762
raw	-216.126	8.48716	-5.48255	1.95826	-2.97882	-7.57487	-0.121959	1.8544	-4.40609	1.0851	cell_195	0.584626
raw	87.0509	25.187	-14.9049	-0.466039	6.73505	-5.54368	0.0686078	2.32641	1.41319	-6.54487	cell_196	1.15787
raw	1.54442	-43.5312	-33.0326	26.0601	-13.8186	9.80154	12.0706	-17.7882	-7.13594	6.6783	cell_197	1.04838
raw	-29.5979	60.2184	9.08161	7.35419	-5.82819	-2.24768	7.9096	9.95824	-9.5873	-6.12812	cell_198	0.927081
raw	-431.899	-8.12844	-6.8012	-8.57398	-4.04933	-1.23282	0.790983	1.50436	4.74555	-1.81382	cell_199	0.271074
raw	2.96379	41.3843	18.197	-4.06632	-11.4666	-2.00211	7.12189	-5.73014	-2.43134	1.32871	cell_200	0.955545
raw	53.24	22.2114	0.648217	-5.27981	-0.703507	-4.71977	1.55446	0.901259	0.519195	-3.92083	cell_201	1.07948
raw	-57.7018	67.747	-22.6189	20.0176	-1.46383	-1.58176	10.1924	2.32824	-9.95425	-7.10379	cell_202	0.879347
raw	18.144	-8.48076	4.32629	-22.303	-15.3418	-1.21705	1.99981	-4.25542	6.25777	7.89631	cell_203	1.05671
raw	52.8102	60.4691	16.2851	6.66271	1.89866	-7.6168	-4.56619	1.3396	-5.91625	-10.5918	cell_204	1.06853
raw	-280.236	3.40103	6.55551	0.0130719	-7.81192	-6.0452	-1.17554	3.46064	1.06271	3.43523	cell_205	0.471204
raw	19.0808	-25.9817	28.0681	-4.42069	-11.484	-0.215687	4.82305	-6.11594	3.89317	-5.49485	cell_206	1.05189
raw	-140.989	34.7826	-25.7461	4.81543	6.10701	8.73515	-0.458816	0.731562	-1.75338	-3.04825	cell_207	0.764174
raw	-253.841	27.9533	4.76303	-6.07885	-2.9235	-0.73899	1.70971	-7.00452	5.1603	1.41474	cell_208	0.524192
raw	91.6755	30.1144	-52.8995	-24.2497	-3.4935	1.53308	-5.42334	-0.377012	-5.79454	-1.79899	cell_209	1.15874
raw	9.57965	-22.565	32.7102	22.4004	26.7092	-5.88922	-5.19527	14.6713	7.47194	0.150307	cell_210	1.03569
raw	51.9235	-25.2478	-1.80949	14.9586	11.0358	4.66987	6.30102	4.28292	6.37888	-2.83118	cell_211	1.11626
raw	90.7701	-39.0383	14.3735	17.1857	-14.5075	1.29455	2.26796	-5.78931	12.1694	-0.0603461	cell_212	1.17494
raw	673.048	-31.9746	23.7026	13.1471	5.70175	17.8821	17.6837	-9.96139	-3.53291	15.1651	cell_213	2.17034
raw	15.9513	56.8392	-9.07262	-11.4592	7.78375	-0.361106	-9.42784	1.86301	5.01114	-0.54814	cell_214	1.04707
raw	-339.998	-26.0504	18.1258	-1.42701	8.10982	3.50771	6.02494	7.32815	1.54285	2.5387	cell_215	0.42566
raw	9.23251	32.3909	-18.3416	22.9688	-1.92731	4.02107	-2.45227	0.717108	21.4558	11.3595	cell_216	1.08079
raw	70.4115	-11.3328	6.03558	-12.8622	-4.87459	-0.678434	7.01764	2.74802	5.48073	-8.91932	cell_217	1.1075
raw	-40.3251	-21.2607	13.4223	-14.3318	4.77784	9.69711	-1.31202	1.68221	-10.2913	1.79187	cell_218	0.906936
raw	-147.925	34.1906	8.43223	12.7108	-9.03134	5.39532	2.48123	-9.59523	6.75325	3.00949	cell_219	0.747095
raw	15.297	4.08933	-52.9244	-2.86247	7.5532	-3.71341	6.86292	-7.75063	2.69646	3.91612	cell_220	1.04838
raw	-73.1282	40.4844	-34.0658	13.682	3.49471	10.603	-5.46954	-5.96624	-0.617233	2.58987	cell_221	0.921825
raw	10.8669	54.041	-9.22271	0.21442	1.59235	6.46897	-4.00629	7.49173	8.19831	6.44683	cell_222	1.03087
raw	68.8897	26.1205	4.15509	-11.7442	2.68256	17.5918	11.1613	14.1333	4.62955	-2.602	cell_223	1.10181
raw	138.567	17.8083	-64.2737	10.5038	9.83428	-0.864361	-12.6034	-5.84131	-8.4223	3.30193	cell_224	1.2691
raw	-11.1171	-74.6374	-32.9285	-23.2751	-11.588	13.8253	-12.2588	4.55049	-12.1985	-0.955592	cell_225	0.9862
raw	81.9448	-22.8163	16.6409	-17.5092	1.99437	7.25393	-3.76885	-2.22497	-10.3762	-5.63194	cell_226	1.11933
raw	-21.493	52.8717	-23.3483	14.5348	14.8768	17.0906	7.73943	-0.737161	3.08551	-0.907648	cell_227	0.989703
raw	23.2448	22.1577	-13.4944	-12.416	9.69112	-0.492942	5.92668	-14.8849	9.38959	6.34955	cell_228	1.04225
raw	-36.9564	-46.1559	-9.6515	-2.44023	0.272923	-2.76336	1.06489	-4.83968	0.933358	5.62276	cell_229	0.95248
raw	-4.68405	27.1815	-8.23941	-14.54	-3.83192	9.32982	9.09498	-17.4649	3.80466	3.21475	cell_230	1.01642
raw	136.739	5.75738	-22.2432	32.0058	7.04435	-0.725507	7.40769	12.921	5.35928	-5.41298	cell_231	1.25421
raw	20.8073	21.073	-15.5388	1.79597	8.66378	-7.49525	-8.99564	-9.82987	2.50708	15.9002	cell_232	1.06327
raw	-57.7083	-8.94781	-3.98119	-11.6485	6.88291	-0.783157	1.99164	2.43324	1.98249	-5.30473	cell_233	0.913067
raw	-2.27029	-34.1238	-13.9434	3.6086	12.2386	-3.49195	4.85561	3.97339	-3.64493	-9.1052	cell_234	1.01948
raw	-362.659	3.66203	-4.85862	-11.0027	-2.61906	2.88473	-1.88787	0.456896	3.33396	-3.08425	cell_235	0.377489
raw	665.82	49.1482	-27.0989	13.266	6.44242	-4.51488	-3.60096	16.2887	-3.94755	7.13981	cell_236	2.22858
raw	42.6898	-35.7558	2.0749	-17.331	-3.3404	-9.15185	-1.76432	-12.2878	-1.52312	8.80857	cell_237	1.06984
raw	247.135	98.2573	-18.8766	-9.7551	0.565123	12.4989	-6.85895	-10.9659	-10.9101	-1.90784	cell_238	1.41186
raw	29.2647	-4.25269	11.4899	-6.59767	2.86122	-4.87319	-7.16735	-11.3496	-6.04991	-1.19054	cell_239	1.0497
raw	12.4957	-44.3679	3.69645	-1.06553	-0.721373	0.908062	-2.7956	-4.21064	-1.85621	-9.64824	cell_240	1.03481
raw	106.392	-19.8305	37.3081	-13.3559	-12.1884	-13.9344	-2.67101	2.03749	-6.77162	5.50908	cell_241	1.14779
raw	65.5548	37.7783	24.292	-5.08339	-7.96158	-11.6829	4.38358	-5.36552	-3.21128	1.53194	cell_242	1.04488
raw	-37.4212	27.1498	14.2395	17.9418	-3.76066	5.50144	-2.22108	3.4512	-7.74491	0.429267	cell_243	0.891171
raw	72.1946	-48.6053	-12.3295	23.8611	3.16626	-4.57731	-7.44681	-0.765423	-10.3245	1.92778	cell_244	1.10838
raw	67.9188	-23.5976	25.8887	10.1071	-6.0914	-7.86119	1.64424	-9.11598	3.09904	2.93959	cell_245	1.09043
raw	-291.189	8.23195	8.5257	0.557051	4.33561	1.31169	0.217752	6.89636	2.78359	2.42261	cell_246	0.480838
raw	139.637	-10.1746	34.8729	-17.4657	4.25097	-8.97008	-8.51289	-6.59318	-7.11419	1.76141	cell_247	1.20297
raw	548.735	-9.081	58.3685	3.59303	27.538	11.2916	-5.59718	4.31351	-13.6095	3.07429	cell_248	1.92729
raw	44.5696	63.6179	-28.6391	18.5229	-5.73319	-11.5921	-8.67264	-6.63627	-0.584374	-1.58787	cell_249	1.10313
raw	-297.39	-26.5851	13.5688	5.51988	2.34705	0.358887	5.39087	1.02538	3.88405	3.42103	cell_250	0.485217
raw	21.2639	26.2066	-22.6457	3.12832	5.70492	-6.13051	-7.44618	-1.37975	4.28825	-0.0659273	cell_251	1.07159
raw	13.9884	-13.3342	37.4201	0.16094	-2.08846	-1.027	-2.76927	7.5449	0.554482	13.1346	cell_252	0.988828
raw	52.9908	9.12487	-25.5973	15.6562	12.0846	-17.5239	-1.69923	-9.96464	-2.03592	-5.58927	cell_253	1.12896
raw	527.118	-39.5277	-76.5978	-8.78883	-14.6028	11.0761	29.1466	-0.745354	-3.7823	-18.2882	cell_254	1.90321
raw	78.7138	6.26935	11.4464	2.75952	10.8489	2.55763	-9.88311	20.3839	2.01929	-3.05522	cell_255	1.13947
raw	-208.667	-19.5545	15.0094	18.277	-6.39614	-9.33953	4.1738	-1.28531	1.12374	-0.0642337	cell_256	0.643307
raw	-330.104	30.6179	12.1096	-5.67385	-4.63775	-4.66941	5.87761	5.76931	0.556931	-2.934	cell_257	0.399385
raw	17.8852	73.8357	-17.369	-6.26943	-2.23022	-9.99653	-0.0925591	-0.531809	-3.22875	-2.18017	cell_258	1.0208
raw	79.4766	-69.0266	19.1273	7.61168	-7.34087	3.24097	-1.58824	0.638927	6.67798	-3.87615	cell_259	1.15918
raw	895.619	36.9045	44.1236	-33.1635	2.9509	4.17916	-38.8206	-17.7191	30.0398	-7.80047	cell_260	2.76854
raw	6.31068	-57.4121	1.35697	26.4229	-5.9138	2.68058	-1.72293	4.13805	-2.90787	-3.03568	cell_261	1.00547
raw	51.9415	3.29325	14.7794	6.17076	9.69581	-0.140185	11.1188	1.99344	5.8442	-4.80898	cell_262	1.08824
raw	18.9803	6.75044	-3.92261	11.089	9.94015	-0.885649	12.1142	7.84529	0.883309	-5.52052	cell_263	1.03262
raw	-238.75	-14.3469	16.0276	-9.23048	-0.176245	3.09847	3.06504	9.72227	-1.03138	1.27669	cell_264	0.551344
raw	-52.3724	-3.37534	16.1069	3.61787	-17.8263	-6.49154	-12.2423	2.23674	14.5178	-5.49938	cell_265	0.900367
raw	58.6202	33.5304	-27.6485	-10.301	-14.432	1.80306	8.56602	6.21495	8.8682	-1.86731	cell_266	1.08692
raw	-5.85704	6.31186	-22.6264	6.94725	4.14531	6.6711	1.54131	-0.839323	-3.90933	-1.86637	cell_267	1.00591
raw	27.1489	-70.4685	17.9524	6.49688	-9.97661	-3.98283	-9.56108	-1.33895	6.46698	-7.59113	cell_268	1.04444
raw	125.734	-34.4846	24.3122	12.536	-9.36556	4.95852	15.5711	-4.87603	-1.71948	9.14873	cell_269	1.14779
raw	-12.7949	56.246	-42.7374	-8.9664	-1.12888	7.48933	-3.97629	-2.22303	-8.41988	-3.11139	cell_270	1.04488
raw	-11.3019	-20.4174	15.3686	13.7645	6.08809	6.22029	-14.7356	1.30568	5.89121	-5.40745	cell_271	0.998462
raw	77.5209	-26.0188	-3.90471	0.679593	5.71926	-4.60595	0.0297513	6.45687	-6.5006	3.74819	cell_272	1.15611
raw	-195.407	-4.46649	1.92278	-0.909956	-4.12275	-4.1919	-3.23858	-13.1441	3.49162	2.28541	cell_273	0.68491
raw	38.6317	-16.1623	20.9282	13.1872	-13.072	-11.2825	-4.75923	1.43711	4.57206	2.93501	cell_274	1.00021
raw	502.861	-71.0854	44.2405	8.92966	14.0823	-19.3729	8.71403	4.42212	-7.15705	7.0069	cell_275	1.81081
raw	-104.364	3.49518	-7.27936	-12.6035	-5.53833	2.09481	3.61365	4.35871	-0.638294	1.4198	cell_276	0.803587
raw	-59.6828	62.9113	27.3367	-12.8309	-7.02099	2.5209	8.24887	6.41916	-0.425091	3.92192	cell_277	0.821541
raw	-96.8361	21.4249	10.0366	-23.4531	9.76737	-2.9427	-2.06907	-10.7646	-9.74206	1.32535	cell_278	0.820228
raw	-21.4736	2.95867	3.52437	-0.826815	5.205	1.36696	-1.07164	-4.01798	-12.7449	5.5134	cell_279	0.986638
raw	-80.8606	22.9923	44.7759	-3.48476	-5.72495	6.84881	8.28078	-4.37053	-5.34164	0.904043	cell_280	0.800521
raw	32.1558	54.5332	-24.7234	21.0766	0.78966	-13.9533	-4.75797	-1.28807	-12.1223	-7.76004	cell_281	1.02955
raw	27.526	-53.7605	-0.241981	5.98371	12.7953	-20.8534	9.68071	-5.62919	10.4403	-8.79453	cell_282	1.0497
raw	-60.8042	14.0507	28.4621	12.1242	-13.2482	-14.0465	8.13426	-3.04316	0.721105	1.94636	cell_283	0.858327
raw	578.792	81.2015	-56.2869	8.55599	10.5914	-5.36714	10.7648	-5.25585	15.1632	-3.59463	cell_284	2.17384
raw	-34.1582	50.294	17.2495	-18.0928	-8.6921	-13.2078	-0.399445	-9.34474	-1.54453	-4.30339	cell_285	0.878033
raw	142.118	-41.7151	16.5758	23.2729	-7.78739	-3.58241	18.9612	-7.60063	2.78769	9.66902	cell_286	1.23187
raw	461.159	53.4709	-31.2405	-3.85316	14.6102	9.41838	10.5043	-2.23447	14.4483	-2.69517	cell_287	1.89883
raw	-257.033	61.4654	-18.7241	-14.7006	-2.62312	-4.3657	-3.32218	0.360248	-9.13445	-9.55355	cell_288	0.529885
raw	-7.71096	-22.9609	41.2726	8.64585	-2.01116	7.15768	5.14012	-8.19628	-0.492679	2.62083	cell_289	1.00153
raw	-47.0529	-17.0435	20.5732	0.451718	9.82115	-14.3824	3.11156	2.77725	2.30392	7.62333	cell_290	0.923577
raw	143.758	-3.65249	-14.9285	8.54081	7.78202	-10.677	-2.50091	5.05385	-8.3248	-9.22857	cell_291	1.22837
raw	34.8602	-25.0762	27.3435	23.4823	-4.0286	1.64364	-4.23093	2.77379	8.44649	-4.15835	cell_292	1.04006
raw	-65.0246	5.33396	8.75174	1.48809	-1.86652	2.26105	-3.02914	4.97128	-4.77457	-3.35441	cell_293	0.871464
raw	136.177	9.92443	14.6628	7.79106	-10.3481	-3.91649	4.86213	-5.96089	-1.57426	-2.28413	cell_294	1.19421
raw	8.51448	-10.7444	-0.743923	7.50395	-9.6005	-1.14431	-5.92613	-12.8091	-6.20979	2.51051	cell_295	1.01861
raw	-170.104	11.1328	-1.69825	-6.81689	2.85954	-7.33151	9.82261	5.0987	13.5727	2.83812	cell_296	0.736147
raw	-35.0091	-35.525	6.45127	0.988707	13.9693	2.98106	14.4378	6.97015	15.5219	-9.07192	cell_297	0.949852
raw	-380.77	-13.903	-10.493	6.67045	-5.98919	2.05545	-0.202044	-1.11113	-0.730105	-0.143848	cell_298	0.362599
raw	6.26176	19.0462	-1.05093	-5.91784	8.02901	5.63221	-7.38528	-7.39672	-6.40856	-10.9061	cell_299	1.00941
raw	726.579	-26.478	31.9465	-32.4513	15.339	-15.952	6.45575	-1.51533	-20.2461	-8.25813	cell_300	2.14757
raw	-19.2466	-9.87592	1.99016	-17.2851	6.51748	3.02831	-13.8719	-5.25753	2.7095	10.5304	cell_301	1.06415
raw	-40.6843	-15.7508	24.5739	0.213929	17.6238	-2.0625	-9.65381	10.4404	-2.20217	8.7241	cell_302	0.955545
raw	10.8471	-22.1876	3.56223	1.29951	4.63511	15.619	8.84846	2.72189	-3.52152	10.8638	cell_303	1.00897
raw	52.5339	-2.9929	-39.0088	31.5582	0.199217	-14.5192	0.903236	-5.35111	-8.79676	3.73684	cell_304	1.14517
raw	-32.7337	-7.81575	16.1151	6.53088	-9.21185	8.05881	3.77952	1.34823	-6.49033	1.23211	cell_305	0.905622
raw	-162.45	-34.5183	24.9929	16.2248	-9.70021	-0.700853	-3.07023	10.9204	5.24174	0.161507	cell_306	0.706806
raw	-20.1369	12.3946	-37.6089	24.1108	-2.14953	-12.7691	-10.0369	-2.04332	-5.92592	6.44612	cell_307	0.987952
raw	-38.6879	-64.9115	-15.3401	-3.74992	-12.2222	6.84019	1.36834	8.464	-1.85475	2.73868	cell_308	0.943284
raw	-44.0149	28.2726	19.3399	15.7532	7.9036	-2.43763	-4.3285	19.4415	3.70711	6.8649	cell_309	0.923139
raw	-93.0651	47.9066	10.4659	2.61146	5.80729	-10.7178	-1.92935	8.51071	-2.26127	6.31727	cell_310	0.835117
raw	10.8826	-13.216	15.3945	-3.46492	-18.7465	-6.21273	-2.45598	0.0216566	1.17615	3.36103	cell_311	0.970435
raw	44.05	65.9238	-42.3886	-0.555305	-10.8239	3.43969	0.574747	1.9206	-1.78479	6.94458	cell_312	1.09962
raw	-102.256	59.1156	-30.7222	25.4927	2.25944	7.54068	-2.13704	-0.312512	13.0767	0.00343317	cell_313	0.921825
raw	44.8059	71.1926	-53.77	6.96036	-15.9699	3.25801	-1.42278	9.44428	-3.90754	8.5486	cell_314	1.07422
raw	20.9816	38.8901	31.1138	16.0413	-15.1456	-2.70564	-1.10635	5.97896	-3.41848	6.49265	cell_315	0.949415
raw	516.092	-29.1474	14.8801	-24.4347	8.72817	5.18107	-12.4272	16.8593	5.52875	-5.31537	cell_316	1.84628
raw	-8.22453	-16.4322	-2.01168	-1.74954	7.92908	-3.67342	-2.69493	-1.25	1.31751	1.09748	cell_317	1.01466
raw	48.2777	-34.5996	12.0103	-14.827	-3.02851	-0.972946	2.79946	-5.10675	-3.79602	0.604195	cell_318	1.06853
raw	47.484	-17.5044	30.5779	13.5667	7.20414	-9.43377	-2.45647	3.79398	-2.01287	-5.31476	cell_319	1.10137
raw	-73.41	-56.2103	22.1486	-1.78732	-6.06557	9.22905	-12.4444	7.64148	-5.56437	-6.14172	cell_320	0.886354
raw	-21.2319	30.9664	36.6311	-7.2596	-15.4003	-12.1718	-0.65233	4.3298	-4.31356	-4.27086	cell_321	0.889857
raw	-372.381	9.09221	0.667616	9.55357	-0.824293	3.55311	-11.3844	-0.614029	-3.58142	1.59628	cell_322	0.355593
raw	82.1015	-25.7121	-16.7073	-0.0567507	16.8651	4.58265	0.13438	-1.12842	1.08637	3.07949	cell_323	1.18896
raw	289.741	67.46	1.7527	-13.378	-17.473	-14.4519	4.52894	17.4953	-14.4375	2.83978	cell_324	1.33347
raw	69.5119	-25.4534	7.02533	4.45641	2.16072	13.5508	-4.16857	7.21485	6.33456	11.4482	cell_325	1.14823
raw	16.2584	-11.1773	16.3616	14.0743	-9.84716	11.7003	-3.17827	0.771901	-2.24035	-6.94108	cell_326	1.02211
raw	111.522	19.5447	43.8632	5.31469	19.7463	-16.8697	7.65774	9.72158	1.04161	-1.8303	cell_327	1.18195
raw	85.9425	40.7443	-62.2474	6.04768	9.6166	5.56541	-0.467536	-11.7288	23.325	4.09628	cell_328	1.31508
raw	30.0403	-0.0755791	37.4755	8.27956	-0.337527	14.8003	16.695	-0.361078	-4.3291	8.62564	cell_329	1.03919
raw	0.423802	84.2385	-13.9317	11.3522	-2.71069	-2.95791	-5.44436	-2.22889	-5.09937	-2.3929	cell_330	0.971311
raw	-329.452	-13.3035	1.47002	10.6959	1.81023	-4.29349	-1.73463	-4.90661	-0.146378	2.90864	cell_331	0.432229
raw	37.4597	38.823	-8.96185	-2.83605	1.93428	8.64348	3.8565	11.3711	-6.36476	-8.50244	cell_332	1.01904
raw	-30.6709	-26.1601	11.2248	0.195212	-4.87272	-7.29368	-9.63202	-0.320462	-0.612823	5.73993	cell_333	0.937591
raw	-90.2767	38.9535	-26.166	-2.02178	5.26248	2.31758	-8.6225	3.62807	2.57534	3.08465	cell_334	0.884164
raw	366.597	-77.4139	4.98985	38.7806	-7.28752	-4.28496	4.89645	-2.1302	-18.7537	5.72275	cell_335	1.53448
raw	-309.034	18.8613	7.7174	-3.80877	1.04638	-0.32827	-6.62194	7.63873	4.98177	-1.58317	cell_336	0.450622
raw	20.2831	-24.4201	31.7701	-1.45927	-3.43169	4.71143	-0.81076	-6.71242	-9.95587	-1.43737	cell_337	0.983572
raw	-8.15514	2.49111	16.0543	-6.73843	-9.58455	6.51183	-7.00298	-4.98872	-2.25949	4.16661	cell_338	0.995834
raw	85.4126	-67.6112	10.8201	14.0119	5.12421	6.93622	11.8857	3.91676	4.80908	-2.01467	cell_339	1.17013
raw	-320.163	14.7965	-14.2876	-7.03879	4.23817	-3.68766	4.25416	-1.67934	-0.995347	3.34495	cell_340	0.458942
raw	-2.24844	83.7781	-2.3255	-5.47012	5.39417	1.99935	1.50652	4.66937	-4.15661	0.930281	cell_341	0.996272
raw	-41.2567	8.32535	-7.60489	7.87146	5.45026	2.92841	2.68691	8.01943	-0.606687	-4.62651	cell_342	0.94197
raw	65.5668	23.4616	40.2019	-2.24532	-15.8353	-9.95864	5.56039	-3.20532	10.5278	-2.05072	cell_343	1.03875
raw	18.3739	-1.64757	-36.7975	14.5054	14.159	-11.25	-9.98532	-2.64398	1.29893	1.23318	cell_344	1.07335
raw	-220.862	-17.5814	12.4096	-1.70765	1.88824	3.28357	-4.66968	7.71785	0.301258	2.24669	cell_345	0.654693
raw	105.359	6.17791	14.328	-0.676466	10.006	10.413	-12.3616	9.03841	0.713453	-2.71695	cell_346	1.21304
raw	-202.761	-37.4495	-20.2274	-3.56336	-3.29794	7.68394	18.8538	-3.58298	0.535177	6.0226	cell_347	0.660824
raw	831.394	-70.365	-64.7588	15.4568	-10.111	3.81363	-29.0031	10.9177	6.48246	3.18215	cell_348	2.5071
raw	1.02568	0.400012	-14.5724	-21.8262	2.47807	9.74217	4.5183	-7.16138	1.41597	8.66648	cell_349	1.03525
raw	54.4866	-46.6039	18.8118	-35.4974	15.3287	-9.41014	9.71989	4.92738	12.2541	-3.32365	cell_350	1.12809
raw	-56.2385	66.0447	-9.16869	1.66857	1.71216	-2.13303	-5.95741	7.51124	-6.48951	-15.9248	cell_351	0.878909
raw	-63.3233	-5.34047	16.5777	-9.58344	-8.01942	-5.82456	-0.220599	-14.3612	9.02777	-7.20755	cell_352	0.89774
raw	-52.682	24.5369	17.3273	1.11296	-7.14039	3.27678	0.589792	-8.25054	-12.0644	-2.43444	cell_353	0.862706
raw	-22.8951	-64.1775	6.79105	-1.32853	2.09311	20.0966	-20.8274	-5.052	1.86303	0.639973	cell_354	1.01861
raw	-56.4265	-4.38601	20.0496	-3.22073	2.94125	10.5581	9.7283	-11.9886	-1.99477	1.81284	cell_355	0.892923
raw	137.471	-2.78635	20.017	-35.6943	-20.7342	-7.15258	-9.75323	4.9333	-4.65499	2.75078	cell_356	1.12633
raw	-33.2931	41.7693	-14.3441	-2.55831	4.85943	9.31368	-14.9772	9.08871	-6.29735	-4.76813	cell_357	0.970435
raw	-49.2901	18.7853	6.10737	-15.9739	-8.6688	10.9281	-0.864847	3.29359	-10.9629	-0.569002	cell_358	0.859203
raw	64.0044	-3.14119	13.2538	-1.15428	10.9433	2.29155	13.3383	8.62141	-3.95644	-4.32609	cell_359	1.07816
raw	4.99446	-23.1043	15.3355	-1.09818	-1.79202	9.31335	5.08577	-11.8585	-4.25617	-4.35198	cell_360	0.994521
raw	-18.1742	21.0366	11.9366	-8.4366	3.95027	-0.197485	9.65792	-1.87019	-3.10476	8.8589	cell_361	0.90606
raw	12.7547	12.9025	-37.8086	-27.3993	-0.970557	-10.2803	-0.667663	10.356	5.21382	2.39831	cell_362	1.05276
raw	-52.2869	-10.9275	14.1027	4.34201	-2.17235	2.82043	1.58497	-1.21866	8.8086	10.9276	cell_363	0.91657
raw	-25.6279	1.87652	43.6155	0.605565	1.18328	2.10862	-1.03359	-2.671	-3.42552	8.68728	cell_364	0.924015
raw	31.5054	27.695	-7.05798	16.2801	8.08811	-15.2926	8.91068	4.13745	7.14874	0.0901422	cell_365	1.05101
raw	-74.7165	-65.4057	-21.3148	38.9328	-13.4617	-0.401648	-13.7705	5.98293	-2.1491	3.96295	cell_366	0.85132
raw	-32.103	-88.2282	-10.5296	-4.82097	0.627078	14.8006	-18.9013	-2.54141	20.6369	-12.9504	cell_367	1.05802
raw	38.553	-10.7525	-8.69484	-13.2685	-3.75436	5.13767	-11.0275	-4.25667	-5.9763	1.06575	cell_368	1.10794
raw	38.861	22.658	-13.7673	7.26834	11.422	-3.53634	8.43511	0.392795	10.3034	2.45315	cell_369	1.1132
raw	-46.4359	-1.17451	7.42217	-6.01756	0.0404765	8.66684	-3.73915	-3.88573	6.47983	-7.38399	cell_370	0.965618
raw	-356.974	7.51106	-3.63501	-6.4171	0.072199	2.66954	-5.2055	3.16734	4.69035	-0.865553	cell_371	0.395443
raw	-19.3716	55.2905	0.72335	4.9542	-0.499325	-4.76014	-1.36218	-2.41904	4.53821	-5.54581	cell_372	0.977442
raw	-151.929	-204.663	-62.5109	-18.0082	1.32172	6.63391	-2.55415	-7.88311	-5.95759	-4.11544	cell_373	0.772056
raw	14.3885	12.2988	16.6753	31.2535	-10.8772	1.50932	5.6959	-5.18927	0.324736	4.87958	cell_374	1.00109
raw	-39.242	73.8356	-12.6855	0.970568	15.1736	-6.52126	0.304359	-7.5985	-7.09717	4.04058	cell_375	0.938467
raw	34.6164	-9.07777	17.5801	10.9968	-2.21937	-8.97941	-6.35362	-16.7481	-5.01258	-11.2344	cell_376	1.04576
raw	41.7525	-88.6933	-0.604842	19.3949	18.9858	-1.51668	7.98095	-2.65721	-1.99107	-2.34648	cell_377	1.13553
raw	-114.993	93.1231	-26.1741	-12.9697	-5.27639	-5.94105	-5.71989	7.7202	-11.0546	9.72353	cell_378	0.734395
raw	35.2887	51.4515	11.317	0.786881	-6.99862	-12.7858	-5.09584	-14.6963	-8.27132	1.46475	cell_379	1.03043
raw	78.4293	-21.3825	26.3387	14.6604	-3.73196	6.06472	-2.29633	-12.8679	2.22703	2.7776	cell_380	1.12415
raw	-10.3785	46.3409	-33.9507	24.0731	2.17373	11.8999	-16.2548	7.13368	-1.13003	2.62135	cell_381	1.0243
raw	33.8235	-29.1358	-6.31892	-12.5037	-16.8587	-2.87139	1.74481	-7.08559	1.79653	3.37639	cell_382	1.04225
raw	-44.5088	-57.1973	10.3206	-2.80973	12.272	4.95678	-7.9315	13.2607	-1.11956	12.7691	cell_383	0.943284
raw	-48.1316	-2.75559	11.3134	-3.23572	2.93378	4.28016	7.50258	-6.63594	-2.49876	-14.0265	cell_384	0.958173
raw	0.851785	-47.4	2.34465	-2.28954	9.3319	-9.88417	-7.70571	5.73828	-0.946998	5.1954	cell_385	1.01335
raw	14.2036	-3.84312	-44.2639	-5.6786	-7.09944	28.5491	7.39627	-5.16418	7.86953	-7.31787	cell_386	1.11539
raw	-74.4047	-12.2447	1.22926	-12.775	8.56997	9.9214	-4.24746	-0.487204	-5.58161	4.16051	cell_387	0.910877
raw	57.8835	58.0252	-7.97153	-5.36049	8.31057	1.79315	1.75494	6.62227	3.83342	6.62149	cell_388	1.11364
raw	8.72146	-40.9862	1.22143	-21.6334	2.74462	4.52626	-2.46233	-9.37282	1.82703	9.74688	cell_389	1.02167
raw	-186.943	-72.9878	11.5156	2.886	-3.59751	0.131213	5.25394	-6.34295	7.53468	-5.68136	cell_390	0.695858
raw	-25.2762	17.3566	6.42053	7.36724	-12.4569	0.782503	-2.49364	-4.29931	-3.79383	-2.33121	cell_391	0.945473
raw	-57.3358	28.8146	14.1151	-17.1486	-0.805196	-4.35505	1.67056	-6.74761	1.16789	-4.32731	cell_392	0.855699
raw	75.2553	68.7763	-1.64084	-8.45185	-0.235153	-6.78434	5.06955	7.09521	-2.69263	9.28541	cell_393	1.06065
raw	72.272	41.3968	3.97986	-14.4869	5.79318	0.317363	8.81677	-3.82925	-2.39008	-6.57729	cell_394	1.10225
raw	833.847	-8.05646	54.8396	-21.9491	-4.09908	-1.43136	9.45771	14.5042	15.477	-0.636919	cell_395	2.37573
raw	-315.442	-9.70761	-5.44129	-5.40738	7.15816	-9.1578	-2.87512	4.00048	13.1563	2.49105	cell_396	0.488283
raw	-312.928	10.5389	4.40969	-9.25419	-2.95169	-4.23656	-2.19291	0.996316	1.67615	4.56958	cell_397	0.434856
raw	54.4324	-54.1164	15.6774	-12.1361	-4.25362	7.25282	20.9388	-0.467241	-2.84759	3.53576	cell_398	1.03656
raw	-35.2926	26.0118	-13.6903	9.26424	20.1193	4.20744	-0.725752	-0.342438	-3.17317	-5.48169	cell_399	0.959925
raw	138.92	25.0422	-13.644	9.2491	-0.333322	2.86487	8.58599	1.704	-10.1306	-11.4724	cell_400	1.29844

## Sheet: Mean-Variance Relation
transformation	family	gene_mean	gene_var
logp1	delta_method	0.345	0.733384
logp1	delta_method	0.96	1.56646
logp1	delta_method	0.5125	0.652765
logp1	delta_method	0.365	0.928204
logp1	delta_method	1.0575	1.59114
logp1	delta_method	0.0175	0.0178578
logp1	delta_method	0.79	1.09292
logp1	delta_method	2.4575	2.78419
logp1	delta_method	0.005	0.0141803
logp1	delta_method	0.3425	0.688952
logp1	delta_method	0.2125	0.326704
logp1	delta_method	0.275	0.524684
logp1	delta_method	0.7575	1.09792
logp1	delta_method	0.0375	0.0977939
logp1	delta_method	0.015	0.038356
logp1	delta_method	0.0025	0.00099236
logp1	delta_method	0.2825	0.459461
logp1	delta_method	1.13	1.78539
logp1	delta_method	0.7075	1.87164
logp1	delta_method	0.4375	0.765841
logp1	delta_method	0.1075	0.201063
logp1	delta_method	1.17	1.23763
logp1	delta_method	0.0075	0.00450413
logp1	delta_method	0.6625	1.02165
logp1	delta_method	0.0175	0.00996509
logp1	delta_method	0.0075	0.00345374
logp1	delta_method	0.2875	0.820943
logp1	delta_method	0.8475	1.43485
logp1	delta_method	0.035	0.0275738
logp1	delta_method	2.91	2.99695
logp1	delta_method	0.15	0.271032
logp1	delta_method	2.2975	3.07298
logp1	delta_method	0.0025	0.000867481
logp1	delta_method	0.0725	0.327402
logp1	delta_method	0.27	0.458612
logp1	delta_method	109.57	1.68467
logp1	delta_method	2.035	2.03968
logp1	delta_method	0.585	1.27885
logp1	delta_method	0.01	0.06519
logp1	delta_method	0.275	0.520401
logp1	delta_method	0.005	0.00266687
logp1	delta_method	0.145	0.364001
logp1	delta_method	0.01	0.0193118
logp1	delta_method	0.05	0.14568
logp1	delta_method	0.1	0.0954317
logp1	delta_method	5.61	4.18224
logp1	delta_method	0.715	1.2579
logp1	delta_method	1.91	2.49293
logp1	delta_method	0.005	0.0322737
logp1	delta_method	0.1725	0.291065
logp1	delta_method	0.2925	0.338029
logp1	delta_method	0.0225	0.062195
logp1	delta_method	0.1025	0.418898
logp1	delta_method	1.215	1.96447
logp1	delta_method	0.1375	0.17145
logp1	delta_method	0.0025	0.0373427
logp1	delta_method	0.59	1.13483
logp1	delta_method	1.505	2.13829
logp1	delta_method	0.775	1.29244
logp1	delta_method	0.0275	0.156293
logp1	delta_method	0.1775	0.340435
logp1	delta_method	0.1425	0.326439
logp1	delta_method	0.1175	0.176914
logp1	delta_method	0.0475	0.0759576
logp1	delta_method	0.01	0.0339762
logp1	delta_method	0.03	0.107716
logp1	delta_method	1.135	1.49651
logp1	delta_method	0.005	0.00265036
logp1	delta_method	0.035	0.0847858
logp1	delta_method	0.6925	1.53152
logp1	delta_method	0.5025	1.18284
logp1	delta_method	0.275	0.661635
logp1	delta_method	0.0325	0.238929
logp1	delta_method	0.0225	0.00985615
logp1	delta_method	0.1625	0.374016
logp1	delta_method	0.0025	0.00238177
logp1	delta_method	0.005	0.0577844
logp1	delta_method	0.09	0.217374
logp1	delta_method	0.1575	0.564062
logp1	delta_method	0.5425	0.920726
logp1	delta_method	0.0975	0.307074
logp1	delta_method	0.04	0.151757
logp1	delta_method	31.5775	4.22035
logp1	delta_method	0.085	0.503023
logp1	delta_method	0.015	0.0487336
logp1	delta_method	0.13	0.264699
logp1	delta_method	2.25	2.91697
logp1	delta_method	0.0025	0.000784395
logp1	delta_method	0.7625	1.04109
logp1	delta_method	0.0625	0.176178
logp1	delta_method	0.38	1.17898
logp1	delta_method	0.02	0.116268
logp1	delta_method	0.01	0.0409943
logp1	delta_method	0.005	0.0011726
logp1	delta_method	1.1725	1.68271
logp1	delta_method	0.1025	0.248394
logp1	delta_method	0.0075	0.00427964
logp1	delta_method	0.605	1.03808
logp1	delta_method	0.0025	0.0222425
logp1	delta_method	0.0025	0.0187964
logp1	delta_method	0.815	1.84946
logp1	delta_method	0.0025	0.00332034
logp1	delta_method	0.07	0.0492988
logp1	delta_method	0.4575	0.720466
logp1	delta_method	0.0125	0.00950318
logp1	delta_method	0.005	0.00540382
logp1	delta_method	0.2925	0.512573
logp1	delta_method	0.0025	0.00736602
logp1	delta_method	0.4275	0.870059
logp1	delta_method	0.07	0.177267
logp1	delta_method	0.0025	0.000361876
logp1	delta_method	0.0075	0.061136
logp1	delta_method	0.015	0.0567723
logp1	delta_method	0.045	0.105068
logp1	delta_method	1.8125	2.84867
logp1	delta_method	0.0025	0.00266146
logp1	delta_method	5.825	3.46279
logp1	delta_method	0.5725	0.878356
logp1	delta_method	0.0175	0.0427761
logp1	delta_method	0.12	0.237707
logp1	delta_method	0.205	0.230749
logp1	delta_method	0.005	0.00414662
logp1	delta_method	0.005	0.0457362
logp1	delta_method	0.2975	0.715363
logp1	delta_method	0.075	0.577338
logp1	delta_method	0.0175	0.0757455
logp1	delta_method	0.0025	0.00182995
logp1	delta_method	0.0975	0.168715
logp1	delta_method	0.05	0.188012
logp1	delta_method	0.615	0.80305
logp1	delta_method	0.06	0.140994
logp1	delta_method	0.125	0.277826
logp1	delta_method	0.8725	2.19886
logp1	delta_method	11.6575	6.03796
logp1	delta_method	0.005	0.0282983
logp1	delta_method	0.05	0.0908632
logp1	delta_method	2.64	2.85183
logp1	delta_method	1.265	1.92358
logp1	delta_method	0.5875	0.833334
logp1	delta_method	0.0625	0.0478482
logp1	delta_method	0.4125	0.778976
logp1	delta_method	0.0575	0.134321
logp1	delta_method	1.0175	1.61794
logp1	delta_method	0.0025	0.000673007
logp1	delta_method	0.0025	0.00149575
logp1	delta_method	0.145	0.243874
logp1	delta_method	0.0025	0.00182995
logp1	delta_method	0.1925	0.453535
logp1	delta_method	0.32	1.02497
logp1	delta_method	0.01	0.0400552
logp1	delta_method	0.165	0.298653
logp1	delta_method	0.92	1.67065
logp1	delta_method	0.12	0.115116
logp1	delta_method	0.045	0.153239
logp1	delta_method	2.105	2.40651
logp1	delta_method	0.025	0.0142189
logp1	delta_method	0.4025	0.828698
logp1	delta_method	0.3425	0.50413
logp1	delta_method	3.21	3.18158
logp1	delta_method	0.0125	0.0927705
logp1	delta_method	0.0325	0.0635553
logp1	delta_method	1.1575	2.05041
logp1	delta_method	1.3675	1.69466
logp1	delta_method	0.0025	0.0260902
logp1	delta_method	0.415	1.12665
logp1	delta_method	0.0025	0.000539043
logp1	delta_method	0.0025	0.000743279
logp1	delta_method	0.0125	0.00684988
logp1	delta_method	0.435	0.835972
logp1	delta_method	0.1575	0.157295
logp1	delta_method	0.035	0.0894463
logp1	delta_method	0.0075	0.0058197
logp1	delta_method	0.0025	0.011966
logp1	delta_method	0.235	0.351932
logp1	delta_method	0.185	0.374433
logp1	delta_method	0.47	1.09651
logp1	delta_method	0.015	0.00923122
logp1	delta_method	0.005	0.00113592
logp1	delta_method	0.1575	0.519261
logp1	delta_method	0.0475	0.151885
logp1	delta_method	0.1075	0.0703896
logp1	delta_method	0.035	0.0217563
logp1	delta_method	0.0075	0.0233725
logp1	delta_method	0.085	0.255137
logp1	delta_method	1.6	1.83212
logp1	delta_method	0.0975	0.251258
logp1	delta_method	0.005	0.00209185
logp1	delta_method	2.7475	2.79948
logp1	delta_method	0.1225	0.278954
logp1	delta_method	1.655	2.02625
logp1	delta_method	0.7075	0.895795
logp1	delta_method	0.0025	0.0244398
logp1	delta_method	4.8075	3.55041
logp1	delta_method	0.0025	0.000730927
logp1	delta_method	0.785	1.18542
logp1	delta_method	0.0025	0.000539043
logp1	delta_method	0.0225	0.105346
logp1	delta_method	0.785	1.24143
logp1	delta_method	0.155	0.279385
logp1	delta_method	0.795	0.983419
logp1	delta_method	0.085	0.202702
logp1	delta_method	0.085	0.117664
logp1	delta_method	0.0125	0.0263036
logp1	delta_method	0.1425	0.380308
logp1	delta_method	0.265	0.506088
logp1	delta_method	0.06	0.0666714
logp1	delta_method	0.065	0.175324
logp1	delta_method	0.0025	0.00114679
logp1	delta_method	0.09	0.141169
logp1	delta_method	0.025	0.0361162
logp1	delta_method	1.28	1.97183
logp1	delta_method	0.0775	0.399181
logp1	delta_method	1.6725	1.84303
logp1	delta_method	0.01	0.0279485
logp1	delta_method	0.0325	0.0419716
logp1	delta_method	0.9525	1.41671
logp1	delta_method	0.17	0.213157
logp1	delta_method	0.945	1.42095
logp1	delta_method	0.59	0.854802
logp1	delta_method	0.4125	1.18563
logp1	delta_method	0.67	0.802013
logp1	delta_method	0.115	0.0909243
logp1	delta_method	0.085	0.136922
logp1	delta_method	0.6325	1.46419
logp1	delta_method	0.0075	0.0198545
logp1	delta_method	0.015	0.0695731
logp1	delta_method	0.205	0.455035
logp1	delta_method	0.3525	0.638133
logp1	delta_method	0.005	0.0303925
logp1	delta_method	22.125	5.27309
logp1	delta_method	0.68	1.797
logp1	delta_method	0.11	0.107318
logp1	delta_method	0.0825	0.113652
logp1	delta_method	0.0275	0.126083
logp1	delta_method	0.3475	1.101
logp1	delta_method	1.39	2.01549
logp1	delta_method	0.0025	0.0299767
logp1	delta_method	0.1325	0.295338
logp1	delta_method	0.34	0.692139
logp1	delta_method	0.015	0.115266
logp1	delta_method	0.0025	0.0012602
logp1	delta_method	1.17	1.64405
logp1	delta_method	0.0575	0.246341
logp1	delta_method	0.0175	0.0872407
logp1	delta_method	0.4925	1.36782
logp1	delta_method	0.425	0.677203
logp1	delta_method	0.135	0.366864
logp1	delta_method	0.005	0.00180411
logp1	delta_method	0.005	0.0139269
logp1	delta_method	0.0025	0.00121807
logp1	delta_method	0.005	0.00849825
logp1	delta_method	0.3275	0.927948
logp1	delta_method	0.02	0.143888
logp1	delta_method	0.395	0.864362
logp1	delta_method	0.09	0.148393
logp1	delta_method	0.1375	0.490748
logp1	delta_method	0.2425	0.578544
logp1	delta_method	0.0125	0.142634
logp1	delta_method	0.0975	0.306599
logp1	delta_method	0.0175	0.0613106
logp1	delta_method	0.0025	0.00200802
logp1	delta_method	0.0075	0.0563273
logp1	delta_method	1.9275	2.83552
logp1	delta_method	0.335	0.711016
logp1	delta_method	0.2875	0.472148
logp1	delta_method	0.2125	0.663475
logp1	delta_method	0.79	1.33439
logp1	delta_method	0.375	1.0595
logp1	delta_method	0.2925	0.609351
logp1	delta_method	0.0125	0.00501923
logp1	delta_method	0.0025	0.00149575
logp1	delta_method	0.8925	1.54806
logp1	delta_method	0.2275	0.377919
logp1	delta_method	0.0125	0.172003
logp1	delta_method	0.1725	0.502471
logp1	delta_method	0.095	0.187004
logp1	delta_method	0.8525	1.23604
logp1	delta_method	1.0425	1.52412
logp1	delta_method	0.0425	0.252966
logp1	delta_method	0.145	0.462095
logp1	delta_method	0.1525	0.278549
logp1	delta_method	0.16	0.182973
logp1	delta_method	0.3575	1.12388
logp1	delta_method	0.1725	0.588535
logp1	delta_method	0.9125	1.40355
logp1	delta_method	0.36	0.529086
logp1	delta_method	0.0375	0.0116533
logp1	delta_method	0.03	0.0175884
logp1	delta_method	0.0325	0.0306888
logp1	delta_method	0.1	0.207633
logp1	delta_method	0.0025	0.000743279
logp1	delta_method	0.0025	0.0016356
logp1	delta_method	1.1725	1.59885
logp1	delta_method	0.005	0.0301937
logp1	delta_method	0.08	0.16132
logp1	delta_method	0.0025	0.000721981
logp1	delta_method	0.455	0.881138
logp1	delta_method	0.13	0.298096
logp1	delta_method	0.0125	0.0213117
logp1	delta_method	0.065	0.162639
logp1	delta_method	0.0025	0.00100555
logp1	delta_method	0.0075	0.0547963
logp1	delta_method	1.9725	2.42295
logp1	delta_method	0.0225	0.0203275
logp1	delta_method	0.045	0.0662677
logp1	delta_method	0.09	0.241652
logp1	delta_method	0.155	0.362144
logp1	delta_method	0.6775	0.989477
logp1	delta_method	0.0225	0.0444839
logp1	delta_method	0.0025	0.00325855
logp1	delta_method	0.08	0.282583
logp1	delta_method	0.1725	0.570748
logp1	delta_method	0.025	0.0503112
logp1	delta_method	1.0975	1.85262
logp1	delta_method	0.005	0.0404367
logp1	delta_method	0.01	0.0045894
logp1	delta_method	1.0625	2.41124
logp1	delta_method	0.195	0.43863
logp1	delta_method	0.0075	0.0310027
logp1	delta_method	0.6275	1.37509
logp1	delta_method	0.0075	0.0138275
logp1	delta_method	1.735	2.7254
logp1	delta_method	0.0075	0.00186705
logp1	delta_method	2.795	2.74955
logp1	delta_method	0.0025	0.0016356
logp1	delta_method	0.49	0.806379
logp1	delta_method	0.015	0.0499314
logp1	delta_method	0.0025	0.00174385
logp1	delta_method	0.01	0.00614243
logp1	delta_method	0.1025	0.200154
logp1	delta_method	0.22	0.48029
logp1	delta_method	0.6575	1.10493
logp1	delta_method	0.0175	0.0563205
logp1	delta_method	2.86	3.04122
logp1	delta_method	0.04	0.147473
logp1	delta_method	0.93	1.12885
logp1	delta_method	0.005	0.00450924
logp1	delta_method	0.035	0.0678083
logp1	delta_method	0.0875	0.311817
logp1	delta_method	0.07	0.27629
logp1	delta_method	0.0375	0.117181
logp1	delta_method	0.97	1.76012
logp1	delta_method	0.21	0.394392
logp1	delta_method	0.22	0.512994
logp1	delta_method	0.015	0.124475
logp1	delta_method	0.015	0.028236
logp1	delta_method	0.6625	1.12857
logp1	delta_method	0.1725	0.340304
logp1	delta_method	1.3725	1.94828
logp1	delta_method	1.18	1.79999
logp1	delta_method	0.0075	0.00879934
logp1	delta_method	0.115	0.191485
logp1	delta_method	0.0025	0.00539061
logp1	delta_method	0.0075	0.0565932
logp1	delta_method	0.1975	0.41736
logp1	delta_method	0.4075	0.730233
logp1	delta_method	0.13	0.314848
logp1	delta_method	0.09	0.492311
logp1	delta_method	0.4775	0.621748
logp1	delta_method	0.33	0.433997
logp1	delta_method	0.025	0.120738
logp1	delta_method	0.0125	0.00390536
logp1	delta_method	0.0075	0.016178
logp1	delta_method	0.0075	0.00461807
logp1	delta_method	0.035	0.0825897
logp1	delta_method	0.7975	1.09922
logp1	delta_method	0.6075	1.07048
logp1	delta_method	0.0025	0.000885389
logp1	delta_method	1.53	2.02075
logp1	delta_method	0.3225	0.415324
logp1	delta_method	0.1575	0.399996
logp1	delta_method	1.2325	1.53969
logp1	delta_method	0.015	0.018535
logp1	delta_method	0.0075	0.0227925
logp1	delta_method	0.005	0.0186339
logp1	delta_method	0.005	0.00199199
logp1	delta_method	0.0175	0.0985289
logp1	delta_method	0.0125	0.0356099
logp1	delta_method	0.1525	0.185589
logp1	delta_method	0.0125	0.056501
logp1	delta_method	0.0025	0.00267493
logp1	delta_method	0.005	0.0021463
logp1	delta_method	0.0225	0.0258893
logp1	delta_method	0.47	0.757887
logp1	delta_method	0.575	0.928677
logp1	delta_method	0.0025	0.00114679
logp1	delta_method	0.0125	0.0098525
logp1	delta_method	0.0075	0.0338807
logp1	delta_method	0.0875	0.172022
logp1	delta_method	0.005	0.00262731
logp1	delta_method	0.01	0.0435717
logp1	delta_method	0.0125	0.0112717
logp1	delta_method	0.0025	0.0141089
logp1	delta_method	1.345	1.90478
logp1	delta_method	0.33	0.616796
logp1	delta_method	0.0125	0.0550283
logp1	delta_method	0.3775	0.666318
logp1	delta_method	0.095	0.0988763
logp1	delta_method	0.3975	1.27516
logp1	delta_method	0.0075	0.00355087
logp1	delta_method	0.775	1.09115
logp1	delta_method	0.005	0.0502424
logp1	delta_method	0.23	0.358004
logp1	delta_method	0.15	0.130148
logp1	delta_method	30.6975	2.42572
logp1	delta_method	0.0025	0.00104512
logp1	delta_method	0.0725	0.121739
logp1	delta_method	2.5	2.70669
logp1	delta_method	0.0075	0.00440559
logp1	delta_method	1.0025	1.60809
logp1	delta_method	0.0225	0.238316
logp1	delta_method	0.3025	0.308756
logp1	delta_method	14.9225	2.81857
logp1	delta_method	0.775	2.49815
logp1	delta_method	0.0625	0.0629328
logp1	delta_method	0.03	0.0556564
logp1	delta_method	1.685	2.3934
logp1	delta_method	0.21	0.53129
logp1	delta_method	0.68	1.28518
logp1	delta_method	0.445	0.657422
logp1	delta_method	0.325	0.836982
logp1	delta_method	0.1	0.108549
logp1	delta_method	0.0025	0.022694
logp1	delta_method	0.6175	0.954717
logp1	delta_method	0.34	0.637341
logp1	delta_method	0.0025	0.000539043
logp1	delta_method	0.0025	0.00246916
logp1	delta_method	0.3175	0.769921
logp1	delta_method	0.14	0.32209
logp1	delta_method	0.0025	0.000743279
logp1	delta_method	0.0975	0.225491
logp1	delta_method	32.93	2.93629
logp1	delta_method	0.0025	0.000721981
logp1	delta_method	0.015	0.0133873
logp1	delta_method	0.2125	0.609661
logp1	delta_method	1.3975	1.93622
logp1	delta_method	0.0125	0.00573468
logp1	delta_method	0.0025	0.0361344
logp1	delta_method	0.04	0.144655
logp1	delta_method	0.0025	0.00267493
logp1	delta_method	0.455	0.800748
logp1	delta_method	0.005	0.00733401
logp1	delta_method	0.005	0.0441234
logp1	delta_method	0.4075	0.70303
logp1	delta_method	0.0025	0.00131873
logp1	delta_method	0.03	0.137222
logp1	delta_method	0.11	0.248664
logp1	delta_method	0.1625	0.450683
logp1	delta_method	0.0025	0.00122737
logp1	delta_method	0.02	0.0599143
logp1	delta_method	0.005	0.0302149
logp1	delta_method	0.1525	0.448411
logp1	delta_method	0.005	0.00284739
logp1	delta_method	0.0475	0.071349
logp1	delta_method	0.0075	0.00542977
logp1	delta_method	0.345	0.40732
logp1	delta_method	0.385	0.661131
logp1	delta_method	0.1825	0.461007
logp1	delta_method	0.015	0.0200689
logp1	delta_method	0.3825	0.683679
logp1	delta_method	0.51	0.945741
logp1	delta_method	1.4875	2.10323
logp1	delta_method	0.005	0.00150544
logp1	delta_method	0.09	0.0982618
logp1	delta_method	0.0275	0.0164766
logp1	delta_method	0.2425	0.772693
logp1	delta_method	0.2025	0.843592
logp1	delta_method	0.085	0.476525
logp1	delta_method	0.0725	0.109135
logp1	delta_method	0.0425	0.0514986
logp1	delta_method	0.475	0.48224
logp1	delta_method	0.16	0.185039
logp1	delta_method	0.0225	0.0673142
logp1	delta_method	0.1375	0.250481
logp1	delta_method	0.4175	0.696928
logp1	delta_method	0.0025	0.000673007
logp1	delta_method	0.0075	0.0452057
logp1	delta_method	0.8925	1.2717
logp1	delta_method	0.0025	0.000673007
logp1	delta_method	2.4325	3.63749
logp1	delta_method	0.0075	0.00193164
logp1	delta_method	0.68	0.724813
logp1	delta_method	0.0875	0.185234
logp1	delta_method	0.33	0.417216
logp1	delta_method	0.025	0.0472168
logp1	delta_method	0.72	1.39742
logp1	delta_method	0.68	0.891394
logp1	delta_method	0.37	0.67818
logp1	delta_method	0.305	0.756783
logp1	delta_method	0.0025	0.00136101
logp1	delta_method	2.4775	3.03874
logp1	delta_method	0.005	0.00199043
logp1	delta_method	0.08	0.302202
logp1	delta_method	0.0025	0.00104512
logp1	delta_method	0.0575	0.144761
logp1	delta_method	0.275	0.411882
logp1	delta_method	1.535	2.00423
logp1	delta_method	0.105	0.190419
logp1	delta_method	1.325	2.01372
logp1	delta_method	0.2675	0.395263
logp1	delta_method	0.0225	0.0889328
logp1	delta_method	0.0775	0.406145
logp1	delta_method	0.005	0.0157882
logp1	delta_method	0.0075	0.00236004
logp1	delta_method	54.6	5.26644
logp1	delta_method	0.0275	0.0414411
logp1	delta_method	0.0025	0.000661681
logp1	delta_method	1.1225	1.52223
logp1	delta_method	0.0025	0.00104512
logp1	delta_method	0.005	0.00152468
logp1	delta_method	1.6425	2.28307
logp1	delta_method	0.4675	0.697998
logp1	delta_method	0.0025	0.00149575
logp1	delta_method	2.12	2.49062
logp1	delta_method	1.2475	1.87264
logp1	delta_method	18.7125	5.11608
logp1	delta_method	0.0825	0.163998
logp1	delta_method	0.25	0.389762
logp1	delta_method	0.875	1.4104
logp1	delta_method	0.08	0.185013
logp1	delta_method	0.0125	0.00563377
logp1	delta_method	0.0275	0.157243
logp1	delta_method	0.2225	0.458369
logp1	delta_method	0.275	0.301955
logp1	delta_method	0.5975	0.799705
logp1	delta_method	0.005	0.00417723
logp1	delta_method	0.31	0.809761
logp1	delta_method	0.0725	0.0696009
logp1	delta_method	3.1025	3.32331
logp1	delta_method	0.18	0.530513
logp1	delta_method	0.0025	0.00107028
logp1	delta_method	0.38	1.09342
logp1	delta_method	0.0025	0.000730927
logp1	delta_method	1.485	2.21619
logp1	delta_method	1.2975	1.84084
logp1	delta_method	0.0675	0.161257
logp1	delta_method	1.2975	2.03351
logp1	delta_method	0.1825	0.532941
logp1	delta_method	0.6375	0.964423
logp1	delta_method	0.0025	0.00076503
logp1	delta_method	2.9825	2.95138
logp1	delta_method	0.205	0.273631
logp1	delta_method	0.0025	0.00088942
logp1	delta_method	4.8825	3.26489
logp1	delta_method	0.8875	1.23136
logp1	delta_method	0.7125	1.71493
logp1	delta_method	0.5225	0.901816
logp1	delta_method	0.425	1.19253
logp1	delta_method	0.325	0.547123
logp1	delta_method	0.0225	0.0202612
logp1	delta_method	0.005	0.00221771
logp1	delta_method	0.225	0.482442
logp1	delta_method	0.0075	0.00478577
logp1	delta_method	0.1525	0.51053
logp1	delta_method	0.0975	0.160695
logp1	delta_method	0.0025	0.00083423
logp1	delta_method	0.105	0.175971
logp1	delta_method	0.1	0.164375
logp1	delta_method	0.0225	0.258677
logp1	delta_method	6.1725	3.56142
logp1	delta_method	0.07	0.179357
logp1	delta_method	1.175	2.04117
logp1	delta_method	0.0025	0.00167864
logp1	delta_method	0.1075	0.284643
logp1	delta_method	0.5225	0.679833
logp1	delta_method	0.0075	0.0368251
logp1	delta_method	0.0025	0.00419954
logp1	delta_method	0.0025	0.00100658
logp1	delta_method	0.06	0.0548493
logp1	delta_method	0.0075	0.0377771
logp1	delta_method	0.0575	0.141876
logp1	delta_method	0.055	0.149924
logp1	delta_method	0.6625	1.28035
logp1	delta_method	0.005	0.0387779
logp1	delta_method	0.0025	0.0356992
logp1	delta_method	0.1725	0.47299
logp1	delta_method	0.1675	0.36343
logp1	delta_method	0.1475	0.347939
logp1	delta_method	2.7925	2.93428
logp1	delta_method	7.8225	4.25101
logp1	delta_method	0.4025	0.793657
logp1	delta_method	0.075	0.0876811
logp1	delta_method	0.0075	0.00900439
logp1	delta_method	0.2725	0.708174
logp1	delta_method	0.4	0.763366
logp1	delta_method	0.605	1.08442
logp1	delta_method	2.3775	2.51911
logp1	delta_method	0.0325	0.0202255
logp1	delta_method	0.0075	0.0167525
logp1	delta_method	0.0075	0.0642098
logp1	delta_method	0.035	0.0508509
logp1	delta_method	0.015	0.00600181
logp1	delta_method	0.0025	0.00311723
logp1	delta_method	0.2425	0.438623
logp1	delta_method	0.4025	0.640823
logp1	delta_method	0.18	0.353207
logp1	delta_method	0.4775	0.631593
logp1	delta_method	2.295	2.6097
logp1	delta_method	1.01	1.11395
logp1	delta_method	3.78	3.28887
logp1	delta_method	0.23	0.41055
logp1	delta_method	0.005	0.0459581
logp1	delta_method	0.01	0.0745295
logp1	delta_method	0.0975	0.30692
logp1	delta_method	0.1975	0.409144
logp1	delta_method	179.938	2.15305
logp1	delta_method	0.005	0.0106
logp1	delta_method	0.095	0.2157
logp1	delta_method	0.03	0.159937
logp1	delta_method	0.0175	0.0403073
logp1	delta_method	0.015	0.0149552
logp1	delta_method	0.01	0.00334259
logp1	delta_method	0.3325	0.808573
logp1	delta_method	0.0025	0.000904952
logp1	delta_method	0.025	0.0882582
logp1	delta_method	0.0025	0.0008323
logp1	delta_method	28.28	2.01298
logp1	delta_method	0.385	0.891505
logp1	delta_method	0.0375	0.102844
logp1	delta_method	0.0025	0.00149575
logp1	delta_method	0.025	0.017361
logp1	delta_method	0.3525	0.559253
logp1	delta_method	0.0225	0.151728
logp1	delta_method	0.0725	0.0821011
logp1	delta_method	0.02	0.0738142
logp1	delta_method	1.66	2.17657
logp1	delta_method	0.035	0.0699705
logp1	delta_method	0.02	0.136678
logp1	delta_method	0.15	0.370316
logp1	delta_method	0.0375	0.116582
logp1	delta_method	0.095	0.214886
logp1	delta_method	0.3975	0.823772
logp1	delta_method	0.095	0.368278
logp1	delta_method	0.0475	0.120743
logp1	delta_method	0.065	0.262208
logp1	delta_method	0.0025	0.000488174
logp1	delta_method	0.0075	0.0287978
logp1	delta_method	0.6525	0.923384
logp1	delta_method	1.89	2.42266
logp1	delta_method	0.8325	1.198
logp1	delta_method	0.1875	0.459919
logp1	delta_method	0.195	0.557233
logp1	delta_method	1.475	1.82683
logp1	delta_method	1.01	1.33909
logp1	delta_method	0.1	0.449359
logp1	delta_method	0.205	0.801338
logp1	delta_method	0.3	0.595716
logp1	delta_method	0.13	0.246275
logp1	delta_method	0.0275	0.0471152
logp1	delta_method	0.9225	1.73979
logp1	delta_method	2.655	2.55623
logp1	delta_method	0.3	0.65774
logp1	delta_method	0.205	0.272243
logp1	delta_method	0.1575	0.482509
logp1	delta_method	0.3025	0.48971
logp1	delta_method	0.09	0.0959323
logp1	delta_method	0.0025	0.00669031
logp1	delta_method	0.1225	0.243908
logp1	delta_method	0.16	0.405261
logp1	delta_method	0.4425	0.542611
logp1	delta_method	0.01	0.00842076
logp1	delta_method	0.0175	0.0558444
logp1	delta_method	1.3625	2.1365
logp1	delta_method	0.005	0.0256724
logp1	delta_method	0.0025	0.0286083
logp1	delta_method	0.0375	0.0926476
logp1	delta_method	0.32	0.842054
logp1	delta_method	0.0525	0.100255
logp1	delta_method	0.0025	0.011966
logp1	delta_method	0.0025	0.00151936
logp1	delta_method	0.98	1.65535
logp1	delta_method	0.05	0.062602
logp1	delta_method	1.455	1.76157
logp1	delta_method	1.155	1.46964
logp1	delta_method	0.0175	0.0531967
logp1	delta_method	0.275	0.861617
logp1	delta_method	0.6625	1.12041
logp1	delta_method	0.0025	0.00736602
logp1	delta_method	0.175	0.326912
logp1	delta_method	0.425	0.661001
logp1	delta_method	0.06	0.215317
logp1	delta_method	0.7375	1.12599
logp1	delta_method	0.07	0.132691
logp1	delta_method	0.1525	0.321533
logp1	delta_method	0.105	0.137943
logp1	delta_method	6.365	3.35726
logp1	delta_method	0.0325	0.283963
logp1	delta_method	0.3175	0.774894
logp1	delta_method	6.915	4.296
logp1	delta_method	0.0225	0.0512904
logp1	delta_method	0.005	0.0458091
logp1	delta_method	0.03	0.0283394
logp1	delta_method	0.0425	0.125082
logp1	delta_method	0.005	0.00884328
logp1	delta_method	0.145	0.42073
logp1	delta_method	0.33	0.489105
logp1	delta_method	0.825	1.12072
logp1	delta_method	0.0075	0.0473317
logp1	delta_method	0.1625	0.261106
logp1	delta_method	0.705	1.59393
logp1	delta_method	0.5575	0.62378
logp1	delta_method	0.0025	0.0132667
logp1	delta_method	0.1975	0.4617
logp1	delta_method	0.005	0.00274023
logp1	delta_method	1.47	3.19509
logp1	delta_method	0.535	0.739648
logp1	delta_method	0.0525	0.137287
logp1	delta_method	0.025	0.0784818
logp1	delta_method	0.21	0.416738
logp1	delta_method	1.1025	1.5098
logp1	delta_method	0.31	1.06997
logp1	delta_method	0.0075	0.00213447
logp1	delta_method	0.875	1.50501
logp1	delta_method	1.0125	1.81438
logp1	delta_method	0.0875	0.174972
logp1	delta_method	0.8775	1.34629
logp1	delta_method	0.0625	0.174011
logp1	delta_method	4.1625	3.3423
logp1	delta_method	0.9575	2.21733
logp1	delta_method	1.1975	1.78729
logp1	delta_method	1.975	2.47111
logp1	delta_method	0.1925	0.339463
logp1	delta_method	0.0775	0.130139
logp1	delta_method	0.0075	0.00299565
logp1	delta_method	0.3825	0.80605
logp1	delta_method	1.2175	1.53929
logp1	delta_method	0.845	1.05982
logp1	delta_method	1.3775	2.4361
logp1	delta_method	0.155	0.284441
logp1	delta_method	0.0975	0.217735
logp1	delta_method	0.005	0.00262275
logp1	delta_method	0.685	1.04049
logp1	delta_method	0.0025	0.0187964
logp1	delta_method	1.37	1.87595
logp1	delta_method	0.6275	0.825505
logp1	delta_method	1.695	2.11818
logp1	delta_method	0.51	0.576297
logp1	delta_method	0.505	0.983218
logp1	delta_method	0.0025	0.00138478
logp1	delta_method	0.0175	0.0102578
logp1	delta_method	0.0125	0.142103
logp1	delta_method	0.0125	0.0115695
logp1	delta_method	1.1775	1.86487
logp1	delta_method	0.0075	0.0820789
logp1	delta_method	0.135	0.429329
logp1	delta_method	0.3	0.951102
logp1	delta_method	0.305	0.571989
logp1	delta_method	0.0525	0.210879
logp1	delta_method	0.005	0.00388501
logp1	delta_method	0.095	0.323888
logp1	delta_method	0.505	1.27524
logp1	delta_method	0.115	0.155656
logp1	delta_method	0.0125	0.0671116
logp1	delta_method	0.05	0.0421999
logp1	delta_method	0.0025	0.00232701
logp1	delta_method	2.155	2.54382
logp1	delta_method	0.0075	0.0321236
logp1	delta_method	0.1325	0.185734
logp1	delta_method	0.0325	0.0755835
logp1	delta_method	0.0025	0.0226285
logp1	delta_method	0.11	0.325945
logp1	delta_method	2.7475	2.8212
logp1	delta_method	0.005	0.00151295
logp1	delta_method	0.005	0.00243016
logp1	delta_method	0.06	0.281502
logp1	delta_method	0.015	0.0494052
logp1	delta_method	0.345	0.492447
logp1	delta_method	4.065	3.40304
logp1	delta_method	0.125	0.254599
logp1	delta_method	0.01	0.0104057
logp1	delta_method	0.0075	0.00477423
logp1	delta_method	0.11	0.308265
logp1	delta_method	0.1375	0.450594
logp1	delta_method	0.2525	0.249509
logp1	delta_method	0.0075	0.17063
logp1	delta_method	0.1325	0.279293
logp1	delta_method	0.1075	0.352317
logp1	delta_method	0.5925	0.941522
logp1	delta_method	0.32	0.431723
logp1	delta_method	0.7525	1.18206
logp1	delta_method	0.01	0.0488207
logp1	delta_method	1.2725	1.39382
logp1	delta_method	0.01	0.00384146
logp1	delta_method	0.0275	0.0364026
logp1	delta_method	0.01	0.0162132
logp1	delta_method	0.1125	0.315171
logp1	delta_method	0.405	0.452105
logp1	delta_method	0.41	0.73771
logp1	delta_method	0.12	0.139518
logp1	delta_method	0.42	0.785945
logp1	delta_method	0.6925	1.18199
logp1	delta_method	0.035	0.0780432
logp1	delta_method	0.03	0.0968733
logp1	delta_method	0.4875	0.585042
logp1	delta_method	0.0025	0.0182128
logp1	delta_method	0.9475	1.43431
logp1	delta_method	2.38	2.32104
logp1	delta_method	0.025	0.0326302
logp1	delta_method	0.6275	0.785168
logp1	delta_method	0.2425	0.605385
logp1	delta_method	0.0025	0.00218363
logp1	delta_method	0.6	0.935033
logp1	delta_method	0.045	0.258445
logp1	delta_method	3.0275	2.81847
logp1	delta_method	0.0025	0.000703528
logp1	delta_method	0.49	1.01069
logp1	delta_method	0.335	0.504397
logp1	delta_method	0.7975	1.10764
logp1	delta_method	0.0825	0.341048
logp1	delta_method	0.2875	0.567823
logp1	delta_method	0.13	0.328691
logp1	delta_method	0.8425	2.57456
logp1	delta_method	0.0025	0.000784218
logp1	delta_method	0.015	0.00431678
logp1	delta_method	0.1675	0.147756
logp1	delta_method	25.325	2.9334
logp1	delta_method	0.09	0.188006
logp1	delta_method	2.14	2.30753
logp1	delta_method	0.3625	0.626735
logp1	delta_method	0.305	0.38954
logp1	delta_method	0.2075	0.763578
logp1	delta_method	0.0075	0.0463485
logp1	delta_method	0.4675	0.744526
logp1	delta_method	0.655	1.01565
logp1	delta_method	0.1425	0.271386
logp1	delta_method	0.0025	0.000847137
logp1	delta_method	0.4525	0.533253
logp1	delta_method	0.01	0.0993735
logp1	delta_method	0.08	0.196695
logp1	delta_method	0.2525	0.494516
logp1	delta_method	0.44	0.908736
logp1	delta_method	63.6275	2.14794
logp1	delta_method	0.01	0.0420581
logp1	delta_method	0.0625	0.189254
logp1	delta_method	0.4675	1.28663
logp1	delta_method	0.7625	1.43355
logp1	delta_method	0.9125	1.42112
logp1	delta_method	0.2425	0.53566
logp1	delta_method	0.185	0.448173
logp1	delta_method	0.0075	0.0316798
logp1	delta_method	0.0025	0.00419954
logp1	delta_method	0.1375	0.358179
logp1	delta_method	0.005	0.0311929
logp1	delta_method	7.325	4.23528
logp1	delta_method	0.335	0.625242
logp1	delta_method	0.74	1.36157
logp1	delta_method	0.0025	0.000673007
logp1	delta_method	0.25	0.696977
logp1	delta_method	0.0125	0.00728916
logp1	delta_method	0.61	1.55929
logp1	delta_method	0.0475	0.148063
logp1	delta_method	0.405	0.607344
logp1	delta_method	0.0025	0.00100223
logp1	delta_method	1.0325	1.30208
logp1	delta_method	0.0075	0.0330068
logp1	delta_method	0.97	1.31465
logp1	delta_method	0.0025	0.00259454
logp1	delta_method	0.01	0.131973
logp1	delta_method	0.0025	0.00186921
logp1	delta_method	0.005	0.00279965
logp1	delta_method	0.025	0.0444689
logp1	delta_method	0.13	0.485885
logp1	delta_method	0.1725	0.378309
logp1	delta_method	0.1325	0.482829
logp1	delta_method	0.2025	0.192581
logp1	delta_method	0.085	0.24773
logp1	delta_method	0.0225	0.0107149
logp1	delta_method	0.015	0.0566845
logp1	delta_method	1.1375	1.64564
logp1	delta_method	0.0025	0.000725727
logp1	delta_method	0.0025	0.000787044
logp1	delta_method	0.005	0.00285568
logp1	delta_method	0.405	1.15762
logp1	delta_method	0.0025	0.00151936
logp1	delta_method	1.28	2.01031
logp1	delta_method	0.01	0.0680859
logp1	delta_method	0.5825	1.14274
logp1	delta_method	0.0375	0.0546745
logp1	delta_method	0.0025	0.00170507
logp1	delta_method	0.005	0.00171748
logp1	delta_method	0.085	0.345434
logp1	delta_method	0.5325	1.03949
logp1	delta_method	0.075	0.238708
logp1	delta_method	0.4575	1.00016
logp1	delta_method	5.36	4.61011
logp1	delta_method	0.38	0.805081
logp1	delta_method	0.675	0.855601
logp1	delta_method	0.005	0.00305456
logp1	delta_method	0.2825	0.817846
logp1	delta_method	0.105	0.257821
logp1	delta_method	0.4875	1.02618
logp1	delta_method	0.0825	0.0959739
logp1	delta_method	0.0025	0.0347875
logp1	delta_method	0.0025	0.000931305
logp1	delta_method	0.095	0.276532
logp1	delta_method	0.105	0.131744
logp1	delta_method	0.0175	0.0345805
logp1	delta_method	0.0275	0.0763302
logp1	delta_method	1.79	2.88421
logp1	delta_method	0.085	0.206862
logp1	delta_method	0.0025	0.000703528
logp1	delta_method	0.005	0.0296383
logp1	delta_method	1.38	1.3992
logp1	delta_method	0.9325	1.37189
logp1	delta_method	0.3575	0.563037
logp1	delta_method	0.0025	0.000666204
logp1	delta_method	0.025	0.0453781
logp1	delta_method	0.0375	0.0445503
logp1	delta_method	0.0075	0.00354617
logp1	delta_method	0.0025	0.000836554
logp1	delta_method	0.1525	0.34918
logp1	delta_method	40.97	2.134
logp1	delta_method	0.405	0.788521
logp1	delta_method	0.0125	0.00574378
logp1	delta_method	0.1825	0.127274
logp1	delta_method	0.0025	0.000633696
logp1	delta_method	1.27	1.89609
logp1	delta_method	0.0025	0.00120787
logp1	delta_method	0.0275	0.0596314
logp1	delta_method	0.7525	1.03578
logp1	delta_method	0.0075	0.0189681
logp1	delta_method	0.0025	0.000621978
logp1	delta_method	0.5275	1.03692
logp1	delta_method	0.1625	0.289766
logp1	delta_method	0.305	0.498946
logp1	delta_method	0.06	0.0388465
logp1	delta_method	0.155	0.218128
logp1	delta_method	0.5025	1.18558
logp1	delta_method	0.0925	0.368661
logp1	delta_method	0.01	0.0583546
logp1	delta_method	0.31	0.931107
logp1	delta_method	0.045	0.0578057
logp1	delta_method	0.1325	0.353656
logp1	delta_method	0.0075	0.0363167
logp1	delta_method	0.0025	0.0430984
logp1	delta_method	0.0775	0.336403
logp1	delta_method	0.01	0.00941862
logp1	delta_method	0.115	0.262732
logp1	delta_method	5.9975	3.52178
logp1	delta_method	0.0025	0.0218059
logp1	delta_method	0.44	0.574625
logp1	delta_method	0.0025	0.0284148
logp1	delta_method	0.0125	0.00568525
logp1	delta_method	2.025	2.0934
logp1	delta_method	0.04	0.031997
logp1	delta_method	0.0125	0.0651857
logp1	delta_method	0.525	1.01202
logp1	delta_method	7.77	4.57336
logp1	delta_method	0.005	0.00137359
logp1	delta_method	0.3075	0.711853
logp1	delta_method	0.005	0.00187224
logp1	delta_method	0.015	0.0316983
logp1	delta_method	0.0225	0.109842
logp1	delta_method	0.0125	0.00478985
logp1	delta_method	5.7	4.18941
logp1	delta_method	0.005	0.0768238
logp1	delta_method	1.0375	1.6539
logp1	delta_method	0.0125	0.00729873
logp1	delta_method	0.42	0.629251
logp1	delta_method	1.4175	2.23306
logp1	delta_method	0.075	0.223203
logp1	delta_method	0.0175	0.132021
logp1	delta_method	0.4425	1.14739
logp1	delta_method	0.06	0.132474
logp1	delta_method	0.005	0.00259884
logp1	delta_method	0.0475	0.186241
logp1	delta_method	0.1375	0.49981
logp1	delta_method	0.12	0.397373
logp1	delta_method	3.675	3.08566
logp1	delta_method	0.0075	0.0035446
logp1	delta_method	0.3	0.772525
logp1	delta_method	0.0225	0.0210684
logp1	delta_method	0.0025	0.00267493
logp1	delta_method	0.175	0.443896
logp1	delta_method	1.3425	2.09668
logp1	delta_method	0.3075	0.816609
logp1	delta_method	0.55	0.967091
logp1	delta_method	0.3675	0.971874
logp1	delta_method	0.4075	0.57732
logp1	delta_method	0.4125	0.689196
logp1	delta_method	0.2975	0.749073
logp1	delta_method	0.26	0.318255
logp1	delta_method	0.7325	1.06064
logp1	delta_method	0.0775	0.186996
logp1	delta_method	0.655	1.07689
logp1	delta_method	0.0025	0.00122737
logp1	delta_method	0.0025	0.0158028
logp1	delta_method	0.1275	0.390572
logp1	delta_method	0.04	0.0542414
logp1	delta_method	0.115	0.0679818
logp1	delta_method	0.185	0.462581
logp1	delta_method	0.815	1.17231
logp1	delta_method	2.0825	2.52094
logp1	delta_method	0.185	0.400369
logp1	delta_method	0.0025	0.00120787
logp1	delta_method	0.005	0.00265799
logp1	delta_method	0.5075	1.58197
logp1	delta_method	0.065	0.0683939
logp1	delta_method	4.7325	3.95541
logp1	delta_method	0.005	0.00149273
logp1	delta_method	0.0025	0.00339364
logp1	delta_method	0.0725	0.182471
logp1	delta_method	0.2875	0.775374
logp1	delta_method	0.3975	0.752193
logp1	delta_method	0.1125	0.379147
logp1	delta_method	1.8725	2.10262
logp1	delta_method	0.0025	0.0192858
logp1	delta_method	0.0025	0.000250049
logp1	delta_method	0.0025	0.00122564
logp1	delta_method	2.22	2.76561
logp1	delta_method	0.0125	0.0466965
logp1	delta_method	0.0025	0.00120787
logp1	delta_method	9.17	3.65751
logp1	delta_method	0.0025	0.00268965
logp1	delta_method	0.0675	0.170707
logp1	delta_method	1.225	2.10933
logp1	delta_method	1.305	1.87869
logp1	delta_method	0.0275	0.119583
logp1	delta_method	0.0225	0.0615215
logp1	delta_method	0.095	0.168903
logp1	delta_method	0.0425	0.123165
logp1	delta_method	0.1175	0.191777
logp1	delta_method	0.1025	0.33192
logp1	delta_method	0.3525	0.434799
logp1	delta_method	0.14	0.202213
logp1	delta_method	0.0025	0.000721981
logp1	delta_method	0.1475	0.198
logp1	delta_method	0.11	0.312316
logp1	delta_method	0.1875	0.664267
logp1	delta_method	0.115	0.34795
logp1	delta_method	0.0025	0.000314559
logp1	delta_method	0.245	1.19461
logp1	delta_method	0.0775	0.321245
logp1	delta_method	0.0075	0.00559369
logp1	delta_method	0.015	0.0440628
logp1	delta_method	0.2775	0.857747
logp1	delta_method	0.0025	0.000634079
logp1	delta_method	0.16	0.351395
logp1	delta_method	0.1825	0.30123
logp1	delta_method	0.2225	0.593349
logp1	delta_method	66.2425	1.77612
logp1	delta_method	0.2525	0.306727
logp1	delta_method	0.3575	1.09467
logp1	delta_method	0.22	0.820685
logp1	delta_method	0.005	0.00401999
logp1	delta_method	0.0025	0.0286083
logp1	delta_method	0.01	0.0302688
logp1	delta_method	0.0025	0.00106915
logp1	delta_method	0.03	0.0172246
logp1	delta_method	0.28	0.733986
logp1	delta_method	0.0325	0.246801
logp1	delta_method	0.2125	0.471876
logp1	delta_method	0.6675	0.976354
logp1	delta_method	0.045	0.0803923
logp1	delta_method	0.0375	0.133417
logp1	delta_method	0.1225	0.425915
logp1	delta_method	3.0825	3.29362
logp1	delta_method	0.045	0.0903505
logp1	delta_method	0.01	0.0306103
logp1	delta_method	0.02	0.0346786
logp1	delta_method	0.0575	0.114106
logp1	delta_method	81.7775	2.64634
logp1	delta_method	0.3325	0.635685
logp1	delta_method	2.0525	2.55079
logp1	delta_method	0.005	0.104781
logp1	delta_method	0.0025	0.00081188
logp1	delta_method	3.9575	3.36702
logp1	delta_method	0.0025	0.000621978
logp1	delta_method	0.055	0.20988
logp1	delta_method	0.055	0.0909888
logp1	delta_method	0.9925	1.20742
logp1	delta_method	0.0025	0.000634079
logp1	delta_method	0.1175	0.21378
logp1	delta_method	0.2925	0.760277
logp1	delta_method	0.715	1.06816
logp1	delta_method	0.0075	0.064162
logp1	delta_method	1.7875	2.08645
logp1	delta_method	0.2625	0.486509
logp1	delta_method	0.1125	0.307366
logp1	delta_method	0.005	0.03798
logp1	delta_method	0.0325	0.166843
logp1	delta_method	0.0025	0.00437327
logp1	delta_method	4.4125	3.72818
logp1	delta_method	0.01	0.00910232
logp1	delta_method	0.025	0.120913
logp1	delta_method	0.1325	0.316843
logp1	delta_method	0.0025	0.00126273
logp1	delta_method	0.0925	0.219465
logp1	delta_method	0.455	1.11629
logp1	delta_method	1.195	1.69889
logp1	delta_method	0.4725	1.24251
logp1	delta_method	0.0025	0.0150909
logp1	delta_method	0.345	0.530065
logp1	delta_method	0.01	0.00240935
logp1	delta_method	0.005	0.00138272
logp1	delta_method	0.04	0.0260879
logp1	delta_method	0.0425	0.049405
logp1	delta_method	0.09	0.166385
logp1	delta_method	0.135	0.444992
logp1	delta_method	0.03	0.0642304
logp1	delta_method	0.005	0.042497
logp1	delta_method	0.0275	0.110941
logp1	delta_method	0.0625	0.18626
logp1	delta_method	1.04	1.57197
logp1	delta_method	0.0125	0.0725198
logp1	delta_method	0.005	0.00331872
logp1	delta_method	0.2075	0.341343
logp1	delta_method	0.1775	0.589149
logp1	delta_method	0.3975	0.564403
logp1	delta_method	2.9025	3.24817
logp1	delta_method	3.0325	2.80829
logp1	delta_method	0.015	0.00978452
logp1	delta_method	0.0025	0.000931305
logp1	delta_method	0.0025	0.0421109
logp1	delta_method	0.025	0.00917618
logp1	delta_method	0.0025	0.000465525
logp1	delta_method	0.1425	0.182176
logp1	delta_method	0.135	0.208973
logp1	delta_method	0.2225	0.478292
logp1	delta_method	0.4625	0.57056
logp1	delta_method	0.005	0.00109688
logp1	delta_method	0.1375	0.433965
logp1	delta_method	0.3425	0.814033
logp1	delta_method	1.1775	1.79937
logp1	delta_method	0.0025	0.000338237
logp1	delta_method	0.0025	0.00268965
logp1	delta_method	0.1375	0.522733
logp1	delta_method	6.865	3.26329
logp1	delta_method	0.01	0.00817554
logp1	delta_method	0.0525	0.0909708
logp1	delta_method	0.0125	0.0318688
logp1	delta_method	0.255	0.476745
logp1	delta_method	0.125	0.21963
logp1	delta_method	0.305	0.602644
logp1	delta_method	0.0025	0.000380265
logp1	delta_method	0.1725	0.165067
logp1	delta_method	0.2875	0.708447
logp1	delta_method	0.11	0.45802
logp1	delta_method	0.0375	0.0296359
logp1	delta_method	0.01	0.00996292
logp1	delta_method	0.0025	0.000465525
logp1	delta_method	0.0025	0.00162655
logp1	delta_method	0.0125	0.0329974
logp1	delta_method	0.0425	0.071036
logp1	delta_method	0.4275	0.861451
logp1	delta_method	0.0575	0.101511
logp1	delta_method	0.005	0.0670658
logp1	delta_method	0.0025	0.00736602
logp1	delta_method	0.2075	0.216929
logp1	delta_method	0.4325	0.653437
logp1	delta_method	0.4575	0.588304
logp1	delta_method	0.25	0.693711
logp1	delta_method	0.0825	0.242165
logp1	delta_method	0.015	0.0104017
logp1	delta_method	3.5975	3.39486
logp1	delta_method	0.01	0.181891
logp1	delta_method	0.095	0.208669
logp1	delta_method	1.58	1.91812
logp1	delta_method	0.3575	0.599546
logp1	delta_method	0.86	1.29565
logp1	delta_method	1.695	2.32231
logp1	delta_method	0.6125	1.12156
logp1	delta_method	0.0025	0.00259454
logp1	delta_method	0.5825	0.72564
logp1	delta_method	0.0225	0.014085
logp1	delta_method	1.0125	1.77955
logp1	delta_method	0.14	0.45219
logp1	delta_method	0.01	0.0246873
logp1	delta_method	0.0025	0.00209692
logp1	delta_method	0.2975	0.792815
logp1	delta_method	0.0375	0.181601
logp1	delta_method	0.2525	0.52235
logp1	delta_method	0.31	0.528111
logp1	delta_method	1.8575	2.34912
logp1	delta_method	1.0525	1.6721
logp1	delta_method	0.05	0.0262819
logp1	delta_method	4.445	3.26097
logp1	delta_method	0.6375	0.876381
logp1	delta_method	1.015	2.2391
logp1	delta_method	0.0625	0.106195
logp1	delta_method	0.595	1.29734
logp1	delta_method	0.005	0.00339318
logp1	delta_method	0.145	0.467222
logp1	delta_method	0.4825	1.02206
logp1	delta_method	0.5625	0.799894
logp1	delta_method	80.5075	4.09155
logp1	delta_method	0.755	1.15544
logp1	delta_method	8.29	3.73929
logp1	delta_method	1.895	2.58672
logp1	delta_method	0.005	0.00109911
logp1	delta_method	0.0425	0.19243
logp1	delta_method	0.015	0.00388402
logp1	delta_method	0.005	0.00314805
logp1	delta_method	0.0225	0.0126105
logp1	delta_method	0.87	1.30448
logp1	delta_method	0.645	1.22494
logp1	delta_method	0.0025	0.00139355
logp1	delta_method	0.0025	0.000662227
logp1	delta_method	0.9625	1.95386
logp1	delta_method	0.3475	0.720309
logp1	delta_method	0.0025	0.00325855
logp1	delta_method	0.3425	0.752426
logp1	delta_method	0.165	0.408032
logp1	delta_method	0.0025	0.033851
logp1	delta_method	0.5175	0.841987
logp1	delta_method	0.1925	0.688742
logp1	delta_method	0.1675	0.442062
logp1	delta_method	0.0075	0.00512812
logp1	delta_method	4.1375	3.48867
logp1	delta_method	0.0725	0.165442
logp1	delta_method	0.7325	1.21272
logp1	delta_method	0.0025	0.0473932
logp1	delta_method	0.0025	0.00138478
logp1	delta_method	0.0425	0.173139
logp1	delta_method	0.61	1.50728
logp1	delta_method	0.3825	1.18123
logp1	delta_method	0.2825	0.596417
logp1	delta_method	1.81	2.46619
logp1	delta_method	0.2325	0.477577
logp1	delta_method	0.0125	0.00730725
logp1	delta_method	0.1275	0.397143
logp1	delta_method	0.0775	0.0828225
logp1	delta_method	1.125	1.88985
logp1	delta_method	0.0925	0.102936
logp1	delta_method	0.005	0.0467249
logp1	delta_method	0.0075	0.0337946
logp1	delta_method	0.3975	0.811619
logp1	delta_method	0.1975	0.570862
logp1	delta_method	0.0425	0.0702371
logp1	delta_method	0.0325	0.128566
logp1	delta_method	0.015	0.0443973
logp1	delta_method	0.2375	0.710926
logp1	delta_method	0.0075	0.0529819
logp1	delta_method	0.05	0.0803468
logp1	delta_method	0.865	1.49065
logp1	delta_method	1.18	1.52807
logp1	delta_method	0.2375	0.619225
logp1	delta_method	0.415	0.502726
logp1	delta_method	0.015	0.00989475
logp1	delta_method	0.4475	0.730967
logp1	delta_method	5.25	3.33589
logp1	delta_method	1.2125	1.82212
logp1	delta_method	0.0525	0.099113
logp1	delta_method	0.1	0.186265
logp1	delta_method	0.0375	0.294628
logp1	delta_method	0.115	0.153133
logp1	delta_method	0.1975	0.372687
logp1	delta_method	1.2975	1.26387
logp1	delta_method	0.0025	0.00288004
logp1	delta_method	0.0525	0.110177
logp1	delta_method	0.01	0.00374948
logp1	delta_method	0.785	0.880129
logp1	delta_method	0.0975	0.191465
logp1	delta_method	0.1325	0.371145
logp1	delta_method	0.4275	0.57036
logp1	delta_method	0.0125	0.00742295
logp1	delta_method	0.0025	0.0154488
logp1	delta_method	0.55	1.06614
logp1	delta_method	0.0025	0.00268965
logp1	delta_method	0.1225	0.298278
logp1	delta_method	0.04	0.101509
logp1	delta_method	0.0025	0.000784218
logp1	delta_method	0.075	0.103384
logp1	delta_method	4.44	3.50615
logp1	delta_method	0.1375	0.175802
logp1	delta_method	0.1025	0.18613
logp1	delta_method	0.495	1.20371
logp1	delta_method	0.81	1.29545
logp1	delta_method	0.0325	0.0608809
logp1	delta_method	0.0125	0.0711988
logp1	delta_method	0.0475	0.0536959
logp1	delta_method	0.005	0.0577996
logp1	delta_method	0.05	0.273978
logp1	delta_method	0.28	0.387265
logp1	delta_method	0.17	0.347645
logp1	delta_method	0.5725	0.982039
logp1	delta_method	0.175	0.496004
logp1	delta_method	0.14	0.0986435
logp1	delta_method	0.06	0.0264951
logp1	delta_method	0.8675	1.32373
logp1	delta_method	0.0475	0.0953148
logp1	delta_method	0.0375	0.122051
logp1	delta_method	0.0825	0.0475957
logp1	delta_method	0.3425	0.671135
logp1	delta_method	0.0325	0.0845535
logp1	delta_method	0.0325	0.106199
logp1	delta_method	0.105	0.272603
logp1	delta_method	0.0025	0.0381352
logp1	delta_method	0.275	0.881184
logp1	delta_method	0.0125	0.00648669
logp1	delta_method	0.4375	0.526588
logp1	delta_method	0.02	0.0306064
logp1	delta_method	0.01	0.041168
logp1	delta_method	0.435	1.34998
logp1	delta_method	4.2975	3.63256
logp1	delta_method	0.0125	0.037215
logp1	delta_method	0.1525	0.30972
logp1	delta_method	0.19	0.247141
logp1	delta_method	0.04	0.181952
logp1	delta_method	0.265	0.42254
logp1	delta_method	0.32	0.53295
logp1	delta_method	0.8925	1.12998
logp1	delta_method	0.0025	0.0153109
logp1	delta_method	0.0325	0.021181
logp1	delta_method	0.75	1.13512
logp1	delta_method	0.0025	0.00238177
logp1	delta_method	0.145	0.28441
logp1	delta_method	0.0075	0.0145634
logp1	delta_method	0.165	0.270464
logp1	delta_method	0.0025	0.00076503
logp1	delta_method	0.095	0.138855
logp1	delta_method	0.0025	0.0278475
logp1	delta_method	0.02	0.0927756
logp1	delta_method	1.355	3.15563
logp1	delta_method	0.0175	0.0144786
logp1	delta_method	0.0975	0.249846
logp1	delta_method	0.8075	1.16761
logp1	delta_method	0.0675	0.0921585
logp1	delta_method	0.0025	0.00099236
logp1	delta_method	0.025	0.164523
logp1	delta_method	2.06	2.63441
logp1	delta_method	0.0975	0.10133
logp1	delta_method	0.0675	0.133038
logp1	delta_method	0.19	0.566346
logp1	delta_method	0.02	0.0312266
logp1	delta_method	0.2075	0.347459
logp1	delta_method	0.565	1.13979
logp1	delta_method	0.0275	0.0167744
logp1	delta_method	0.01	0.0475809
logp1	delta_method	0.005	0.00690181
logp1	delta_method	0.165	0.36707
logp1	delta_method	0.0875	0.166784
logp1	delta_method	0.005	0.0399958
logp1	delta_method	0.0025	0.00267493
logp1	delta_method	0.0075	0.0433539
logp1	delta_method	0.155	0.431871
logp1	delta_method	1.215	2.13452
logp1	delta_method	0.2775	0.319313
logp1	delta_method	0.445	0.681671
logp1	delta_method	0.0025	0.00625296
logp1	delta_method	0.295	0.408975
logp1	delta_method	1.405	1.99732
logp1	delta_method	0.785	1.20981
logp1	delta_method	0.6075	1.49268
logp1	delta_method	0.105	0.340779
logp1	delta_method	0.28	0.566813
logp1	delta_method	0.1275	0.427958
logp1	delta_method	0.6325	1.37329
logp1	delta_method	0.605	0.70268
logp1	delta_method	0.0025	0.00689798
logp1	delta_method	0.01	0.00531062
logp1	delta_method	0.01	0.0427634
logp1	delta_method	0.0375	0.131135
logp1	delta_method	0.1875	0.22902
logp1	delta_method	0.0275	0.0467303
logp1	delta_method	4.5725	3.57314
logp1	delta_method	0.97	1.98421
logp1	delta_method	0.5	1.03393
logp1	delta_method	1.27	1.8932
logp1	delta_method	0.0025	0.0012602
logp1	delta_method	0.0025	0.000632802
logp1	delta_method	0.645	0.862904
logp1	delta_method	0.0025	0.00437327
logp1	delta_method	0.0525	0.125497
logp1	delta_method	0.2375	0.544716
logp1	delta_method	0.0975	0.321587
logp1	delta_method	0.03	0.0160232
logp1	delta_method	0.2725	0.411033
logp1	delta_method	0.03	0.109482
logp1	delta_method	0.0025	0.00267493
logp1	delta_method	2.465	2.76979
logp1	delta_method	0.6125	1.71238
logp1	delta_method	0.9875	1.28847
logp1	delta_method	0.8875	3.19421
logp1	delta_method	0.065	0.0868052
logp1	delta_method	0.01	0.00976417
logp1	delta_method	0.0025	0.000510669
logp1	delta_method	0.05	0.172353
logp1	delta_method	0.0025	0.0387081
logp1	delta_method	0.0025	0.0166296
logp1	delta_method	0.015	0.0227612
logp1	delta_method	0.0025	0.00267493
logp1	delta_method	1.585	2.262
logp1	delta_method	0.0025	0.00100658
logp1	delta_method	0.005	0.0365037
logp1	delta_method	0.395	1.3852
logp1	delta_method	0.3625	0.847012
logp1	delta_method	0.11	0.382547
logp1	delta_method	0.275	0.384714
logp1	delta_method	26.1425	2.17611
logp1	delta_method	3.5975	3.35411
logp1	delta_method	0.145	0.316282
logp1	delta_method	0.1475	0.422766
logp1	delta_method	2.0125	2.45022
logp1	delta_method	0.005	0.00243799
logp1	delta_method	0.145	0.667105
logp1	delta_method	0.6825	1.08826
logp1	delta_method	0.14	0.293761
logp1	delta_method	0.0025	0.00254158
logp1	delta_method	0.495	1.09662
logp1	delta_method	1.4025	1.94872
logp1	delta_method	1.085	1.31987
logp1	delta_method	0.17	0.463643
logp1	delta_method	0.0575	0.111904
logp1	delta_method	0.1475	0.190883
logp1	delta_method	0.005	0.0016581
logp1	delta_method	1.3675	1.57802
logp1	delta_method	0.105	0.208776
logp1	delta_method	0.0025	0.000510669
logp1	delta_method	0.3175	0.483945
logp1	delta_method	0.33	0.772808
logp1	delta_method	14.3225	3.22425
logp1	delta_method	0.315	0.694416
logp1	delta_method	0.02	0.0370843
logp1	delta_method	0.0925	0.158066
logp1	delta_method	0.225	0.659818
logp1	delta_method	0.0475	0.0645215
logp1	delta_method	0.6425	1.34365
logp1	delta_method	0.0425	0.150639
logp1	delta_method	0.2675	0.511921
logp1	delta_method	0.2475	0.432273
logp1	delta_method	0.005	0.0629659
logp1	delta_method	0.015	0.0582374
logp1	delta_method	0.0075	0.0449012
logp1	delta_method	1.4825	2.15145
logp1	delta_method	0.0025	0.00127108
logp1	delta_method	0.275	1.37018
logp1	delta_method	0.4175	0.484944
logp1	delta_method	0.19	0.398139
logp1	delta_method	0.425	0.897527
logp1	delta_method	1.0725	2.02318
logp1	delta_method	0.2675	0.682677
logp1	delta_method	0.025	0.0366757
logp1	delta_method	0.56	0.985866
logp1	delta_method	0.5025	0.798754
logp1	delta_method	0.365	0.876734
logp1	delta_method	0.0025	0.000787044
logp1	delta_method	0.3175	1.09848
logp1	delta_method	1.145	1.53609
logp1	delta_method	0.67	0.824195
logp1	delta_method	0.8375	1.4702
logp1	delta_method	0.48	1.03898
logp1	delta_method	1.31	2.05325
logp1	delta_method	0.4175	0.788486
logp1	delta_method	0.0725	0.157304
logp1	delta_method	0.31	0.629095
logp1	delta_method	1.1725	2.19826
logp1	delta_method	0.1	0.458171
logp1	delta_method	0.06	0.08489
logp1	delta_method	0.01	0.0802928
logp1	delta_method	0.7	1.32834
logp1	delta_method	0.17	0.254913
logp1	delta_method	0.945	1.17692
logp1	delta_method	0.1475	0.228811
logp1	delta_method	0.26	0.725545
logp1	delta_method	0.0525	0.197798
logp1	delta_method	9.22	4.50007
logp1	delta_method	0.0775	0.299937
logp1	delta_method	0.1325	0.424428
logp1	delta_method	1.2875	1.76747
logp1	delta_method	0.1825	0.503648
logp1	delta_method	0.01	0.0127355
logp1	delta_method	0.005	0.0312825
logp1	delta_method	0.0075	0.0344222
logp1	delta_method	0.01	0.020821
logp1	delta_method	0.495	0.827203
logp1	delta_method	0.0025	0.0357711
logp1	delta_method	0.0625	0.107241
logp1	delta_method	0.1325	0.154367
logp1	delta_method	0.0125	0.0143542
logp1	delta_method	0.34	0.631753
logp1	delta_method	0.41	0.732258
logp1	delta_method	0.345	0.768462
logp1	delta_method	0.0125	0.0787921
logp1	delta_method	0.45	0.757202
logp1	delta_method	0.045	0.154827
logp1	delta_method	0.605	1.32111
logp1	delta_method	0.0725	0.200402
logp1	delta_method	0.0025	0.0365792
logp1	delta_method	0.0925	0.087601
logp1	delta_method	0.0575	0.103188
logp1	delta_method	0.0025	0.00274388
logp1	delta_method	0.0025	0.000885389
logp1	delta_method	0.0025	0.0188444
logp1	delta_method	0.015	0.0291797
logp1	delta_method	2.075	2.21791
logp1	delta_method	0.0675	0.211587
logp1	delta_method	0.095	0.188974
logp1	delta_method	0.005	0.0017639
logp1	delta_method	0.0025	0.0268568
logp1	delta_method	0.04	0.0389586
logp1	delta_method	3.785	3.19237
logp1	delta_method	0.3825	0.688574
logp1	delta_method	0.02	0.0676148
logp1	delta_method	0.6775	0.875175
logp1	delta_method	0.0025	0.00267493
logp1	delta_method	0.0975	0.190861
logp1	delta_method	0.005	0.0327765
logp1	delta_method	0.3375	0.572474
logp1	delta_method	3.14	3.36779
logp1	delta_method	0.0375	0.0988287
logp1	delta_method	0.6075	1.03992
logp1	delta_method	0.0025	0.00736602
logp1	delta_method	0.1725	0.345618
logp1	delta_method	0.1	0.613254
logp1	delta_method	0.035	0.0252565
logp1	delta_method	0.08	0.200923
logp1	delta_method	0.035	0.0241665
logp1	delta_method	0.09	0.239423
logp1	delta_method	0.0125	0.18973
logp1	delta_method	0.0025	0.00285748
logp1	delta_method	1.365	2.2305
logp1	delta_method	0.39	0.604085
logp1	delta_method	0.0025	0.0284148
logp1	delta_method	0.0125	0.0382123
logp1	delta_method	0.485	0.739073
logp1	delta_method	1.87	2.20459
logp1	delta_method	0.0025	0.00321336
logp1	delta_method	0.38	0.895629
logp1	delta_method	0.07	0.243974
logp1	delta_method	0.1875	0.283842
logp1	delta_method	3.9875	3.31728
logp1	delta_method	0.0325	0.0631676
logp1	delta_method	0.14	0.280769
logp1	delta_method	0.005	0.0366048
logp1	delta_method	0.73	0.967705
logp1	delta_method	0.0025	0.00226099
logp1	delta_method	0.0925	0.435147
logp1	delta_method	0.0025	0.000488174
logp1	delta_method	0.0825	0.150922
logp1	delta_method	0.14	0.561925
logp1	delta_method	0.0025	0.00235926
logp1	delta_method	0.24	0.291869
logp1	delta_method	1.245	1.70434
logp1	delta_method	2.75	3.02105
logp1	delta_method	0.0025	0.00122564
logp1	delta_method	0.0525	0.212257
logp1	delta_method	0.11	0.21382
logp1	delta_method	0.025	0.0201951
logp1	delta_method	0.245	0.590003
logp1	delta_method	0.02	0.0183119
logp1	delta_method	0.445	0.843424
logp1	delta_method	0.715	1.09577
logp1	delta_method	0.0725	0.105248
logp1	delta_method	1.5325	1.54779
logp1	delta_method	0.2	0.494667
logp1	delta_method	1.215	1.64778
logp1	delta_method	0.015	0.0338512
logp1	delta_method	0.0175	0.00814527
logp1	delta_method	0.0125	0.024495
logp1	delta_method	0.2725	0.605658
logp1	delta_method	0.02	0.098655
logp1	delta_method	0.8125	1.17236
logp1	delta_method	0.07	0.166723
logp1	delta_method	0.6175	0.951661
logp1	delta_method	0.0675	0.339183
logp1	delta_method	0.14	0.188601
logp1	delta_method	0.0025	0.000350647
logp1	delta_method	0.1425	0.126789
logp1	delta_method	0.7125	1.00404
logp1	delta_method	0.02	0.118103
logp1	delta_method	3.37	3.00239
logp1	delta_method	0.0025	0.00106915
logp1	delta_method	0.12	0.473794
logp1	delta_method	0.225	0.425641
logp1	delta_method	0.025	0.00778956
logp1	delta_method	0.1425	0.243763
logp1	delta_method	0.285	0.654275
logp1	delta_method	0.025	0.116685
logp1	delta_method	0.03	0.068322
logp1	delta_method	0.01	0.00650468
logp1	delta_method	0.0075	0.00561929
logp1	delta_method	0.15	0.23572
logp1	delta_method	0.0575	0.184342
logp1	delta_method	0.0025	0.000784218
logp1	delta_method	2.62	3.18632
logp1	delta_method	0.0925	0.481374
logp1	delta_method	0.0025	0.00144395
logp1	delta_method	0.2575	0.55574
logp1	delta_method	0.02	0.00810701
logp1	delta_method	1.93	2.62671
logp1	delta_method	0.0075	0.015146
logp1	delta_method	0.0025	0.00250957
logp1	delta_method	0.195	0.539845
logp1	delta_method	0.0025	0.000350647
logp1	delta_method	0.56	0.607793
logp1	delta_method	0.0025	0.0440241
logp1	delta_method	0.16	0.289674
logp1	delta_method	0.015	0.0101394
logp1	delta_method	2.5175	2.64147
logp1	delta_method	0.3825	1.22011
logp1	delta_method	0.4375	0.656112
logp1	delta_method	0.3925	0.666972
logp1	delta_method	0.0025	0.000510669
logp1	delta_method	0.0075	0.0657486
logp1	delta_method	0.0025	0.0430984
logp1	delta_method	1.26	2.05256
logp1	delta_method	0.0075	0.00255789
logp1	delta_method	0.0275	0.0444343
logp1	delta_method	0.0075	0.0983712
logp1	delta_method	0.0025	0.00076503
logp1	delta_method	0.0375	0.209621
logp1	delta_method	0.0025	0.0247403
logp1	delta_method	0.35	0.475732
logp1	delta_method	0.0825	0.0930623
logp1	delta_method	0.295	0.483557
logp1	delta_method	0.005	0.0243102
logp1	delta_method	0.5	1.11122
logp1	delta_method	0.005	0.0529646
logp1	delta_method	1.015	1.64697
logp1	delta_method	0.8525	1.18221
logp1	delta_method	0.0075	0.0251484
logp1	delta_method	0.01	0.0208379
logp1	delta_method	0.005	0.0158584
logp1	delta_method	0.0575	0.0942626
logp1	delta_method	0.1325	0.263609
logp1	delta_method	0.0225	0.0109616
logp1	delta_method	0.53	0.712611
logp1	delta_method	2.0425	2.2769
logp1	delta_method	0.0175	0.0513029
logp1	delta_method	0.4125	0.732527
logp1	delta_method	0.135	0.129818
logp1	delta_method	0.1725	0.353772
logp1	delta_method	0.2375	0.39525
logp1	delta_method	0.9925	1.11634
logp1	delta_method	0.005	0.00186635
logp1	delta_method	0.0675	0.0897548
logp1	delta_method	0.0025	0.000314559
logp1	delta_method	0.0025	0.000867481
logp1	delta_method	0.26	0.660416
logp1	delta_method	0.085	0.190023
logp1	delta_method	0.005	0.0613799
logp1	delta_method	0.0025	0.000366879
logp1	delta_method	0.0775	0.137261
logp1	delta_method	0.02	0.00975263
logp1	delta_method	1.7925	2.63483
logp1	delta_method	0.025	0.0680294
logp1	delta_method	0.0975	0.514768
logp1	delta_method	0.015	0.021522
logp1	delta_method	0.7425	0.933257
logp1	delta_method	0.0075	0.0019884
logp1	delta_method	9.5325	5.31359
logp1	delta_method	0.3675	0.662881
logp1	delta_method	0.005	0.000674745
logp1	delta_method	0.58	1.05652
logp1	delta_method	1.7075	1.89176
logp1	delta_method	0.17	0.149251
logp1	delta_method	1.69	2.29881
logp1	delta_method	0.02	0.011607
logp1	delta_method	0.0025	0.00114679
logp1	delta_method	0.01	0.0201162
logp1	delta_method	0.2575	0.709357
logp1	delta_method	0.01	0.0770176
logp1	delta_method	0.1775	0.409828
logp1	delta_method	1.2775	1.85823
logp1	delta_method	0.8675	1.70506
logp1	delta_method	0.0425	0.15418
logp1	delta_method	0.0125	0.0520671
logp1	delta_method	0.2275	0.564677
logp1	delta_method	0.0025	0.0298191
logp1	delta_method	0.975	1.44734
logp1	delta_method	0.73	1.15284
logp1	delta_method	0.0025	0.000743279
logp1	delta_method	0.005	0.0822259
logp1	delta_method	0.0025	0.00280949
logp1	delta_method	0.0025	0.000413406
logp1	delta_method	0.8025	1.01361
logp1	delta_method	0.0025	0.000787044
logp1	delta_method	0.0125	0.0376807
logp1	delta_method	0.085	0.167126
logp1	delta_method	0.16	0.256102
logp1	delta_method	0.535	0.812267
logp1	delta_method	0.0125	0.0655579
logp1	delta_method	0.08	0.122376
logp1	delta_method	0.3875	0.900844
logp1	delta_method	0.1125	0.165185
logp1	delta_method	0.0025	0.0349942
logp1	delta_method	0.02	0.0107287
logp1	delta_method	0.025	0.0215133
logp1	delta_method	0.335	0.482484
logp1	delta_method	0.0075	0.0396722
logp1	delta_method	1.6375	2.00423
logp1	delta_method	0.2025	0.592866
logp1	delta_method	0.575	1.02861
logp1	delta_method	0.445	1.35786
logp1	delta_method	0.0025	0.000562202
logp1	delta_method	0.575	0.882412
logp1	delta_method	0.09	0.120543
logp1	delta_method	0.5225	1.32762
logp1	delta_method	0.5475	1.16221
logp1	delta_method	0.32	0.789259
logp1	delta_method	1.47	2.05656
logp1	delta_method	0.5175	1.18283
logp1	delta_method	0.015	0.00849584
logp1	delta_method	0.07	0.0861702
logp1	delta_method	0.0025	0.0276169
logp1	delta_method	0.39	0.633794
logp1	delta_method	0.21	0.469596
logp1	delta_method	0.01	0.00385518
logp1	delta_method	0.0025	0.0237151
logp1	delta_method	0.015	0.0528311
logp1	delta_method	15.025	2.7044
logp1	delta_method	0.335	0.41429
logp1	delta_method	0.0725	0.208096
logp1	delta_method	0.1575	0.402761
logp1	delta_method	0.04	0.0821499
logp1	delta_method	0.015	0.0173449
logp1	delta_method	0.0025	0.000756783
logp1	delta_method	0.1225	0.324921
logp1	delta_method	0.07	0.123164
logp1	delta_method	0.02	0.0100519
logp1	delta_method	0.005	0.0190372
logp1	delta_method	0.475	0.806025
logp1	delta_method	27.0225	7.45487
logp1	delta_method	0.01	0.00562285
logp1	delta_method	0.0025	0.00186921
logp1	delta_method	0.0525	0.214782
logp1	delta_method	0.0025	0.0283189
logp1	delta_method	0.0025	0.000350647
logp1	delta_method	0.5175	0.972947
logp1	delta_method	0.36	0.421035
logp1	delta_method	0.0225	0.0115071
logp1	delta_method	0.0425	0.18729
logp1	delta_method	0.005	0.0358874
logp1	delta_method	0.1475	0.264093
logp1	delta_method	0.0025	0.00139355
logp1	delta_method	1.04	1.46318
logp1	delta_method	2.11	2.49425
logp1	delta_method	0.84	1.48244
logp1	delta_method	0.02	0.069213
logp1	delta_method	2.81	2.78353
logp1	delta_method	0.2675	0.837282
logp1	delta_method	0.0075	0.0501718
logp1	delta_method	0.0025	0.000931305
logp1	delta_method	0.105	0.220809
logp1	delta_method	0.1225	0.208573
logp1	delta_method	0.1925	0.437697
logp1	delta_method	0.0175	0.100057
logp1	delta_method	0.2925	0.593186
logp1	delta_method	0.635	1.15855
logp1	delta_method	0.2325	0.626146
logp1	delta_method	0.2775	0.645002
logp1	delta_method	0.5375	1.10441
logp1	delta_method	2.385	2.61135
logp1	delta_method	0.0025	0.00122564
logp1	delta_method	1.2475	2.34895
logp1	delta_method	1.2725	1.71463
logp1	delta_method	0.0025	0.00259454
logp1	delta_method	3.875	3.91527
logp1	delta_method	0.065	0.407563
logp1	delta_method	0.9425	1.96799
logp1	delta_method	0.0025	0.00201093
logp1	delta_method	2.6325	2.75535
logp1	delta_method	0.12	0.249776
logp1	delta_method	0.295	0.462631
logp1	delta_method	0.0025	0.00110046
logp1	delta_method	0.0025	0.000866252
logp1	delta_method	0.0425	0.0945904
logp1	delta_method	0.775	1.53997
logp1	delta_method	0.105	0.310552
logp1	delta_method	3.3925	3.02023
logp1	delta_method	0.6125	0.755047
logp1	delta_method	0.0375	0.053084
logp1	delta_method	0.11	0.210182
logp1	delta_method	0.0025	0.00339364
logp1	delta_method	0.1575	0.30461
logp1	delta_method	0.02	0.0113131
logp1	delta_method	0.0075	0.00415591
logp1	delta_method	0.005	0.018107
logp1	delta_method	2.0225	2.69739
logp1	delta_method	0.065	0.18514
logp1	delta_method	2.1825	2.82257
logp1	delta_method	2.365	2.97756
logp1	delta_method	0.0325	0.200264
logp1	delta_method	0.5275	0.85092
logp1	delta_method	0.0975	0.202606
logp1	delta_method	0.015	0.00642543
logp1	delta_method	0.2925	0.370216
logp1	delta_method	0.02	0.113736
logp1	delta_method	0.2525	0.661236
logp1	delta_method	0.095	0.168245
logp1	delta_method	0.335	0.68436
logp1	delta_method	0.0025	0.00550115
logp1	delta_method	0.0325	0.112519
logp1	delta_method	0.635	1.12265
logp1	delta_method	0.0375	0.0195417
logp1	delta_method	0.155	0.243862
logp1	delta_method	0.3825	0.851099
logp1	delta_method	0.0025	0.000539043
logp1	delta_method	1.165	2.03786
logp1	delta_method	0.01	0.0188737
logp1	delta_method	0.1625	0.387042
logp1	delta_method	0.0025	0.0134313
logp1	delta_method	0.0025	0.020775
logp1	delta_method	0.2525	0.27254
logp1	delta_method	0.1325	0.415969
logp1	delta_method	0.7825	1.47584
logp1	delta_method	0.1	0.161037
logp1	delta_method	0.175	0.138117
logp1	delta_method	0.2725	0.354002
logp1	delta_method	0.045	0.107758
logp1	delta_method	0.9875	1.15142
logp1	delta_method	0.01	0.036659
logp1	delta_method	0.21	0.341497
logp1	delta_method	1.04	1.10789
logp1	delta_method	0.01	0.00405922
logp1	delta_method	0.0175	0.150432
logp1	delta_method	0.0025	0.00274388
logp1	delta_method	0.0025	0.00209692
logp1	delta_method	1.48	1.83453
logp1	delta_method	1.1725	1.77469
logp1	delta_method	0.4075	1.13864
logp1	delta_method	0.065	0.203967
logp1	delta_method	0.0025	0.0154488
logp1	delta_method	0.475	1.32709
logp1	delta_method	0.035	0.0308932
logp1	delta_method	0.305	0.454904
logp1	delta_method	0.245	0.820089
logp1	delta_method	0.405	0.596351
logp1	delta_method	0.06	0.0535535
logp1	delta_method	0.26	0.569577
logp1	delta_method	0.025	0.0532516
logp1	delta_method	0.0025	0.00736602
logp1	delta_method	0.3675	0.728035
logp1	delta_method	0.045	0.0766873
logp1	delta_method	0.36	0.80306
logp1	delta_method	0.0025	0.00114679
logp1	delta_method	1.0175	1.27455
logp1	delta_method	0.0175	0.0414528
logp1	delta_method	0.005	0.00347565
logp1	delta_method	0.0975	0.209613
logp1	delta_method	0.0025	0.00625296
logp1	delta_method	0.03	0.102552
logp1	delta_method	0.0025	0.0321654
logp1	delta_method	0.0025	0.000250049
logp1	delta_method	0.195	0.689259
logp1	delta_method	0.67	1.28898
logp1	delta_method	0.02	0.0435444
logp1	delta_method	0.11	0.206985
logp1	delta_method	0.0025	0.0013671
logp1	delta_method	0.01	0.00229839
logp1	delta_method	0.04	0.122863
logp1	delta_method	0.6325	1.11499
logp1	delta_method	0.0075	0.0364492
logp1	delta_method	0.055	0.117876
logp1	delta_method	1.4475	1.9719
logp1	delta_method	0.015	0.00585765
logp1	delta_method	0.6925	0.951098
logp1	delta_method	0.0175	0.0334907
logp1	delta_method	0.375	0.479516
logp1	delta_method	0.17	0.285985
logp1	delta_method	12.9175	4.09161
logp1	delta_method	0.01	0.0822082
logp1	delta_method	0.0025	0.000314559
logp1	delta_method	0.0225	0.0351017
logp1	delta_method	0.0575	0.277631
logp1	delta_method	0.1775	0.350133
logp1	delta_method	0.04	0.0272812
logp1	delta_method	0.045	0.201201
logp1	delta_method	0.0025	0.0374206
logp1	delta_method	0.005	0.00234086
logp1	delta_method	0.315	0.933322
logp1	delta_method	0.65	1.26687
logp1	delta_method	0.005	0.00664724
logp1	delta_method	0.9375	1.60605
logp1	delta_method	0.335	1.01205
logp1	delta_method	0.0525	0.0728581
logp1	delta_method	0.0275	0.017618
logp1	delta_method	0.315	0.639144
logp1	delta_method	0.16	0.464004
logp1	delta_method	0.0275	0.0221199
logp1	delta_method	0.075	0.253231
logp1	delta_method	0.025	0.109348
logp1	delta_method	0.005	0.0684591
logp1	delta_method	0.055	0.220272
logp1	delta_method	0.01	0.0323955
logp1	delta_method	0.1675	0.152064
logp1	delta_method	0.0425	0.227798
logp1	delta_method	0.57	1.06688
logp1	delta_method	0.0075	0.00305529
logp1	delta_method	0.0075	0.0420633
logp1	delta_method	0.175	0.724061
logp1	delta_method	0.1125	0.1152
logp1	delta_method	0.005	0.00224501
logp1	delta_method	0.0025	0.0286571
logp1	delta_method	0.08	0.258669
logp1	delta_method	0.05	0.11563
logp1	delta_method	0.125	0.199863
logp1	delta_method	0.1925	0.513187
logp1	delta_method	1.5825	2.2806
logp1	delta_method	0.6525	0.893459
logp1	delta_method	0.0025	0.000836554
logp1	delta_method	0.015	0.0476527
logp1	delta_method	0.255	0.772929
logp1	delta_method	5.7075	3.80151
logp1	delta_method	0.0025	0.00170507
logp1	delta_method	0.0475	0.0570098
logp1	delta_method	0.13	0.168828
logp1	delta_method	0.1375	0.405881
logp1	delta_method	0.0025	0.0712272
logp1	delta_method	0.41	0.700058
logp1	delta_method	0.0875	0.178128
logp1	delta_method	0.03	0.0320863
logp1	delta_method	0.28	0.710717
logp1	delta_method	0.055	0.0806752
logp1	delta_method	0.3	0.440868
logp1	delta_method	0.1225	0.396569
logp1	delta_method	0.25	0.659334
logp1	delta_method	0.16	0.349459
logp1	delta_method	0.075	0.11216
logp1	delta_method	0.2725	0.466291
logp1	delta_method	0.1275	0.307675
logp1	delta_method	0.065	0.167872
logp1	delta_method	0.0025	0.000361876
logp1	delta_method	0.3175	0.293222
logp1	delta_method	0.335	0.582935
logp1	delta_method	0.2325	0.650091
logp1	delta_method	0.3225	0.641174
logp1	delta_method	0.0675	0.161971
logp1	delta_method	0.395	0.75693
logp1	delta_method	0.415	0.491488
logp1	delta_method	0.2325	0.288438
logp1	delta_method	0.0025	0.00250957
logp1	delta_method	0.1	0.152286
logp1	delta_method	0.3075	0.484652
logp1	delta_method	0.005	0.0562585
logp1	delta_method	0.345	0.824786
logp1	delta_method	0.01	0.00438572
logp1	delta_method	0.0675	0.180374
logp1	delta_method	0.0525	0.217785
logp1	delta_method	3.74	3.42599
logp1	delta_method	0.0525	0.309129
logp1	delta_method	0.0875	0.271753
logp1	delta_method	0.0625	0.0654196
logp1	delta_method	0.0075	0.0215014
logp1	delta_method	0.115	0.259798
logp1	delta_method	0.95	1.17185
logp1	delta_method	0.0025	0.0016356
logp1	delta_method	0.0175	0.0724309
logp1	delta_method	0.1025	0.280918
logp1	delta_method	7.07	3.17597
logp1	delta_method	0.2275	0.258869
logp1	delta_method	10.675	4.24124
logp1	delta_method	0.4875	0.969202
logp1	delta_method	0.77	1.38338
logp1	delta_method	0.0025	0.0219292
logp1	delta_method	3.3975	3.06835
logp1	delta_method	0.0025	0.00122564
logp1	delta_method	1.1275	1.43424
logp1	delta_method	0.045	0.0724555
logp1	delta_method	0.0175	0.00842492
logp1	delta_method	0.8425	1.30764
logp1	delta_method	0.005	0.0245634
logp1	delta_method	0.005	0.014016
logp1	delta_method	0.955	1.62231
logp1	delta_method	0.0175	0.0327647
logp1	delta_method	0.89	2.38509
logp1	delta_method	0.28	0.78293
logp1	delta_method	0.0025	0.000836554
logp1	delta_method	0.035	0.0789471
logp1	delta_method	0.0775	0.172309
logp1	delta_method	0.6325	1.07147
logp1	delta_method	0.0025	0.0299767
logp1	delta_method	0.42	0.907781
logp1	delta_method	0.945	1.21094
logp1	delta_method	0.0075	0.00645941
logp1	delta_method	0.1925	0.454621
logp1	delta_method	0.0025	0.00209614
logp1	delta_method	0.0025	0.00083423
logp1	delta_method	0.0325	0.156052
logp1	delta_method	0.6475	0.771841
logp1	delta_method	0.1925	0.373331
logp1	delta_method	0.7625	1.56991
logp1	delta_method	0.0025	0.00736602
logp1	delta_method	0.095	0.222928
logp1	delta_method	0.005	0.00149273
logp1	delta_method	0.16	0.538415
logp1	delta_method	0.6975	1.41332
logp1	delta_method	0.32	0.935166
logp1	delta_method	0.1225	0.196064
logp1	delta_method	0.0375	0.0820289
logp1	delta_method	1.13	1.52791
logp1	delta_method	0.81	1.27536
logp1	delta_method	0.7475	1.31264
logp1	delta_method	0.2775	0.431861
logp1	delta_method	0.09	0.174921
logp1	delta_method	0.0925	0.366461
logp1	delta_method	0.0675	0.122438
logp1	delta_method	0.11	0.456039
logp1	delta_method	1.0575	1.76353
logp1	delta_method	0.365	1.00999
logp1	delta_method	0.005	0.0323104
logp1	delta_method	0.0925	0.289408
logp1	delta_method	0.0025	0.00235926
logp1	delta_method	0.0025	0.022694
logp1	delta_method	0.0075	0.0145528
logp1	delta_method	0.2675	0.885803
logp1	delta_method	0.435	2.03779
logp1	delta_method	0.085	0.191271
[truncated: 8,389 more rows]

## Sheet: Bimodal Expression Pattern
transformation	family	cell_of_interest	gene_expr
logp1	delta_method	TRUE	10.494
logp1	delta_method	TRUE	10.4699
logp1	delta_method	TRUE	10.5975
logp1	delta_method	TRUE	10.0496
logp1	delta_method	TRUE	9.14002
logp1	delta_method	TRUE	10.2361
logp1	delta_method	TRUE	10.0703
logp1	delta_method	TRUE	10.3883
logp1	delta_method	TRUE	10.1012
logp1	delta_method	TRUE	10.2091
logp1	delta_method	TRUE	9.80472
logp1	delta_method	TRUE	10.2435
logp1	delta_method	TRUE	9.7065
logp1	delta_method	TRUE	9.87331
logp1	delta_method	TRUE	10.1788
logp1	delta_method	TRUE	10.2157
logp1	delta_method	TRUE	10.317
logp1	delta_method	TRUE	10.2148
logp1	delta_method	TRUE	9.87144
logp1	delta_method	TRUE	10.6916
logp1	delta_method	TRUE	10.2047
logp1	delta_method	TRUE	10.0728
logp1	delta_method	TRUE	10.1228
logp1	delta_method	TRUE	10.2346
logp1	delta_method	TRUE	9.68013
logp1	delta_method	TRUE	9.81498
logp1	delta_method	TRUE	10.1683
logp1	delta_method	TRUE	10.0903
logp1	delta_method	TRUE	9.99067
logp1	delta_method	TRUE	10.3805
logp1	delta_method	TRUE	10.1344
logp1	delta_method	TRUE	10.3561
logp1	delta_method	TRUE	10.0239
logp1	delta_method	TRUE	10.0923
logp1	delta_method	TRUE	10.3014
logp1	delta_method	TRUE	9.74156
logp1	delta_method	TRUE	9.92828
logp1	delta_method	TRUE	8.87512
logp1	delta_method	TRUE	10.4552
logp1	delta_method	TRUE	10.3796
logp1	delta_method	TRUE	10.077
logp1	delta_method	TRUE	10.6876
logp1	delta_method	TRUE	9.89116
logp1	delta_method	TRUE	10.3481
logp1	delta_method	TRUE	9.45234
logp1	delta_method	TRUE	10.3601
logp1	delta_method	TRUE	10.1298
logp1	delta_method	TRUE	10.4401
logp1	delta_method	TRUE	9.90715
logp1	delta_method	TRUE	10.3772
logp1	delta_method	TRUE	10.4485
logp1	delta_method	TRUE	10.251
logp1	delta_method	TRUE	10.0486
logp1	delta_method	TRUE	10.5523
logp1	delta_method	TRUE	9.76066
logp1	delta_method	TRUE	4.72776
logp1	delta_method	TRUE	9.52449
logp1	delta_method	TRUE	10.2912
logp1	delta_method	TRUE	10.4137
logp1	delta_method	TRUE	10.0331
logp1	delta_method	TRUE	9.11362
logp1	delta_method	TRUE	10.1473
logp1	delta_method	TRUE	9.82051
logp1	delta_method	TRUE	10.6354
logp1	delta_method	TRUE	10.3734
logp1	delta_method	TRUE	10.3545
logp1	delta_method	TRUE	9.73332
logp1	delta_method	TRUE	9.77528
logp1	delta_method	TRUE	10.541
logp1	delta_method	TRUE	10.2782
logp1	delta_method	TRUE	10.5377
logp1	delta_method	TRUE	10.4798
logp1	delta_method	TRUE	7.75281
logp1	delta_method	TRUE	10.5823
logp1	delta_method	TRUE	10.3023
logp1	delta_method	TRUE	10.1053
logp1	delta_method	TRUE	10.3855
logp1	delta_method	TRUE	9.38035
logp1	delta_method	TRUE	10.0648
logp1	delta_method	TRUE	9.9643
logp1	delta_method	TRUE	10.0028
logp1	delta_method	TRUE	10.3668
logp1	delta_method	TRUE	10.4565
logp1	delta_method	TRUE	10.0942
logp1	delta_method	TRUE	10.5511
logp1	delta_method	TRUE	7.74821
logp1	delta_method	TRUE	9.99113
logp1	delta_method	TRUE	10.1031
logp1	delta_method	TRUE	10.6622
logp1	delta_method	TRUE	9.84761
logp1	delta_method	TRUE	10.5083
logp1	delta_method	TRUE	10.6833
logp1	delta_method	TRUE	10.5262
logp1	delta_method	TRUE	10.6985
logp1	delta_method	TRUE	9.99884
logp1	delta_method	TRUE	10.5181
logp1	delta_method	TRUE	10.6314
logp1	delta_method	TRUE	10.3762
logp1	delta_method	TRUE	10.0597
logp1	delta_method	TRUE	6.41348
logp1	delta_method	TRUE	10.2649
logp1	delta_method	TRUE	9.88183
logp1	delta_method	TRUE	10.2702
logp1	delta_method	TRUE	3.24751
logp1	delta_method	TRUE	10.2484
logp1	delta_method	TRUE	10.1716
logp1	delta_method	TRUE	5.14549
logp1	delta_method	TRUE	10.5493
logp1	delta_method	TRUE	9.75887
logp1	delta_method	TRUE	5.29856
logp1	delta_method	TRUE	9.82007
logp1	delta_method	TRUE	10.3456
logp1	delta_method	TRUE	10.309
logp1	delta_method	TRUE	10.1981
logp1	delta_method	TRUE	10.1933
logp1	delta_method	TRUE	9.99536
logp1	delta_method	TRUE	10.3835
logp1	delta_method	TRUE	10.3544
logp1	delta_method	TRUE	9.60254
logp1	delta_method	TRUE	4.24119
logp1	delta_method	TRUE	8.73504
logp1	delta_method	TRUE	8.77228
logp1	delta_method	TRUE	9.7034
logp1	delta_method	TRUE	3.39327
logp1	delta_method	TRUE	10.2702
logp1	delta_method	TRUE	10.8663
logp1	delta_method	TRUE	10.2144
logp1	delta_method	TRUE	10.0521
logp1	delta_method	TRUE	10.6636
logp1	delta_method	TRUE	10.0527
logp1	delta_method	TRUE	9.38026
logp1	delta_method	TRUE	8.40099
logp1	delta_method	TRUE	8.74969
logp1	delta_method	TRUE	10.529
logp1	delta_method	TRUE	9.71222
logp1	delta_method	TRUE	10.3206
logp1	delta_method	TRUE	3.24062
logp1	delta_method	TRUE	10.3491
logp1	delta_method	TRUE	10.1403
logp1	delta_method	TRUE	5.11366
logp1	delta_method	TRUE	9.27704
logp1	delta_method	TRUE	10.5445
logp1	delta_method	TRUE	10.3701
logp1	delta_method	TRUE	10.4761
logp1	delta_method	TRUE	7.44599
logp1	delta_method	TRUE	4.9671
logp1	delta_method	TRUE	10.2889
logp1	delta_method	TRUE	9.81642
logp1	delta_method	TRUE	10.163
logp1	delta_method	TRUE	10.3731
logp1	delta_method	TRUE	10.0986
logp1	delta_method	TRUE	9.06535
logp1	delta_method	TRUE	4.4729
logp1	delta_method	TRUE	9.06001
logp1	delta_method	TRUE	10.1615
logp1	delta_method	TRUE	9.64662
logp1	delta_method	TRUE	10.0303
logp1	delta_method	TRUE	9.96136
logp1	delta_method	TRUE	10.0089
logp1	delta_method	TRUE	10.324
logp1	delta_method	TRUE	10.0744
logp1	delta_method	TRUE	10.2667
logp1	delta_method	TRUE	10.255
logp1	delta_method	TRUE	8.36704
logp1	delta_method	TRUE	10.0236
logp1	delta_method	TRUE	10.1959
logp1	delta_method	TRUE	9.90897
logp1	delta_method	TRUE	9.36744
logp1	delta_method	TRUE	10.2091
logp1	delta_method	TRUE	10.5087
logp1	delta_method	TRUE	9.97379
logp1	delta_method	TRUE	9.81093
logp1	delta_method	TRUE	9.89592
logp1	delta_method	TRUE	10.4049
logp1	delta_method	TRUE	10.1013
logp1	delta_method	TRUE	10.52
logp1	delta_method	TRUE	10.119
logp1	delta_method	TRUE	10.0114
logp1	delta_method	TRUE	10.0788
logp1	delta_method	TRUE	10.7404
logp1	delta_method	TRUE	10.3652
logp1	delta_method	TRUE	10.5311
logp1	delta_method	TRUE	10.2851
logp1	delta_method	TRUE	10.4559
logp1	delta_method	TRUE	10.0296
logp1	delta_method	TRUE	9.9323
logp1	delta_method	TRUE	10.2091
logp1	delta_method	TRUE	10.0787
logp1	delta_method	TRUE	10.5474
logp1	delta_method	TRUE	10.5397
logp1	delta_method	TRUE	9.41061
logp1	delta_method	TRUE	10.4899
logp1	delta_method	TRUE	9.89701
logp1	delta_method	TRUE	10.102
logp1	delta_method	TRUE	9.84208
logp1	delta_method	TRUE	10.2139
logp1	delta_method	TRUE	10.3453
logp1	delta_method	TRUE	9.61769
logp1	delta_method	TRUE	10.1224
logp1	delta_method	TRUE	10.4255
logp1	delta_method	TRUE	10.5929
logp1	delta_method	TRUE	9.7337
logp1	delta_method	TRUE	9.8215
logp1	delta_method	TRUE	10.097
logp1	delta_method	TRUE	9.39868
logp1	delta_method	TRUE	10.2028
logp1	delta_method	TRUE	10.2218
logp1	delta_method	TRUE	10.6623
logp1	delta_method	TRUE	10.2138
logp1	delta_method	TRUE	3.93064
logp1	delta_method	TRUE	10.0711
logp1	delta_method	TRUE	10.8413
logp1	delta_method	TRUE	10.3337
logp1	delta_method	TRUE	10.0605
logp1	delta_method	TRUE	9.16202
logp1	delta_method	TRUE	10.1109
logp1	delta_method	TRUE	10.3082
logp1	delta_method	TRUE	10.0674
logp1	delta_method	TRUE	10.3804
logp1	delta_method	TRUE	10.0391
logp1	delta_method	TRUE	9.56483
logp1	delta_method	TRUE	10.1756
logp1	delta_method	TRUE	10.1201
logp1	delta_method	TRUE	9.4027
logp1	delta_method	TRUE	10.3467
logp1	delta_method	TRUE	9.34483
logp1	delta_method	TRUE	10.2664
logp1	delta_method	TRUE	9.43173
logp1	delta_method	TRUE	3.98654
logp1	delta_method	TRUE	9.09698
logp1	delta_method	TRUE	10.0228
logp1	delta_method	TRUE	10.2286
logp1	delta_method	TRUE	9.61696
logp1	delta_method	TRUE	9.99375
logp1	delta_method	TRUE	9.97737
logp1	delta_method	TRUE	10.7864
logp1	delta_method	TRUE	10.764
logp1	delta_method	TRUE	10.369
logp1	delta_method	TRUE	10.3031
logp1	delta_method	TRUE	7.57943
logp1	delta_method	TRUE	9.85673
logp1	delta_method	TRUE	10.4158
logp1	delta_method	TRUE	10.6474
logp1	delta_method	TRUE	9.76234
logp1	delta_method	TRUE	10.179
logp1	delta_method	TRUE	7.95402
logp1	delta_method	TRUE	10.2658
logp1	delta_method	TRUE	9.74272
logp1	delta_method	TRUE	10.0947
logp1	delta_method	TRUE	9.68107
logp1	delta_method	TRUE	10.3463
logp1	delta_method	TRUE	9.98686
logp1	delta_method	TRUE	9.28166
logp1	delta_method	TRUE	10.6087
logp1	delta_method	TRUE	9.24781
logp1	delta_method	TRUE	10.4042
logp1	delta_method	TRUE	9.73752
logp1	delta_method	TRUE	9.73943
logp1	delta_method	TRUE	10.1702
logp1	delta_method	TRUE	9.71859
logp1	delta_method	TRUE	7.87552
logp1	delta_method	TRUE	10.2199
logp1	delta_method	TRUE	9.15302
logp1	delta_method	TRUE	10.2286
logp1	delta_method	TRUE	9.65578
logp1	delta_method	TRUE	10.2651
logp1	delta_method	TRUE	10.1464
logp1	delta_method	TRUE	8.6643
logp1	delta_method	TRUE	10.2073
logp1	delta_method	TRUE	10.5612
logp1	delta_method	TRUE	10.1389
logp1	delta_method	TRUE	9.12527
logp1	delta_method	TRUE	9.01096
logp1	delta_method	TRUE	10.0096
logp1	delta_method	TRUE	10.2323
logp1	delta_method	TRUE	2.83631
logp1	delta_method	TRUE	10.6427
logp1	delta_method	TRUE	10.6932
logp1	delta_method	TRUE	9.24449
logp1	delta_method	TRUE	9.0188
logp1	delta_method	TRUE	7.29091
logp1	delta_method	TRUE	10.4969
logp1	delta_method	TRUE	4.72059
logp1	delta_method	TRUE	9.93943
logp1	delta_method	TRUE	9.08402
logp1	delta_method	TRUE	5.25271
logp1	delta_method	TRUE	9.94082
logp1	delta_method	TRUE	10.5083
logp1	delta_method	TRUE	10.0974
logp1	delta_method	TRUE	10.1441
logp1	delta_method	TRUE	10.2873
logp1	delta_method	TRUE	10.3296
logp1	delta_method	TRUE	9.94907
logp1	delta_method	TRUE	10.0172
logp1	delta_method	TRUE	10.3778
logp1	delta_method	TRUE	10.7982
logp1	delta_method	TRUE	10.0547
logp1	delta_method	TRUE	10.3575
logp1	delta_method	TRUE	10.5748
logp1	delta_method	TRUE	10.307
logp1	delta_method	TRUE	10.275
logp1	delta_method	TRUE	10.2146
logp1	delta_method	TRUE	10.2592
logp1	delta_method	TRUE	10.2333
logp1	delta_method	TRUE	10.4461
logp1	delta_method	TRUE	10.2678
logp1	delta_method	TRUE	10.5238
logp1	delta_method	TRUE	10.493
logp1	delta_method	TRUE	10.5846
logp1	delta_method	TRUE	10.311
logp1	delta_method	TRUE	10.413
logp1	delta_method	TRUE	10.2597
logp1	delta_method	TRUE	10.4586
logp1	delta_method	TRUE	10.1292
logp1	delta_method	TRUE	10.4401
logp1	delta_method	TRUE	10.3128
logp1	delta_method	TRUE	10.4056
logp1	delta_method	TRUE	10.6878
logp1	delta_method	TRUE	10.4917
logp1	delta_method	TRUE	10.2463
logp1	delta_method	TRUE	10.4786
logp1	delta_method	TRUE	10.6268
logp1	delta_method	TRUE	10.3589
logp1	delta_method	TRUE	9.94669
logp1	delta_method	TRUE	10.1221
logp1	delta_method	TRUE	10.3383
logp1	delta_method	TRUE	10.4516
logp1	delta_method	TRUE	10.3731
logp1	delta_method	TRUE	8.63865
logp1	delta_method	TRUE	10.1903
logp1	delta_method	TRUE	10.1728
logp1	delta_method	TRUE	10.7539
logp1	delta_method	TRUE	10.5349
logp1	delta_method	TRUE	9.9595
logp1	delta_method	TRUE	10.2442
logp1	delta_method	TRUE	10.8086
logp1	delta_method	TRUE	10.4306
logp1	delta_method	TRUE	10.699
logp1	delta_method	TRUE	10.5226
logp1	delta_method	TRUE	9.74658
logp1	delta_method	TRUE	10.1562
logp1	delta_method	TRUE	10.3573
logp1	delta_method	TRUE	10.3323
logp1	delta_method	TRUE	10.0551
logp1	delta_method	TRUE	10.6241
logp1	delta_method	TRUE	10.4322
logp1	delta_method	TRUE	10.6316
logp1	delta_method	TRUE	10.6696
logp1	delta_method	TRUE	10.5193
logp1	delta_method	TRUE	10.3859
logp1	delta_method	TRUE	10.4124
logp1	delta_method	TRUE	10.1772
logp1	delta_method	TRUE	10.6797
logp1	delta_method	TRUE	10.777
logp1	delta_method	TRUE	10.1509
logp1	delta_method	TRUE	10.3775
logp1	delta_method	TRUE	10.3822
logp1	delta_method	TRUE	10.9392
logp1	delta_method	TRUE	10.4696
logp1	delta_method	TRUE	10.4969
logp1	delta_method	TRUE	10.9203
logp1	delta_method	TRUE	10.353
logp1	delta_method	TRUE	10.6152
logp1	delta_method	TRUE	10.6751
logp1	delta_method	TRUE	10.0252
logp1	delta_method	TRUE	10.5948
logp1	delta_method	TRUE	10.4878
logp1	delta_method	TRUE	10.2988
logp1	delta_method	TRUE	10.4721
logp1	delta_method	TRUE	10.7565
logp1	delta_method	TRUE	10.6583
logp1	delta_method	TRUE	10.2007
logp1	delta_method	TRUE	10.9912
logp1	delta_method	TRUE	10.2301
logp1	delta_method	TRUE	10.7732
logp1	delta_method	TRUE	10.1958
logp1	delta_method	TRUE	10.658
logp1	delta_method	TRUE	10.6599
logp1	delta_method	TRUE	10.7277
logp1	delta_method	TRUE	10.6718
logp1	delta_method	TRUE	10.2467
logp1	delta_method	TRUE	10.4346
logp1	delta_method	TRUE	10.4906
logp1	delta_method	TRUE	10.2015
logp1	delta_method	TRUE	10.1385
logp1	delta_method	TRUE	9.84623
logp1	delta_method	TRUE	10.7075
logp1	delta_method	TRUE	10.3787
logp1	delta_method	TRUE	10.292
logp1	delta_method	TRUE	10.2217
logp1	delta_method	TRUE	10.5543
logp1	delta_method	TRUE	10.4278
logp1	delta_method	TRUE	10.6623
logp1	delta_method	TRUE	10.2017
logp1	delta_method	TRUE	10.0214
logp1	delta_method	TRUE	10.3194
logp1	delta_method	TRUE	10.5034
logp1	delta_method	TRUE	10.7198
logp1	delta_method	TRUE	10.2184
logp1	delta_method	TRUE	10.443
logp1	delta_method	TRUE	10.5242
logp1	delta_method	TRUE	10.599
logp1	delta_method	TRUE	10.5044
logp1	delta_method	TRUE	10.4878
logp1	delta_method	TRUE	10.6519
logp1	delta_method	TRUE	10.7356
logp1	delta_method	TRUE	10.5448
logp1	delta_method	TRUE	10.6615
logp1	delta_method	TRUE	10.731
logp1	delta_method	TRUE	10.8984
logp1	delta_method	TRUE	10.3856
logp1	delta_method	TRUE	10.3055
logp1	delta_method	TRUE	10.47
logp1	delta_method	TRUE	10.4784
logp1	delta_method	TRUE	10.4731
logp1	delta_method	TRUE	10.2754
logp1	delta_method	TRUE	9.945
logp1	delta_method	TRUE	10.7814
logp1	delta_method	TRUE	10.6289
logp1	delta_method	TRUE	10.0898
logp1	delta_method	TRUE	10.1488
logp1	delta_method	TRUE	10.3236
logp1	delta_method	TRUE	10.0868
logp1	delta_method	TRUE	10.2264
logp1	delta_method	TRUE	10.3447
logp1	delta_method	TRUE	10.4802
logp1	delta_method	TRUE	10.3008
logp1	delta_method	TRUE	9.98699
logp1	delta_method	TRUE	10.7462
logp1	delta_method	TRUE	10.658
logp1	delta_method	TRUE	10.7233
logp1	delta_method	TRUE	10.4704
logp1	delta_method	TRUE	10.4658
logp1	delta_method	TRUE	10.5714
logp1	delta_method	TRUE	10.5732
logp1	delta_method	TRUE	9.95405
logp1	delta_method	TRUE	10.1462
logp1	delta_method	TRUE	10.4845
logp1	delta_method	TRUE	10.0956
logp1	delta_method	TRUE	10.67
logp1	delta_method	TRUE	10.6361
logp1	delta_method	TRUE	10.57
logp1	delta_method	TRUE	10.349
logp1	delta_method	TRUE	10.696
logp1	delta_method	TRUE	10.9103
logp1	delta_method	TRUE	10.4713
logp1	delta_method	TRUE	10.4612
logp1	delta_method	TRUE	10.8883
logp1	delta_method	TRUE	10.5304
logp1	delta_method	TRUE	10.614
logp1	delta_method	TRUE	10.4427
logp1	delta_method	TRUE	9.50501
logp1	delta_method	TRUE	10.2469
logp1	delta_method	TRUE	9.61534
logp1	delta_method	TRUE	10.8837
logp1	delta_method	TRUE	10.5781
logp1	delta_method	TRUE	10.7995
logp1	delta_method	TRUE	10.37
logp1	delta_method	TRUE	10.741
logp1	delta_method	TRUE	10.5578
logp1	delta_method	TRUE	10.1282
logp1	delta_method	TRUE	10.1187
logp1	delta_method	TRUE	10.6187
logp1	delta_method	TRUE	10.4929
logp1	delta_method	TRUE	10.402
logp1	delta_method	TRUE	10.6985
logp1	delta_method	TRUE	10.5681
logp1	delta_method	TRUE	10.4485
logp1	delta_method	TRUE	10.2063
logp1	delta_method	TRUE	10.056
logp1	delta_method	TRUE	10.5583
logp1	delta_method	TRUE	10.4704
logp1	delta_method	TRUE	10.6146
logp1	delta_method	TRUE	10.8405
logp1	delta_method	TRUE	10.5673
logp1	delta_method	TRUE	10.9833
logp1	delta_method	TRUE	10.2479
logp1	delta_method	TRUE	10.7931
logp1	delta_method	TRUE	10.1325
logp1	delta_method	TRUE	10.6879
logp1	delta_method	TRUE	10.6637
logp1	delta_method	TRUE	10.4411
logp1	delta_method	TRUE	9.27277
logp1	delta_method	TRUE	10.7032
logp1	delta_method	TRUE	10.5763
logp1	delta_method	TRUE	10.2891
logp1	delta_method	TRUE	10.0671
logp1	delta_method	TRUE	9.57979
logp1	delta_method	TRUE	10.3838
logp1	delta_method	TRUE	11.0858
logp1	delta_method	TRUE	10.3699
logp1	delta_method	TRUE	10.4713
logp1	delta_method	TRUE	9.79157
logp1	delta_method	TRUE	10.5214
logp1	delta_method	TRUE	10.5423
logp1	delta_method	TRUE	10.7651
logp1	delta_method	TRUE	10.7633
logp1	delta_method	TRUE	10.1325
logp1	delta_method	TRUE	10.2336
logp1	delta_method	TRUE	10.6636
logp1	delta_method	TRUE	10.5336
logp1	delta_method	TRUE	10.7577
logp1	delta_method	TRUE	10.5708
logp1	delta_method	TRUE	10.1646
logp1	delta_method	TRUE	10.4847
logp1	delta_method	TRUE	10.2025
logp1	delta_method	TRUE	10.97
logp1	delta_method	TRUE	10.8416
logp1	delta_method	TRUE	10.5026
logp1	delta_method	TRUE	10.4966
logp1	delta_method	TRUE	10.3902
logp1	delta_method	TRUE	10.4597
logp1	delta_method	TRUE	10.1733
logp1	delta_method	TRUE	10.5744
logp1	delta_method	TRUE	10.4897
logp1	delta_method	TRUE	10.8019
logp1	delta_method	TRUE	10.4351
logp1	delta_method	TRUE	10.3457
logp1	delta_method	TRUE	10.4058
logp1	delta_method	TRUE	10.3427
logp1	delta_method	TRUE	10.6258
logp1	delta_method	TRUE	10.4007
logp1	delta_method	TRUE	10.3196
logp1	delta_method	TRUE	10.7195
logp1	delta_method	TRUE	10.206
logp1	delta_method	TRUE	11.1003
logp1	delta_method	TRUE	10.3646
logp1	delta_method	TRUE	10.4008
logp1	delta_method	TRUE	10.246
logp1	delta_method	TRUE	10.4756
logp1	delta_method	TRUE	10.4196
logp1	delta_method	TRUE	10.5781
logp1	delta_method	TRUE	10.5625
logp1	delta_method	TRUE	10.4862
logp1	delta_method	TRUE	10.3788
logp1	delta_method	TRUE	10.3153
logp1	delta_method	TRUE	10.0286
logp1	delta_method	TRUE	10.822
logp1	delta_method	TRUE	10.361
logp1	delta_method	TRUE	10.3257
logp1	delta_method	TRUE	10.5705
logp1	delta_method	TRUE	9.31124
logp1	delta_method	TRUE	6.58104
logp1	delta_method	TRUE	10.148
logp1	delta_method	TRUE	10.8621
logp1	delta_method	TRUE	10.2938
logp1	delta_method	TRUE	10.5043
logp1	delta_method	TRUE	8.25478
logp1	delta_method	TRUE	10.8276
logp1	delta_method	TRUE	10.8215
logp1	delta_method	TRUE	10.0883
logp1	delta_method	TRUE	10.6123
logp1	delta_method	TRUE	10.0392
logp1	delta_method	TRUE	10.366
logp1	delta_method	TRUE	10.3696
logp1	delta_method	TRUE	10.52
logp1	delta_method	TRUE	10.4791
logp1	delta_method	TRUE	10.776
logp1	delta_method	TRUE	10.7578
logp1	delta_method	TRUE	10.5709
logp1	delta_method	TRUE	10.6797
logp1	delta_method	TRUE	10.8907
logp1	delta_method	TRUE	10.1021
logp1	delta_method	TRUE	10.552
logp1	delta_method	TRUE	10.4687
logp1	delta_method	TRUE	10.655
logp1	delta_method	TRUE	10.5987
logp1	delta_method	TRUE	10.6328
logp1	delta_method	TRUE	10.7376
logp1	delta_method	TRUE	10.4592
logp1	delta_method	TRUE	10.3618
logp1	delta_method	TRUE	10.2968
logp1	delta_method	TRUE	10.8028
logp1	delta_method	TRUE	10.5242
logp1	delta_method	TRUE	10.3774
logp1	delta_method	TRUE	10.242
logp1	delta_method	TRUE	10.5137
logp1	delta_method	TRUE	10.1704
logp1	delta_method	TRUE	10.5853
logp1	delta_method	TRUE	9.89412
logp1	delta_method	TRUE	10.117
logp1	delta_method	TRUE	10.3282
logp1	delta_method	TRUE	9.91685
logp1	delta_method	TRUE	10.4268
logp1	delta_method	TRUE	10.2862
logp1	delta_method	TRUE	10.5322
logp1	delta_method	TRUE	10.3178
logp1	delta_method	TRUE	10.0956
logp1	delta_method	TRUE	10.7284
logp1	delta_method	TRUE	10.4255
logp1	delta_method	TRUE	10.2762
logp1	delta_method	TRUE	10.0503
logp1	delta_method	TRUE	9.86371
logp1	delta_method	TRUE	10.2848
logp1	delta_method	TRUE	10.3412
logp1	delta_method	TRUE	10.3251
logp1	delta_method	TRUE	10.242
logp1	delta_method	TRUE	10.2454
logp1	delta_method	TRUE	10.4941
logp1	delta_method	TRUE	10.4062
logp1	delta_method	TRUE	10.3471
logp1	delta_method	TRUE	10.3197
logp1	delta_method	TRUE	10.2162
logp1	delta_method	TRUE	10.1559
logp1	delta_method	TRUE	9.70075
logp1	delta_method	TRUE	10.0117
logp1	delta_method	TRUE	10.4787
logp1	delta_method	TRUE	10.3409
logp1	delta_method	TRUE	10.3322
logp1	delta_method	TRUE	10.4559
logp1	delta_method	TRUE	10.7545
logp1	delta_method	TRUE	9.81723
logp1	delta_method	TRUE	9.92273
logp1	delta_method	TRUE	10.5344
logp1	delta_method	TRUE	8.93365
logp1	delta_method	TRUE	10.1933
logp1	delta_method	TRUE	10.0025
logp1	delta_method	TRUE	10.4867
logp1	delta_method	TRUE	10.4807
logp1	delta_method	TRUE	10.4042
logp1	delta_method	TRUE	10.2113
logp1	delta_method	TRUE	10.1213
logp1	delta_method	TRUE	10.4031
logp1	delta_method	TRUE	10.4284
logp1	delta_method	TRUE	9.78409
logp1	delta_method	TRUE	10.2056
logp1	delta_method	TRUE	10.4344
logp1	delta_method	TRUE	10.1884
logp1	delta_method	TRUE	10.3572
logp1	delta_method	TRUE	10.3953
logp1	delta_method	TRUE	10.4412
logp1	delta_method	TRUE	10.5238
logp1	delta_method	TRUE	10.049
logp1	delta_method	TRUE	10.1535
logp1	delta_method	TRUE	10.3469
logp1	delta_method	TRUE	9.99943
logp1	delta_method	TRUE	10.5589
logp1	delta_method	TRUE	10.2941
logp1	delta_method	TRUE	10.4025
logp1	delta_method	TRUE	10.5227
logp1	delta_method	TRUE	10.1017
logp1	delta_method	TRUE	10.6794
logp1	delta_method	TRUE	10.0777
logp1	delta_method	TRUE	9.91804
logp1	delta_method	TRUE	10.6333
logp1	delta_method	TRUE	10.2845
logp1	delta_method	TRUE	9.97713
logp1	delta_method	TRUE	10.3377
logp1	delta_method	TRUE	2.50758
logp1	delta_method	TRUE	10.2155
logp1	delta_method	TRUE	10.4208
logp1	delta_method	TRUE	10.2199
logp1	delta_method	TRUE	10.6108
logp1	delta_method	TRUE	10.4361
logp1	delta_method	TRUE	10.8249
logp1	delta_method	TRUE	10.7572
logp1	delta_method	TRUE	10.7229
logp1	delta_method	TRUE	10.5024
logp1	delta_method	TRUE	10.6375
logp1	delta_method	TRUE	10.3786
logp1	delta_method	TRUE	10.4608
logp1	delta_method	TRUE	10.1477
logp1	delta_method	TRUE	10.5809
logp1	delta_method	TRUE	10.6902
logp1	delta_method	TRUE	10.7601
logp1	delta_method	TRUE	10.0721
logp1	delta_method	TRUE	10.5351
logp1	delta_method	TRUE	10.6318
logp1	delta_method	TRUE	9.98428
logp1	delta_method	TRUE	10.2611
logp1	delta_method	TRUE	10.4337
logp1	delta_method	TRUE	9.97615
logp1	delta_method	TRUE	10.4212
logp1	delta_method	TRUE	10.2427
logp1	delta_method	TRUE	10.2278
logp1	delta_method	TRUE	9.25567
logp1	delta_method	TRUE	10.6142
logp1	delta_method	TRUE	10.8989
logp1	delta_method	TRUE	10.2922
logp1	delta_method	TRUE	10.3849
logp1	delta_method	TRUE	10.2636
logp1	delta_method	TRUE	10.2279
logp1	delta_method	TRUE	10.1952
logp1	delta_method	TRUE	9.9797
logp1	delta_method	TRUE	10.1836
logp1	delta_method	TRUE	10.0333
logp1	delta_method	TRUE	10.5157
logp1	delta_method	TRUE	10.144
logp1	delta_method	TRUE	9.32606
logp1	delta_method	TRUE	10.217
logp1	delta_method	TRUE	10.633
logp1	delta_method	TRUE	9.37759
logp1	delta_method	TRUE	10.6716
logp1	delta_method	TRUE	9.81965
logp1	delta_method	TRUE	10.2838
logp1	delta_method	TRUE	9.1822
logp1	delta_method	TRUE	10.1344
logp1	delta_method	TRUE	9.73792
logp1	delta_method	TRUE	10.4673
logp1	delta_method	TRUE	10.5221
logp1	delta_method	TRUE	10.2794
logp1	delta_method	TRUE	9.54639
logp1	delta_method	TRUE	9.91451
logp1	delta_method	TRUE	10.2442
logp1	delta_method	TRUE	10.4404
logp1	delta_method	TRUE	10.0706
logp1	delta_method	TRUE	9.15375
logp1	delta_method	TRUE	8.14504
logp1	delta_method	TRUE	10.2069
logp1	delta_method	TRUE	10.5564
logp1	delta_method	TRUE	9.82693
logp1	delta_method	TRUE	10.0433
logp1	delta_method	TRUE	10.2916
logp1	delta_method	TRUE	9.47636
logp1	delta_method	TRUE	9.61113
logp1	delta_method	TRUE	10.2313
logp1	delta_method	TRUE	10.2136
logp1	delta_method	TRUE	10.3721
logp1	delta_method	TRUE	10.1261
logp1	delta_method	TRUE	10.3362
logp1	delta_method	TRUE	9.89049
logp1	delta_method	TRUE	6.68876
logp1	delta_method	TRUE	9.7417
logp1	delta_method	TRUE	9.945
logp1	delta_method	TRUE	9.80254
logp1	delta_method	TRUE	10.2823
logp1	delta_method	TRUE	10.763
logp1	delta_method	TRUE	9.91997
logp1	delta_method	TRUE	9.6793
logp1	delta_method	TRUE	10.1097
logp1	delta_method	TRUE	9.93151
logp1	delta_method	TRUE	9.63533
logp1	delta_method	TRUE	10.1836
logp1	delta_method	TRUE	10.6895
logp1	delta_method	TRUE	10.4726
logp1	delta_method	TRUE	9.21904
logp1	delta_method	TRUE	10.1779
logp1	delta_method	TRUE	9.89978
logp1	delta_method	TRUE	9.44668
logp1	delta_method	TRUE	10.2622
logp1	delta_method	TRUE	9.8254
logp1	delta_method	TRUE	7.44445
logp1	delta_method	TRUE	10.4367
logp1	delta_method	TRUE	7.74318
logp1	delta_method	TRUE	9.85188
logp1	delta_method	TRUE	9.31893
logp1	delta_method	TRUE	10.0061
logp1	delta_method	TRUE	10.2549
logp1	delta_method	TRUE	10.1716
logp1	delta_method	TRUE	10.6244
logp1	delta_method	TRUE	10.4126
logp1	delta_method	TRUE	10.6494
logp1	delta_method	TRUE	10.5832
logp1	delta_method	TRUE	9.47039
logp1	delta_method	TRUE	10.2584
logp1	delta_method	TRUE	10.6897
logp1	delta_method	TRUE	10.3763
logp1	delta_method	TRUE	10.2211
logp1	delta_method	TRUE	10.7651
logp1	delta_method	TRUE	8.32059
logp1	delta_method	TRUE	9.76136
logp1	delta_method	TRUE	9.75778
logp1	delta_method	TRUE	10.8134
logp1	delta_method	TRUE	10.5817
logp1	delta_method	TRUE	10.4267
logp1	delta_method	TRUE	10.7634
logp1	delta_method	TRUE	10.3994
logp1	delta_method	TRUE	8.72946
logp1	delta_method	TRUE	10.7066
logp1	delta_method	TRUE	8.88398
logp1	delta_method	TRUE	10.7341
logp1	delta_method	TRUE	9.36302
logp1	delta_method	TRUE	6.72311
logp1	delta_method	TRUE	10.2288
logp1	delta_method	TRUE	8.39237
logp1	delta_method	TRUE	8.88889
logp1	delta_method	TRUE	9.28618
logp1	delta_method	TRUE	9.59588
logp1	delta_method	TRUE	10.1143
logp1	delta_method	TRUE	10.8514
logp1	delta_method	TRUE	10.7138
logp1	delta_method	TRUE	10.554
logp1	delta_method	TRUE	10.5659
logp1	delta_method	TRUE	6.35825
logp1	delta_method	TRUE	10.6234
logp1	delta_method	TRUE	10.0384
logp1	delta_method	TRUE	7.45977
logp1	delta_method	TRUE	8.98601
logp1	delta_method	TRUE	8.98423
logp1	delta_method	TRUE	10.2462
logp1	delta_method	TRUE	8.13972
logp1	delta_method	TRUE	10.3794
logp1	delta_method	TRUE	8.72568
logp1	delta_method	TRUE	10.4221
logp1	delta_method	TRUE	9.91365
logp1	delta_method	TRUE	9.17101
logp1	delta_method	TRUE	10.4497
logp1	delta_method	TRUE	4.96838
logp1	delta_method	TRUE	10.2499
logp1	delta_method	TRUE	10.4526
logp1	delta_method	TRUE	10.2148
logp1	delta_method	TRUE	10.3172
logp1	delta_method	TRUE	10.6073
logp1	delta_method	TRUE	9.59361
logp1	delta_method	TRUE	9.26845
logp1	delta_method	TRUE	7.91457
logp1	delta_method	TRUE	7.43864
logp1	delta_method	TRUE	6.00162
logp1	delta_method	TRUE	2.26114
logp1	delta_method	TRUE	7.96218
logp1	delta_method	TRUE	10.6703
logp1	delta_method	TRUE	10.5832
logp1	delta_method	TRUE	10.5996
logp1	delta_method	TRUE	7.42788
logp1	delta_method	TRUE	10.2239
logp1	delta_method	TRUE	8.3749
logp1	delta_method	TRUE	9.93584
logp1	delta_method	TRUE	10.0981
logp1	delta_method	TRUE	10.5402
logp1	delta_method	TRUE	9.17065
logp1	delta_method	TRUE	10.5396
logp1	delta_method	TRUE	10.1965
logp1	delta_method	TRUE	10.3857
logp1	delta_method	TRUE	10.639
logp1	delta_method	TRUE	9.95103
logp1	delta_method	TRUE	10.2326
logp1	delta_method	TRUE	9.17168
logp1	delta_method	TRUE	10.6579
logp1	delta_method	TRUE	8.12486
logp1	delta_method	TRUE	10.6702
logp1	delta_method	TRUE	10.7773
logp1	delta_method	TRUE	4.87518
logp1	delta_method	TRUE	10.8302
logp1	delta_method	TRUE	9.9167
logp1	delta_method	TRUE	9.98192
logp1	delta_method	TRUE	8.61603
logp1	delta_method	TRUE	10.404
logp1	delta_method	TRUE	10.4967
logp1	delta_method	TRUE	2.83031
logp1	delta_method	TRUE	9.1882
logp1	delta_method	TRUE	9.80691
logp1	delta_method	TRUE	10.0319
logp1	delta_method	TRUE	10.4958
logp1	delta_method	TRUE	10.059
logp1	delta_method	TRUE	9.99695
logp1	delta_method	TRUE	10.1028
logp1	delta_method	TRUE	10.086
logp1	delta_method	TRUE	8.41597
logp1	delta_method	TRUE	9.50093
logp1	delta_method	TRUE	10.5746
logp1	delta_method	TRUE	7.18652
logp1	delta_method	TRUE	10.4505
logp1	delta_method	TRUE	10.4148
logp1	delta_method	TRUE	10.5636
logp1	delta_method	TRUE	10.6944
logp1	delta_method	TRUE	10.19
logp1	delta_method	TRUE	7.26177
logp1	delta_method	TRUE	3.67506
logp1	delta_method	TRUE	10.5106
logp1	delta_method	TRUE	2.40788
logp1	delta_method	TRUE	9.28403
logp1	delta_method	TRUE	10.5781
logp1	delta_method	TRUE	10.2265
logp1	delta_method	TRUE	10.7702
logp1	delta_method	TRUE	10.6048
logp1	delta_method	TRUE	7.91518
logp1	delta_method	TRUE	2.76054
logp1	delta_method	TRUE	8.74234
logp1	delta_method	TRUE	9.52809
logp1	delta_method	TRUE	10.3215
logp1	delta_method	TRUE	10.1976
logp1	delta_method	TRUE	10.3958
logp1	delta_method	TRUE	10.3073
logp1	delta_method	TRUE	10.192
logp1	delta_method	TRUE	6.27103
logp1	delta_method	TRUE	10.6326
logp1	delta_method	TRUE	10.3008
logp1	delta_method	TRUE	10.1724
logp1	delta_method	TRUE	10.4347
logp1	delta_method	TRUE	10.129
logp1	delta_method	TRUE	9.59317
logp1	delta_method	TRUE	10.5979
logp1	delta_method	TRUE	10.437
logp1	delta_method	TRUE	9.2674
logp1	delta_method	TRUE	10.2554
logp1	delta_method	TRUE	9.73711
logp1	delta_method	TRUE	7.12062
logp1	delta_method	TRUE	7.50539
logp1	delta_method	TRUE	7.37767
logp1	delta_method	TRUE	6.71858
logp1	delta_method	TRUE	9.4272
logp1	delta_method	TRUE	6.39753
logp1	delta_method	TRUE	10.6802
logp1	delta_method	TRUE	10.5691
logp1	delta_method	TRUE	4.01315
logp1	delta_method	TRUE	7.27344
logp1	delta_method	TRUE	9.82085
logp1	delta_method	TRUE	10.244
logp1	delta_method	TRUE	3.46588
logp1	delta_method	TRUE	10.514
logp1	delta_method	TRUE	10.2726
logp1	delta_method	TRUE	10.26
logp1	delta_method	TRUE	10.3916
logp1	delta_method	TRUE	10.6783
logp1	delta_method	TRUE	9.34141
logp1	delta_method	TRUE	4.5907
logp1	delta_method	TRUE	8.19535
logp1	delta_method	TRUE	8.66736
logp1	delta_method	TRUE	10.4439
logp1	delta_method	TRUE	9.09382
logp1	delta_method	TRUE	2.83631
logp1	delta_method	TRUE	10.3795
logp1	delta_method	TRUE	2.69461
logp1	delta_method	TRUE	10.5445
logp1	delta_method	TRUE	5.23769
logp1	delta_method	TRUE	9.50733
logp1	delta_method	TRUE	8.39386
logp1	delta_method	TRUE	10.7526
logp1	delta_method	TRUE	10.8461
logp1	delta_method	TRUE	10.5065
logp1	delta_method	TRUE	10.5153
logp1	delta_method	TRUE	10.0015
logp1	delta_method	TRUE	4.62846
logp1	delta_method	TRUE	9.87807
logp1	delta_method	TRUE	9.71786
logp1	delta_method	TRUE	10.5349
logp1	delta_method	TRUE	10.8271
logp1	delta_method	TRUE	10.5396
logp1	delta_method	TRUE	8.87275
logp1	delta_method	TRUE	10.7482
logp1	delta_method	TRUE	2.05085
logp1	delta_method	TRUE	9.53255
logp1	delta_method	TRUE	8.89784
logp1	delta_method	TRUE	0
logp1	delta_method	TRUE	9.39531
logp1	delta_method	TRUE	9.01588
logp1	delta_method	TRUE	5.94976
logp1	delta_method	TRUE	5.75608
logp1	delta_method	TRUE	10.0717
logp1	delta_method	TRUE	10.8967
logp1	delta_method	TRUE	10.4461
logp1	delta_method	TRUE	8.51811
logp1	delta_method	TRUE	10.4361
logp1	delta_method	TRUE	10.0879
logp1	delta_method	TRUE	8.76063
logp1	delta_method	TRUE	7.73612
logp1	delta_method	TRUE	2.67343
logp1	delta_method	TRUE	10.5028
logp1	delta_method	TRUE	9.48631
logp1	delta_method	TRUE	9.17429
logp1	delta_method	TRUE	9.88011
logp1	delta_method	TRUE	6.88928
logp1	delta_method	TRUE	10.0904
logp1	delta_method	TRUE	10.8951
logp1	delta_method	TRUE	8.56257
logp1	delta_method	TRUE	7.90157
logp1	delta_method	TRUE	8.0903
logp1	delta_method	TRUE	8.01624
logp1	delta_method	TRUE	10.5525
logp1	delta_method	TRUE	10.6184
logp1	delta_method	TRUE	10.0703
logp1	delta_method	TRUE	10.072
logp1	delta_method	TRUE	10.6331
logp1	delta_method	TRUE	4.27847
logp1	delta_method	TRUE	7.76871
logp1	delta_method	TRUE	9.66292
logp1	delta_method	TRUE	10.623
logp1	delta_method	TRUE	9.20574
logp1	delta_method	TRUE	3.40252
logp1	delta_method	TRUE	10.7554
logp1	delta_method	TRUE	10.5748
logp1	delta_method	TRUE	10.6194
logp1	delta_method	TRUE	2.56339
logp1	delta_method	TRUE	10.3671
logp1	delta_method	TRUE	7.41145
logp1	delta_method	TRUE	10.2764
logp1	delta_method	TRUE	7.27504
logp1	delta_method	TRUE	7.6969
logp1	delta_method	TRUE	10.6673
logp1	delta_method	TRUE	8.93533
logp1	delta_method	TRUE	10.6614
logp1	delta_method	TRUE	10.5076
logp1	delta_method	TRUE	7.48957
logp1	delta_method	TRUE	10.3773
logp1	delta_method	TRUE	9.81625
logp1	delta_method	TRUE	8.91971
logp1	delta_method	TRUE	9.3458
logp1	delta_method	TRUE	9.47103
logp1	delta_method	TRUE	10.2856
logp1	delta_method	TRUE	10.2003
logp1	delta_method	TRUE	10.5648
logp1	delta_method	TRUE	10.0827
logp1	delta_method	TRUE	10.5217
logp1	delta_method	TRUE	10.1935
logp1	delta_method	TRUE	9.47095
logp1	delta_method	TRUE	10.1965
logp1	delta_method	TRUE	9.26379
logp1	delta_method	TRUE	9.19324
logp1	delta_method	TRUE	6.44906
logp1	delta_method	TRUE	10.2966
logp1	delta_method	TRUE	10.3216
logp1	delta_method	TRUE	8.46905
logp1	delta_method	TRUE	10.3908
logp1	delta_method	TRUE	7.77529
logp1	delta_method	TRUE	10.3245
logp1	delta_method	TRUE	10.1514
logp1	delta_method	TRUE	8.06981
logp1	delta_method	TRUE	10.8712
logp1	delta_method	TRUE	10.8046
logp1	delta_method	TRUE	11.2783
logp1	delta_method	TRUE	11.0041
logp1	delta_method	TRUE	10.8022
logp1	delta_method	TRUE	7.5409
logp1	delta_method	TRUE	10.7382
logp1	delta_method	TRUE	10.7075
logp1	delta_method	TRUE	10.6903
logp1	delta_method	TRUE	10.0388
logp1	delta_method	TRUE	10.389
logp1	delta_method	TRUE	10.5362
logp1	delta_method	TRUE	10.8941
logp1	delta_method	TRUE	10.6337
logp1	delta_method	TRUE	10.1743
logp1	delta_method	TRUE	11.069
logp1	delta_method	TRUE	7.17376
logp1	delta_method	TRUE	10.1099
logp1	delta_method	TRUE	10.5306
logp1	delta_method	TRUE	10.3131
logp1	delta_method	TRUE	10.782
logp1	delta_method	TRUE	10.3201
logp1	delta_method	TRUE	11.0416
logp1	delta_method	TRUE	9.93608
logp1	delta_method	TRUE	10.3576
logp1	delta_method	TRUE	10.5913
logp1	delta_method	TRUE	11.0036
logp1	delta_method	TRUE	11.2141
logp1	delta_method	TRUE	10.9256
logp1	delta_method	TRUE	0
logp1	delta_method	TRUE	0
logp1	delta_method	TRUE	10.6689
logp1	delta_method	TRUE	10.4172
logp1	delta_method	TRUE	2.15848
logp1	delta_method	TRUE	10.1344
logp1	delta_method	TRUE	10.6802
logp1	delta_method	TRUE	10.4375
logp1	delta_method	TRUE	6.89549
logp1	delta_method	TRUE	10.7788
logp1	delta_method	TRUE	10.5402
logp1	delta_method	TRUE	9.87167
logp1	delta_method	TRUE	10.4641
logp1	delta_method	TRUE	10.2931
logp1	delta_method	TRUE	10.5258
logp1	delta_method	TRUE	10.6247
logp1	delta_method	TRUE	10.704
logp1	delta_method	TRUE	10.8229
logp1	delta_method	TRUE	3.91511
logp1	delta_method	TRUE	10.9674
logp1	delta_method	TRUE	11.026
logp1	delta_method	TRUE	10.7182
logp1	delta_method	TRUE	11.0959
logp1	delta_method	TRUE	9.84403
logp1	delta_method	TRUE	10.9196
logp1	delta_method	TRUE	11.1846
logp1	delta_method	TRUE	11.0242
logp1	delta_method	TRUE	10.6143
logp1	delta_method	TRUE	7.74318
logp1	delta_method	TRUE	10.5176
logp1	delta_method	TRUE	10.6896
logp1	delta_method	TRUE	10.3346
logp1	delta_method	TRUE	10.7282
logp1	delta_method	TRUE	10.8138
logp1	delta_method	TRUE	10.5741
logp1	delta_method	TRUE	9.46031
logp1	delta_method	TRUE	11.1551
logp1	delta_method	TRUE	9.73131
logp1	delta_method	TRUE	9.41061
logp1	delta_method	TRUE	9.77224
logp1	delta_method	TRUE	10.8844
logp1	delta_method	TRUE	9.47561
logp1	delta_method	TRUE	9.77224
logp1	delta_method	TRUE	9.55923
logp1	delta_method	TRUE	10.5311
logp1	delta_method	TRUE	10.4648
logp1	delta_method	TRUE	10.9907
logp1	delta_method	TRUE	9.92959
logp1	delta_method	TRUE	10.6504
logp1	delta_method	TRUE	1.12374
logp1	delta_method	TRUE	10.7119
logp1	delta_method	TRUE	9.88997
logp1	delta_method	TRUE	10.8062
logp1	delta_method	TRUE	10.7348
logp1	delta_method	TRUE	10.6558
logp1	delta_method	TRUE	10.7707
logp1	delta_method	TRUE	10.7381
logp1	delta_method	TRUE	11.4827
logp1	delta_method	TRUE	10.7818
logp1	delta_method	TRUE	9.08838
logp1	delta_method	TRUE	9.18617
logp1	delta_method	TRUE	10.2921
logp1	delta_method	TRUE	10.4279
logp1	delta_method	TRUE	9.12271
logp1	delta_method	TRUE	10.7634
logp1	delta_method	TRUE	10.7131
logp1	delta_method	TRUE	10.4176
logp1	delta_method	TRUE	9.57
logp1	delta_method	TRUE	10.3545
logp1	delta_method	TRUE	2.54448
logp1	delta_method	TRUE	9.75878
logp1	delta_method	TRUE	10.1138
logp1	delta_method	TRUE	11.1186
logp1	delta_method	TRUE	10.4942
logp1	delta_method	TRUE	5.4271
logp1	delta_method	TRUE	10.0487
logp1	delta_method	TRUE	11.3435
logp1	delta_method	TRUE	11.178
logp1	delta_method	TRUE	11.1228
logp1	delta_method	TRUE	10.7136
logp1	delta_method	TRUE	10.8655
logp1	delta_method	TRUE	10.8856
logp1	delta_method	TRUE	10.9066
logp1	delta_method	TRUE	11.0748
logp1	delta_method	TRUE	10.8927
logp1	delta_method	TRUE	10.8439
logp1	delta_method	TRUE	10.908
logp1	delta_method	TRUE	9.41981
logp1	delta_method	TRUE	10.5218
logp1	delta_method	TRUE	10.9111
logp1	delta_method	TRUE	9.99688
logp1	delta_method	TRUE	9.79753
logp1	delta_method	TRUE	10.8067
logp1	delta_method	TRUE	11.0245
logp1	delta_method	TRUE	10.9841
logp1	delta_method	TRUE	11.0069
logp1	delta_method	TRUE	11.2795
logp1	delta_method	TRUE	10.6188
logp1	delta_method	TRUE	8.99787
logp1	delta_method	TRUE	11.0193
logp1	delta_method	TRUE	5.25573
logp1	delta_method	TRUE	10.7569
logp1	delta_method	TRUE	10.3516
logp1	delta_method	TRUE	9.77224
logp1	delta_method	TRUE	10.6995
logp1	delta_method	TRUE	10.8379
logp1	delta_method	TRUE	8.96884
logp1	delta_method	TRUE	2.66298
logp1	delta_method	TRUE	11.2884
logp1	delta_method	TRUE	10.9026
logp1	delta_method	TRUE	10.7531
logp1	delta_method	TRUE	10.8835
logp1	delta_method	TRUE	10.8601
logp1	delta_method	TRUE	10.7673
logp1	delta_method	TRUE	10.3262
logp1	delta_method	TRUE	10.7567
logp1	delta_method	TRUE	10.8613
logp1	delta_method	TRUE	9.19641
logp1	delta_method	TRUE	10.5939
logp1	delta_method	TRUE	10.9694
logp1	delta_method	TRUE	10.4379
logp1	delta_method	TRUE	10.9077
logp1	delta_method	TRUE	10.0468
logp1	delta_method	TRUE	10.1387
logp1	delta_method	TRUE	10.7461
logp1	delta_method	TRUE	10.5458
logp1	delta_method	TRUE	10.5516
logp1	delta_method	TRUE	10.7721
logp1	delta_method	TRUE	2.93001
logp1	delta_method	TRUE	10.784
logp1	delta_method	TRUE	10.5951
logp1	delta_method	TRUE	3.21206
logp1	delta_method	TRUE	10.6154
logp1	delta_method	TRUE	10.4904
logp1	delta_method	TRUE	10.9482
logp1	delta_method	TRUE	10.8462
logp1	delta_method	TRUE	0
logp1	delta_method	TRUE	10.7326
logp1	delta_method	TRUE	10.5399
logp1	delta_method	TRUE	10.5861
logp1	delta_method	TRUE	10.6679
logp1	delta_method	TRUE	10.777
logp1	delta_method	TRUE	11.0371
logp1	delta_method	TRUE	10.74
logp1	delta_method	TRUE	10.8018
logp1	delta_method	TRUE	10.784
logp1	delta_method	TRUE	10.8182
logp1	delta_method	TRUE	10.7583
logp1	delta_method	TRUE	10.7202
logp1	delta_method	TRUE	10.4189
logp1	delta_method	TRUE	2.59237
logp1	delta_method	TRUE	10.4791
logp1	delta_method	TRUE	9.81932
logp1	delta_method	TRUE	10.1472
logp1	delta_method	TRUE	10.9497
logp1	delta_method	TRUE	10.7724
logp1	delta_method	TRUE	10.0304
logp1	delta_method	TRUE	11.0141
logp1	delta_method	TRUE	10.7967
logp1	delta_method	TRUE	10.7066
logp1	delta_method	TRUE	10.9785
logp1	delta_method	TRUE	10.7034
logp1	delta_method	TRUE	8.83442
logp1	delta_method	TRUE	8.90199
logp1	delta_method	TRUE	10.6234
logp1	delta_method	TRUE	8.97343
logp1	delta_method	TRUE	10.3218
logp1	delta_method	TRUE	4.99412
logp1	delta_method	TRUE	10.6791
logp1	delta_method	TRUE	10.4301
logp1	delta_method	TRUE	11.1444
logp1	delta_method	TRUE	10.2802
logp1	delta_method	TRUE	8.76063
logp1	delta_method	TRUE	3.47891
logp1	delta_method	TRUE	0
logp1	delta_method	TRUE	9.01738
logp1	delta_method	TRUE	9.03528
logp1	delta_method	TRUE	8.13634
logp1	delta_method	TRUE	10.3464
logp1	delta_method	TRUE	8.87501
logp1	delta_method	TRUE	10.1374
logp1	delta_method	TRUE	9.10533
logp1	delta_method	TRUE	10.3827
logp1	delta_method	TRUE	10.7566
logp1	delta_method	TRUE	10.7439
logp1	delta_method	TRUE	10.8146
logp1	delta_method	TRUE	10.876
logp1	delta_method	TRUE	9.68402
logp1	delta_method	TRUE	10.938
logp1	delta_method	TRUE	11.0433
logp1	delta_method	TRUE	11.2533
logp1	delta_method	TRUE	11.1802
logp1	delta_method	TRUE	10.6933
logp1	delta_method	TRUE	10.3555
logp1	delta_method	TRUE	11.2837
logp1	delta_method	TRUE	6.64639
logp1	delta_method	TRUE	11.1384
logp1	delta_method	TRUE	10.8286
logp1	delta_method	TRUE	10.5174
logp1	delta_method	TRUE	8.46136
logp1	delta_method	TRUE	8.36458
logp1	delta_method	TRUE	11.1373
logp1	delta_method	TRUE	11.2602
logp1	delta_method	TRUE	10.9289
logp1	delta_method	TRUE	11.1694
logp1	delta_method	TRUE	8.35863
logp1	delta_method	TRUE	10.7959
logp1	delta_method	TRUE	10.8516
logp1	delta_method	TRUE	10.6802
logp1	delta_method	TRUE	11.0977
logp1	delta_method	TRUE	11.2953
logp1	delta_method	TRUE	10.9704
logp1	delta_method	TRUE	11.1987
logp1	delta_method	TRUE	10.5258
logp1	delta_method	TRUE	10.8126
logp1	delta_method	TRUE	9.43833
logp1	delta_method	TRUE	10.5868
logp1	delta_method	TRUE	9.17779
logp1	delta_method	TRUE	9.01048
logp1	delta_method	TRUE	10.3962
logp1	delta_method	TRUE	9.6575
logp1	delta_method	TRUE	10.9788
logp1	delta_method	TRUE	10.4822
logp1	delta_method	TRUE	10.4912
logp1	delta_method	TRUE	11.1546
logp1	delta_method	TRUE	7.1271
logp1	delta_method	TRUE	4.75472
logp1	delta_method	TRUE	10.8162
logp1	delta_method	TRUE	11.1816
logp1	delta_method	TRUE	10.4603
logp1	delta_method	TRUE	3.94184
logp1	delta_method	TRUE	10.4585
logp1	delta_method	TRUE	9.78158
logp1	delta_method	TRUE	9.89139
logp1	delta_method	TRUE	10.0927
logp1	delta_method	TRUE	8.73753
logp1	delta_method	TRUE	9.26335
logp1	delta_method	TRUE	10.6703
logp1	delta_method	TRUE	3.42595
logp1	delta_method	TRUE	10.7776
logp1	delta_method	TRUE	2.3593
logp1	delta_method	TRUE	8.98292
logp1	delta_method	TRUE	10.6985
logp1	delta_method	TRUE	10.9644
logp1	delta_method	TRUE	10.942
logp1	delta_method	TRUE	9.06819
logp1	delta_method	TRUE	9.40512
logp1	delta_method	TRUE	10.2126
logp1	delta_method	TRUE	9.88201
logp1	delta_method	TRUE	9.56252
logp1	delta_method	TRUE	9.40169
logp1	delta_method	TRUE	9.30162
logp1	delta_method	TRUE	9.12109
logp1	delta_method	TRUE	9.41981
logp1	delta_method	TRUE	9.12239
logp1	delta_method	TRUE	9.49672
logp1	delta_method	TRUE	10.3605
logp1	delta_method	TRUE	9.78517
logp1	delta_method	TRUE	10.1727
logp1	delta_method	TRUE	10.2223
logp1	delta_method	TRUE	10.1728
logp1	delta_method	TRUE	9.73669
logp1	delta_method	TRUE	8.23133
logp1	delta_method	TRUE	3.46913
logp1	delta_method	TRUE	9.95796
logp1	delta_method	TRUE	10.3465
logp1	delta_method	TRUE	9.86537
logp1	delta_method	TRUE	9.78547
logp1	delta_method	TRUE	10.3968
logp1	delta_method	TRUE	9.88923
logp1	delta_method	TRUE	10.0146
logp1	delta_method	TRUE	10.7049
logp1	delta_method	TRUE	9.708
logp1	delta_method	TRUE	10.0636
logp1	delta_method	TRUE	9.98498
logp1	delta_method	TRUE	10.0955
logp1	delta_method	TRUE	10.2042
logp1	delta_method	TRUE	9.82738
logp1	delta_method	TRUE	10.1895
logp1	delta_method	TRUE	10.3792
logp1	delta_method	TRUE	10.2737
logp1	delta_method	TRUE	10.5813
logp1	delta_method	TRUE	10.3672
logp1	delta_method	TRUE	10.3356
logp1	delta_method	TRUE	10.2268
logp1	delta_method	TRUE	10.5033
logp1	delta_method	TRUE	10.4411
logp1	delta_method	TRUE	10.4218
logp1	delta_method	TRUE	10.0937
logp1	delta_method	TRUE	10.1152
logp1	delta_method	TRUE	9.32008
logp1	delta_method	TRUE	9.33547
logp1	delta_method	TRUE	9.5696
logp1	delta_method	TRUE	9.56465
logp1	delta_method	TRUE	10.113
logp1	delta_method	TRUE	10.513
logp1	delta_method	TRUE	0
logp1	delta_method	TRUE	9.10051
logp1	delta_method	TRUE	10.21
logp1	delta_method	TRUE	10.354
logp1	delta_method	TRUE	9.73666
logp1	delta_method	TRUE	9.87536
logp1	delta_method	TRUE	9.42229
logp1	delta_method	TRUE	10.427
logp1	delta_method	TRUE	10.2806
logp1	delta_method	TRUE	10.2011
logp1	delta_method	TRUE	9.98202
logp1	delta_method	TRUE	10.4423
logp1	delta_method	TRUE	10.2127
logp1	delta_method	TRUE	10.4042
logp1	delta_method	TRUE	10.3848
logp1	delta_method	TRUE	10.5193
logp1	delta_method	TRUE	9.8698
logp1	delta_method	TRUE	3.82099
logp1	delta_method	TRUE	10.1427
logp1	delta_method	TRUE	10.3288
logp1	delta_method	TRUE	10.2307
logp1	delta_method	TRUE	10.1946
logp1	delta_method	TRUE	9.85745
logp1	delta_method	TRUE	9.8125
logp1	delta_method	TRUE	9.98145
logp1	delta_method	TRUE	10.0963
logp1	delta_method	TRUE	9.1522
logp1	delta_method	TRUE	9.50661
logp1	delta_method	TRUE	9.36072
logp1	delta_method	TRUE	9.39209
logp1	delta_method	TRUE	9.85971
logp1	delta_method	TRUE	10.2539
logp1	delta_method	TRUE	10.3519
logp1	delta_method	TRUE	10.1236
logp1	delta_method	TRUE	4.29391
logp1	delta_method	TRUE	9.81922
logp1	delta_method	TRUE	9.96335
logp1	delta_method	TRUE	10.2773
logp1	delta_method	TRUE	10.3864
logp1	delta_method	TRUE	5.67752
logp1	delta_method	TRUE	1.28345
logp1	delta_method	TRUE	10.2479
logp1	delta_method	TRUE	10.1761
logp1	delta_method	TRUE	9.80541
logp1	delta_method	TRUE	9.77315
logp1	delta_method	TRUE	10.1942
logp1	delta_method	TRUE	10.4548
logp1	delta_method	TRUE	10.0187
logp1	delta_method	TRUE	9.98265
logp1	delta_method	TRUE	8.89224
logp1	delta_method	TRUE	10.669
logp1	delta_method	TRUE	10.3001
logp1	delta_method	TRUE	10.2482
logp1	delta_method	TRUE	10.7024
logp1	delta_method	TRUE	10.4135
logp1	delta_method	TRUE	10.3395
logp1	delta_method	TRUE	10.3644
logp1	delta_method	TRUE	10.641
logp1	delta_method	TRUE	10.1684
logp1	delta_method	TRUE	10.4845
logp1	delta_method	TRUE	10.9418
logp1	delta_method	TRUE	10.464
logp1	delta_method	TRUE	10.5377
logp1	delta_method	TRUE	10.7621
logp1	delta_method	TRUE	10.7107
logp1	delta_method	TRUE	10.2095
logp1	delta_method	TRUE	11.048
logp1	delta_method	TRUE	10.6866
logp1	delta_method	TRUE	10.5036
logp1	delta_method	TRUE	10.5274
logp1	delta_method	TRUE	10.4841
logp1	delta_method	TRUE	10.3409
logp1	delta_method	TRUE	9.25203
logp1	delta_method	TRUE	10.46
logp1	delta_method	TRUE	10.3501
logp1	delta_method	TRUE	10.4164
logp1	delta_method	TRUE	10.4991
logp1	delta_method	TRUE	10.4233
logp1	delta_method	TRUE	10.5011
logp1	delta_method	TRUE	10.7484
logp1	delta_method	TRUE	10.3704
logp1	delta_method	TRUE	10.8121
logp1	delta_method	TRUE	10.766
logp1	delta_method	TRUE	10.4873
logp1	delta_method	TRUE	10.1823
logp1	delta_method	TRUE	10.5233
logp1	delta_method	TRUE	10.2009
logp1	delta_method	TRUE	10.2453
logp1	delta_method	TRUE	10.6739
logp1	delta_method	TRUE	9.742
logp1	delta_method	TRUE	10.6155
logp1	delta_method	TRUE	10.5076
logp1	delta_method	TRUE	10.5308
logp1	delta_method	TRUE	8.82973
logp1	delta_method	TRUE	3.28799
logp1	delta_method	TRUE	10.2503
logp1	delta_method	TRUE	11.041
logp1	delta_method	TRUE	9.60755
logp1	delta_method	TRUE	10.9323
logp1	delta_method	TRUE	10.7449
logp1	delta_method	TRUE	10.638
logp1	delta_method	TRUE	10.1878
logp1	delta_method	TRUE	10.8121
logp1	delta_method	TRUE	10.0537
logp1	delta_method	TRUE	10.4195
logp1	delta_method	TRUE	10.5631
logp1	delta_method	TRUE	10.3269
logp1	delta_method	TRUE	10.6678
logp1	delta_method	TRUE	10.9565
logp1	delta_method	TRUE	10.178
logp1	delta_method	TRUE	10.6472
logp1	delta_method	TRUE	10.4538
logp1	delta_method	TRUE	10.5227
logp1	delta_method	TRUE	10.4512
logp1	delta_method	TRUE	10.1677
logp1	delta_method	TRUE	10.26
logp1	delta_method	TRUE	8.98044
logp1	delta_method	TRUE	10.6032
logp1	delta_method	TRUE	10.5847
logp1	delta_method	TRUE	10.725
logp1	delta_method	TRUE	10.6402
logp1	delta_method	TRUE	10.8713
logp1	delta_method	TRUE	10.2233
logp1	delta_method	TRUE	10.3325
logp1	delta_method	TRUE	10.5965
logp1	delta_method	TRUE	10.6571
logp1	delta_method	TRUE	10.4004
logp1	delta_method	TRUE	10.072
logp1	delta_method	TRUE	10.756
logp1	delta_method	TRUE	10.5016
logp1	delta_method	TRUE	10.0768
logp1	delta_method	TRUE	10.5836
logp1	delta_method	TRUE	10.6866
logp1	delta_method	TRUE	9.45301
logp1	delta_method	TRUE	10.5524
logp1	delta_method	TRUE	10.8276
logp1	delta_method	TRUE	9.93833
logp1	delta_method	TRUE	10.7017
logp1	delta_method	TRUE	11.0942
logp1	delta_method	TRUE	10.6585
logp1	delta_method	TRUE	9.95037
logp1	delta_method	TRUE	10.6354
logp1	delta_method	TRUE	10.5089
logp1	delta_method	TRUE	10.9544
logp1	delta_method	TRUE	9.80588
logp1	delta_method	TRUE	10.2551
logp1	delta_method	TRUE	9.85788
logp1	delta_method	TRUE	9.87333
logp1	delta_method	TRUE	10.2054
logp1	delta_method	TRUE	10.6385
logp1	delta_method	TRUE	10.471
logp1	delta_method	TRUE	10.7205
logp1	delta_method	TRUE	10.615
logp1	delta_method	TRUE	10.6271
logp1	delta_method	TRUE	10.6153
logp1	delta_method	TRUE	10.2818
logp1	delta_method	TRUE	10.9565
logp1	delta_method	TRUE	9.76399
logp1	delta_method	TRUE	9.91244
logp1	delta_method	TRUE	10.8944
logp1	delta_method	TRUE	10.4346
logp1	delta_method	TRUE	11.2684
logp1	delta_method	TRUE	10.5034
logp1	delta_method	TRUE	10.2721
logp1	delta_method	TRUE	10.1969
logp1	delta_method	TRUE	10.4956
logp1	delta_method	TRUE	9.6742
logp1	delta_method	TRUE	10.6351
logp1	delta_method	TRUE	10.5308
logp1	delta_method	TRUE	9.67918
logp1	delta_method	TRUE	10.6628
logp1	delta_method	TRUE	10.4963
logp1	delta_method	TRUE	10.711
logp1	delta_method	TRUE	10.0416
logp1	delta_method	TRUE	10.6883
logp1	delta_method	TRUE	8.5231
logp1	delta_method	TRUE	10.4597
logp1	delta_method	TRUE	6.98324
logp1	delta_method	TRUE	9.0942
logp1	delta_method	TRUE	9.74616
logp1	delta_method	TRUE	6.0686
logp1	delta_method	TRUE	10.3825
logp1	delta_method	TRUE	10.4811
logp1	delta_method	TRUE	10.5133
logp1	delta_method	TRUE	10.3153
logp1	delta_method	TRUE	10.8917
logp1	delta_method	TRUE	10.5543
logp1	delta_method	TRUE	9.49271
logp1	delta_method	TRUE	7.51598
logp1	delta_method	TRUE	10.8398
logp1	delta_method	TRUE	10.8737
logp1	delta_method	TRUE	10.6703
logp1	delta_method	TRUE	10.641
logp1	delta_method	TRUE	10.458
logp1	delta_method	TRUE	10.6003
logp1	delta_method	TRUE	8.78714
logp1	delta_method	TRUE	10.6692
logp1	delta_method	TRUE	8.83613
logp1	delta_method	TRUE	10.7712
logp1	delta_method	TRUE	10.8
logp1	delta_method	TRUE	10.4791
logp1	delta_method	TRUE	10.3445
logp1	delta_method	TRUE	10.5096
logp1	delta_method	TRUE	10.4882
logp1	delta_method	TRUE	10.239
logp1	delta_method	TRUE	10.4225
logp1	delta_method	TRUE	10.3747
logp1	delta_method	TRUE	10.7337
logp1	delta_method	TRUE	10.0606
logp1	delta_method	TRUE	10.1237
logp1	delta_method	TRUE	10.4969
logp1	delta_method	TRUE	10.0417
logp1	delta_method	TRUE	10.8494
logp1	delta_method	TRUE	10.4407
logp1	delta_method	TRUE	10.2715
logp1	delta_method	TRUE	10.7583
logp1	delta_method	TRUE	8.10647
logp1	delta_method	TRUE	10.0425
logp1	delta_method	TRUE	5.11274
logp1	delta_method	TRUE	10.7173
logp1	delta_method	TRUE	10.8175
logp1	delta_method	TRUE	9.57692
logp1	delta_method	TRUE	10.4285
logp1	delta_method	TRUE	11.0573
logp1	delta_method	TRUE	10.5392
logp1	delta_method	TRUE	10.4928
logp1	delta_method	TRUE	10.4679
logp1	delta_method	TRUE	10.3753
logp1	delta_method	TRUE	10.4361
logp1	delta_method	TRUE	8.80298
logp1	delta_method	TRUE	10.3474
logp1	delta_method	TRUE	10.3208
logp1	delta_method	TRUE	11.0033
logp1	delta_method	TRUE	10.3767
logp1	delta_method	TRUE	9.98063
logp1	delta_method	TRUE	9.05151
logp1	delta_method	TRUE	10.0335
logp1	delta_method	TRUE	10.9963
logp1	delta_method	TRUE	10.9359
logp1	delta_method	TRUE	8.76063
logp1	delta_method	TRUE	10.1842
logp1	delta_method	TRUE	10.0826
logp1	delta_method	TRUE	10.5615
logp1	delta_method	TRUE	8.54469
logp1	delta_method	TRUE	10.4311
logp1	delta_method	TRUE	10.7849
logp1	delta_method	TRUE	10.5616
logp1	delta_method	TRUE	8.63708
logp1	delta_method	TRUE	10.3516
logp1	delta_method	TRUE	10.1581
logp1	delta_method	TRUE	10.5126
logp1	delta_method	TRUE	10.6209
logp1	delta_method	TRUE	10.7349
logp1	delta_method	TRUE	10.4943
logp1	delta_method	TRUE	10.8148
logp1	delta_method	TRUE	7.21908
logp1	delta_method	TRUE	10.0803
logp1	delta_method	TRUE	10.762
logp1	delta_method	TRUE	10.8391
logp1	delta_method	TRUE	10.9515
logp1	delta_method	TRUE	10.5628
logp1	delta_method	TRUE	10.3631
logp1	delta_method	TRUE	10.4027
logp1	delta_method	TRUE	9.24158
logp1	delta_method	TRUE	10.59
logp1	delta_method	TRUE	10.6953
logp1	delta_method	TRUE	10.6464
logp1	delta_method	TRUE	9.76124
logp1	delta_method	TRUE	10.4119
logp1	delta_method	TRUE	10.6672
logp1	delta_method	TRUE	10.5852
logp1	delta_method	TRUE	10.4367
logp1	delta_method	TRUE	10.2827
logp1	delta_method	TRUE	10.4055
logp1	delta_method	TRUE	10.5428
logp1	delta_method	TRUE	10.5848
logp1	delta_method	TRUE	10.399
logp1	delta_method	TRUE	10.5994
logp1	delta_method	TRUE	10.1881
logp1	delta_method	TRUE	10.7139
logp1	delta_method	TRUE	10.6173
logp1	delta_method	TRUE	10.6528
logp1	delta_method	TRUE	10.3097
logp1	delta_method	TRUE	9.6486
logp1	delta_method	TRUE	10.4132
logp1	delta_method	TRUE	10.4311
logp1	delta_method	TRUE	7.44568
logp1	delta_method	TRUE	10.0425
logp1	delta_method	TRUE	9.39531
logp1	delta_method	TRUE	11.0064
logp1	delta_method	TRUE	8.86512
logp1	delta_method	TRUE	10.3627
logp1	delta_method	TRUE	10.8141
logp1	delta_method	TRUE	10.8263
logp1	delta_method	TRUE	10.4958
logp1	delta_method	TRUE	9.05366
logp1	delta_method	TRUE	10.7501
logp1	delta_method	TRUE	9.52188
logp1	delta_method	TRUE	9.98896
logp1	delta_method	TRUE	10.5791
logp1	delta_method	TRUE	10.6057
logp1	delta_method	TRUE	6.10459
logp1	delta_method	TRUE	9.12109
logp1	delta_method	TRUE	10.6007
logp1	delta_method	TRUE	7.72783
logp1	delta_method	TRUE	10.166
logp1	delta_method	TRUE	10.4743
logp1	delta_method	TRUE	10.235
logp1	delta_method	TRUE	10.7399
logp1	delta_method	TRUE	10.6618
logp1	delta_method	TRUE	10.498
logp1	delta_method	TRUE	10.6864
logp1	delta_method	TRUE	10.554
logp1	delta_method	TRUE	10.7287
logp1	delta_method	TRUE	10.6766
logp1	delta_method	TRUE	9.56856
logp1	delta_method	TRUE	9.63386
logp1	delta_method	TRUE	10.9184
logp1	delta_method	TRUE	10.8317
logp1	delta_method	TRUE	10.6182
logp1	delta_method	TRUE	8.60924
logp1	delta_method	TRUE	10.5014
logp1	delta_method	TRUE	10.1758
logp1	delta_method	TRUE	10.5564
logp1	delta_method	TRUE	10.4308
logp1	delta_method	TRUE	10.6316
logp1	delta_method	TRUE	10.4931
logp1	delta_method	TRUE	10.8188
logp1	delta_method	TRUE	9.87485
logp1	delta_method	TRUE	10.7777
logp1	delta_method	TRUE	8.0478
logp1	delta_method	TRUE	10.5573
logp1	delta_method	TRUE	10.676
logp1	delta_method	TRUE	10.8185
logp1	delta_method	TRUE	10.6628
logp1	delta_method	TRUE	8.73262
logp1	delta_method	TRUE	9.09124
logp1	delta_method	TRUE	10.9953
logp1	delta_method	TRUE	10.7883
logp1	delta_method	TRUE	10.5708
logp1	delta_method	TRUE	10.4229
logp1	delta_method	TRUE	10.6783
logp1	delta_method	TRUE	6.0938
logp1	delta_method	TRUE	10.7398
logp1	delta_method	TRUE	10.4357
logp1	delta_method	TRUE	10.2403
logp1	delta_method	TRUE	10.5659
logp1	delta_method	TRUE	10.3632
logp1	delta_method	TRUE	10.5193
logp1	delta_method	TRUE	10.383
logp1	delta_method	TRUE	10.4843
logp1	delta_method	TRUE	9.92815
logp1	delta_method	TRUE	9.29403
logp1	delta_method	TRUE	10.913
logp1	delta_method	TRUE	6.39594
logp1	delta_method	TRUE	10.4587
logp1	delta_method	TRUE	9.19675
logp1	delta_method	TRUE	10.1696
logp1	delta_method	TRUE	9.22048
logp1	delta_method	TRUE	10.2117
logp1	delta_method	TRUE	10.1229
logp1	delta_method	TRUE	10.6952
logp1	delta_method	TRUE	10.9867
logp1	delta_method	TRUE	10.72
logp1	delta_method	TRUE	10.6897
logp1	delta_method	TRUE	10.4744
logp1	delta_method	TRUE	9.79664
logp1	delta_method	TRUE	10.0847
logp1	delta_method	TRUE	10.2488
logp1	delta_method	TRUE	10.5027
logp1	delta_method	TRUE	10.8117
logp1	delta_method	TRUE	10.679
logp1	delta_method	TRUE	10.1095
logp1	delta_method	TRUE	10.6981
logp1	delta_method	TRUE	10.6197
logp1	delta_method	TRUE	10.0414
logp1	delta_method	TRUE	9.73443
logp1	delta_method	TRUE	9.19251
logp1	delta_method	TRUE	10.6898
logp1	delta_method	TRUE	10.2928
logp1	delta_method	TRUE	10.8048
logp1	delta_method	TRUE	10.5781
logp1	delta_method	TRUE	10.5982
logp1	delta_method	TRUE	10.6967
logp1	delta_method	TRUE	10.6648
logp1	delta_method	TRUE	10.4402
logp1	delta_method	TRUE	10.2623
logp1	delta_method	TRUE	10.4602
logp1	delta_method	TRUE	10.6854
logp1	delta_method	TRUE	10.9166
logp1	delta_method	TRUE	10.1808
logp1	delta_method	TRUE	10.2231
logp1	delta_method	TRUE	10.8109
logp1	delta_method	TRUE	9.01115
logp1	delta_method	TRUE	10.7273
logp1	delta_method	TRUE	10.6319
logp1	delta_method	TRUE	10.576
logp1	delta_method	TRUE	10.71
logp1	delta_method	TRUE	10.7739
logp1	delta_method	TRUE	10.6396
logp1	delta_method	TRUE	10.0684
logp1	delta_method	TRUE	10.7312
logp1	delta_method	TRUE	10.1736
logp1	delta_method	TRUE	10.5001
logp1	delta_method	TRUE	9.23051
logp1	delta_method	TRUE	9.65024
logp1	delta_method	TRUE	10.6083
logp1	delta_method	TRUE	9.92693
logp1	delta_method	TRUE	11.0055
logp1	delta_method	TRUE	10.4473
logp1	delta_method	TRUE	10.681
logp1	delta_method	TRUE	10.7233
logp1	delta_method	TRUE	9.41061
logp1	delta_method	TRUE	9.32113
logp1	delta_method	TRUE	10.2808
logp1	delta_method	TRUE	10.4811
logp1	delta_method	TRUE	10.7189
logp1	delta_method	TRUE	10.7818
logp1	delta_method	TRUE	9.35689
logp1	delta_method	TRUE	9.79762
logp1	delta_method	TRUE	10.6143
logp1	delta_method	TRUE	10.3646
logp1	delta_method	TRUE	10.3046
logp1	delta_method	TRUE	7.94914
logp1	delta_method	TRUE	10.4526
logp1	delta_method	TRUE	10.8933
logp1	delta_method	TRUE	10.5324
logp1	delta_method	TRUE	10.2285
logp1	delta_method	TRUE	10.4708
logp1	delta_method	TRUE	10.6813
logp1	delta_method	TRUE	9.87798
logp1	delta_method	TRUE	10.5795
logp1	delta_method	TRUE	10.7902
logp1	delta_method	TRUE	10.4677
logp1	delta_method	TRUE	10.0803
logp1	delta_method	TRUE	10.5463
logp1	delta_method	TRUE	10.8748
logp1	delta_method	TRUE	5.5301
logp1	delta_method	TRUE	9.56893
logp1	delta_method	TRUE	9.76272
logp1	delta_method	TRUE	10.0564
logp1	delta_method	TRUE	10.5169
logp1	delta_method	TRUE	10.6747
logp1	delta_method	TRUE	10.6448
logp1	delta_method	TRUE	10.3075
logp1	delta_method	TRUE	10.5068
logp1	delta_method	TRUE	10.6519
logp1	delta_method	TRUE	10.7263
logp1	delta_method	TRUE	10.6144
logp1	delta_method	TRUE	10.7651
logp1	delta_method	TRUE	10.1506
logp1	delta_method	TRUE	10.6964
logp1	delta_method	TRUE	10.9072
logp1	delta_method	TRUE	6.82177
logp1	delta_method	TRUE	7.91196
logp1	delta_method	TRUE	10.6247
logp1	delta_method	TRUE	8.21834
logp1	delta_method	TRUE	10.6722
logp1	delta_method	TRUE	10.6008
logp1	delta_method	TRUE	10.3049
logp1	delta_method	TRUE	10.6739
logp1	delta_method	TRUE	10.2246
logp1	delta_method	TRUE	10.5941
logp1	delta_method	TRUE	8.69794
logp1	delta_method	TRUE	11.1029
logp1	delta_method	TRUE	10.098
logp1	delta_method	TRUE	8.47331
logp1	delta_method	TRUE	10.5379
logp1	delta_method	TRUE	8.97765
logp1	delta_method	TRUE	10.4409
logp1	delta_method	TRUE	10.3978
logp1	delta_method	TRUE	11.0516
logp1	delta_method	TRUE	10.6546
logp1	delta_method	TRUE	10.2609
logp1	delta_method	TRUE	9.92523
logp1	delta_method	TRUE	10.8057
logp1	delta_method	TRUE	10.5085
logp1	delta_method	TRUE	9.37425
logp1	delta_method	TRUE	10.6982
logp1	delta_method	TRUE	10.5571
logp1	delta_method	TRUE	10.2646
logp1	delta_method	TRUE	10.5686
logp1	delta_method	TRUE	10.7796
logp1	delta_method	TRUE	10.0125
logp1	delta_method	TRUE	10.5462
logp1	delta_method	TRUE	10.0564
logp1	delta_method	TRUE	10.4598
logp1	delta_method	TRUE	10.6228
logp1	delta_method	TRUE	10.5332
logp1	delta_method	TRUE	9.09689
logp1	delta_method	TRUE	10.0274
logp1	delta_method	TRUE	8.10941
logp1	delta_method	TRUE	10.5655
logp1	delta_method	TRUE	10.7114
logp1	delta_method	TRUE	10.0134
logp1	delta_method	TRUE	11.0429
logp1	delta_method	TRUE	8.57251
logp1	delta_method	TRUE	10.23
logp1	delta_method	TRUE	10.1619
logp1	delta_method	TRUE	10.8953
logp1	delta_method	TRUE	10.4452
logp1	delta_method	TRUE	10.2664
logp1	delta_method	TRUE	10.6348
logp1	delta_method	TRUE	10.4767
logp1	delta_method	TRUE	10.5741
logp1	delta_method	TRUE	10.5441
logp1	delta_method	TRUE	10.8581
logp1	delta_method	TRUE	10.9829
logp1	delta_method	TRUE	10.2859
logp1	delta_method	TRUE	11.0669
logp1	delta_method	TRUE	10.2996
logp1	delta_method	TRUE	10.5704
logp1	delta_method	TRUE	10.411
logp1	delta_method	TRUE	10.763
logp1	delta_method	TRUE	10.8209
logp1	delta_method	TRUE	11.1017
logp1	delta_method	TRUE	7.98788
logp1	delta_method	TRUE	10.8078
logp1	delta_method	TRUE	10.2355
logp1	delta_method	TRUE	10.6575
logp1	delta_method	TRUE	10.5233
logp1	delta_method	TRUE	10.504
logp1	delta_method	TRUE	9.66317
logp1	delta_method	TRUE	10.1129
logp1	delta_method	TRUE	10.3754
logp1	delta_method	TRUE	10.6586
logp1	delta_method	TRUE	6.95667
logp1	delta_method	TRUE	5.19132
logp1	delta_method	TRUE	10.108
logp1	delta_method	TRUE	10.3626
logp1	delta_method	TRUE	10.4499
logp1	delta_method	TRUE	10.1441
logp1	delta_method	TRUE	10.2801
logp1	delta_method	TRUE	10.3732
logp1	delta_method	TRUE	10.5692
logp1	delta_method	TRUE	10.2025
logp1	delta_method	TRUE	9.60732
logp1	delta_method	TRUE	4.21682
logp1	delta_method	TRUE	9.84779
logp1	delta_method	TRUE	2.72712
logp1	delta_method	TRUE	9.88355
logp1	delta_method	TRUE	10.2212
logp1	delta_method	TRUE	9.60929
logp1	delta_method	TRUE	9.44479
logp1	delta_method	TRUE	6.41508
logp1	delta_method	TRUE	8.56357
logp1	delta_method	TRUE	10.2684
logp1	delta_method	TRUE	5.29341
logp1	delta_method	TRUE	10.1344
logp1	delta_method	TRUE	10.3114
logp1	delta_method	TRUE	10.4612
logp1	delta_method	TRUE	10.3498
logp1	delta_method	TRUE	10.1994
logp1	delta_method	TRUE	10.5438
logp1	delta_method	TRUE	10.4334
logp1	delta_method	TRUE	10.5827
logp1	delta_method	TRUE	10.462
logp1	delta_method	TRUE	10.0256
logp1	delta_method	TRUE	10.3826
logp1	delta_method	TRUE	10.4605
logp1	delta_method	TRUE	10.5376
logp1	delta_method	TRUE	10.4135
logp1	delta_method	TRUE	10.4673
logp1	delta_method	TRUE	6.0348
logp1	delta_method	TRUE	10.2103
logp1	delta_method	TRUE	8.20878
logp1	delta_method	TRUE	10.5112
logp1	delta_method	TRUE	10.0248
logp1	delta_method	TRUE	9.82816
logp1	delta_method	TRUE	8.81172
logp1	delta_method	TRUE	9.63634
logp1	delta_method	TRUE	10.5112
logp1	delta_method	TRUE	6.70756
logp1	delta_method	TRUE	10.5781
logp1	delta_method	TRUE	10.3306
logp1	delta_method	TRUE	10.4215
logp1	delta_method	TRUE	10.3079
logp1	delta_method	TRUE	10.5928
logp1	delta_method	TRUE	10.2859
logp1	delta_method	TRUE	10.2553
logp1	delta_method	TRUE	8.46428
logp1	delta_method	TRUE	10.313
logp1	delta_method	TRUE	8.62819
logp1	delta_method	TRUE	4.9284
logp1	delta_method	TRUE	8.53346
logp1	delta_method	TRUE	9.04501
logp1	delta_method	TRUE	9.42954
logp1	delta_method	TRUE	9.46174
logp1	delta_method	TRUE	9.12426
logp1	delta_method	TRUE	10.3564
logp1	delta_method	TRUE	10.4144
logp1	delta_method	TRUE	5.46077
logp1	delta_method	TRUE	8.94199
logp1	delta_method	TRUE	10.3494
logp1	delta_method	TRUE	10.0446
logp1	delta_method	TRUE	7.10471
logp1	delta_method	TRUE	9.06535
logp1	delta_method	TRUE	8.41547
logp1	delta_method	TRUE	7.8407
logp1	delta_method	TRUE	9.49767
logp1	delta_method	TRUE	8.9407
logp1	delta_method	TRUE	10.5399
logp1	delta_method	TRUE	9.56117
logp1	delta_method	TRUE	9.73648
logp1	delta_method	TRUE	9.2508
logp1	delta_method	TRUE	5.43266
logp1	delta_method	TRUE	9.48116
logp1	delta_method	TRUE	10.0718
logp1	delta_method	TRUE	8.90875
logp1	delta_method	TRUE	9.07262
logp1	delta_method	TRUE	7.70474
logp1	delta_method	TRUE	7.42212
logp1	delta_method	TRUE	7.46369
logp1	delta_method	TRUE	8.60871
logp1	delta_method	TRUE	8.76063
logp1	delta_method	TRUE	9.05151
logp1	delta_method	TRUE	7.54865
logp1	delta_method	TRUE	8.81442
logp1	delta_method	TRUE	8.61787
logp1	delta_method	TRUE	9.54908
logp1	delta_method	TRUE	6.25062
logp1	delta_method	TRUE	10.1143
logp1	delta_method	TRUE	10.5761
logp1	delta_method	TRUE	8.04316
logp1	delta_method	TRUE	9.00049
logp1	delta_method	TRUE	10.3794
logp1	delta_method	TRUE	10.3476
logp1	delta_method	TRUE	9.70169
logp1	delta_method	TRUE	9.04045
logp1	delta_method	TRUE	10.0306
logp1	delta_method	TRUE	6.65181
logp1	delta_method	TRUE	10.5362
logp1	delta_method	TRUE	9.84052
logp1	delta_method	TRUE	8.75181
logp1	delta_method	TRUE	10.2459
logp1	delta_method	TRUE	10.0176
logp1	delta_method	TRUE	8.32751
logp1	delta_method	TRUE	9.37205
logp1	delta_method	TRUE	8.81261
logp1	delta_method	TRUE	8.19892
logp1	delta_method	TRUE	9.56319
logp1	delta_method	TRUE	8.99388
logp1	delta_method	TRUE	10.1893
logp1	delta_method	TRUE	9.1938
logp1	delta_method	TRUE	9.92095
logp1	delta_method	TRUE	7.38209
logp1	delta_method	TRUE	10.0599
logp1	delta_method	TRUE	8.90166
logp1	delta_method	TRUE	10.0558
logp1	delta_method	TRUE	10.524
logp1	delta_method	TRUE	10.196
logp1	delta_method	TRUE	8.6035
logp1	delta_method	TRUE	9.72581
logp1	delta_method	TRUE	10.0761
logp1	delta_method	TRUE	10.2533
logp1	delta_method	TRUE	10.3314
logp1	delta_method	TRUE	10.5552
logp1	delta_method	TRUE	9.95741
logp1	delta_method	TRUE	9.93728
logp1	delta_method	TRUE	9.91373
logp1	delta_method	TRUE	9.93856
logp1	delta_method	TRUE	10.187
logp1	delta_method	TRUE	10.3263
logp1	delta_method	TRUE	10.3548
logp1	delta_method	TRUE	10.1955
logp1	delta_method	TRUE	10.62
logp1	delta_method	TRUE	9.39437
[truncated: 31,585 more rows]
