# Supplementary material for: Comparison of transformations for single-cell RNA-seq data
Source: Nat Methods. 2023 Apr 10;20(5):665–72. doi: 10.1038/s41592-023-01814-1 (PMC10172138; doi:10.1038/s41592-023-01814-1)
Supplement: Source Data Fig. 2 — Excel file with one sheet containing the overall benchmark results and one sheet with the data regarding the effect of the PCA dimension. [file 41592_2023_1814_MOESM5_ESM.xlsx]

## Sheet: Benchmark Overview
benchmark	transformation	family	dataset	replicate	pca_dim	alpha	knn	overlap	knn_recovery
simulation	logp1	delta_method	muscat	1	10	FALSE	50	2.8714	1.06041
simulation	logp1_hvg	delta_method	muscat	1	10	FALSE	50	2.8686	1.05938
simulation	logp1_zscore	delta_method	muscat	1	10	FALSE	50	2.8058	1.03619
simulation	logp1_hvg_zscore	delta_method	muscat	1	10	FALSE	50	2.808	1.037
simulation	logp_cpm	delta_method	muscat	1	10	FALSE	50	2.8558	1.05465
simulation	logp1_size_normed	delta_method	muscat	1	10	FALSE	50	2.8184	1.04084
simulation	acosh	delta_method	muscat	1	10	TRUE	50	2.8284	1.04453
simulation	logp_alpha	delta_method	muscat	1	10	TRUE	50	2.8528	1.05355
simulation	pearson	glm_residual	muscat	1	10	TRUE	50	2.62	0.967572
simulation	pearson_clip	glm_residual	muscat	1	10	TRUE	50	2.6194	0.967351
simulation	pearson_clip_hvg	glm_residual	muscat	1	10	TRUE	50	2.62	0.967572
simulation	pearson_clip_zscore	glm_residual	muscat	1	10	TRUE	50	2.8098	1.03767
simulation	pearson_clip_hvg_zscore	glm_residual	muscat	1	10	TRUE	50	2.8108	1.03804
simulation	pearson_analytic	glm_residual	muscat	1	10	TRUE	50	2.601	0.960555
simulation	sctransform	glm_residual	muscat	1	10	TRUE	50	2.608	0.963141
simulation	rand_quantile	glm_residual	muscat	1	10	TRUE	50	2.7386	1.01137
simulation	dino	latent_expr	muscat	1	10	FALSE	50	2.9216	1.07895
simulation	normalisr_norm	latent_expr	muscat	1	10	FALSE	50	2.5076	0.926063
simulation	sanity_map	latent_expr	muscat	1	10	FALSE	50	2.572	0.949846
simulation	sanity_dists	latent_expr	muscat	1	10	FALSE	50	2.7854	1.02865
simulation	glmpca	count_model	muscat	1	10	FALSE	50	2.7736	1.0243
simulation	newwave	count_model	muscat	1	10	TRUE	50	2.705	0.998963
simulation	raw_counts	negative_control	muscat	1	10	FALSE	50	2.2236	0.821181
simulation	scaled_raw_counts	negative_control	muscat	1	10	FALSE	50	2.3618	0.872218
simulation	logp1	delta_method	muscat	2	10	FALSE	50	2.6992	1.07542
simulation	logp1_hvg	delta_method	muscat	2	10	FALSE	50	2.6992	1.07542
simulation	logp1_zscore	delta_method	muscat	2	10	FALSE	50	2.633	1.04904
simulation	logp1_hvg_zscore	delta_method	muscat	2	10	FALSE	50	2.635	1.04984
simulation	logp_cpm	delta_method	muscat	2	10	FALSE	50	2.5152	1.00211
simulation	logp1_size_normed	delta_method	muscat	2	10	FALSE	50	2.706	1.07813
simulation	acosh	delta_method	muscat	2	10	TRUE	50	2.569	1.02354
simulation	logp_alpha	delta_method	muscat	2	10	TRUE	50	2.5968	1.03462
simulation	pearson	glm_residual	muscat	2	10	TRUE	50	2.5282	1.00729
simulation	pearson_clip	glm_residual	muscat	2	10	TRUE	50	2.526	1.00641
simulation	pearson_clip_hvg	glm_residual	muscat	2	10	TRUE	50	2.5262	1.00649
simulation	pearson_clip_zscore	glm_residual	muscat	2	10	TRUE	50	2.6728	1.0649
simulation	pearson_clip_hvg_zscore	glm_residual	muscat	2	10	TRUE	50	2.6746	1.06562
simulation	pearson_analytic	glm_residual	muscat	2	10	TRUE	50	2.5886	1.03135
simulation	sctransform	glm_residual	muscat	2	10	TRUE	50	2.4456	0.974378
simulation	rand_quantile	glm_residual	muscat	2	10	TRUE	50	2.5228	1.00514
simulation	dino	latent_expr	muscat	2	10	FALSE	50	2.6986	1.07518
simulation	normalisr_norm	latent_expr	muscat	2	10	FALSE	50	2.4398	0.972067
simulation	sanity_map	latent_expr	muscat	2	10	FALSE	50	2.5378	1.01111
simulation	sanity_dists	latent_expr	muscat	2	10	FALSE	50	2.589	1.03151
simulation	glmpca	count_model	muscat	2	10	FALSE	50	1.1798	0.470057
simulation	newwave	count_model	muscat	2	10	TRUE	50	2.6754	1.06594
simulation	raw_counts	negative_control	muscat	2	10	FALSE	50	2.2794	0.908161
simulation	scaled_raw_counts	negative_control	muscat	2	10	FALSE	50	2.2998	0.916288
simulation	logp1	delta_method	muscat	3	10	FALSE	50	2.9618	1.05988
simulation	logp1_hvg	delta_method	muscat	3	10	FALSE	50	2.9614	1.05974
simulation	logp1_zscore	delta_method	muscat	3	10	FALSE	50	2.9294	1.04829
simulation	logp1_hvg_zscore	delta_method	muscat	3	10	FALSE	50	2.9262	1.04714
simulation	logp_cpm	delta_method	muscat	3	10	FALSE	50	2.8304	1.01286
simulation	logp1_size_normed	delta_method	muscat	3	10	FALSE	50	2.8974	1.03683
simulation	acosh	delta_method	muscat	3	10	TRUE	50	2.8988	1.03734
simulation	logp_alpha	delta_method	muscat	3	10	TRUE	50	2.8956	1.03619
simulation	pearson	glm_residual	muscat	3	10	TRUE	50	2.9066	1.04013
simulation	pearson_clip	glm_residual	muscat	3	10	TRUE	50	2.9142	1.04285
simulation	pearson_clip_hvg	glm_residual	muscat	3	10	TRUE	50	2.9162	1.04356
simulation	pearson_clip_zscore	glm_residual	muscat	3	10	TRUE	50	2.895	1.03598
simulation	pearson_clip_hvg_zscore	glm_residual	muscat	3	10	TRUE	50	2.8926	1.03512
simulation	pearson_analytic	glm_residual	muscat	3	10	TRUE	50	2.9018	1.03841
simulation	sctransform	glm_residual	muscat	3	10	TRUE	50	2.507	0.89713
simulation	rand_quantile	glm_residual	muscat	3	10	TRUE	50	2.8414	1.0168
simulation	dino	latent_expr	muscat	3	10	FALSE	50	2.919	1.04456
simulation	normalisr_norm	latent_expr	muscat	3	10	FALSE	50	2.6548	0.95002
simulation	sanity_map	latent_expr	muscat	3	10	FALSE	50	2.6968	0.96505
simulation	sanity_dists	latent_expr	muscat	3	10	FALSE	50	2.6836	0.960326
simulation	glmpca	count_model	muscat	3	10	FALSE	50	2.9408	1.05237
simulation	newwave	count_model	muscat	3	10	TRUE	50	2.8914	1.03469
simulation	raw_counts	negative_control	muscat	3	10	FALSE	50	1.7682	0.63275
simulation	scaled_raw_counts	negative_control	muscat	3	10	FALSE	50	2.4368	0.872009
simulation	logp1	delta_method	muscat	4	10	FALSE	50	2.5712	1.05866
simulation	logp1_hvg	delta_method	muscat	4	10	FALSE	50	2.572	1.05898
simulation	logp1_zscore	delta_method	muscat	4	10	FALSE	50	2.6254	1.08097
simulation	logp1_hvg_zscore	delta_method	muscat	4	10	FALSE	50	2.6238	1.08031
simulation	logp_cpm	delta_method	muscat	4	10	FALSE	50	2.4708	1.01732
simulation	logp1_size_normed	delta_method	muscat	4	10	FALSE	50	2.5986	1.06994
simulation	acosh	delta_method	muscat	4	10	TRUE	50	2.5702	1.05824
simulation	logp_alpha	delta_method	muscat	4	10	TRUE	50	2.5334	1.04309
simulation	pearson	glm_residual	muscat	4	10	TRUE	50	2.404	0.989813
simulation	pearson_clip	glm_residual	muscat	4	10	TRUE	50	2.4024	0.989154
simulation	pearson_clip_hvg	glm_residual	muscat	4	10	TRUE	50	2.4044	0.989978
simulation	pearson_clip_zscore	glm_residual	muscat	4	10	TRUE	50	2.5964	1.06903
simulation	pearson_clip_hvg_zscore	glm_residual	muscat	4	10	TRUE	50	2.597	1.06928
simulation	pearson_analytic	glm_residual	muscat	4	10	TRUE	50	2.3446	0.965356
simulation	sctransform	glm_residual	muscat	4	10	TRUE	50	2.3494	0.967332
simulation	rand_quantile	glm_residual	muscat	4	10	TRUE	50	2.6048	1.07249
simulation	dino	latent_expr	muscat	4	10	FALSE	50	2.6026	1.07158
simulation	normalisr_norm	latent_expr	muscat	4	10	FALSE	50	2.405	0.990225
simulation	sanity_map	latent_expr	muscat	4	10	FALSE	50	2.306	0.949463
simulation	sanity_dists	latent_expr	muscat	4	10	FALSE	50	2.1512	0.885726
simulation	glmpca	count_model	muscat	4	10	FALSE	50	2.6288	1.08237
simulation	newwave	count_model	muscat	4	10	TRUE	50	2.6216	1.07941
simulation	raw_counts	negative_control	muscat	4	10	FALSE	50	1.6486	0.678788
simulation	scaled_raw_counts	negative_control	muscat	4	10	FALSE	50	1.6576	0.682493
simulation	logp1	delta_method	muscat	5	10	FALSE	50	2.6078	1.051
simulation	logp1_hvg	delta_method	muscat	5	10	FALSE	50	2.6086	1.05132
simulation	logp1_zscore	delta_method	muscat	5	10	FALSE	50	2.6682	1.07534
simulation	logp1_hvg_zscore	delta_method	muscat	5	10	FALSE	50	2.6688	1.07558
simulation	logp_cpm	delta_method	muscat	5	10	FALSE	50	2.5538	1.02923
simulation	logp1_size_normed	delta_method	muscat	5	10	FALSE	50	2.6498	1.06792
simulation	acosh	delta_method	muscat	5	10	TRUE	50	2.6706	1.07631
simulation	logp_alpha	delta_method	muscat	5	10	TRUE	50	2.683	1.0813
simulation	pearson	glm_residual	muscat	5	10	TRUE	50	2.5994	1.04761
simulation	pearson_clip	glm_residual	muscat	5	10	TRUE	50	2.5962	1.04632
simulation	pearson_clip_hvg	glm_residual	muscat	5	10	TRUE	50	2.5966	1.04648
simulation	pearson_clip_zscore	glm_residual	muscat	5	10	TRUE	50	2.6258	1.05825
simulation	pearson_clip_hvg_zscore	glm_residual	muscat	5	10	TRUE	50	2.6254	1.05809
simulation	pearson_analytic	glm_residual	muscat	5	10	TRUE	50	2.3152	0.933072
simulation	sctransform	glm_residual	muscat	5	10	TRUE	50	2.326	0.937424
simulation	rand_quantile	glm_residual	muscat	5	10	TRUE	50	2.466	0.993847
simulation	dino	latent_expr	muscat	5	10	FALSE	50	2.6044	1.04963
simulation	normalisr_norm	latent_expr	muscat	5	10	FALSE	50	2.5402	1.02375
simulation	sanity_map	latent_expr	muscat	5	10	FALSE	50	2.4058	0.969585
simulation	sanity_dists	latent_expr	muscat	5	10	FALSE	50	2.2284	0.89809
simulation	glmpca	count_model	muscat	5	10	FALSE	50	2.4784	0.998845
simulation	newwave	count_model	muscat	5	10	TRUE	50	2.5808	1.04011
simulation	raw_counts	negative_control	muscat	5	10	FALSE	50	1.7202	0.693275
simulation	scaled_raw_counts	negative_control	muscat	5	10	FALSE	50	1.731	0.697628
simulation	logp1	delta_method	dyngen	1	5	FALSE	50	4.93	0.906431
simulation	logp1_hvg	delta_method	dyngen	1	5	FALSE	50	4.9314	0.906688
simulation	logp1_zscore	delta_method	dyngen	1	5	FALSE	50	6.7886	1.24815
simulation	logp1_hvg_zscore	delta_method	dyngen	1	5	FALSE	50	6.7884	1.24812
simulation	logp_cpm	delta_method	dyngen	1	5	FALSE	50	6.4358	1.18329
simulation	logp1_size_normed	delta_method	dyngen	1	5	FALSE	50	4.7376	0.871056
simulation	acosh	delta_method	dyngen	1	5	TRUE	50	5.1536	0.947542
simulation	logp_alpha	delta_method	dyngen	1	5	TRUE	50	5.3434	0.982438
simulation	pearson	glm_residual	dyngen	1	5	TRUE	50	6.1694	1.13431
simulation	pearson_clip	glm_residual	dyngen	1	5	TRUE	50	6.1708	1.13456
simulation	pearson_clip_hvg	glm_residual	dyngen	1	5	TRUE	50	6.1708	1.13456
simulation	pearson_clip_zscore	glm_residual	dyngen	1	5	TRUE	50	6.359	1.16917
simulation	pearson_clip_hvg_zscore	glm_residual	dyngen	1	5	TRUE	50	6.3592	1.1692
simulation	pearson_analytic	glm_residual	dyngen	1	5	TRUE	50	6.3042	1.15909
simulation	sctransform	glm_residual	dyngen	1	5	TRUE	50	6.0586	1.11394
simulation	rand_quantile	glm_residual	dyngen	1	5	TRUE	50	4.5392	0.834578
simulation	dino	latent_expr	dyngen	1	5	FALSE	50	3.4316	0.630934
simulation	normalisr_norm	latent_expr	dyngen	1	5	FALSE	50	7.0818	1.30206
simulation	sanity_map	latent_expr	dyngen	1	5	FALSE	50	5.8318	1.07224
simulation	sanity_dists	latent_expr	dyngen	1	5	FALSE	50	0.7078	0.130136
simulation	glmpca	count_model	dyngen	1	5	FALSE	50	6.5856	1.21083
simulation	newwave	count_model	dyngen	1	5	TRUE	50	6.544	1.20318
simulation	raw_counts	negative_control	dyngen	1	5	FALSE	50	4.8948	0.899959
simulation	scaled_raw_counts	negative_control	dyngen	1	5	FALSE	50	2.2166	0.407544
simulation	logp1	delta_method	dyngen	2	5	FALSE	50	6.1724	1.00227
simulation	logp1_hvg	delta_method	dyngen	2	5	FALSE	50	6.1722	1.00223
simulation	logp1_zscore	delta_method	dyngen	2	5	FALSE	50	7.5736	1.22979
simulation	logp1_hvg_zscore	delta_method	dyngen	2	5	FALSE	50	7.5736	1.22979
simulation	logp_cpm	delta_method	dyngen	2	5	FALSE	50	7.1462	1.16039
simulation	logp1_size_normed	delta_method	dyngen	2	5	FALSE	50	5.6482	0.917148
simulation	acosh	delta_method	dyngen	2	5	TRUE	50	6.2248	1.01078
simulation	logp_alpha	delta_method	dyngen	2	5	TRUE	50	5.4862	0.890842
simulation	pearson	glm_residual	dyngen	2	5	TRUE	50	6.8394	1.11057
simulation	pearson_clip	glm_residual	dyngen	2	5	TRUE	50	6.8392	1.11054
simulation	pearson_clip_hvg	glm_residual	dyngen	2	5	TRUE	50	6.8392	1.11054
simulation	pearson_clip_zscore	glm_residual	dyngen	2	5	TRUE	50	6.9914	1.13525
simulation	pearson_clip_hvg_zscore	glm_residual	dyngen	2	5	TRUE	50	6.9914	1.13525
simulation	pearson_analytic	glm_residual	dyngen	2	5	TRUE	50	6.9368	1.12639
simulation	sctransform	glm_residual	dyngen	2	5	TRUE	50	6.797	1.10369
simulation	rand_quantile	glm_residual	dyngen	2	5	TRUE	50	5.2366	0.850313
simulation	dino	latent_expr	dyngen	2	5	FALSE	50	4.7482	0.771007
simulation	normalisr_norm	latent_expr	dyngen	2	5	FALSE	50	6.3736	1.03494
simulation	sanity_map	latent_expr	dyngen	2	5	FALSE	50	7.0232	1.14042
simulation	sanity_dists	latent_expr	dyngen	2	5	FALSE	50	1.5796	0.256493
simulation	glmpca	count_model	dyngen	2	5	FALSE	50	6.9862	1.13441
simulation	newwave	count_model	dyngen	2	5	TRUE	50	7.4782	1.2143
simulation	raw_counts	negative_control	dyngen	2	5	FALSE	50	5.362	0.870675
simulation	scaled_raw_counts	negative_control	dyngen	2	5	FALSE	50	2.7834	0.451965
simulation	logp1	delta_method	dyngen	3	5	FALSE	50	18.06	1.32282
simulation	logp1_hvg	delta_method	dyngen	3	5	FALSE	50	18.06	1.32282
simulation	logp1_zscore	delta_method	dyngen	3	5	FALSE	50	11.0978	0.812865
simulation	logp1_hvg_zscore	delta_method	dyngen	3	5	FALSE	50	11.0978	0.812865
simulation	logp_cpm	delta_method	dyngen	3	5	FALSE	50	18.207	1.33358
simulation	logp1_size_normed	delta_method	dyngen	3	5	FALSE	50	17.9916	1.31781
simulation	acosh	delta_method	dyngen	3	5	TRUE	50	17.069	1.25023
simulation	logp_alpha	delta_method	dyngen	3	5	TRUE	50	17.1172	1.25376
simulation	pearson	glm_residual	dyngen	3	5	TRUE	50	10.785	0.789954
simulation	pearson_clip	glm_residual	dyngen	3	5	TRUE	50	10.782	0.789734
simulation	pearson_clip_hvg	glm_residual	dyngen	3	5	TRUE	50	10.7818	0.789719
simulation	pearson_clip_zscore	glm_residual	dyngen	3	5	TRUE	50	10.5014	0.769181
simulation	pearson_clip_hvg_zscore	glm_residual	dyngen	3	5	TRUE	50	10.5014	0.769181
simulation	pearson_analytic	glm_residual	dyngen	3	5	TRUE	50	15.6964	1.14969
simulation	sctransform	glm_residual	dyngen	3	5	TRUE	50	8.0266	0.587913
simulation	rand_quantile	glm_residual	dyngen	3	5	TRUE	50	15.366	1.12549
simulation	dino	latent_expr	dyngen	3	5	FALSE	50	17.8798	1.30962
simulation	normalisr_norm	latent_expr	dyngen	3	5	FALSE	50	13.1454	0.962843
simulation	sanity_map	latent_expr	dyngen	3	5	FALSE	50	18.0072	1.31895
simulation	sanity_dists	latent_expr	dyngen	3	5	FALSE	50	15.1892	1.11254
simulation	glmpca	count_model	dyngen	3	5	FALSE	50	10.9794	0.804193
simulation	newwave	count_model	dyngen	3	5	TRUE	50	17.1492	1.2561
simulation	raw_counts	negative_control	dyngen	3	5	FALSE	50	7.3616	0.539205
simulation	scaled_raw_counts	negative_control	dyngen	3	5	FALSE	50	6.812	0.498949
simulation	logp1	delta_method	dyngen	4	5	FALSE	50	4.7468	0.934819
simulation	logp1_hvg	delta_method	dyngen	4	5	FALSE	50	4.7472	0.934898
simulation	logp1_zscore	delta_method	dyngen	4	5	FALSE	50	6.1212	1.20549
simulation	logp1_hvg_zscore	delta_method	dyngen	4	5	FALSE	50	6.1212	1.20549
simulation	logp_cpm	delta_method	dyngen	4	5	FALSE	50	5.9916	1.17997
simulation	logp1_size_normed	delta_method	dyngen	4	5	FALSE	50	4.386	0.863764
simulation	acosh	delta_method	dyngen	4	5	TRUE	50	5.0294	0.990473
simulation	logp_alpha	delta_method	dyngen	4	5	TRUE	50	4.7028	0.926154
simulation	pearson	glm_residual	dyngen	4	5	TRUE	50	5.7372	1.12986
simulation	pearson_clip	glm_residual	dyngen	4	5	TRUE	50	5.7368	1.12979
simulation	pearson_clip_hvg	glm_residual	dyngen	4	5	TRUE	50	5.7366	1.12975
simulation	pearson_clip_zscore	glm_residual	dyngen	4	5	TRUE	50	5.7492	1.13223
simulation	pearson_clip_hvg_zscore	glm_residual	dyngen	4	5	TRUE	50	5.7492	1.13223
simulation	pearson_analytic	glm_residual	dyngen	4	5	TRUE	50	5.7482	1.13203
simulation	sctransform	glm_residual	dyngen	4	5	TRUE	50	5.6772	1.11805
simulation	rand_quantile	glm_residual	dyngen	4	5	TRUE	50	4.0586	0.799287
simulation	dino	latent_expr	dyngen	4	5	FALSE	50	3.3736	0.664385
simulation	normalisr_norm	latent_expr	dyngen	4	5	FALSE	50	6.2034	1.22168
simulation	sanity_map	latent_expr	dyngen	4	5	FALSE	50	5.3796	1.05944
simulation	sanity_dists	latent_expr	dyngen	4	5	FALSE	50	0.5136	0.101147
simulation	glmpca	count_model	dyngen	4	5	FALSE	50	5.7474	1.13187
simulation	newwave	count_model	dyngen	4	5	TRUE	50	6.3252	1.24566
simulation	raw_counts	negative_control	dyngen	4	5	FALSE	50	4.9594	0.976688
simulation	scaled_raw_counts	negative_control	dyngen	4	5	FALSE	50	3.3252	0.654854
simulation	logp1	delta_method	dyngen	5	5	FALSE	50	5.3068	0.909346
simulation	logp1_hvg	delta_method	dyngen	5	5	FALSE	50	5.3066	0.909312
simulation	logp1_zscore	delta_method	dyngen	5	5	FALSE	50	7.2298	1.23886
simulation	logp1_hvg_zscore	delta_method	dyngen	5	5	FALSE	50	7.2298	1.23886
simulation	logp_cpm	delta_method	dyngen	5	5	FALSE	50	7.1136	1.21895
simulation	logp1_size_normed	delta_method	dyngen	5	5	FALSE	50	4.5916	0.786793
simulation	acosh	delta_method	dyngen	5	5	TRUE	50	5.4854	0.93995
simulation	logp_alpha	delta_method	dyngen	5	5	TRUE	50	5.409	0.926859
simulation	pearson	glm_residual	dyngen	5	5	TRUE	50	6.6732	1.14349
simulation	pearson_clip	glm_residual	dyngen	5	5	TRUE	50	6.6736	1.14355
simulation	pearson_clip_hvg	glm_residual	dyngen	5	5	TRUE	50	6.6728	1.14342
simulation	pearson_clip_zscore	glm_residual	dyngen	5	5	TRUE	50	6.8258	1.16963
simulation	pearson_clip_hvg_zscore	glm_residual	dyngen	5	5	TRUE	50	6.826	1.16967
simulation	pearson_analytic	glm_residual	dyngen	5	5	TRUE	50	6.801	1.16538
simulation	sctransform	glm_residual	dyngen	5	5	TRUE	50	6.6326	1.13653
simulation	rand_quantile	glm_residual	dyngen	5	5	TRUE	50	4.7262	0.809857
simulation	dino	latent_expr	dyngen	5	5	FALSE	50	3.5492	0.608173
simulation	normalisr_norm	latent_expr	dyngen	5	5	FALSE	50	7.7004	1.3195
simulation	sanity_map	latent_expr	dyngen	5	5	FALSE	50	6.4256	1.10106
simulation	sanity_dists	latent_expr	dyngen	5	5	FALSE	50	0.4974	0.0852319
simulation	glmpca	count_model	dyngen	5	5	FALSE	50	7.0672	1.211
simulation	newwave	count_model	dyngen	5	5	TRUE	50	7.399	1.26785
simulation	raw_counts	negative_control	dyngen	5	5	FALSE	50	5.3482	0.91644
simulation	scaled_raw_counts	negative_control	dyngen	5	5	FALSE	50	2.5694	0.440279
simulation	logp1	delta_method	linear_walk	1	10	FALSE	50	30.3914	1.25006
simulation	logp1_hvg	delta_method	linear_walk	1	10	FALSE	50	27.871	1.14639
simulation	logp1_zscore	delta_method	linear_walk	1	10	FALSE	50	27.3761	1.12603
simulation	logp1_hvg_zscore	delta_method	linear_walk	1	10	FALSE	50	26.2257	1.07871
simulation	logp_cpm	delta_method	linear_walk	1	10	FALSE	50	21.3111	0.876566
simulation	logp1_size_normed	delta_method	linear_walk	1	10	FALSE	50	29.1996	1.20103
simulation	acosh	delta_method	linear_walk	1	10	TRUE	50	24.3213	1.00038
simulation	logp_alpha	delta_method	linear_walk	1	10	TRUE	50	25.1088	1.03277
simulation	pearson	glm_residual	linear_walk	1	10	TRUE	50	27.1899	1.11837
simulation	pearson_clip	glm_residual	linear_walk	1	10	TRUE	50	27.1861	1.11822
simulation	pearson_clip_hvg	glm_residual	linear_walk	1	10	TRUE	50	23.1444	0.951971
simulation	pearson_clip_zscore	glm_residual	linear_walk	1	10	TRUE	50	26.2471	1.07959
simulation	pearson_clip_hvg_zscore	glm_residual	linear_walk	1	10	TRUE	50	20.6658	0.850022
simulation	pearson_analytic	glm_residual	linear_walk	1	10	TRUE	50	25.3717	1.04359
simulation	sctransform	glm_residual	linear_walk	1	10	TRUE	50	27.5365	1.13263
simulation	rand_quantile	glm_residual	linear_walk	1	10	TRUE	50	22.7971	0.937686
simulation	dino	latent_expr	linear_walk	1	10	FALSE	50	29.8434	1.22751
simulation	normalisr_norm	latent_expr	linear_walk	1	10	FALSE	50	17.4459	0.717583
simulation	sanity_map	latent_expr	linear_walk	1	10	FALSE	50	23.9658	0.985759
simulation	sanity_dists	latent_expr	linear_walk	1	10	FALSE	50	21.233	0.873355
simulation	glmpca	count_model	linear_walk	1	10	FALSE	50	31.0393	1.27671
simulation	newwave	count_model	linear_walk	1	10	TRUE	50	13.4798	0.554447
simulation	raw_counts	negative_control	linear_walk	1	10	FALSE	50	15.7238	0.646748
simulation	scaled_raw_counts	negative_control	linear_walk	1	10	FALSE	50	18.8147	0.773883
simulation	logp1	delta_method	linear_walk	2	10	FALSE	50	29.9232	1.24618
simulation	logp1_hvg	delta_method	linear_walk	2	10	FALSE	50	27.4415	1.14283
simulation	logp1_zscore	delta_method	linear_walk	2	10	FALSE	50	26.5688	1.10648
simulation	logp1_hvg_zscore	delta_method	linear_walk	2	10	FALSE	50	25.0432	1.04295
simulation	logp_cpm	delta_method	linear_walk	2	10	FALSE	50	20.6084	0.858254
simulation	logp1_size_normed	delta_method	linear_walk	2	10	FALSE	50	28.9394	1.20521
simulation	acosh	delta_method	linear_walk	2	10	TRUE	50	23.4303	0.975776
simulation	logp_alpha	delta_method	linear_walk	2	10	TRUE	50	24.2363	1.00934
simulation	pearson	glm_residual	linear_walk	2	10	TRUE	50	26.9747	1.12339
simulation	pearson_clip	glm_residual	linear_walk	2	10	TRUE	50	26.9916	1.12409
simulation	pearson_clip_hvg	glm_residual	linear_walk	2	10	TRUE	50	23.5043	0.978857
simulation	pearson_clip_zscore	glm_residual	linear_walk	2	10	TRUE	50	25.9374	1.08019
simulation	pearson_clip_hvg_zscore	glm_residual	linear_walk	2	10	TRUE	50	21.327	0.888183
simulation	pearson_analytic	glm_residual	linear_walk	2	10	TRUE	50	25.3781	1.0569
simulation	sctransform	glm_residual	linear_walk	2	10	TRUE	50	27.7212	1.15448
simulation	rand_quantile	glm_residual	linear_walk	2	10	TRUE	50	22.5575	0.939427
simulation	dino	latent_expr	linear_walk	2	10	FALSE	50	28.8036	1.19955
simulation	normalisr_norm	latent_expr	linear_walk	2	10	FALSE	50	16.7961	0.699491
simulation	sanity_map	latent_expr	linear_walk	2	10	FALSE	50	23.7876	0.990657
simulation	sanity_dists	latent_expr	linear_walk	2	10	FALSE	50	21.3757	0.890209
simulation	glmpca	count_model	linear_walk	2	10	FALSE	50	29.4936	1.22829
simulation	newwave	count_model	linear_walk	2	10	TRUE	50	14.4771	0.602911
simulation	raw_counts	negative_control	linear_walk	2	10	FALSE	50	15.9223	0.663098
simulation	scaled_raw_counts	negative_control	linear_walk	2	10	FALSE	50	19.0478	0.793266
simulation	logp1	delta_method	linear_walk	3	10	FALSE	50	29.977	1.26478
simulation	logp1_hvg	delta_method	linear_walk	3	10	FALSE	50	27.2801	1.15099
simulation	logp1_zscore	delta_method	linear_walk	3	10	FALSE	50	26.8614	1.13333
simulation	logp1_hvg_zscore	delta_method	linear_walk	3	10	FALSE	50	25.9548	1.09508
simulation	logp_cpm	delta_method	linear_walk	3	10	FALSE	50	20.9562	0.88418
simulation	logp1_size_normed	delta_method	linear_walk	3	10	FALSE	50	28.7859	1.21453
simulation	acosh	delta_method	linear_walk	3	10	TRUE	50	24.0345	1.01406
simulation	logp_alpha	delta_method	linear_walk	3	10	TRUE	50	24.8819	1.04981
simulation	pearson	glm_residual	linear_walk	3	10	TRUE	50	26.8563	1.13312
simulation	pearson_clip	glm_residual	linear_walk	3	10	TRUE	50	26.858	1.13318
simulation	pearson_clip_hvg	glm_residual	linear_walk	3	10	TRUE	50	23.1532	0.976875
simulation	pearson_clip_zscore	glm_residual	linear_walk	3	10	TRUE	50	25.6441	1.08197
simulation	pearson_clip_hvg_zscore	glm_residual	linear_walk	3	10	TRUE	50	20.935	0.883284
simulation	pearson_analytic	glm_residual	linear_walk	3	10	TRUE	50	24.9078	1.0509
simulation	sctransform	glm_residual	linear_walk	3	10	TRUE	50	27.9772	1.18041
simulation	rand_quantile	glm_residual	linear_walk	3	10	TRUE	50	22.1594	0.934944
simulation	dino	latent_expr	linear_walk	3	10	FALSE	50	29.2816	1.23544
simulation	normalisr_norm	latent_expr	linear_walk	3	10	FALSE	50	15.9526	0.673069
simulation	sanity_map	latent_expr	linear_walk	3	10	FALSE	50	23.2699	0.981799
simulation	sanity_dists	latent_expr	linear_walk	3	10	FALSE	50	19.1199	0.8067
simulation	glmpca	count_model	linear_walk	3	10	FALSE	50	29.2175	1.23274
simulation	newwave	count_model	linear_walk	3	10	TRUE	50	13.7964	0.582092
simulation	raw_counts	negative_control	linear_walk	3	10	FALSE	50	14.1227	0.595859
simulation	scaled_raw_counts	negative_control	linear_walk	3	10	FALSE	50	16.8483	0.710859
simulation	logp1	delta_method	linear_walk	4	10	FALSE	50	29.7135	1.23756
simulation	logp1_hvg	delta_method	linear_walk	4	10	FALSE	50	27.8303	1.15913
simulation	logp1_zscore	delta_method	linear_walk	4	10	FALSE	50	26.5897	1.10745
simulation	logp1_hvg_zscore	delta_method	linear_walk	4	10	FALSE	50	26.0994	1.08703
simulation	logp_cpm	delta_method	linear_walk	4	10	FALSE	50	20.7841	0.865653
simulation	logp1_size_normed	delta_method	linear_walk	4	10	FALSE	50	28.8965	1.20353
simulation	acosh	delta_method	linear_walk	4	10	TRUE	50	23.9162	0.996104
simulation	logp_alpha	delta_method	linear_walk	4	10	TRUE	50	24.7567	1.03111
simulation	pearson	glm_residual	linear_walk	4	10	TRUE	50	26.8728	1.11925
simulation	pearson_clip	glm_residual	linear_walk	4	10	TRUE	50	26.8751	1.11934
simulation	pearson_clip_hvg	glm_residual	linear_walk	4	10	TRUE	50	23.6441	0.98477
simulation	pearson_clip_zscore	glm_residual	linear_walk	4	10	TRUE	50	25.8077	1.07488
simulation	pearson_clip_hvg_zscore	glm_residual	linear_walk	4	10	TRUE	50	21.1199	0.879637
simulation	pearson_analytic	glm_residual	linear_walk	4	10	TRUE	50	25.4688	1.06077
simulation	sctransform	glm_residual	linear_walk	4	10	TRUE	50	27.6399	1.15119
simulation	rand_quantile	glm_residual	linear_walk	4	10	TRUE	50	22.468	0.935785
simulation	dino	latent_expr	linear_walk	4	10	FALSE	50	29.6646	1.23552
simulation	normalisr_norm	latent_expr	linear_walk	4	10	FALSE	50	17.1549	0.714496
simulation	sanity_map	latent_expr	linear_walk	4	10	FALSE	50	23.5284	0.979953
simulation	sanity_dists	latent_expr	linear_walk	4	10	FALSE	50	20.979	0.87377
simulation	glmpca	count_model	linear_walk	4	10	FALSE	50	29.7957	1.24098
simulation	newwave	count_model	linear_walk	4	10	TRUE	50	14.02	0.583928
simulation	raw_counts	negative_control	linear_walk	4	10	FALSE	50	14.8296	0.61765
simulation	scaled_raw_counts	negative_control	linear_walk	4	10	FALSE	50	17.7792	0.7405
simulation	logp1	delta_method	linear_walk	5	10	FALSE	50	29.3827	1.25682
simulation	logp1_hvg	delta_method	linear_walk	5	10	FALSE	50	27.7828	1.18839
simulation	logp1_zscore	delta_method	linear_walk	5	10	FALSE	50	26.1912	1.12031
simulation	logp1_hvg_zscore	delta_method	linear_walk	5	10	FALSE	50	26.3306	1.12627
simulation	logp_cpm	delta_method	linear_walk	5	10	FALSE	50	20.256	0.866436
simulation	logp1_size_normed	delta_method	linear_walk	5	10	FALSE	50	29.1884	1.24851
simulation	acosh	delta_method	linear_walk	5	10	TRUE	50	24.0443	1.02848
simulation	logp_alpha	delta_method	linear_walk	5	10	TRUE	50	25.0055	1.06959
simulation	pearson	glm_residual	linear_walk	5	10	TRUE	50	26.1591	1.11893
simulation	pearson_clip	glm_residual	linear_walk	5	10	TRUE	50	26.1574	1.11886
simulation	pearson_clip_hvg	glm_residual	linear_walk	5	10	TRUE	50	23.6395	1.01116
simulation	pearson_clip_zscore	glm_residual	linear_walk	5	10	TRUE	50	24.6547	1.05458
simulation	pearson_clip_hvg_zscore	glm_residual	linear_walk	5	10	TRUE	50	21.5002	0.919652
simulation	pearson_analytic	glm_residual	linear_walk	5	10	TRUE	50	24.6229	1.05323
simulation	sctransform	glm_residual	linear_walk	5	10	TRUE	50	27.3384	1.16938
simulation	rand_quantile	glm_residual	linear_walk	5	10	TRUE	50	21.4321	0.916742
simulation	dino	latent_expr	linear_walk	5	10	FALSE	50	28.7398	1.22932
simulation	normalisr_norm	latent_expr	linear_walk	5	10	FALSE	50	15.2941	0.654192
simulation	sanity_map	latent_expr	linear_walk	5	10	FALSE	50	22.279	0.952967
simulation	sanity_dists	latent_expr	linear_walk	5	10	FALSE	50	19.1532	0.819264
simulation	glmpca	count_model	linear_walk	5	10	FALSE	50	26.3163	1.12566
simulation	newwave	count_model	linear_walk	5	10	TRUE	50	14.1754	0.606341
simulation	raw_counts	negative_control	linear_walk	5	10	FALSE	50	14.6035	0.624651
simulation	scaled_raw_counts	negative_control	linear_walk	5	10	FALSE	50	16.8391	0.720277
simulation	logp1	delta_method	random_walk	1	200	FALSE	50	41.7431	1.1644
simulation	logp1_hvg	delta_method	random_walk	1	200	FALSE	50	40.2327	1.12227
simulation	logp1_zscore	delta_method	random_walk	1	200	FALSE	50	38.5378	1.07499
simulation	logp1_hvg_zscore	delta_method	random_walk	1	200	FALSE	50	36.6854	1.02332
simulation	logp_cpm	delta_method	random_walk	1	200	FALSE	50	34.9467	0.97482
simulation	logp1_size_normed	delta_method	random_walk	1	200	FALSE	50	39.3112	1.09657
simulation	acosh	delta_method	random_walk	1	200	TRUE	50	38.2587	1.06721
simulation	logp_alpha	delta_method	random_walk	1	200	TRUE	50	38.6519	1.07817
simulation	pearson	glm_residual	random_walk	1	200	TRUE	50	32.9742	0.919799
simulation	pearson_clip	glm_residual	random_walk	1	200	TRUE	50	35.4474	0.988788
simulation	pearson_clip_hvg	glm_residual	random_walk	1	200	TRUE	50	28.9951	0.808804
simulation	pearson_clip_zscore	glm_residual	random_walk	1	200	TRUE	50	37.4394	1.04435
simulation	pearson_clip_hvg_zscore	glm_residual	random_walk	1	200	TRUE	50	29.5232	0.823534
simulation	pearson_analytic	glm_residual	random_walk	1	200	TRUE	50	35.7071	0.996031
simulation	sctransform	glm_residual	random_walk	1	200	TRUE	50	35.1808	0.98135
simulation	rand_quantile	glm_residual	random_walk	1	200	TRUE	50	34.8499	0.972121
simulation	dino	latent_expr	random_walk	1	200	FALSE	50	43.035	1.20044
simulation	normalisr_norm	latent_expr	random_walk	1	200	FALSE	50	27.6386	0.770964
simulation	sanity_map	latent_expr	random_walk	1	200	FALSE	50	39.9778	1.11516
simulation	sanity_dists	latent_expr	random_walk	1	200	FALSE	50	41.8897	1.16849
simulation	glmpca	count_model	random_walk	1	200	FALSE	50	42.4468	1.18403
simulation	newwave	count_model	random_walk	1	200	TRUE	50	42.6079	1.18853
simulation	raw_counts	negative_control	random_walk	1	200	FALSE	50	17.0617	0.475928
simulation	scaled_raw_counts	negative_control	random_walk	1	200	FALSE	50	27.2427	0.759922
simulation	logp1	delta_method	random_walk	2	200	FALSE	50	41.2439	1.15867
simulation	logp1_hvg	delta_method	random_walk	2	200	FALSE	50	39.5557	1.11124
simulation	logp1_zscore	delta_method	random_walk	2	200	FALSE	50	38.1302	1.07119
simulation	logp1_hvg_zscore	delta_method	random_walk	2	200	FALSE	50	35.7237	1.00359
simulation	logp_cpm	delta_method	random_walk	2	200	FALSE	50	34.605	0.972159
simulation	logp1_size_normed	delta_method	random_walk	2	200	FALSE	50	39.2161	1.1017
simulation	acosh	delta_method	random_walk	2	200	TRUE	50	37.7891	1.06161
simulation	logp_alpha	delta_method	random_walk	2	200	TRUE	50	38.1246	1.07104
simulation	pearson	glm_residual	random_walk	2	200	TRUE	50	33.1263	0.930618
simulation	pearson_clip	glm_residual	random_walk	2	200	TRUE	50	35.4852	0.996888
simulation	pearson_clip_hvg	glm_residual	random_walk	2	200	TRUE	50	29.2672	0.822206
simulation	pearson_clip_zscore	glm_residual	random_walk	2	200	TRUE	50	37.5248	1.05419
simulation	pearson_clip_hvg_zscore	glm_residual	random_walk	2	200	TRUE	50	30.1446	0.846853
simulation	pearson_analytic	glm_residual	random_walk	2	200	TRUE	50	36.0095	1.01162
simulation	sctransform	glm_residual	random_walk	2	200	TRUE	50	34.8015	0.97768
simulation	rand_quantile	glm_residual	random_walk	2	200	TRUE	50	35.1172	0.986548
simulation	dino	latent_expr	random_walk	2	200	FALSE	50	42.1462	1.18402
simulation	normalisr_norm	latent_expr	random_walk	2	200	FALSE	50	27.6722	0.777396
simulation	sanity_map	latent_expr	random_walk	2	200	FALSE	50	39.8787	1.12032
simulation	sanity_dists	latent_expr	random_walk	2	200	FALSE	50	42.0117	1.18024
simulation	glmpca	count_model	random_walk	2	200	FALSE	50	41.9148	1.17751
simulation	newwave	count_model	random_walk	2	200	TRUE	50	42.8203	1.20295
simulation	raw_counts	negative_control	random_walk	2	200	FALSE	50	17.3874	0.488466
simulation	scaled_raw_counts	negative_control	random_walk	2	200	FALSE	50	24.6079	0.691311
simulation	logp1	delta_method	random_walk	3	200	FALSE	50	41.2022	1.15758
simulation	logp1_hvg	delta_method	random_walk	3	200	FALSE	50	39.5836	1.11211
simulation	logp1_zscore	delta_method	random_walk	3	200	FALSE	50	38.2781	1.07543
simulation	logp1_hvg_zscore	delta_method	random_walk	3	200	FALSE	50	36.2621	1.01879
simulation	logp_cpm	delta_method	random_walk	3	200	FALSE	50	34.5171	0.969763
simulation	logp1_size_normed	delta_method	random_walk	3	200	FALSE	50	38.9972	1.09563
simulation	acosh	delta_method	random_walk	3	200	TRUE	50	37.8513	1.06344
simulation	logp_alpha	delta_method	random_walk	3	200	TRUE	50	38.1724	1.07246
simulation	pearson	glm_residual	random_walk	3	200	TRUE	50	32.7269	0.919468
simulation	pearson_clip	glm_residual	random_walk	3	200	TRUE	50	35.0931	0.985947
simulation	pearson_clip_hvg	glm_residual	random_walk	3	200	TRUE	50	28.6312	0.804399
simulation	pearson_clip_zscore	glm_residual	random_walk	3	200	TRUE	50	37.2802	1.04739
simulation	pearson_clip_hvg_zscore	glm_residual	random_walk	3	200	TRUE	50	29.3247	0.823881
simulation	pearson_analytic	glm_residual	random_walk	3	200	TRUE	50	35.5949	1.00005
simulation	sctransform	glm_residual	random_walk	3	200	TRUE	50	35.1197	0.986695
simulation	rand_quantile	glm_residual	random_walk	3	200	TRUE	50	34.9879	0.98299
simulation	dino	latent_expr	random_walk	3	200	FALSE	50	42.5057	1.1942
simulation	normalisr_norm	latent_expr	random_walk	3	200	FALSE	50	28.3205	0.795668
simulation	sanity_map	latent_expr	random_walk	3	200	FALSE	50	39.8868	1.12063
simulation	sanity_dists	latent_expr	random_walk	3	200	FALSE	50	41.707	1.17176
simulation	glmpca	count_model	random_walk	3	200	FALSE	50	42.1449	1.18407
simulation	newwave	count_model	random_walk	3	200	TRUE	50	42.7793	1.20189
simulation	raw_counts	negative_control	random_walk	3	200	FALSE	50	17.9261	0.503638
simulation	scaled_raw_counts	negative_control	random_walk	3	200	FALSE	50	25.3466	0.712117
simulation	logp1	delta_method	random_walk	4	200	FALSE	50	40.64	1.15884
simulation	logp1_hvg	delta_method	random_walk	4	200	FALSE	50	38.4171	1.09545
simulation	logp1_zscore	delta_method	random_walk	4	200	FALSE	50	37.6951	1.07486
simulation	logp1_hvg_zscore	delta_method	random_walk	4	200	FALSE	50	34.2516	0.976674
simulation	logp_cpm	delta_method	random_walk	4	200	FALSE	50	34.6179	0.98712
simulation	logp1_size_normed	delta_method	random_walk	4	200	FALSE	50	38.1977	1.0892
simulation	acosh	delta_method	random_walk	4	200	TRUE	50	37.091	1.05764
simulation	logp_alpha	delta_method	random_walk	4	200	TRUE	50	37.2967	1.0635
simulation	pearson	glm_residual	random_walk	4	200	TRUE	50	33.0198	0.941551
simulation	pearson_clip	glm_residual	random_walk	4	200	TRUE	50	35.4202	1.01
simulation	pearson_clip_hvg	glm_residual	random_walk	4	200	TRUE	50	29.1544	0.831329
simulation	pearson_clip_zscore	glm_residual	random_walk	4	200	TRUE	50	37.318	1.06411
simulation	pearson_clip_hvg_zscore	glm_residual	random_walk	4	200	TRUE	50	29.8411	0.850909
simulation	pearson_analytic	glm_residual	random_walk	4	200	TRUE	50	35.9898	1.02624
simulation	sctransform	glm_residual	random_walk	4	200	TRUE	50	35.3883	1.00909
simulation	rand_quantile	glm_residual	random_walk	4	200	TRUE	50	34.6989	0.989429
simulation	dino	latent_expr	random_walk	4	200	FALSE	50	41.1232	1.17262
simulation	normalisr_norm	latent_expr	random_walk	4	200	FALSE	50	25.8576	0.737323
simulation	sanity_map	latent_expr	random_walk	4	200	FALSE	50	39.4924	1.12611
simulation	sanity_dists	latent_expr	random_walk	4	200	FALSE	50	41.5656	1.18523
simulation	glmpca	count_model	random_walk	4	200	FALSE	50	41.562	1.18513
simulation	newwave	count_model	random_walk	4	200	TRUE	50	42.4952	1.21174
simulation	raw_counts	negative_control	random_walk	4	200	FALSE	50	16.5986	0.473303
simulation	scaled_raw_counts	negative_control	random_walk	4	200	FALSE	50	23.9388	0.682609
simulation	logp1	delta_method	random_walk	5	200	FALSE	50	41.3939	1.14974
simulation	logp1_hvg	delta_method	random_walk	5	200	FALSE	50	39.7845	1.10504
simulation	logp1_zscore	delta_method	random_walk	5	200	FALSE	50	38.4298	1.06741
simulation	logp1_hvg_zscore	delta_method	random_walk	5	200	FALSE	50	36.0012	0.999953
simulation	logp_cpm	delta_method	random_walk	5	200	FALSE	50	34.9323	0.970265
simulation	logp1_size_normed	delta_method	random_walk	5	200	FALSE	50	39.288	1.09125
simulation	acosh	delta_method	random_walk	5	200	TRUE	50	38.0675	1.05735
simulation	logp_alpha	delta_method	random_walk	5	200	TRUE	50	38.3496	1.06518
simulation	pearson	glm_residual	random_walk	5	200	TRUE	50	33.3123	0.925268
simulation	pearson_clip	glm_residual	random_walk	5	200	TRUE	50	35.8835	0.996686
simulation	pearson_clip_hvg	glm_residual	random_walk	5	200	TRUE	50	29.7164	0.82539
simulation	pearson_clip_zscore	glm_residual	random_walk	5	200	TRUE	50	37.7018	1.04719
simulation	pearson_clip_hvg_zscore	glm_residual	random_walk	5	200	TRUE	50	30.3118	0.841928
simulation	pearson_analytic	glm_residual	random_walk	5	200	TRUE	50	36.2732	1.00751
simulation	sctransform	glm_residual	random_walk	5	200	TRUE	50	35.3028	0.980556
simulation	rand_quantile	glm_residual	random_walk	5	200	TRUE	50	35.215	0.978116
simulation	dino	latent_expr	random_walk	5	200	FALSE	50	42.4778	1.17984
simulation	normalisr_norm	latent_expr	random_walk	5	200	FALSE	50	29.5487	0.820733
simulation	sanity_map	latent_expr	random_walk	5	200	FALSE	50	40.2423	1.11775
simulation	sanity_dists	latent_expr	random_walk	5	200	FALSE	50	41.9209	1.16438
simulation	glmpca	count_model	random_walk	5	200	FALSE	50	42.3168	1.17537
simulation	newwave	count_model	random_walk	5	200	TRUE	50	42.8894	1.19128
simulation	raw_counts	negative_control	random_walk	5	200	FALSE	50	18.274	0.507571
simulation	scaled_raw_counts	negative_control	random_walk	5	200	FALSE	50	26.4353	0.734255
simulation	logp1	delta_method	scDesign2	1	50	FALSE	50	9.25899	1.08028
simulation	logp1_hvg	delta_method	scDesign2	1	50	FALSE	50	8.74524	1.02034
simulation	logp1_zscore	delta_method	scDesign2	1	50	FALSE	50	10.0366	1.17101
simulation	logp1_hvg_zscore	delta_method	scDesign2	1	50	FALSE	50	8.75863	1.0219
simulation	logp_cpm	delta_method	scDesign2	1	50	FALSE	50	9.55462	1.11477
simulation	logp1_size_normed	delta_method	scDesign2	1	50	FALSE	50	8.75229	1.02116
simulation	acosh	delta_method	scDesign2	1	50	TRUE	50	9.33474	1.08912
simulation	logp_alpha	delta_method	scDesign2	1	50	TRUE	50	9.21036	1.0746
simulation	pearson	glm_residual	scDesign2	1	50	TRUE	50	9.28612	1.08344
simulation	pearson_clip	glm_residual	scDesign2	1	50	TRUE	50	9.16385	1.06918
simulation	pearson_clip_hvg	glm_residual	scDesign2	1	50	TRUE	50	8.04933	0.939142
simulation	pearson_clip_zscore	glm_residual	scDesign2	1	50	TRUE	50	9.28541	1.08336
simulation	pearson_clip_hvg_zscore	glm_residual	scDesign2	1	50	TRUE	50	7.96476	0.929275
simulation	pearson_analytic	glm_residual	scDesign2	1	50	TRUE	50	8.42072	0.982473
simulation	sctransform	glm_residual	scDesign2	1	50	TRUE	50	8.25194	0.962781
simulation	rand_quantile	glm_residual	scDesign2	1	50	TRUE	50	7.98837	0.93203
simulation	dino	latent_expr	scDesign2	1	50	FALSE	50	8.63742	1.00776
simulation	normalisr_norm	latent_expr	scDesign2	1	50	FALSE	50	7.62509	0.889644
simulation	sanity_map	latent_expr	scDesign2	1	50	FALSE	50	8.5976	1.00311
simulation	sanity_dists	latent_expr	scDesign2	1	50	FALSE	50	7.83932	0.91464
simulation	glmpca	count_model	scDesign2	1	50	FALSE	50	9.22058	1.0758
simulation	newwave	count_model	scDesign2	1	50	TRUE	50	9.07047	1.05828
simulation	raw_counts	negative_control	scDesign2	1	50	FALSE	50	5.74419	0.670193
simulation	scaled_raw_counts	negative_control	scDesign2	1	50	FALSE	50	6.90592	0.805736
simulation	logp1	delta_method	scDesign2	2	50	FALSE	50	9.35694	1.09091
simulation	logp1_hvg	delta_method	scDesign2	2	50	FALSE	50	8.70543	1.01495
simulation	logp1_zscore	delta_method	scDesign2	2	50	FALSE	50	10.2787	1.19837
simulation	logp1_hvg_zscore	delta_method	scDesign2	2	50	FALSE	50	8.62932	1.00607
simulation	logp_cpm	delta_method	scDesign2	2	50	FALSE	50	9.33968	1.08889
simulation	logp1_size_normed	delta_method	scDesign2	2	50	FALSE	50	8.95173	1.04366
simulation	acosh	delta_method	scDesign2	2	50	TRUE	50	9.39323	1.09514
simulation	logp_alpha	delta_method	scDesign2	2	50	TRUE	50	9.31818	1.08639
simulation	pearson	glm_residual	scDesign2	2	50	TRUE	50	9.07259	1.05775
simulation	pearson_clip	glm_residual	scDesign2	2	50	TRUE	50	9.16702	1.06876
simulation	pearson_clip_hvg	glm_residual	scDesign2	2	50	TRUE	50	7.47992	0.872067
simulation	pearson_clip_zscore	glm_residual	scDesign2	2	50	TRUE	50	9.5976	1.11896
simulation	pearson_clip_hvg_zscore	glm_residual	scDesign2	2	50	TRUE	50	7.78083	0.90715
simulation	pearson_analytic	glm_residual	scDesign2	2	50	TRUE	50	8.53876	0.995515
simulation	sctransform	glm_residual	scDesign2	2	50	TRUE	50	8.11487	0.946095
simulation	rand_quantile	glm_residual	scDesign2	2	50	TRUE	50	8.06765	0.94059
simulation	dino	latent_expr	scDesign2	2	50	FALSE	50	8.7759	1.02316
simulation	normalisr_norm	latent_expr	scDesign2	2	50	FALSE	50	7.64235	0.891005
simulation	sanity_map	latent_expr	scDesign2	2	50	FALSE	50	8.55285	0.997159
simulation	sanity_dists	latent_expr	scDesign2	2	50	FALSE	50	8.05074	0.938618
simulation	glmpca	count_model	scDesign2	2	50	FALSE	50	9.27167	1.08096
simulation	newwave	count_model	scDesign2	2	50	TRUE	50	8.99295	1.04847
simulation	raw_counts	negative_control	scDesign2	2	50	FALSE	50	5.89746	0.687572
simulation	scaled_raw_counts	negative_control	scDesign2	2	50	FALSE	50	6.87703	0.801777
simulation	logp1	delta_method	scDesign2	3	50	FALSE	50	9.23961	1.08946
simulation	logp1_hvg	delta_method	scDesign2	3	50	FALSE	50	8.73784	1.0303
simulation	logp1_zscore	delta_method	scDesign2	3	50	FALSE	50	10.0786	1.18839
simulation	logp1_hvg_zscore	delta_method	scDesign2	3	50	FALSE	50	8.6635	1.02153
simulation	logp_cpm	delta_method	scDesign2	3	50	FALSE	50	9.02643	1.06433
simulation	logp1_size_normed	delta_method	scDesign2	3	50	FALSE	50	8.42213	0.993072
simulation	acosh	delta_method	scDesign2	3	50	TRUE	50	9.24066	1.08959
simulation	logp_alpha	delta_method	scDesign2	3	50	TRUE	50	9.30021	1.09661
simulation	pearson	glm_residual	scDesign2	3	50	TRUE	50	8.87174	1.04609
simulation	pearson_clip	glm_residual	scDesign2	3	50	TRUE	50	8.86011	1.04472
simulation	pearson_clip_hvg	glm_residual	scDesign2	3	50	TRUE	50	7.41367	0.874163
simulation	pearson_clip_zscore	glm_residual	scDesign2	3	50	TRUE	50	9.34954	1.10243
simulation	pearson_clip_hvg_zscore	glm_residual	scDesign2	3	50	TRUE	50	7.50493	0.884923
simulation	pearson_analytic	glm_residual	scDesign2	3	50	TRUE	50	8.25793	0.973711
simulation	sctransform	glm_residual	scDesign2	3	50	TRUE	50	8.09408	0.954391
simulation	rand_quantile	glm_residual	scDesign2	3	50	TRUE	50	8.02889	0.946705
simulation	dino	latent_expr	scDesign2	3	50	FALSE	50	8.79845	1.03744
simulation	normalisr_norm	latent_expr	scDesign2	3	50	FALSE	50	7.51515	0.886128
simulation	sanity_map	latent_expr	scDesign2	3	50	FALSE	50	8.80867	1.03865
simulation	sanity_dists	latent_expr	scDesign2	3	50	FALSE	50	8.07752	0.952438
simulation	glmpca	count_model	scDesign2	3	50	FALSE	50	9.53171	1.12391
simulation	newwave	count_model	scDesign2	3	50	TRUE	50	8.94891	1.05519
simulation	raw_counts	negative_control	scDesign2	3	50	FALSE	50	5.81008	0.685079
simulation	scaled_raw_counts	negative_control	scDesign2	3	50	FALSE	50	6.96089	0.820774
simulation	logp1	delta_method	scDesign2	4	50	FALSE	50	9.14517	1.06387
simulation	logp1_hvg	delta_method	scDesign2	4	50	FALSE	50	8.9253	1.03829
simulation	logp1_zscore	delta_method	scDesign2	4	50	FALSE	50	10.3111	1.19951
simulation	logp1_hvg_zscore	delta_method	scDesign2	4	50	FALSE	50	8.70366	1.01251
simulation	logp_cpm	delta_method	scDesign2	4	50	FALSE	50	9.30444	1.0824
simulation	logp1_size_normed	delta_method	scDesign2	4	50	FALSE	50	8.73256	1.01587
simulation	acosh	delta_method	scDesign2	4	50	TRUE	50	9.18147	1.06809
simulation	logp_alpha	delta_method	scDesign2	4	50	TRUE	50	9.13284	1.06244
simulation	pearson	glm_residual	scDesign2	4	50	TRUE	50	9.06166	1.05416
simulation	pearson_clip	glm_residual	scDesign2	4	50	TRUE	50	9.14306	1.06362
simulation	pearson_clip_hvg	glm_residual	scDesign2	4	50	TRUE	50	7.43904	0.865394
simulation	pearson_clip_zscore	glm_residual	scDesign2	4	50	TRUE	50	9.5976	1.1165
simulation	pearson_clip_hvg_zscore	glm_residual	scDesign2	4	50	TRUE	50	8.13953	0.946883
simulation	pearson_analytic	glm_residual	scDesign2	4	50	TRUE	50	8.32452	0.968403
simulation	sctransform	glm_residual	scDesign2	4	50	TRUE	50	8.02361	0.933397
simulation	rand_quantile	glm_residual	scDesign2	4	50	TRUE	50	8.11557	0.944096
simulation	dino	latent_expr	scDesign2	4	50	FALSE	50	8.99119	1.04596
simulation	normalisr_norm	latent_expr	scDesign2	4	50	FALSE	50	7.89993	0.919009
simulation	sanity_map	latent_expr	scDesign2	4	50	FALSE	50	8.63319	1.00431
simulation	sanity_dists	latent_expr	scDesign2	4	50	FALSE	50	8.00035	0.930692
simulation	glmpca	count_model	scDesign2	4	50	FALSE	50	9.87738	1.14905
simulation	newwave	count_model	scDesign2	4	50	TRUE	50	8.91226	1.03678
simulation	raw_counts	negative_control	scDesign2	4	50	FALSE	50	5.91508	0.688109
simulation	scaled_raw_counts	negative_control	scDesign2	4	50	FALSE	50	6.79669	0.790668
simulation	logp1	delta_method	scDesign2	5	50	FALSE	50	8.90909	1.06885
simulation	logp1_hvg	delta_method	scDesign2	5	50	FALSE	50	8.62932	1.03528
simulation	logp1_zscore	delta_method	scDesign2	5	50	FALSE	50	9.80902	1.17681
simulation	logp1_hvg_zscore	delta_method	scDesign2	5	50	FALSE	50	8.53347	1.02378
simulation	logp_cpm	delta_method	scDesign2	5	50	FALSE	50	8.95877	1.07481
simulation	logp1_size_normed	delta_method	scDesign2	5	50	FALSE	50	8.3728	1.00451
simulation	acosh	delta_method	scDesign2	5	50	TRUE	50	8.98027	1.07739
simulation	logp_alpha	delta_method	scDesign2	5	50	TRUE	50	8.93235	1.07164
simulation	pearson	glm_residual	scDesign2	5	50	TRUE	50	8.87491	1.06475
simulation	pearson_clip	glm_residual	scDesign2	5	50	TRUE	50	8.83157	1.05955
simulation	pearson_clip_hvg	glm_residual	scDesign2	5	50	TRUE	50	7.76321	0.931374
simulation	pearson_clip_zscore	glm_residual	scDesign2	5	50	TRUE	50	9.22939	1.10727
simulation	pearson_clip_hvg_zscore	glm_residual	scDesign2	5	50	TRUE	50	7.78259	0.933699
simulation	pearson_analytic	glm_residual	scDesign2	5	50	TRUE	50	8.14553	0.977241
simulation	sctransform	glm_residual	scDesign2	5	50	TRUE	50	7.75194	0.930021
simulation	rand_quantile	glm_residual	scDesign2	5	50	TRUE	50	8.1797	0.981341
simulation	dino	latent_expr	scDesign2	5	50	FALSE	50	8.42001	1.01017
simulation	normalisr_norm	latent_expr	scDesign2	5	50	FALSE	50	7.6797	0.921355
simulation	sanity_map	latent_expr	scDesign2	5	50	FALSE	50	8.25934	0.990895
simulation	sanity_dists	latent_expr	scDesign2	5	50	FALSE	50	7.51339	0.901402
simulation	glmpca	count_model	scDesign2	5	50	FALSE	50	9.49119	1.13868
simulation	newwave	count_model	scDesign2	5	50	TRUE	50	8.70296	1.04412
simulation	raw_counts	negative_control	scDesign2	5	50	FALSE	50	5.76779	0.691978
simulation	scaled_raw_counts	negative_control	scDesign2	5	50	FALSE	50	6.52713	0.783078
consistency	logp1	delta_method	GSE142647	1	50	FALSE	50	33.8729	1.25592
consistency	logp1_hvg	delta_method	GSE142647	1	50	FALSE	50	28.8127	1.0683
consistency	logp1_zscore	delta_method	GSE142647	1	50	FALSE	50	30.0844	1.11546
consistency	logp1_hvg_zscore	delta_method	GSE142647	1	50	FALSE	50	28.7742	1.06688
consistency	logp_cpm	delta_method	GSE142647	1	50	FALSE	50	26.5594	0.984756
consistency	logp1_size_normed	delta_method	GSE142647	1	50	FALSE	50	34.5159	1.27976
consistency	acosh	delta_method	GSE142647	1	50	TRUE	50	33.8554	1.25527
consistency	logp_alpha	delta_method	GSE142647	1	50	TRUE	50	34.546	1.28088
consistency	pearson	glm_residual	GSE142647	1	50	TRUE	50	29.9732	1.11133
consistency	pearson_clip	glm_residual	GSE142647	1	50	TRUE	50	29.8528	1.10687
consistency	pearson_clip_hvg	glm_residual	GSE142647	1	50	TRUE	50	21.0493	0.780458
consistency	pearson_clip_zscore	glm_residual	GSE142647	1	50	TRUE	50	29.8763	1.10774
consistency	pearson_clip_hvg_zscore	glm_residual	GSE142647	1	50	TRUE	50	23.0769	0.855636
consistency	pearson_analytic	glm_residual	GSE142647	1	50	TRUE	50	29.9457	1.11031
consistency	sctransform	glm_residual	GSE142647	1	50	TRUE	50	28.3562	1.05138
consistency	rand_quantile	glm_residual	GSE142647	1	50	TRUE	50	25.0711	0.929574
consistency	dino	latent_expr	GSE142647	1	50	FALSE	50	32.8779	1.21903
consistency	normalisr_norm	latent_expr	GSE142647	1	50	FALSE	50	23.5652	0.873741
consistency	sanity_map	latent_expr	GSE142647	1	50	FALSE	50	24.7299	0.916926
consistency	sanity_dists	latent_expr	GSE142647	1	50	FALSE	50	27.6639	1.02571
consistency	glmpca	count_model	GSE142647	1	50	FALSE	50	22.1095	0.819767
consistency	newwave	count_model	GSE142647	1	50	TRUE	50	21.6555	0.802934
consistency	raw_counts	negative_control	GSE142647	1	50	FALSE	50	16.8662	0.625358
consistency	scaled_raw_counts	negative_control	GSE142647	1	50	FALSE	50	9.60117	0.355988
consistency	logp1	delta_method	GSE142647	2	50	FALSE	50	33.4925	1.26211
consistency	logp1_hvg	delta_method	GSE142647	2	50	FALSE	50	28.5134	1.07448
consistency	logp1_zscore	delta_method	GSE142647	2	50	FALSE	50	29.9699	1.12937
consistency	logp1_hvg_zscore	delta_method	GSE142647	2	50	FALSE	50	28.4724	1.07294
consistency	logp_cpm	delta_method	GSE142647	2	50	FALSE	50	26.6572	1.00454
consistency	logp1_size_normed	delta_method	GSE142647	2	50	FALSE	50	34.4164	1.29693
consistency	acosh	delta_method	GSE142647	2	50	TRUE	50	33.4967	1.26227
consistency	logp_alpha	delta_method	GSE142647	2	50	TRUE	50	34.0895	1.28461
consistency	pearson	glm_residual	GSE142647	2	50	TRUE	50	29.7157	1.11979
consistency	pearson_clip	glm_residual	GSE142647	2	50	TRUE	50	29.4607	1.11018
consistency	pearson_clip_hvg	glm_residual	GSE142647	2	50	TRUE	50	21.1371	0.796522
consistency	pearson_clip_zscore	glm_residual	GSE142647	2	50	TRUE	50	29.7483	1.12102
consistency	pearson_clip_hvg_zscore	glm_residual	GSE142647	2	50	TRUE	50	22.9005	0.862972
consistency	pearson_analytic	glm_residual	GSE142647	2	50	TRUE	50	29.7224	1.12005
consistency	sctransform	glm_residual	GSE142647	2	50	TRUE	50	28.0861	1.05838
consistency	rand_quantile	glm_residual	GSE142647	2	50	TRUE	50	24.5318	0.924444
consistency	dino	latent_expr	GSE142647	2	50	FALSE	50	32.3829	1.2203
consistency	normalisr_norm	latent_expr	GSE142647	2	50	FALSE	50	22.5577	0.850054
consistency	sanity_map	latent_expr	GSE142647	2	50	FALSE	50	24.7609	0.933077
consistency	sanity_dists	latent_expr	GSE142647	2	50	FALSE	50	27.0719	1.02017
consistency	glmpca	count_model	GSE142647	2	50	FALSE	50	21.7642	0.820152
consistency	newwave	count_model	GSE142647	2	50	TRUE	50	21.7533	0.819743
consistency	raw_counts	negative_control	GSE142647	2	50	FALSE	50	14.1923	0.534816
consistency	scaled_raw_counts	negative_control	GSE142647	2	50	FALSE	50	7.98913	0.301059
consistency	logp1	delta_method	GSE142647	3	50	FALSE	50	33.6739	1.25802
consistency	logp1_hvg	delta_method	GSE142647	3	50	FALSE	50	28.8579	1.0781
consistency	logp1_zscore	delta_method	GSE142647	3	50	FALSE	50	30.1129	1.12499
consistency	logp1_hvg_zscore	delta_method	GSE142647	3	50	FALSE	50	28.7199	1.07295
consistency	logp_cpm	delta_method	GSE142647	3	50	FALSE	50	26.4122	0.986734
consistency	logp1_size_normed	delta_method	GSE142647	3	50	FALSE	50	34.3712	1.28407
consistency	acosh	delta_method	GSE142647	3	50	TRUE	50	33.638	1.25668
consistency	logp_alpha	delta_method	GSE142647	3	50	TRUE	50	34.5134	1.28939
consistency	pearson	glm_residual	GSE142647	3	50	TRUE	50	30.1421	1.12608
consistency	pearson_clip	glm_residual	GSE142647	3	50	TRUE	50	29.7692	1.11215
consistency	pearson_clip_hvg	glm_residual	GSE142647	3	50	TRUE	50	21.3788	0.798689
consistency	pearson_clip_zscore	glm_residual	GSE142647	3	50	TRUE	50	29.8763	1.11615
consistency	pearson_clip_hvg_zscore	glm_residual	GSE142647	3	50	TRUE	50	22.8152	0.852354
consistency	pearson_analytic	glm_residual	GSE142647	3	50	TRUE	50	30.0928	1.12424
consistency	sctransform	glm_residual	GSE142647	3	50	TRUE	50	28.2274	1.05455
consistency	rand_quantile	glm_residual	GSE142647	3	50	TRUE	50	24.9164	0.930851
consistency	dino	latent_expr	GSE142647	3	50	FALSE	50	32.5644	1.21657
consistency	normalisr_norm	latent_expr	GSE142647	3	50	FALSE	50	23.3462	0.872189
consistency	sanity_map	latent_expr	GSE142647	3	50	FALSE	50	24.8938	0.930008
consistency	sanity_dists	latent_expr	GSE142647	3	50	FALSE	50	27.7885	1.03815
consistency	glmpca	count_model	GSE142647	3	50	FALSE	50	21.8319	0.815619
consistency	newwave	count_model	GSE142647	3	50	TRUE	50	21.1873	0.791536
consistency	raw_counts	negative_control	GSE142647	3	50	FALSE	50	14.852	0.554856
consistency	scaled_raw_counts	negative_control	GSE142647	3	50	FALSE	50	8.43395	0.315084
consistency	logp1	delta_method	GSE142647	4	50	FALSE	50	34.1229	1.27385
consistency	logp1_hvg	delta_method	GSE142647	4	50	FALSE	50	28.7157	1.07199
consistency	logp1_zscore	delta_method	GSE142647	4	50	FALSE	50	30.1329	1.1249
consistency	logp1_hvg_zscore	delta_method	GSE142647	4	50	FALSE	50	28.6079	1.06797
consistency	logp_cpm	delta_method	GSE142647	4	50	FALSE	50	26.5878	0.992554
consistency	logp1_size_normed	delta_method	GSE142647	4	50	FALSE	50	34.6681	1.2942
consistency	acosh	delta_method	GSE142647	4	50	TRUE	50	33.9682	1.26807
consistency	logp_alpha	delta_method	GSE142647	4	50	TRUE	50	34.6037	1.2918
consistency	pearson	glm_residual	GSE142647	4	50	TRUE	50	29.9565	1.11831
consistency	pearson_clip	glm_residual	GSE142647	4	50	TRUE	50	29.8554	1.11454
consistency	pearson_clip_hvg	glm_residual	GSE142647	4	50	TRUE	50	20.8896	0.779835
consistency	pearson_clip_zscore	glm_residual	GSE142647	4	50	TRUE	50	30.1104	1.12406
consistency	pearson_clip_hvg_zscore	glm_residual	GSE142647	4	50	TRUE	50	22.8018	0.85122
consistency	pearson_analytic	glm_residual	GSE142647	4	50	TRUE	50	30.1756	1.12649
consistency	sctransform	glm_residual	GSE142647	4	50	TRUE	50	28.2132	1.05323
consistency	rand_quantile	glm_residual	GSE142647	4	50	TRUE	50	24.8963	0.92941
consistency	dino	latent_expr	GSE142647	4	50	FALSE	50	32.6229	1.21785
consistency	normalisr_norm	latent_expr	GSE142647	4	50	FALSE	50	23.3796	0.872789
consistency	sanity_map	latent_expr	GSE142647	4	50	FALSE	50	24.9607	0.931813
consistency	sanity_dists	latent_expr	GSE142647	4	50	FALSE	50	27.459	1.02508
consistency	glmpca	count_model	GSE142647	4	50	FALSE	50	20.7918	0.776183
consistency	newwave	count_model	GSE142647	4	50	TRUE	50	21.4649	0.80131
consistency	raw_counts	negative_control	GSE142647	4	50	FALSE	50	15.0527	0.561935
consistency	scaled_raw_counts	negative_control	GSE142647	4	50	FALSE	50	8.85619	0.330612
consistency	logp1	delta_method	GSE142647	5	50	FALSE	50	33.7784	1.25718
consistency	logp1_hvg	delta_method	GSE142647	5	50	FALSE	50	28.8002	1.07189
consistency	logp1_zscore	delta_method	GSE142647	5	50	FALSE	50	30.199	1.12396
consistency	logp1_hvg_zscore	delta_method	GSE142647	5	50	FALSE	50	28.7801	1.07115
consistency	logp_cpm	delta_method	GSE142647	5	50	FALSE	50	26.5376	0.987686
consistency	logp1_size_normed	delta_method	GSE142647	5	50	FALSE	50	34.5268	1.28503
consistency	acosh	delta_method	GSE142647	5	50	TRUE	50	33.663	1.25288
consistency	logp_alpha	delta_method	GSE142647	5	50	TRUE	50	34.4582	1.28248
consistency	pearson	glm_residual	GSE142647	5	50	TRUE	50	30.0443	1.1182
consistency	pearson_clip	glm_residual	GSE142647	5	50	TRUE	50	29.8637	1.11148
consistency	pearson_clip_hvg	glm_residual	GSE142647	5	50	TRUE	50	21.2182	0.789707
consistency	pearson_clip_zscore	glm_residual	GSE142647	5	50	TRUE	50	30.1304	1.1214
consistency	pearson_clip_hvg_zscore	glm_residual	GSE142647	5	50	TRUE	50	23.0953	0.859569
consistency	pearson_analytic	glm_residual	GSE142647	5	50	TRUE	50	29.8637	1.11148
consistency	sctransform	glm_residual	GSE142647	5	50	TRUE	50	28.2584	1.05173
consistency	rand_quantile	glm_residual	GSE142647	5	50	TRUE	50	24.898	0.926662
consistency	dino	latent_expr	GSE142647	5	50	FALSE	50	32.6915	1.21672
consistency	normalisr_norm	latent_expr	GSE142647	5	50	FALSE	50	23.6204	0.879112
consistency	sanity_map	latent_expr	GSE142647	5	50	FALSE	50	24.556	0.913934
consistency	sanity_dists	latent_expr	GSE142647	5	50	FALSE	50	27.2283	1.01339
consistency	glmpca	count_model	GSE142647	5	50	FALSE	50	21.8754	0.814166
consistency	newwave	count_model	GSE142647	5	50	TRUE	50	21.6714	0.806573
consistency	raw_counts	negative_control	GSE142647	5	50	FALSE	50	15.8896	0.591385
consistency	scaled_raw_counts	negative_control	GSE142647	5	50	FALSE	50	9.19565	0.342247
consistency	logp1	delta_method	GSE178765	1	50	FALSE	50	22.87	1.32093
consistency	logp1_hvg	delta_method	GSE178765	1	50	FALSE	50	19.4465	1.12319
consistency	logp1_zscore	delta_method	GSE178765	1	50	FALSE	50	20.8203	1.20254
consistency	logp1_hvg_zscore	delta_method	GSE178765	1	50	FALSE	50	17.7341	1.02429
consistency	logp_cpm	delta_method	GSE178765	1	50	FALSE	50	22.4284	1.29542
consistency	logp1_size_normed	delta_method	GSE178765	1	50	FALSE	50	23.3583	1.34913
consistency	acosh	delta_method	GSE178765	1	50	TRUE	50	23.7965	1.37444
consistency	logp_alpha	delta_method	GSE178765	1	50	TRUE	50	22.9442	1.32521
consistency	pearson	glm_residual	GSE178765	1	50	TRUE	50	14.6384	0.84549
consistency	pearson_clip	glm_residual	GSE178765	1	50	TRUE	50	15.6375	0.903193
consistency	pearson_clip_hvg	glm_residual	GSE178765	1	50	TRUE	50	11.4674	0.662337
consistency	pearson_clip_zscore	glm_residual	GSE178765	1	50	TRUE	50	21.2088	1.22498
consistency	pearson_clip_hvg_zscore	glm_residual	GSE178765	1	50	TRUE	50	13.6785	0.790047
consistency	pearson_analytic	glm_residual	GSE178765	1	50	TRUE	50	16.0723	0.92831
consistency	sctransform	glm_residual	GSE178765	1	50	TRUE	50	10.3524	0.597935
consistency	rand_quantile	glm_residual	GSE178765	1	50	TRUE	50	19.6301	1.1338
consistency	dino	latent_expr	GSE178765	1	50	FALSE	50	20.3247	1.17392
consistency	normalisr_norm	latent_expr	GSE178765	1	50	FALSE	50	17.5221	1.01204
consistency	sanity_map	latent_expr	GSE178765	1	50	FALSE	50	19.0676	1.10131
consistency	sanity_dists	latent_expr	GSE178765	1	50	FALSE	50	12.0313	0.694907
consistency	glmpca	count_model	GSE178765	1	50	FALSE	50	17.2377	0.995616
consistency	newwave	count_model	GSE178765	1	50	TRUE	50	16.9025	0.976255
consistency	raw_counts	negative_control	GSE178765	1	50	FALSE	50	9.30772	0.537597
consistency	scaled_raw_counts	negative_control	GSE178765	1	50	FALSE	50	7.04811	0.407086
consistency	logp1	delta_method	GSE178765	2	50	FALSE	50	22.8161	1.31562
consistency	logp1_hvg	delta_method	GSE178765	2	50	FALSE	50	19.3469	1.11558
consistency	logp1_zscore	delta_method	GSE178765	2	50	FALSE	50	20.9806	1.20978
consistency	logp1_hvg_zscore	delta_method	GSE178765	2	50	FALSE	50	17.8714	1.0305
consistency	logp_cpm	delta_method	GSE178765	2	50	FALSE	50	22.4194	1.29274
consistency	logp1_size_normed	delta_method	GSE178765	2	50	FALSE	50	23.1519	1.33498
consistency	acosh	delta_method	GSE178765	2	50	TRUE	50	23.7469	1.36929
consistency	logp_alpha	delta_method	GSE178765	2	50	TRUE	50	22.9011	1.32052
consistency	pearson	glm_residual	GSE178765	2	50	TRUE	50	14.3384	0.826777
consistency	pearson_clip	glm_residual	GSE178765	2	50	TRUE	50	15.9817	0.921533
consistency	pearson_clip_hvg	glm_residual	GSE178765	2	50	TRUE	50	11.3539	0.654688
consistency	pearson_clip_zscore	glm_residual	GSE178765	2	50	TRUE	50	21.3102	1.22879
consistency	pearson_clip_hvg_zscore	glm_residual	GSE178765	2	50	TRUE	50	14.0188	0.808351
consistency	pearson_analytic	glm_residual	GSE178765	2	50	TRUE	50	16.2051	0.934417
consistency	sctransform	glm_residual	GSE178765	2	50	TRUE	50	10.4432	0.602172
consistency	rand_quantile	glm_residual	GSE178765	2	50	TRUE	50	19.498	1.12429
consistency	dino	latent_expr	GSE178765	2	50	FALSE	50	20.1804	1.16364
consistency	normalisr_norm	latent_expr	GSE178765	2	50	FALSE	50	17.422	1.00458
consistency	sanity_map	latent_expr	GSE178765	2	50	FALSE	50	19.0808	1.10024
consistency	sanity_dists	latent_expr	GSE178765	2	50	FALSE	50	11.9429	0.688651
consistency	glmpca	count_model	GSE178765	2	50	FALSE	50	17.6587	1.01823
consistency	newwave	count_model	GSE178765	2	50	TRUE	50	16.9264	0.976009
consistency	raw_counts	negative_control	GSE178765	2	50	FALSE	50	9.36279	0.539876
consistency	scaled_raw_counts	negative_control	GSE178765	2	50	FALSE	50	7.262	0.418741
consistency	logp1	delta_method	GSE178765	3	50	FALSE	50	22.7594	1.32776
consistency	logp1_hvg	delta_method	GSE178765	3	50	FALSE	50	19.4409	1.13416
consistency	logp1_zscore	delta_method	GSE178765	3	50	FALSE	50	20.7022	1.20774
consistency	logp1_hvg_zscore	delta_method	GSE178765	3	50	FALSE	50	17.823	1.03978
consistency	logp_cpm	delta_method	GSE178765	3	50	FALSE	50	22.3016	1.30105
consistency	logp1_size_normed	delta_method	GSE178765	3	50	FALSE	50	23.1128	1.34838
consistency	acosh	delta_method	GSE178765	3	50	TRUE	50	23.6214	1.37804
consistency	logp_alpha	delta_method	GSE178765	3	50	TRUE	50	22.8047	1.3304
consistency	pearson	glm_residual	GSE178765	3	50	TRUE	50	14.0528	0.819824
consistency	pearson_clip	glm_residual	GSE178765	3	50	TRUE	50	15.3926	0.897986
consistency	pearson_clip_hvg	glm_residual	GSE178765	3	50	TRUE	50	11.2636	0.657108
consistency	pearson_clip_zscore	glm_residual	GSE178765	3	50	TRUE	50	20.9515	1.22229
consistency	pearson_clip_hvg_zscore	glm_residual	GSE178765	3	50	TRUE	50	13.6619	0.797022
consistency	pearson_analytic	glm_residual	GSE178765	3	50	TRUE	50	15.7609	0.919474
consistency	sctransform	glm_residual	GSE178765	3	50	TRUE	50	10.3365	0.603023
consistency	rand_quantile	glm_residual	GSE178765	3	50	TRUE	50	19.2968	1.12576
consistency	dino	latent_expr	GSE178765	3	50	FALSE	50	20.193	1.17804
consistency	normalisr_norm	latent_expr	GSE178765	3	50	FALSE	50	17.6755	1.03117
consistency	sanity_map	latent_expr	GSE178765	3	50	FALSE	50	18.8103	1.09738
consistency	sanity_dists	latent_expr	GSE178765	3	50	FALSE	50	11.3909	0.66453
consistency	glmpca	count_model	GSE178765	3	50	FALSE	50	17.5901	1.02619
consistency	newwave	count_model	GSE178765	3	50	TRUE	50	16.9455	0.988582
consistency	raw_counts	negative_control	GSE178765	3	50	FALSE	50	8.86971	0.517449
consistency	scaled_raw_counts	negative_control	GSE178765	3	50	FALSE	50	6.63148	0.386873
consistency	logp1	delta_method	GSE178765	4	50	FALSE	50	23.2721	1.3153
consistency	logp1_hvg	delta_method	GSE178765	4	50	FALSE	50	19.9487	1.12747
consistency	logp1_zscore	delta_method	GSE178765	4	50	FALSE	50	21.1134	1.19329
consistency	logp1_hvg_zscore	delta_method	GSE178765	4	50	FALSE	50	18.2493	1.03142
consistency	logp_cpm	delta_method	GSE178765	4	50	FALSE	50	22.4566	1.26921
consistency	logp1_size_normed	delta_method	GSE178765	4	50	FALSE	50	23.5634	1.33177
consistency	acosh	delta_method	GSE178765	4	50	TRUE	50	24.0855	1.36127
consistency	logp_alpha	delta_method	GSE178765	4	50	TRUE	50	23.3763	1.32119
consistency	pearson	glm_residual	GSE178765	4	50	TRUE	50	14.9066	0.842493
consistency	pearson_clip	glm_residual	GSE178765	4	50	TRUE	50	16.1536	0.912973
consistency	pearson_clip_hvg	glm_residual	GSE178765	4	50	TRUE	50	11.514	0.650751
consistency	pearson_clip_zscore	glm_residual	GSE178765	4	50	TRUE	50	21.4546	1.21258
consistency	pearson_clip_hvg_zscore	glm_residual	GSE178765	4	50	TRUE	50	13.8177	0.780953
consistency	pearson_analytic	glm_residual	GSE178765	4	50	TRUE	50	16.7798	0.948366
consistency	sctransform	glm_residual	GSE178765	4	50	TRUE	50	11.03	0.623395
consistency	rand_quantile	glm_residual	GSE178765	4	50	TRUE	50	19.6594	1.11112
consistency	dino	latent_expr	GSE178765	4	50	FALSE	50	20.6596	1.16765
consistency	normalisr_norm	latent_expr	GSE178765	4	50	FALSE	50	17.9475	1.01436
consistency	sanity_map	latent_expr	GSE178765	4	50	FALSE	50	19.1523	1.08246
consistency	sanity_dists	latent_expr	GSE178765	4	50	FALSE	50	12.4874	0.705764
consistency	glmpca	count_model	GSE178765	4	50	FALSE	50	17.7011	1.00043
consistency	newwave	count_model	GSE178765	4	50	TRUE	50	17.0765	0.965132
consistency	raw_counts	negative_control	GSE178765	4	50	FALSE	50	10.4504	0.59064
consistency	scaled_raw_counts	negative_control	GSE178765	4	50	FALSE	50	7.78534	0.440014
consistency	logp1	delta_method	GSE178765	5	50	FALSE	50	22.7061	1.31948
consistency	logp1_hvg	delta_method	GSE178765	5	50	FALSE	50	19.2039	1.11596
consistency	logp1_zscore	delta_method	GSE178765	5	50	FALSE	50	20.9019	1.21464
consistency	logp1_hvg_zscore	delta_method	GSE178765	5	50	FALSE	50	17.9746	1.04453
consistency	logp_cpm	delta_method	GSE178765	5	50	FALSE	50	22.4038	1.30192
consistency	logp1_size_normed	delta_method	GSE178765	5	50	FALSE	50	22.9902	1.33599
consistency	acosh	delta_method	GSE178765	5	50	TRUE	50	23.6321	1.37329
consistency	logp_alpha	delta_method	GSE178765	5	50	TRUE	50	22.8383	1.32717
consistency	pearson	glm_residual	GSE178765	5	50	TRUE	50	13.7671	0.800025
consistency	pearson_clip	glm_residual	GSE178765	5	50	TRUE	50	15.1206	0.878681
consistency	pearson_clip_hvg	glm_residual	GSE178765	5	50	TRUE	50	11.0109	0.639857
consistency	pearson_clip_zscore	glm_residual	GSE178765	5	50	TRUE	50	21.2151	1.23284
consistency	pearson_clip_hvg_zscore	glm_residual	GSE178765	5	50	TRUE	50	13.6376	0.792499
consistency	pearson_analytic	glm_residual	GSE178765	5	50	TRUE	50	15.932	0.925832
consistency	sctransform	glm_residual	GSE178765	5	50	TRUE	50	10.2197	0.593882
consistency	rand_quantile	glm_residual	GSE178765	5	50	TRUE	50	19.3015	1.12164
consistency	dino	latent_expr	GSE178765	5	50	FALSE	50	19.9885	1.16156
consistency	normalisr_norm	latent_expr	GSE178765	5	50	FALSE	50	17.1516	0.996701
consistency	sanity_map	latent_expr	GSE178765	5	50	FALSE	50	18.6256	1.08236
consistency	sanity_dists	latent_expr	GSE178765	5	50	FALSE	50	12.41	0.721164
consistency	glmpca	count_model	GSE178765	5	50	FALSE	50	17.7609	1.03211
consistency	newwave	count_model	GSE178765	5	50	TRUE	50	16.92	0.983245
consistency	raw_counts	negative_control	GSE178765	5	50	FALSE	50	9.93471	0.57732
consistency	scaled_raw_counts	negative_control	GSE178765	5	50	FALSE	50	7.35335	0.427313
consistency	logp1	delta_method	GSE179831	1	50	FALSE	50	22.5311	1.66798
consistency	logp1_hvg	delta_method	GSE179831	1	50	FALSE	50	17.6401	1.3059
consistency	logp1_zscore	delta_method	GSE179831	1	50	FALSE	50	22.123	1.63777
consistency	logp1_hvg_zscore	delta_method	GSE179831	1	50	FALSE	50	18.116	1.34113
consistency	logp_cpm	delta_method	GSE179831	1	50	FALSE	50	22.814	1.68893
consistency	logp1_size_normed	delta_method	GSE179831	1	50	FALSE	50	12.8784	0.953391
consistency	acosh	delta_method	GSE179831	1	50	TRUE	50	23.3126	1.72584
consistency	logp_alpha	delta_method	GSE179831	1	50	TRUE	50	22.0697	1.63382
consistency	pearson	glm_residual	GSE179831	1	50	TRUE	50	6.93839	0.513652
consistency	pearson_clip	glm_residual	GSE179831	1	50	TRUE	50	5.77464	0.427499
consistency	pearson_clip_hvg	glm_residual	GSE179831	1	50	TRUE	50	2.75904	0.204253
consistency	pearson_clip_zscore	glm_residual	GSE179831	1	50	TRUE	50	22.2794	1.64935
consistency	pearson_clip_hvg_zscore	glm_residual	GSE179831	1	50	TRUE	50	10.5475	0.780835
consistency	pearson_analytic	glm_residual	GSE179831	1	50	TRUE	50	7.03349	0.520691
consistency	sctransform	glm_residual	GSE179831	1	50	TRUE	50	3.55127	0.262902
consistency	rand_quantile	glm_residual	GSE179831	1	50	TRUE	50	15.4258	1.14198
consistency	dino	latent_expr	GSE179831	1	50	FALSE	50	18.2744	1.35286
consistency	normalisr_norm	latent_expr	GSE179831	1	50	FALSE	50	14.2329	1.05367
consistency	sanity_map	latent_expr	GSE179831	1	50	FALSE	50	4.12182	0.30514
consistency	sanity_dists	latent_expr	GSE179831	1	50	FALSE	50	11.3722	0.841889
consistency	glmpca	count_model	GSE179831	1	50	FALSE	50	15.3968	1.13983
consistency	newwave	count_model	GSE179831	1	50	TRUE	50	8.4218	0.623469
consistency	raw_counts	negative_control	GSE179831	1	50	FALSE	50	10.5142	0.77837
consistency	scaled_raw_counts	negative_control	GSE179831	1	50	FALSE	50	6.063	0.448846
consistency	logp1	delta_method	GSE179831	2	50	FALSE	50	22.4635	1.64274
consistency	logp1_hvg	delta_method	GSE179831	2	50	FALSE	50	17.569	1.2848
consistency	logp1_zscore	delta_method	GSE179831	2	50	FALSE	50	22.1536	1.62007
consistency	logp1_hvg_zscore	delta_method	GSE179831	2	50	FALSE	50	18.059	1.32064
consistency	logp_cpm	delta_method	GSE179831	2	50	FALSE	50	22.7934	1.66686
consistency	logp1_size_normed	delta_method	GSE179831	2	50	FALSE	50	14.9828	1.09568
consistency	acosh	delta_method	GSE179831	2	50	TRUE	50	23.2093	1.69727
consistency	logp_alpha	delta_method	GSE179831	2	50	TRUE	50	22.0177	1.61013
consistency	pearson	glm_residual	GSE179831	2	50	TRUE	50	6.63056	0.484886
consistency	pearson_clip	glm_residual	GSE179831	2	50	TRUE	50	5.84132	0.427169
consistency	pearson_clip_hvg	glm_residual	GSE179831	2	50	TRUE	50	2.85115	0.208502
consistency	pearson_clip_zscore	glm_residual	GSE179831	2	50	TRUE	50	22.6911	1.65938
consistency	pearson_clip_hvg_zscore	glm_residual	GSE179831	2	50	TRUE	50	10.7281	0.784538
consistency	pearson_analytic	glm_residual	GSE179831	2	50	TRUE	50	7.18362	0.525331
consistency	sctransform	glm_residual	GSE179831	2	50	TRUE	50	3.40411	0.248939
consistency	rand_quantile	glm_residual	GSE179831	2	50	TRUE	50	15.4213	1.12774
consistency	dino	latent_expr	GSE179831	2	50	FALSE	50	18.3615	1.34276
consistency	normalisr_norm	latent_expr	GSE179831	2	50	FALSE	50	14.598	1.06753
consistency	sanity_map	latent_expr	GSE179831	2	50	FALSE	50	4.06657	0.297384
consistency	sanity_dists	latent_expr	GSE179831	2	50	FALSE	50	12.0073	0.878078
consistency	glmpca	count_model	GSE179831	2	50	FALSE	50	15.6383	1.14361
consistency	newwave	count_model	GSE179831	2	50	TRUE	50	8.33416	0.609469
consistency	raw_counts	negative_control	GSE179831	2	50	FALSE	50	10.8356	0.792393
consistency	scaled_raw_counts	negative_control	GSE179831	2	50	FALSE	50	6.34638	0.464104
consistency	logp1	delta_method	GSE179831	3	50	FALSE	50	22.5201	1.67649
consistency	logp1_hvg	delta_method	GSE179831	3	50	FALSE	50	17.4213	1.29692
consistency	logp1_zscore	delta_method	GSE179831	3	50	FALSE	50	22.1427	1.6484
consistency	logp1_hvg_zscore	delta_method	GSE179831	3	50	FALSE	50	17.9732	1.338
consistency	logp_cpm	delta_method	GSE179831	3	50	FALSE	50	22.7922	1.69675
consistency	logp1_size_normed	delta_method	GSE179831	3	50	FALSE	50	14.234	1.05964
consistency	acosh	delta_method	GSE179831	3	50	TRUE	50	23.2956	1.73423
consistency	logp_alpha	delta_method	GSE179831	3	50	TRUE	50	22.1654	1.65009
consistency	pearson	glm_residual	GSE179831	3	50	TRUE	50	6.51987	0.485368
consistency	pearson_clip	glm_residual	GSE179831	3	50	TRUE	50	5.63076	0.419179
consistency	pearson_clip_hvg	glm_residual	GSE179831	3	50	TRUE	50	2.7816	0.207074
consistency	pearson_clip_zscore	glm_residual	GSE179831	3	50	TRUE	50	22.4259	1.66948
consistency	pearson_clip_hvg_zscore	glm_residual	GSE179831	3	50	TRUE	50	10.4385	0.777087
consistency	pearson_analytic	glm_residual	GSE179831	3	50	TRUE	50	6.9851	0.520001
consistency	sctransform	glm_residual	GSE179831	3	50	TRUE	50	3.48728	0.259608
consistency	rand_quantile	glm_residual	GSE179831	3	50	TRUE	50	15.5142	1.15495
consistency	dino	latent_expr	GSE179831	3	50	FALSE	50	18.3148	1.36343
consistency	normalisr_norm	latent_expr	GSE179831	3	50	FALSE	50	11.7762	0.876674
consistency	sanity_map	latent_expr	GSE179831	3	50	FALSE	50	4.15531	0.309339
consistency	sanity_dists	latent_expr	GSE179831	3	50	FALSE	50	11.5919	0.862952
consistency	glmpca	count_model	GSE179831	3	50	FALSE	50	15.4284	1.14855
consistency	newwave	count_model	GSE179831	3	50	TRUE	50	8.50705	0.633302
consistency	raw_counts	negative_control	GSE179831	3	50	FALSE	50	10.3511	0.770578
consistency	scaled_raw_counts	negative_control	GSE179831	3	50	FALSE	50	5.93601	0.441902
consistency	logp1	delta_method	GSE179831	4	50	FALSE	50	22.5129	1.64862
consistency	logp1_hvg	delta_method	GSE179831	4	50	FALSE	50	17.4033	1.27444
consistency	logp1_zscore	delta_method	GSE179831	4	50	FALSE	50	22.3619	1.63756
consistency	logp1_hvg_zscore	delta_method	GSE179831	4	50	FALSE	50	18.1612	1.32994
consistency	logp_cpm	delta_method	GSE179831	4	50	FALSE	50	22.8789	1.67542
consistency	logp1_size_normed	delta_method	GSE179831	4	50	FALSE	50	15.3317	1.12274
consistency	acosh	delta_method	GSE179831	4	50	TRUE	50	23.3021	1.70641
consistency	logp_alpha	delta_method	GSE179831	4	50	TRUE	50	22.1138	1.61939
consistency	pearson	glm_residual	GSE179831	4	50	TRUE	50	6.82661	0.499913
consistency	pearson_clip	glm_residual	GSE179831	4	50	TRUE	50	5.89974	0.432038
consistency	pearson_clip_hvg	glm_residual	GSE179831	4	50	TRUE	50	2.94038	0.215324
consistency	pearson_clip_zscore	glm_residual	GSE179831	4	50	TRUE	50	22.4775	1.64603
consistency	pearson_clip_hvg_zscore	glm_residual	GSE179831	4	50	TRUE	50	10.9181	0.799534
consistency	pearson_analytic	glm_residual	GSE179831	4	50	TRUE	50	7.20022	0.527272
consistency	sctransform	glm_residual	GSE179831	4	50	TRUE	50	3.67061	0.268799
consistency	rand_quantile	glm_residual	GSE179831	4	50	TRUE	50	15.5152	1.13618
consistency	dino	latent_expr	GSE179831	4	50	FALSE	50	18.2257	1.33466
consistency	normalisr_norm	latent_expr	GSE179831	4	50	FALSE	50	13.1823	0.965342
consistency	sanity_map	latent_expr	GSE179831	4	50	FALSE	50	4.27882	0.313338
consistency	sanity_dists	latent_expr	GSE179831	4	50	FALSE	50	11.5721	0.847428
consistency	glmpca	count_model	GSE179831	4	50	FALSE	50	15.5364	1.13773
consistency	newwave	count_model	GSE179831	4	50	TRUE	50	8.45131	0.618889
consistency	raw_counts	negative_control	GSE179831	4	50	FALSE	50	10.7984	0.790766
consistency	scaled_raw_counts	negative_control	GSE179831	4	50	FALSE	50	6.17548	0.45223
consistency	logp1	delta_method	GSE179831	5	50	FALSE	50	22.4792	1.6848
consistency	logp1_hvg	delta_method	GSE179831	5	50	FALSE	50	17.6715	1.32446
consistency	logp1_zscore	delta_method	GSE179831	5	50	FALSE	50	21.9586	1.64577
consistency	logp1_hvg_zscore	delta_method	GSE179831	5	50	FALSE	50	18.0194	1.35053
consistency	logp_cpm	delta_method	GSE179831	5	50	FALSE	50	22.7744	1.70692
consistency	logp1_size_normed	delta_method	GSE179831	5	50	FALSE	50	14.37	1.07702
consistency	acosh	delta_method	GSE179831	5	50	TRUE	50	23.2631	1.74355
consistency	logp_alpha	delta_method	GSE179831	5	50	TRUE	50	22.0963	1.6561
consistency	pearson	glm_residual	GSE179831	5	50	TRUE	50	6.60523	0.495055
consistency	pearson_clip	glm_residual	GSE179831	5	50	TRUE	50	5.85652	0.43894
consistency	pearson_clip_hvg	glm_residual	GSE179831	5	50	TRUE	50	2.93551	0.220014
consistency	pearson_clip_zscore	glm_residual	GSE179831	5	50	TRUE	50	22.2485	1.6675
consistency	pearson_clip_hvg_zscore	glm_residual	GSE179831	5	50	TRUE	50	10.4466	0.782966
consistency	pearson_analytic	glm_residual	GSE179831	5	50	TRUE	50	7.03875	0.527548
consistency	sctransform	glm_residual	GSE179831	5	50	TRUE	50	3.51341	0.263327
consistency	rand_quantile	glm_residual	GSE179831	5	50	TRUE	50	15.6422	1.17237
consistency	dino	latent_expr	GSE179831	5	50	FALSE	50	18.3478	1.37515
consistency	normalisr_norm	latent_expr	GSE179831	5	50	FALSE	50	9.87152	0.739861
consistency	sanity_map	latent_expr	GSE179831	5	50	FALSE	50	4.17319	0.312777
consistency	sanity_dists	latent_expr	GSE179831	5	50	FALSE	50	11.3821	0.853074
consistency	glmpca	count_model	GSE179831	5	50	FALSE	50	15.3222	1.14839
consistency	newwave	count_model	GSE179831	5	50	TRUE	50	8.67458	0.650152
consistency	raw_counts	negative_control	GSE179831	5	50	FALSE	50	9.81757	0.735817
consistency	scaled_raw_counts	negative_control	GSE179831	5	50	FALSE	50	5.70936	0.427911
consistency	logp1	delta_method	GSE164017	1	50	FALSE	50	19.8031	1.38449
consistency	logp1_hvg	delta_method	GSE164017	1	50	FALSE	50	17.4872	1.22257
consistency	logp1_zscore	delta_method	GSE164017	1	50	FALSE	50	18.991	1.32771
consistency	logp1_hvg_zscore	delta_method	GSE164017	1	50	FALSE	50	15.9956	1.11829
consistency	logp_cpm	delta_method	GSE164017	1	50	FALSE	50	17.5877	1.22961
consistency	logp1_size_normed	delta_method	GSE164017	1	50	FALSE	50	18.9333	1.32368
consistency	acosh	delta_method	GSE164017	1	50	TRUE	50	20.7311	1.44937
consistency	logp_alpha	delta_method	GSE164017	1	50	TRUE	50	19.5777	1.36873
consistency	pearson	glm_residual	GSE164017	1	50	TRUE	50	17.5649	1.22801
consistency	pearson_clip	glm_residual	GSE164017	1	50	TRUE	50	17.0783	1.19399
consistency	pearson_clip_hvg	glm_residual	GSE164017	1	50	TRUE	50	8.8743	0.620426
consistency	pearson_clip_zscore	glm_residual	GSE164017	1	50	TRUE	50	17.9476	1.25477
consistency	pearson_clip_hvg_zscore	glm_residual	GSE164017	1	50	TRUE	50	8.56034	0.598476
consistency	pearson_analytic	glm_residual	GSE164017	1	50	TRUE	50	16.9123	1.18239
consistency	sctransform	glm_residual	GSE164017	1	50	TRUE	50	14.7962	1.03445
consistency	rand_quantile	glm_residual	GSE164017	1	50	TRUE	50	11.0416	0.771949
consistency	dino	latent_expr	GSE164017	1	50	FALSE	50	15.7721	1.10267
consistency	normalisr_norm	latent_expr	GSE164017	1	50	FALSE	50	5.73798	0.401158
consistency	sanity_map	latent_expr	GSE164017	1	50	FALSE	50	10.1679	0.710864
consistency	sanity_dists	latent_expr	GSE164017	1	50	FALSE	50	7.02511	0.491144
consistency	glmpca	count_model	GSE164017	1	50	FALSE	50	15.4695	1.08152
consistency	newwave	count_model	GSE164017	1	50	TRUE	50	9.79036	0.68447
consistency	raw_counts	negative_control	GSE164017	1	50	FALSE	50	10.7954	0.754734
consistency	scaled_raw_counts	negative_control	GSE164017	1	50	FALSE	50	6.64457	0.46454
consistency	logp1	delta_method	GSE164017	2	50	FALSE	50	19.8538	1.37974
consistency	logp1_hvg	delta_method	GSE164017	2	50	FALSE	50	17.293	1.20178
consistency	logp1_zscore	delta_method	GSE164017	2	50	FALSE	50	19.1959	1.33402
consistency	logp1_hvg_zscore	delta_method	GSE164017	2	50	FALSE	50	16.0108	1.11267
consistency	logp_cpm	delta_method	GSE164017	2	50	FALSE	50	17.5955	1.2228
consistency	logp1_size_normed	delta_method	GSE164017	2	50	FALSE	50	18.8153	1.30757
consistency	acosh	delta_method	GSE164017	2	50	TRUE	50	20.7331	1.44085
consistency	logp_alpha	delta_method	GSE164017	2	50	TRUE	50	19.2976	1.34109
consistency	pearson	glm_residual	GSE164017	2	50	TRUE	50	17.6759	1.22839
consistency	pearson_clip	glm_residual	GSE164017	2	50	TRUE	50	17.1468	1.19162
consistency	pearson_clip_hvg	glm_residual	GSE164017	2	50	TRUE	50	8.71172	0.605422
consistency	pearson_clip_zscore	glm_residual	GSE164017	2	50	TRUE	50	18.4953	1.28534
consistency	pearson_clip_hvg_zscore	glm_residual	GSE164017	2	50	TRUE	50	8.5998	0.597644
consistency	pearson_analytic	glm_residual	GSE164017	2	50	TRUE	50	16.6835	1.15942
consistency	sctransform	glm_residual	GSE164017	2	50	TRUE	50	14.8829	1.03429
consistency	rand_quantile	glm_residual	GSE164017	2	50	TRUE	50	11.0643	0.768914
consistency	dino	latent_expr	GSE164017	2	50	FALSE	50	15.7048	1.09141
consistency	normalisr_norm	latent_expr	GSE164017	2	50	FALSE	50	7.60066	0.528209
consistency	sanity_map	latent_expr	GSE164017	2	50	FALSE	50	10.127	0.703776
consistency	sanity_dists	latent_expr	GSE164017	2	50	FALSE	50	7.12226	0.494962
consistency	glmpca	count_model	GSE164017	2	50	FALSE	50	15.2322	1.05856
consistency	newwave	count_model	GSE164017	2	50	TRUE	50	9.6473	0.67044
consistency	raw_counts	negative_control	GSE164017	2	50	FALSE	50	11.0897	0.770679
consistency	scaled_raw_counts	negative_control	GSE164017	2	50	FALSE	50	6.76898	0.470411
consistency	logp1	delta_method	GSE164017	3	50	FALSE	50	19.8277	1.39282
consistency	logp1_hvg	delta_method	GSE164017	3	50	FALSE	50	17.492	1.22875
consistency	logp1_zscore	delta_method	GSE164017	3	50	FALSE	50	18.9215	1.32916
consistency	logp1_hvg_zscore	delta_method	GSE164017	3	50	FALSE	50	16.0221	1.12549
consistency	logp_cpm	delta_method	GSE164017	3	50	FALSE	50	17.5758	1.23464
consistency	logp1_size_normed	delta_method	GSE164017	3	50	FALSE	50	18.8259	1.32245
consistency	acosh	delta_method	GSE164017	3	50	TRUE	50	20.6484	1.45047
consistency	logp_alpha	delta_method	GSE164017	3	50	TRUE	50	19.2791	1.35428
consistency	pearson	glm_residual	GSE164017	3	50	TRUE	50	17.5237	1.23098
consistency	pearson_clip	glm_residual	GSE164017	3	50	TRUE	50	17.0944	1.20082
consistency	pearson_clip_hvg	glm_residual	GSE164017	3	50	TRUE	50	8.86741	0.622902
consistency	pearson_clip_zscore	glm_residual	GSE164017	3	50	TRUE	50	18.0303	1.26656
consistency	pearson_clip_hvg_zscore	glm_residual	GSE164017	3	50	TRUE	50	8.7024	0.61131
consistency	pearson_analytic	glm_residual	GSE164017	3	50	TRUE	50	16.5621	1.16342
consistency	sctransform	glm_residual	GSE164017	3	50	TRUE	50	14.7582	1.03671
consistency	rand_quantile	glm_residual	GSE164017	3	50	TRUE	50	10.9651	0.770259
consistency	dino	latent_expr	GSE164017	3	50	FALSE	50	15.4803	1.08743
consistency	normalisr_norm	latent_expr	GSE164017	3	50	FALSE	50	5.93141	0.416659
consistency	sanity_map	latent_expr	GSE164017	3	50	FALSE	50	10.169	0.714336
consistency	sanity_dists	latent_expr	GSE164017	3	50	FALSE	50	6.54068	0.459458
consistency	glmpca	count_model	GSE164017	3	50	FALSE	50	15.2161	1.06887
consistency	newwave	count_model	GSE164017	3	50	TRUE	50	9.69651	0.681143
consistency	raw_counts	negative_control	GSE164017	3	50	FALSE	50	11.0155	0.773797
consistency	scaled_raw_counts	negative_control	GSE164017	3	50	FALSE	50	6.50969	0.457281
consistency	logp1	delta_method	GSE164017	4	50	FALSE	50	19.3857	1.3841
consistency	logp1_hvg	delta_method	GSE164017	4	50	FALSE	50	16.8434	1.20259
consistency	logp1_zscore	delta_method	GSE164017	4	50	FALSE	50	19.0695	1.36152
consistency	logp1_hvg_zscore	delta_method	GSE164017	4	50	FALSE	50	15.6839	1.1198
consistency	logp_cpm	delta_method	GSE164017	4	50	FALSE	50	17.4887	1.24866
consistency	logp1_size_normed	delta_method	GSE164017	4	50	FALSE	50	18.4797	1.31941
consistency	acosh	delta_method	GSE164017	4	50	TRUE	50	20.3913	1.4559
consistency	logp_alpha	delta_method	GSE164017	4	50	TRUE	50	18.7397	1.33797
consistency	pearson	glm_residual	GSE164017	4	50	TRUE	50	16.6845	1.19123
consistency	pearson_clip	glm_residual	GSE164017	4	50	TRUE	50	16.363	1.16829
consistency	pearson_clip_hvg	glm_residual	GSE164017	4	50	TRUE	50	8.27637	0.590915
consistency	pearson_clip_zscore	glm_residual	GSE164017	4	50	TRUE	50	18.3191	1.30795
consistency	pearson_clip_hvg_zscore	glm_residual	GSE164017	4	50	TRUE	50	8.42503	0.601529
consistency	pearson_analytic	glm_residual	GSE164017	4	50	TRUE	50	15.9918	1.14178
consistency	sctransform	glm_residual	GSE164017	4	50	TRUE	50	14.2646	1.01846
consistency	rand_quantile	glm_residual	GSE164017	4	50	TRUE	50	10.7823	0.769835
consistency	dino	latent_expr	GSE164017	4	50	FALSE	50	15.1234	1.07978
consistency	normalisr_norm	latent_expr	GSE164017	4	50	FALSE	50	7.6925	0.549228
consistency	sanity_map	latent_expr	GSE164017	4	50	FALSE	50	9.70598	0.692987
consistency	sanity_dists	latent_expr	GSE164017	4	50	FALSE	50	6.50796	0.464655
consistency	glmpca	count_model	GSE164017	4	50	FALSE	50	14.7733	1.05478
consistency	newwave	count_model	GSE164017	4	50	TRUE	50	9.65547	0.68938
consistency	raw_counts	negative_control	GSE164017	4	50	FALSE	50	10.9562	0.782252
consistency	scaled_raw_counts	negative_control	GSE164017	4	50	FALSE	50	6.54097	0.467011
consistency	logp1	delta_method	GSE164017	5	50	FALSE	50	19.5425	1.38558
consistency	logp1_hvg	delta_method	GSE164017	5	50	FALSE	50	17.103	1.21262
consistency	logp1_zscore	delta_method	GSE164017	5	50	FALSE	50	18.8693	1.33785
consistency	logp1_hvg_zscore	delta_method	GSE164017	5	50	FALSE	50	15.9277	1.12928
consistency	logp_cpm	delta_method	GSE164017	5	50	FALSE	50	17.475	1.23899
consistency	logp1_size_normed	delta_method	GSE164017	5	50	FALSE	50	18.9836	1.34595
consistency	acosh	delta_method	GSE164017	5	50	TRUE	50	20.5006	1.45351
consistency	logp_alpha	delta_method	GSE164017	5	50	TRUE	50	18.9023	1.34019
consistency	pearson	glm_residual	GSE164017	5	50	TRUE	50	16.9898	1.20459
consistency	pearson_clip	glm_residual	GSE164017	5	50	TRUE	50	16.6341	1.17937
consistency	pearson_clip_hvg	glm_residual	GSE164017	5	50	TRUE	50	8.52748	0.604605
consistency	pearson_clip_zscore	glm_residual	GSE164017	5	50	TRUE	50	18.2293	1.29247
consistency	pearson_clip_hvg_zscore	glm_residual	GSE164017	5	50	TRUE	50	8.30019	0.588489
consistency	pearson_analytic	glm_residual	GSE164017	5	50	TRUE	50	16.0844	1.14039
consistency	sctransform	glm_residual	GSE164017	5	50	TRUE	50	14.1224	1.00129
consistency	rand_quantile	glm_residual	GSE164017	5	50	TRUE	50	11.024	0.781607
consistency	dino	latent_expr	GSE164017	5	50	FALSE	50	15.4035	1.09212
consistency	normalisr_norm	latent_expr	GSE164017	5	50	FALSE	50	7.68762	0.545058
consistency	sanity_map	latent_expr	GSE164017	5	50	FALSE	50	9.93543	0.704429
consistency	sanity_dists	latent_expr	GSE164017	5	50	FALSE	50	6.56622	0.46555
consistency	glmpca	count_model	GSE164017	5	50	FALSE	50	14.9562	1.06041
consistency	newwave	count_model	GSE164017	5	50	TRUE	50	9.70397	0.688019
consistency	raw_counts	negative_control	GSE164017	5	50	FALSE	50	10.7506	0.762226
consistency	scaled_raw_counts	negative_control	GSE164017	5	50	FALSE	50	6.28211	0.445406
consistency	logp1	delta_method	GSE150068	1	50	FALSE	50	5.66126	1.46344
consistency	logp1_hvg	delta_method	GSE150068	1	50	FALSE	50	5.04497	1.30413
consistency	logp1_zscore	delta_method	GSE150068	1	50	FALSE	50	5.92908	1.53267
consistency	logp1_hvg_zscore	delta_method	GSE150068	1	50	FALSE	50	5.62488	1.45403
consistency	logp_cpm	delta_method	GSE150068	1	50	FALSE	50	4.99123	1.29023
consistency	logp1_size_normed	delta_method	GSE150068	1	50	FALSE	50	6.67958	1.72667
consistency	acosh	delta_method	GSE150068	1	50	TRUE	50	6.47997	1.67507
consistency	logp_alpha	delta_method	GSE150068	1	50	TRUE	50	5.82546	1.50588
consistency	pearson	glm_residual	GSE150068	1	50	TRUE	50	4.54011	1.17362
consistency	pearson_clip	glm_residual	GSE150068	1	50	TRUE	50	4.49785	1.1627
consistency	pearson_clip_hvg	glm_residual	GSE150068	1	50	TRUE	50	2.34987	0.607443
consistency	pearson_clip_zscore	glm_residual	GSE150068	1	50	TRUE	50	5.34602	1.38195
consistency	pearson_clip_hvg_zscore	glm_residual	GSE150068	1	50	TRUE	50	3.14579	0.813187
consistency	pearson_analytic	glm_residual	GSE150068	1	50	TRUE	50	4.94644	1.27865
consistency	sctransform	glm_residual	GSE150068	1	50	TRUE	50	3.79083	0.97993
consistency	rand_quantile	glm_residual	GSE150068	1	50	TRUE	50	2.82178	0.72943
consistency	dino	latent_expr	GSE150068	1	50	FALSE	50	4.12019	1.06507
consistency	normalisr_norm	latent_expr	GSE150068	1	50	FALSE	50	1.15692	0.299064
consistency	sanity_map	latent_expr	GSE150068	1	50	FALSE	50	1.61743	0.418105
consistency	sanity_dists	latent_expr	GSE150068	1	50	FALSE	50	2.73095	0.705952
consistency	glmpca	count_model	GSE150068	1	50	FALSE	50	0.276322	0.0714292
consistency	newwave	count_model	GSE150068	1	50	TRUE	50	2.07083	0.535311
consistency	raw_counts	negative_control	GSE150068	1	50	FALSE	50	1.87061	0.483552
consistency	scaled_raw_counts	negative_control	GSE150068	1	50	FALSE	50	1.32489	0.342484
consistency	logp1	delta_method	GSE150068	2	50	FALSE	50	5.63698	1.49517
consistency	logp1_hvg	delta_method	GSE150068	2	50	FALSE	50	5.00701	1.32808
consistency	logp1_zscore	delta_method	GSE150068	2	50	FALSE	50	5.95047	1.57832
consistency	logp1_hvg_zscore	delta_method	GSE150068	2	50	FALSE	50	5.47471	1.45213
consistency	logp_cpm	delta_method	GSE150068	2	50	FALSE	50	4.85185	1.28692
consistency	logp1_size_normed	delta_method	GSE150068	2	50	FALSE	50	6.49119	1.72175
consistency	acosh	delta_method	GSE150068	2	50	TRUE	50	6.42991	1.70549
consistency	logp_alpha	delta_method	GSE150068	2	50	TRUE	50	5.6866	1.50833
consistency	pearson	glm_residual	GSE150068	2	50	TRUE	50	4.53423	1.20268
consistency	pearson_clip	glm_residual	GSE150068	2	50	TRUE	50	4.44218	1.17826
consistency	pearson_clip_hvg	glm_residual	GSE150068	2	50	TRUE	50	2.28307	0.60557
consistency	pearson_clip_zscore	glm_residual	GSE150068	2	50	TRUE	50	5.25116	1.39284
consistency	pearson_clip_hvg_zscore	glm_residual	GSE150068	2	50	TRUE	50	3.07267	0.815007
consistency	pearson_analytic	glm_residual	GSE150068	2	50	TRUE	50	4.63242	1.22872
consistency	sctransform	glm_residual	GSE150068	2	50	TRUE	50	3.61743	0.9595
consistency	rand_quantile	glm_residual	GSE150068	2	50	TRUE	50	2.73481	0.725391
consistency	dino	latent_expr	GSE150068	2	50	FALSE	50	4.07022	1.0796
consistency	normalisr_norm	latent_expr	GSE150068	2	50	FALSE	50	1.22723	0.325515
consistency	sanity_map	latent_expr	GSE150068	2	50	FALSE	50	1.58815	0.421246
consistency	sanity_dists	latent_expr	GSE150068	2	50	FALSE	50	2.31244	0.61336
consistency	glmpca	count_model	GSE150068	2	50	FALSE	50	0.542912	0.144004
consistency	newwave	count_model	GSE150068	2	50	TRUE	50	2.01657	0.534882
consistency	raw_counts	negative_control	GSE150068	2	50	FALSE	50	1.58604	0.420688
consistency	scaled_raw_counts	negative_control	GSE150068	2	50	FALSE	50	1.04261	0.276544
consistency	logp1	delta_method	GSE150068	3	50	FALSE	50	5.575	1.50274
consistency	logp1_hvg	delta_method	GSE150068	3	50	FALSE	50	4.93101	1.32915
consistency	logp1_zscore	delta_method	GSE150068	3	50	FALSE	50	5.94363	1.6021
consistency	logp1_hvg_zscore	delta_method	GSE150068	3	50	FALSE	50	5.49215	1.4804
consistency	logp_cpm	delta_method	GSE150068	3	50	FALSE	50	4.98939	1.34489
consistency	logp1_size_normed	delta_method	GSE150068	3	50	FALSE	50	6.41334	1.72871
consistency	acosh	delta_method	GSE150068	3	50	TRUE	50	6.34707	1.71085
consistency	logp_alpha	delta_method	GSE150068	3	50	TRUE	50	5.58429	1.50524
consistency	pearson	glm_residual	GSE150068	3	50	TRUE	50	4.33848	1.16943
consistency	pearson_clip	glm_residual	GSE150068	3	50	TRUE	50	4.31516	1.16315
consistency	pearson_clip_hvg	glm_residual	GSE150068	3	50	TRUE	50	2.14474	0.578111
consistency	pearson_clip_zscore	glm_residual	GSE150068	3	50	TRUE	50	5.27264	1.42123
consistency	pearson_clip_hvg_zscore	glm_residual	GSE150068	3	50	TRUE	50	3.04585	0.821006
consistency	pearson_analytic	glm_residual	GSE150068	3	50	TRUE	50	4.50425	1.21412
consistency	sctransform	glm_residual	GSE150068	3	50	TRUE	50	3.52634	0.950522
consistency	rand_quantile	glm_residual	GSE150068	3	50	TRUE	50	2.73367	0.736859
consistency	dino	latent_expr	GSE150068	3	50	FALSE	50	3.98124	1.07314
consistency	normalisr_norm	latent_expr	GSE150068	3	50	FALSE	50	1.15517	0.311374
consistency	sanity_map	latent_expr	GSE150068	3	50	FALSE	50	1.52932	0.412228
consistency	sanity_dists	latent_expr	GSE150068	3	50	FALSE	50	2.18296	0.588414
consistency	glmpca	count_model	GSE150068	3	50	FALSE	50	0.49382	0.133109
consistency	newwave	count_model	GSE150068	3	50	TRUE	50	2.03743	0.549188
consistency	raw_counts	negative_control	GSE150068	3	50	FALSE	50	1.51898	0.409439
consistency	scaled_raw_counts	negative_control	GSE150068	3	50	FALSE	50	0.981678	0.26461
consistency	logp1	delta_method	GSE150068	4	50	FALSE	50	5.56351	1.41863
consistency	logp1_hvg	delta_method	GSE150068	4	50	FALSE	50	4.90506	1.25073
consistency	logp1_zscore	delta_method	GSE150068	4	50	FALSE	50	6.13045	1.56319
consistency	logp1_hvg_zscore	delta_method	GSE150068	4	50	FALSE	50	5.47813	1.39686
consistency	logp_cpm	delta_method	GSE150068	4	50	FALSE	50	4.8273	1.23091
consistency	logp1_size_normed	delta_method	GSE150068	4	50	FALSE	50	6.36767	1.62368
consistency	acosh	delta_method	GSE150068	4	50	TRUE	50	6.32015	1.61157
consistency	logp_alpha	delta_method	GSE150068	4	50	TRUE	50	5.72236	1.45914
consistency	pearson	glm_residual	GSE150068	4	50	TRUE	50	4.59639	1.17203
consistency	pearson_clip	glm_residual	GSE150068	4	50	TRUE	50	4.39116	1.1197
consistency	pearson_clip_hvg	glm_residual	GSE150068	4	50	TRUE	50	2.36933	0.604153
consistency	pearson_clip_zscore	glm_residual	GSE150068	4	50	TRUE	50	5.48917	1.39968
consistency	pearson_clip_hvg_zscore	glm_residual	GSE150068	4	50	TRUE	50	3.31051	0.844142
consistency	pearson_analytic	glm_residual	GSE150068	4	50	TRUE	50	4.62953	1.18048
consistency	sctransform	glm_residual	GSE150068	4	50	TRUE	50	3.68765	0.940307
consistency	rand_quantile	glm_residual	GSE150068	4	50	TRUE	50	2.75348	0.702107
consistency	dino	latent_expr	GSE150068	4	50	FALSE	50	3.95064	1.00737
consistency	normalisr_norm	latent_expr	GSE150068	4	50	FALSE	50	1.0952	0.279264
consistency	sanity_map	latent_expr	GSE150068	4	50	FALSE	50	1.5515	0.395615
consistency	sanity_dists	latent_expr	GSE150068	4	50	FALSE	50	2.22933	0.568454
consistency	glmpca	count_model	GSE150068	4	50	FALSE	50	4.35557	1.11062
consistency	newwave	count_model	GSE150068	4	50	TRUE	50	2.00912	0.512302
consistency	raw_counts	negative_control	GSE150068	4	50	FALSE	50	1.40379	0.357949
consistency	scaled_raw_counts	negative_control	GSE150068	4	50	FALSE	50	0.984922	0.251144
consistency	logp1	delta_method	GSE150068	5	50	FALSE	50	5.63145	1.47152
consistency	logp1_hvg	delta_method	GSE150068	5	50	FALSE	50	4.97791	1.30075
consistency	logp1_zscore	delta_method	GSE150068	5	50	FALSE	50	5.84571	1.52751
consistency	logp1_hvg_zscore	delta_method	GSE150068	5	50	FALSE	50	5.51845	1.442
consistency	logp_cpm	delta_method	GSE150068	5	50	FALSE	50	4.84746	1.26666
consistency	logp1_size_normed	delta_method	GSE150068	5	50	FALSE	50	6.6297	1.73237
consistency	acosh	delta_method	GSE150068	5	50	TRUE	50	6.44113	1.6831
consistency	logp_alpha	delta_method	GSE150068	5	50	TRUE	50	5.78697	1.51216
consistency	pearson	glm_residual	GSE150068	5	50	TRUE	50	4.54467	1.18754
consistency	pearson_clip	glm_residual	GSE150068	5	50	TRUE	50	4.45533	1.1642
consistency	pearson_clip_hvg	glm_residual	GSE150068	5	50	TRUE	50	2.31849	0.605832
consistency	pearson_clip_zscore	glm_residual	GSE150068	5	50	TRUE	50	5.22022	1.36407
consistency	pearson_clip_hvg_zscore	glm_residual	GSE150068	5	50	TRUE	50	3.08635	0.806477
consistency	pearson_analytic	glm_residual	GSE150068	5	50	TRUE	50	4.88393	1.27619
consistency	sctransform	glm_residual	GSE150068	5	50	TRUE	50	3.70299	0.967608
consistency	rand_quantile	glm_residual	GSE150068	5	50	TRUE	50	2.80714	0.733517
consistency	dino	latent_expr	GSE150068	5	50	FALSE	50	4.06847	1.06311
consistency	normalisr_norm	latent_expr	GSE150068	5	50	FALSE	50	1.20891	0.315893
consistency	sanity_map	latent_expr	GSE150068	5	50	FALSE	50	1.6382	0.42807
consistency	sanity_dists	latent_expr	GSE150068	5	50	FALSE	50	2.71553	0.709579
consistency	glmpca	count_model	GSE150068	5	50	FALSE	50	0.257649	0.0673248
consistency	newwave	count_model	GSE150068	5	50	TRUE	50	2.05172	0.536124
consistency	raw_counts	negative_control	GSE150068	5	50	FALSE	50	1.89191	0.494364
consistency	scaled_raw_counts	negative_control	GSE150068	5	50	FALSE	50	1.31656	0.344023
consistency	logp1	delta_method	GSE130931	1	50	FALSE	50	24.5634	1.27248
consistency	logp1_hvg	delta_method	GSE130931	1	50	FALSE	50	22.6832	1.17508
consistency	logp1_zscore	delta_method	GSE130931	1	50	FALSE	50	22.5292	1.16711
consistency	logp1_hvg_zscore	delta_method	GSE130931	1	50	FALSE	50	21.4697	1.11222
consistency	logp_cpm	delta_method	GSE130931	1	50	FALSE	50	23.1744	1.20053
consistency	logp1_size_normed	delta_method	GSE130931	1	50	FALSE	50	25.8813	1.34075
consistency	acosh	delta_method	GSE130931	1	50	TRUE	50	24.5849	1.2736
consistency	logp_alpha	delta_method	GSE130931	1	50	TRUE	50	24.7523	1.28227
consistency	pearson	glm_residual	GSE130931	1	50	TRUE	50	21.8848	1.13372
consistency	pearson_clip	glm_residual	GSE130931	1	50	TRUE	50	20.685	1.07157
consistency	pearson_clip_hvg	glm_residual	GSE130931	1	50	TRUE	50	10.6307	0.550714
consistency	pearson_clip_zscore	glm_residual	GSE130931	1	50	TRUE	50	21.9077	1.13491
consistency	pearson_clip_hvg_zscore	glm_residual	GSE130931	1	50	TRUE	50	10.3668	0.537042
consistency	pearson_analytic	glm_residual	GSE130931	1	50	TRUE	50	21.0444	1.09018
consistency	sctransform	glm_residual	GSE130931	1	50	TRUE	50	19.7759	1.02447
consistency	rand_quantile	glm_residual	GSE130931	1	50	TRUE	50	15.2861	0.791882
consistency	dino	latent_expr	GSE130931	1	50	FALSE	50	23.0285	1.19297
consistency	normalisr_norm	latent_expr	GSE130931	1	50	FALSE	50	12.8957	0.668049
consistency	sanity_map	latent_expr	GSE130931	1	50	FALSE	50	18.0018	0.932563
consistency	sanity_dists	latent_expr	GSE130931	1	50	FALSE	50	16.6543	0.862761
consistency	glmpca	count_model	GSE130931	1	50	FALSE	50	18.1244	0.938916
consistency	newwave	count_model	GSE130931	1	50	TRUE	50	14.5832	0.755466
consistency	raw_counts	negative_control	GSE130931	1	50	FALSE	50	16.5391	0.856792
consistency	scaled_raw_counts	negative_control	GSE130931	1	50	FALSE	50	12.2378	0.633969
consistency	logp1	delta_method	GSE130931	2	50	FALSE	50	24.7664	1.25327
consistency	logp1_hvg	delta_method	GSE130931	2	50	FALSE	50	22.735	1.15047
consistency	logp1_zscore	delta_method	GSE130931	2	50	FALSE	50	22.901	1.15887
consistency	logp1_hvg_zscore	delta_method	GSE130931	2	50	FALSE	50	21.9662	1.11157
consistency	logp_cpm	delta_method	GSE130931	2	50	FALSE	50	23.0839	1.16812
consistency	logp1_size_normed	delta_method	GSE130931	2	50	FALSE	50	25.5638	1.29362
consistency	acosh	delta_method	GSE130931	2	50	TRUE	50	24.8118	1.25557
consistency	logp_alpha	delta_method	GSE130931	2	50	TRUE	50	24.9933	1.26475
consistency	pearson	glm_residual	GSE130931	2	50	TRUE	50	22.8337	1.15547
consistency	pearson_clip	glm_residual	GSE130931	2	50	TRUE	50	21.0035	1.06285
consistency	pearson_clip_hvg	glm_residual	GSE130931	2	50	TRUE	50	11.3908	0.576413
consistency	pearson_clip_zscore	glm_residual	GSE130931	2	50	TRUE	50	22.1603	1.12139
consistency	pearson_clip_hvg_zscore	glm_residual	GSE130931	2	50	TRUE	50	10.9859	0.555926
consistency	pearson_analytic	glm_residual	GSE130931	2	50	TRUE	50	21.3379	1.07977
consistency	sctransform	glm_residual	GSE130931	2	50	TRUE	50	20.4965	1.03719
consistency	rand_quantile	glm_residual	GSE130931	2	50	TRUE	50	15.7389	0.796444
consistency	dino	latent_expr	GSE130931	2	50	FALSE	50	22.6582	1.14659
consistency	normalisr_norm	latent_expr	GSE130931	2	50	FALSE	50	13.5906	0.68773
consistency	sanity_map	latent_expr	GSE130931	2	50	FALSE	50	18.4944	0.93588
consistency	sanity_dists	latent_expr	GSE130931	2	50	FALSE	50	17.1579	0.868248
consistency	glmpca	count_model	GSE130931	2	50	FALSE	50	18.3911	0.930656
consistency	newwave	count_model	GSE130931	2	50	TRUE	50	14.5923	0.738423
consistency	raw_counts	negative_control	GSE130931	2	50	FALSE	50	18.6994	0.946258
consistency	scaled_raw_counts	negative_control	GSE130931	2	50	FALSE	50	13.9225	0.704527
consistency	logp1	delta_method	GSE130931	3	50	FALSE	50	25.154	1.25015
consistency	logp1_hvg	delta_method	GSE130931	3	50	FALSE	50	23.1438	1.15025
consistency	logp1_zscore	delta_method	GSE130931	3	50	FALSE	50	23.2167	1.15387
consistency	logp1_hvg_zscore	delta_method	GSE130931	3	50	FALSE	50	22.0645	1.09661
consistency	logp_cpm	delta_method	GSE130931	3	50	FALSE	50	23.0832	1.14723
consistency	logp1_size_normed	delta_method	GSE130931	3	50	FALSE	50	26.6434	1.32418
consistency	acosh	delta_method	GSE130931	3	50	TRUE	50	25.087	1.24683
consistency	logp_alpha	delta_method	GSE130931	3	50	TRUE	50	25.439	1.26432
consistency	pearson	glm_residual	GSE130931	3	50	TRUE	50	22.8111	1.13371
consistency	pearson_clip	glm_residual	GSE130931	3	50	TRUE	50	21.3108	1.05915
consistency	pearson_clip_hvg	glm_residual	GSE130931	3	50	TRUE	50	11.8319	0.588047
consistency	pearson_clip_zscore	glm_residual	GSE130931	3	50	TRUE	50	22.5937	1.12291
consistency	pearson_clip_hvg_zscore	glm_residual	GSE130931	3	50	TRUE	50	11.3594	0.564563
consistency	pearson_analytic	glm_residual	GSE130931	3	50	TRUE	50	21.8326	1.08508
consistency	sctransform	glm_residual	GSE130931	3	50	TRUE	50	20.8256	1.03503
consistency	rand_quantile	glm_residual	GSE130931	3	50	TRUE	50	15.9803	0.79422
consistency	dino	latent_expr	GSE130931	3	50	FALSE	50	23.4778	1.16685
consistency	normalisr_norm	latent_expr	GSE130931	3	50	FALSE	50	14.6942	0.7303
consistency	sanity_map	latent_expr	GSE130931	3	50	FALSE	50	18.7319	0.930974
consistency	sanity_dists	latent_expr	GSE130931	3	50	FALSE	50	17.7294	0.881151
consistency	glmpca	count_model	GSE130931	3	50	FALSE	50	18.7519	0.931972
consistency	newwave	count_model	GSE130931	3	50	TRUE	50	14.8978	0.740422
consistency	raw_counts	negative_control	GSE130931	3	50	FALSE	50	18.6804	0.928417
consistency	scaled_raw_counts	negative_control	GSE130931	3	50	FALSE	50	13.5567	0.67377
consistency	logp1	delta_method	GSE130931	4	50	FALSE	50	24.987	1.2574
consistency	logp1_hvg	delta_method	GSE130931	4	50	FALSE	50	22.9066	1.15272
consistency	logp1_zscore	delta_method	GSE130931	4	50	FALSE	50	23.154	1.16516
consistency	logp1_hvg_zscore	delta_method	GSE130931	4	50	FALSE	50	21.9528	1.10472
consistency	logp_cpm	delta_method	GSE130931	4	50	FALSE	50	23.1191	1.16341
consistency	logp1_size_normed	delta_method	GSE130931	4	50	FALSE	50	26.4056	1.32879
consistency	acosh	delta_method	GSE130931	4	50	TRUE	50	25.0264	1.25939
consistency	logp_alpha	delta_method	GSE130931	4	50	TRUE	50	25.2851	1.27241
consistency	pearson	glm_residual	GSE130931	4	50	TRUE	50	21.8968	1.1019
consistency	pearson_clip	glm_residual	GSE130931	4	50	TRUE	50	20.4866	1.03094
consistency	pearson_clip_hvg	glm_residual	GSE130931	4	50	TRUE	50	11.0395	0.555533
consistency	pearson_clip_zscore	glm_residual	GSE130931	4	50	TRUE	50	22.4345	1.12896
consistency	pearson_clip_hvg_zscore	glm_residual	GSE130931	4	50	TRUE	50	11.2946	0.56837
consistency	pearson_analytic	glm_residual	GSE130931	4	50	TRUE	50	21.1328	1.06346
consistency	sctransform	glm_residual	GSE130931	4	50	TRUE	50	19.8531	0.999054
consistency	rand_quantile	glm_residual	GSE130931	4	50	TRUE	50	15.8636	0.798297
consistency	dino	latent_expr	GSE130931	4	50	FALSE	50	22.9584	1.15532
consistency	normalisr_norm	latent_expr	GSE130931	4	50	FALSE	50	15.0923	0.759482
consistency	sanity_map	latent_expr	GSE130931	4	50	FALSE	50	17.8658	0.899048
consistency	sanity_dists	latent_expr	GSE130931	4	50	FALSE	50	17.7967	0.895572
consistency	glmpca	count_model	GSE130931	4	50	FALSE	50	18.6582	0.938926
consistency	newwave	count_model	GSE130931	4	50	TRUE	50	14.6709	0.738275
consistency	raw_counts	negative_control	GSE130931	4	50	FALSE	50	19.0395	0.958112
consistency	scaled_raw_counts	negative_control	GSE130931	4	50	FALSE	50	14.0049	0.704762
consistency	logp1	delta_method	GSE130931	5	50	FALSE	50	25.1106	1.25906
consistency	logp1_hvg	delta_method	GSE130931	5	50	FALSE	50	23.2371	1.16512
consistency	logp1_zscore	delta_method	GSE130931	5	50	FALSE	50	22.9831	1.15239
consistency	logp1_hvg_zscore	delta_method	GSE130931	5	50	FALSE	50	22.1786	1.11205
consistency	logp_cpm	delta_method	GSE130931	5	50	FALSE	50	23.1878	1.16265
consistency	logp1_size_normed	delta_method	GSE130931	5	50	FALSE	50	26.3481	1.32111
consistency	acosh	delta_method	GSE130931	5	50	TRUE	50	25.0303	1.25503
consistency	logp_alpha	delta_method	GSE130931	5	50	TRUE	50	25.4151	1.27433
consistency	pearson	glm_residual	GSE130931	5	50	TRUE	50	22.9214	1.14929
consistency	pearson_clip	glm_residual	GSE130931	5	50	TRUE	50	21.0687	1.0564
consistency	pearson_clip_hvg	glm_residual	GSE130931	5	50	TRUE	50	11.4958	0.576405
consistency	pearson_clip_zscore	glm_residual	GSE130931	5	50	TRUE	50	22.593	1.13283
consistency	pearson_clip_hvg_zscore	glm_residual	GSE130931	5	50	TRUE	50	11.0395	0.553525
consistency	pearson_analytic	glm_residual	GSE130931	5	50	TRUE	50	21.6899	1.08755
consistency	sctransform	glm_residual	GSE130931	5	50	TRUE	50	20.4228	1.02401
consistency	rand_quantile	glm_residual	GSE130931	5	50	TRUE	50	15.8302	0.793733
consistency	dino	latent_expr	GSE130931	5	50	FALSE	50	23.6219	1.18442
consistency	normalisr_norm	latent_expr	GSE130931	5	50	FALSE	50	13.7516	0.689512
consistency	sanity_map	latent_expr	GSE130931	5	50	FALSE	50	18.6332	0.934279
consistency	sanity_dists	latent_expr	GSE130931	5	50	FALSE	50	17.463	0.875605
consistency	glmpca	count_model	GSE130931	5	50	FALSE	50	18.4894	0.92707
consistency	newwave	count_model	GSE130931	5	50	TRUE	50	14.5395	0.729017
consistency	raw_counts	negative_control	GSE130931	5	50	FALSE	50	18.1695	0.911028
consistency	scaled_raw_counts	negative_control	GSE130931	5	50	FALSE	50	13.4341	0.673594
consistency	logp1	delta_method	GSE163505	1	50	FALSE	50	25.1509	1.34391
consistency	logp1_hvg	delta_method	GSE163505	1	50	FALSE	50	20.2692	1.08307
consistency	logp1_zscore	delta_method	GSE163505	1	50	FALSE	50	24.4396	1.3059
consistency	logp1_hvg_zscore	delta_method	GSE163505	1	50	FALSE	50	18.421	0.984309
consistency	logp_cpm	delta_method	GSE163505	1	50	FALSE	50	24.5315	1.31081
consistency	logp1_size_normed	delta_method	GSE163505	1	50	FALSE	50	23.6519	1.26382
consistency	acosh	delta_method	GSE163505	1	50	TRUE	50	26.1369	1.3966
consistency	logp_alpha	delta_method	GSE163505	1	50	TRUE	50	24.6283	1.31599
consistency	pearson	glm_residual	GSE163505	1	50	TRUE	50	20.5267	1.09682
consistency	pearson_clip	glm_residual	GSE163505	1	50	TRUE	50	20.5934	1.10039
consistency	pearson_clip_hvg	glm_residual	GSE163505	1	50	TRUE	50	11.6748	0.623834
consistency	pearson_clip_zscore	glm_residual	GSE163505	1	50	TRUE	50	24.4251	1.30513
consistency	pearson_clip_hvg_zscore	glm_residual	GSE163505	1	50	TRUE	50	13.2915	0.710217
consistency	pearson_analytic	glm_residual	GSE163505	1	50	TRUE	50	20.7026	1.10622
consistency	sctransform	glm_residual	GSE163505	1	50	TRUE	50	15.5332	0.830003
consistency	rand_quantile	glm_residual	GSE163505	1	50	TRUE	50	19.9026	1.06348
consistency	dino	latent_expr	GSE163505	1	50	FALSE	50	21.2811	1.13713
consistency	normalisr_norm	latent_expr	GSE163505	1	50	FALSE	50	14.9844	0.800675
consistency	sanity_map	latent_expr	GSE163505	1	50	FALSE	50	16.7739	0.896299
consistency	sanity_dists	latent_expr	GSE163505	1	50	FALSE	50	11.4542	0.612042
consistency	glmpca	count_model	GSE163505	1	50	FALSE	50	20.8033	1.1116
consistency	newwave	count_model	GSE163505	1	50	TRUE	50	15.0538	0.804384
consistency	raw_counts	negative_control	GSE163505	1	50	FALSE	50	8.83547	0.472115
consistency	scaled_raw_counts	negative_control	GSE163505	1	50	FALSE	50	6.0868	0.325242
consistency	logp1	delta_method	GSE163505	2	50	FALSE	50	25.0599	1.34653
consistency	logp1_hvg	delta_method	GSE163505	2	50	FALSE	50	19.8875	1.0686
consistency	logp1_zscore	delta_method	GSE163505	2	50	FALSE	50	24.5223	1.31764
consistency	logp1_hvg_zscore	delta_method	GSE163505	2	50	FALSE	50	18.1942	0.977619
consistency	logp_cpm	delta_method	GSE163505	2	50	FALSE	50	24.6036	1.32201
consistency	logp1_size_normed	delta_method	GSE163505	2	50	FALSE	50	23.5693	1.26643
consistency	acosh	delta_method	GSE163505	2	50	TRUE	50	26.092	1.40198
consistency	logp_alpha	delta_method	GSE163505	2	50	TRUE	50	24.4574	1.31415
consistency	pearson	glm_residual	GSE163505	2	50	TRUE	50	20.2504	1.0881
consistency	pearson_clip	glm_residual	GSE163505	2	50	TRUE	50	20.5381	1.10356
consistency	pearson_clip_hvg	glm_residual	GSE163505	2	50	TRUE	50	11.6499	0.625979
consistency	pearson_clip_zscore	glm_residual	GSE163505	2	50	TRUE	50	24.3697	1.30944
consistency	pearson_clip_hvg_zscore	glm_residual	GSE163505	2	50	TRUE	50	13.4293	0.72159
consistency	pearson_analytic	glm_residual	GSE163505	2	50	TRUE	50	20.5406	1.1037
consistency	sctransform	glm_residual	GSE163505	2	50	TRUE	50	15.0724	0.809877
consistency	rand_quantile	glm_residual	GSE163505	2	50	TRUE	50	19.8379	1.06594
consistency	dino	latent_expr	GSE163505	2	50	FALSE	50	21.1457	1.13621
consistency	normalisr_norm	latent_expr	GSE163505	2	50	FALSE	50	15.9867	0.859005
consistency	sanity_map	latent_expr	GSE163505	2	50	FALSE	50	16.6928	0.896945
consistency	sanity_dists	latent_expr	GSE163505	2	50	FALSE	50	11.2936	0.606833
consistency	glmpca	count_model	GSE163505	2	50	FALSE	50	20.3114	1.09138
consistency	newwave	count_model	GSE163505	2	50	TRUE	50	15.0975	0.811223
consistency	raw_counts	negative_control	GSE163505	2	50	FALSE	50	8.31793	0.446942
consistency	scaled_raw_counts	negative_control	GSE163505	2	50	FALSE	50	5.73792	0.308312
consistency	logp1	delta_method	GSE163505	3	50	FALSE	50	24.7269	1.3457
consistency	logp1_hvg	delta_method	GSE163505	3	50	FALSE	50	19.8066	1.07793
consistency	logp1_zscore	delta_method	GSE163505	3	50	FALSE	50	24.1132	1.3123
consistency	logp1_hvg_zscore	delta_method	GSE163505	3	50	FALSE	50	18.21	0.991037
consistency	logp_cpm	delta_method	GSE163505	3	50	FALSE	50	24.4724	1.33186
consistency	logp1_size_normed	delta_method	GSE163505	3	50	FALSE	50	23.1636	1.26063
consistency	acosh	delta_method	GSE163505	3	50	TRUE	50	25.7841	1.40324
consistency	logp_alpha	delta_method	GSE163505	3	50	TRUE	50	24.1508	1.31435
consistency	pearson	glm_residual	GSE163505	3	50	TRUE	50	19.9154	1.08385
consistency	pearson_clip	glm_residual	GSE163505	3	50	TRUE	50	20.0738	1.09247
consistency	pearson_clip_hvg	glm_residual	GSE163505	3	50	TRUE	50	11.2664	0.613146
consistency	pearson_clip_zscore	glm_residual	GSE163505	3	50	TRUE	50	24.0382	1.30822
consistency	pearson_clip_hvg_zscore	glm_residual	GSE163505	3	50	TRUE	50	13.2284	0.719926
consistency	pearson_analytic	glm_residual	GSE163505	3	50	TRUE	50	20.0293	1.09005
consistency	sctransform	glm_residual	GSE163505	3	50	TRUE	50	14.9234	0.812171
consistency	rand_quantile	glm_residual	GSE163505	3	50	TRUE	50	19.7221	1.07333
consistency	dino	latent_expr	GSE163505	3	50	FALSE	50	20.7785	1.13082
consistency	normalisr_norm	latent_expr	GSE163505	3	50	FALSE	50	14.7471	0.802579
consistency	sanity_map	latent_expr	GSE163505	3	50	FALSE	50	16.6	0.903417
consistency	sanity_dists	latent_expr	GSE163505	3	50	FALSE	50	10.7908	0.587266
consistency	glmpca	count_model	GSE163505	3	50	FALSE	50	22.48	1.22342
consistency	newwave	count_model	GSE163505	3	50	TRUE	50	14.9594	0.814132
consistency	raw_counts	negative_control	GSE163505	3	50	FALSE	50	7.67971	0.417951
consistency	scaled_raw_counts	negative_control	GSE163505	3	50	FALSE	50	5.33208	0.290186
consistency	logp1	delta_method	GSE163505	4	50	FALSE	50	24.4923	1.35447
consistency	logp1_hvg	delta_method	GSE163505	4	50	FALSE	50	19.4735	1.07692
consistency	logp1_zscore	delta_method	GSE163505	4	50	FALSE	50	24.0428	1.32961
consistency	logp1_hvg_zscore	delta_method	GSE163505	4	50	FALSE	50	17.7148	0.979658
consistency	logp_cpm	delta_method	GSE163505	4	50	FALSE	50	24.363	1.34731
consistency	logp1_size_normed	delta_method	GSE163505	4	50	FALSE	50	23.2555	1.28607
consistency	acosh	delta_method	GSE163505	4	50	TRUE	50	25.6009	1.41577
consistency	logp_alpha	delta_method	GSE163505	4	50	TRUE	50	23.9353	1.32366
consistency	pearson	glm_residual	GSE163505	4	50	TRUE	50	20.0587	1.10928
consistency	pearson_clip	glm_residual	GSE163505	4	50	TRUE	50	20.0253	1.10743
consistency	pearson_clip_hvg	glm_residual	GSE163505	4	50	TRUE	50	11.5001	0.635978
consistency	pearson_clip_zscore	glm_residual	GSE163505	4	50	TRUE	50	23.7569	1.3138
consistency	pearson_clip_hvg_zscore	glm_residual	GSE163505	4	50	TRUE	50	13.2957	0.735275
consistency	pearson_analytic	glm_residual	GSE163505	4	50	TRUE	50	19.7861	1.09421
consistency	sctransform	glm_residual	GSE163505	4	50	TRUE	50	14.8666	0.822147
consistency	rand_quantile	glm_residual	GSE163505	4	50	TRUE	50	19.6004	1.08393
consistency	dino	latent_expr	GSE163505	4	50	FALSE	50	20.7731	1.14879
consistency	normalisr_norm	latent_expr	GSE163505	4	50	FALSE	50	11.1972	0.619223
consistency	sanity_map	latent_expr	GSE163505	4	50	FALSE	50	16.5494	0.915213
consistency	sanity_dists	latent_expr	GSE163505	4	50	FALSE	50	10.6314	0.587934
consistency	glmpca	count_model	GSE163505	4	50	FALSE	50	22.3639	1.23676
consistency	newwave	count_model	GSE163505	4	50	TRUE	50	14.9593	0.827277
consistency	raw_counts	negative_control	GSE163505	4	50	FALSE	50	7.00074	0.387153
consistency	scaled_raw_counts	negative_control	GSE163505	4	50	FALSE	50	4.74005	0.262133
consistency	logp1	delta_method	GSE163505	5	50	FALSE	50	24.9637	1.3442
consistency	logp1_hvg	delta_method	GSE163505	5	50	FALSE	50	19.9997	1.07691
consistency	logp1_zscore	delta_method	GSE163505	5	50	FALSE	50	24.5651	1.32273
consistency	logp1_hvg_zscore	delta_method	GSE163505	5	50	FALSE	50	18.4227	0.991991
consistency	logp_cpm	delta_method	GSE163505	5	50	FALSE	50	24.5416	1.32147
consistency	logp1_size_normed	delta_method	GSE163505	5	50	FALSE	50	23.6717	1.27463
consistency	acosh	delta_method	GSE163505	5	50	TRUE	50	26.004	1.40021
consistency	logp_alpha	delta_method	GSE163505	5	50	TRUE	50	24.4284	1.31537
consistency	pearson	glm_residual	GSE163505	5	50	TRUE	50	20.2575	1.09079
consistency	pearson_clip	glm_residual	GSE163505	5	50	TRUE	50	20.3681	1.09674
consistency	pearson_clip_hvg	glm_residual	GSE163505	5	50	TRUE	50	11.4779	0.61804
consistency	pearson_clip_zscore	glm_residual	GSE163505	5	50	TRUE	50	24.4697	1.3176
consistency	pearson_clip_hvg_zscore	glm_residual	GSE163505	5	50	TRUE	50	13.3305	0.717793
consistency	pearson_analytic	glm_residual	GSE163505	5	50	TRUE	50	20.3983	1.09837
consistency	sctransform	glm_residual	GSE163505	5	50	TRUE	50	14.9722	0.806196
consistency	rand_quantile	glm_residual	GSE163505	5	50	TRUE	50	19.7189	1.06179
consistency	dino	latent_expr	GSE163505	5	50	FALSE	50	20.9498	1.12807
consistency	normalisr_norm	latent_expr	GSE163505	5	50	FALSE	50	16.6555	0.896836
consistency	sanity_map	latent_expr	GSE163505	5	50	FALSE	50	16.513	0.889163
consistency	sanity_dists	latent_expr	GSE163505	5	50	FALSE	50	10.9665	0.590506
consistency	glmpca	count_model	GSE163505	5	50	FALSE	50	19.8994	1.0715
consistency	newwave	count_model	GSE163505	5	50	TRUE	50	15.0357	0.809615
consistency	raw_counts	negative_control	GSE163505	5	50	FALSE	50	8.30592	0.447241
consistency	scaled_raw_counts	negative_control	GSE163505	5	50	FALSE	50	5.79892	0.312249
consistency	logp1	delta_method	GSE158941	1	50	FALSE	50	26.5878	1.26022
consistency	logp1_hvg	delta_method	GSE158941	1	50	FALSE	50	20.2275	0.958752
consistency	logp1_zscore	delta_method	GSE158941	1	50	FALSE	50	26.3046	1.24679
consistency	logp1_hvg_zscore	delta_method	GSE158941	1	50	FALSE	50	18.7372	0.888114
consistency	logp_cpm	delta_method	GSE158941	1	50	FALSE	50	23.4345	1.11076
consistency	logp1_size_normed	delta_method	GSE158941	1	50	FALSE	50	26.5817	1.25993
consistency	acosh	delta_method	GSE158941	1	50	TRUE	50	27.6106	1.3087
consistency	logp_alpha	delta_method	GSE158941	1	50	TRUE	50	26.4674	1.25451
consistency	pearson	glm_residual	GSE158941	1	50	TRUE	50	23.7983	1.128
consistency	pearson_clip	glm_residual	GSE158941	1	50	TRUE	50	23.8284	1.12943
consistency	pearson_clip_hvg	glm_residual	GSE158941	1	50	TRUE	50	16.7959	0.7961
consistency	pearson_clip_zscore	glm_residual	GSE158941	1	50	TRUE	50	26.1237	1.23822
consistency	pearson_clip_hvg_zscore	glm_residual	GSE158941	1	50	TRUE	50	18.587	0.880993
consistency	pearson_analytic	glm_residual	GSE158941	1	50	TRUE	50	23.7929	1.12774
consistency	sctransform	glm_residual	GSE158941	1	50	TRUE	50	19.1402	0.907215
consistency	rand_quantile	glm_residual	GSE158941	1	50	TRUE	50	22.3765	1.06061
consistency	dino	latent_expr	GSE158941	1	50	FALSE	50	24.2905	1.15133
consistency	normalisr_norm	latent_expr	GSE158941	1	50	FALSE	50	19.9294	0.944622
consistency	sanity_map	latent_expr	GSE158941	1	50	FALSE	50	16.7822	0.79545
consistency	sanity_dists	latent_expr	GSE158941	1	50	FALSE	50	11.971	0.567405
consistency	glmpca	count_model	GSE158941	1	50	FALSE	50	21.4296	1.01573
consistency	newwave	count_model	GSE158941	1	50	TRUE	50	17.3821	0.823885
consistency	raw_counts	negative_control	GSE158941	1	50	FALSE	50	15.554	0.737235
consistency	scaled_raw_counts	negative_control	GSE158941	1	50	FALSE	50	8.61351	0.408266
consistency	logp1	delta_method	GSE158941	2	50	FALSE	50	26.9366	1.24997
consistency	logp1_hvg	delta_method	GSE158941	2	50	FALSE	50	20.5013	0.951345
consistency	logp1_zscore	delta_method	GSE158941	2	50	FALSE	50	26.3149	1.22112
consistency	logp1_hvg_zscore	delta_method	GSE158941	2	50	FALSE	50	18.7078	0.868122
consistency	logp_cpm	delta_method	GSE158941	2	50	FALSE	50	23.5977	1.09503
consistency	logp1_size_normed	delta_method	GSE158941	2	50	FALSE	50	26.9847	1.2522
consistency	acosh	delta_method	GSE158941	2	50	TRUE	50	28.1049	1.30418
consistency	logp_alpha	delta_method	GSE158941	2	50	TRUE	50	27.2393	1.26402
consistency	pearson	glm_residual	GSE158941	2	50	TRUE	50	23.9596	1.11183
consistency	pearson_clip	glm_residual	GSE158941	2	50	TRUE	50	23.8808	1.10817
consistency	pearson_clip_hvg	glm_residual	GSE158941	2	50	TRUE	50	17.0351	0.7905
consistency	pearson_clip_zscore	glm_residual	GSE158941	2	50	TRUE	50	26.158	1.21384
consistency	pearson_clip_hvg_zscore	glm_residual	GSE158941	2	50	TRUE	50	19.0984	0.886247
consistency	pearson_analytic	glm_residual	GSE158941	2	50	TRUE	50	24.1619	1.12121
consistency	sctransform	glm_residual	GSE158941	2	50	TRUE	50	19.4324	0.901745
consistency	rand_quantile	glm_residual	GSE158941	2	50	TRUE	50	23.0038	1.06747
consistency	dino	latent_expr	GSE158941	2	50	FALSE	50	24.9311	1.15691
consistency	normalisr_norm	latent_expr	GSE158941	2	50	FALSE	50	19.9983	0.928005
consistency	sanity_map	latent_expr	GSE158941	2	50	FALSE	50	16.8736	0.783008
consistency	sanity_dists	latent_expr	GSE158941	2	50	FALSE	50	14.5462	0.675007
consistency	glmpca	count_model	GSE158941	2	50	FALSE	50	22.0995	1.02551
consistency	newwave	count_model	GSE158941	2	50	TRUE	50	17.6373	0.818443
consistency	raw_counts	negative_control	GSE158941	2	50	FALSE	50	16.5869	0.7697
consistency	scaled_raw_counts	negative_control	GSE158941	2	50	FALSE	50	9.40443	0.436405
consistency	logp1	delta_method	GSE158941	3	50	FALSE	50	26.7161	1.24096
consistency	logp1_hvg	delta_method	GSE158941	3	50	FALSE	50	20.4861	0.951575
consistency	logp1_zscore	delta_method	GSE158941	3	50	FALSE	50	26.428	1.22758
consistency	logp1_hvg_zscore	delta_method	GSE158941	3	50	FALSE	50	18.8104	0.873742
consistency	logp_cpm	delta_method	GSE158941	3	50	FALSE	50	23.5762	1.09511
consistency	logp1_size_normed	delta_method	GSE158941	3	50	FALSE	50	26.8095	1.2453
consistency	acosh	delta_method	GSE158941	3	50	TRUE	50	27.8087	1.29171
consistency	logp_alpha	delta_method	GSE158941	3	50	TRUE	50	26.77	1.24346
consistency	pearson	glm_residual	GSE158941	3	50	TRUE	50	23.9699	1.1134
consistency	pearson_clip	glm_residual	GSE158941	3	50	TRUE	50	24.175	1.12293
consistency	pearson_clip_hvg	glm_residual	GSE158941	3	50	TRUE	50	17.2273	0.800204
consistency	pearson_clip_zscore	glm_residual	GSE158941	3	50	TRUE	50	26.3653	1.22466
consistency	pearson_clip_hvg_zscore	glm_residual	GSE158941	3	50	TRUE	50	19.153	0.889655
consistency	pearson_analytic	glm_residual	GSE158941	3	50	TRUE	50	24.3213	1.12972
consistency	sctransform	glm_residual	GSE158941	3	50	TRUE	50	19.6722	0.913771
consistency	rand_quantile	glm_residual	GSE158941	3	50	TRUE	50	22.8549	1.06161
consistency	dino	latent_expr	GSE158941	3	50	FALSE	50	24.6111	1.14318
consistency	normalisr_norm	latent_expr	GSE158941	3	50	FALSE	50	19.9943	0.928733
consistency	sanity_map	latent_expr	GSE158941	3	50	FALSE	50	16.9504	0.787344
consistency	sanity_dists	latent_expr	GSE158941	3	50	FALSE	50	13.6408	0.633614
consistency	glmpca	count_model	GSE158941	3	50	FALSE	50	21.983	1.02111
consistency	newwave	count_model	GSE158941	3	50	TRUE	50	17.2864	0.802949
consistency	raw_counts	negative_control	GSE158941	3	50	FALSE	50	17.1902	0.798483
consistency	scaled_raw_counts	negative_control	GSE158941	3	50	FALSE	50	9.88603	0.459205
consistency	logp1	delta_method	GSE158941	4	50	FALSE	50	26.4886	1.24749
consistency	logp1_hvg	delta_method	GSE158941	4	50	FALSE	50	19.9893	0.941405
consistency	logp1_zscore	delta_method	GSE158941	4	50	FALSE	50	26.3976	1.2432
consistency	logp1_hvg_zscore	delta_method	GSE158941	4	50	FALSE	50	18.6549	0.878562
consistency	logp_cpm	delta_method	GSE158941	4	50	FALSE	50	23.4862	1.10609
consistency	logp1_size_normed	delta_method	GSE158941	4	50	FALSE	50	26.5251	1.24921
consistency	acosh	delta_method	GSE158941	4	50	TRUE	50	27.5089	1.29554
consistency	logp_alpha	delta_method	GSE158941	4	50	TRUE	50	26.2724	1.23731
consistency	pearson	glm_residual	GSE158941	4	50	TRUE	50	23.7496	1.1185
consistency	pearson_clip	glm_residual	GSE158941	4	50	TRUE	50	23.8381	1.12267
consistency	pearson_clip_hvg	glm_residual	GSE158941	4	50	TRUE	50	16.5671	0.780233
consistency	pearson_clip_zscore	glm_residual	GSE158941	4	50	TRUE	50	26.1148	1.22989
consistency	pearson_clip_hvg_zscore	glm_residual	GSE158941	4	50	TRUE	50	18.807	0.885724
consistency	pearson_analytic	glm_residual	GSE158941	4	50	TRUE	50	24.0091	1.13072
consistency	sctransform	glm_residual	GSE158941	4	50	TRUE	50	19.3096	0.909393
consistency	rand_quantile	glm_residual	GSE158941	4	50	TRUE	50	22.6121	1.06492
consistency	dino	latent_expr	GSE158941	4	50	FALSE	50	24.239	1.14155
consistency	normalisr_norm	latent_expr	GSE158941	4	50	FALSE	50	20.4209	0.961732
consistency	sanity_map	latent_expr	GSE158941	4	50	FALSE	50	17.0683	0.80384
consistency	sanity_dists	latent_expr	GSE158941	4	50	FALSE	50	12.6948	0.597865
consistency	glmpca	count_model	GSE158941	4	50	FALSE	50	21.4993	1.01252
consistency	newwave	count_model	GSE158941	4	50	TRUE	50	17.3025	0.814867
consistency	raw_counts	negative_control	GSE158941	4	50	FALSE	50	16.5556	0.779693
consistency	scaled_raw_counts	negative_control	GSE158941	4	50	FALSE	50	9.49294	0.447074
consistency	logp1	delta_method	GSE158941	5	50	FALSE	50	26.5929	1.24695
consistency	logp1_hvg	delta_method	GSE158941	5	50	FALSE	50	20.1968	0.947034
consistency	logp1_zscore	delta_method	GSE158941	5	50	FALSE	50	26.373	1.23664
consistency	logp1_hvg_zscore	delta_method	GSE158941	5	50	FALSE	50	18.5768	0.871073
consistency	logp_cpm	delta_method	GSE158941	5	50	FALSE	50	23.5758	1.10548
consistency	logp1_size_normed	delta_method	GSE158941	5	50	FALSE	50	26.5441	1.24466
consistency	acosh	delta_method	GSE158941	5	50	TRUE	50	27.6937	1.29857
consistency	logp_alpha	delta_method	GSE158941	5	50	TRUE	50	26.5019	1.24268
consistency	pearson	glm_residual	GSE158941	5	50	TRUE	50	23.8512	1.11839
consistency	pearson_clip	glm_residual	GSE158941	5	50	TRUE	50	23.8901	1.12021
consistency	pearson_clip_hvg	glm_residual	GSE158941	5	50	TRUE	50	16.9515	0.794859
consistency	pearson_clip_zscore	glm_residual	GSE158941	5	50	TRUE	50	26.2476	1.23076
consistency	pearson_clip_hvg_zscore	glm_residual	GSE158941	5	50	TRUE	50	19.1642	0.898616
consistency	pearson_analytic	glm_residual	GSE158941	5	50	TRUE	50	24.045	1.12748
consistency	sctransform	glm_residual	GSE158941	5	50	TRUE	50	19.3209	0.905964
consistency	rand_quantile	glm_residual	GSE158941	5	50	TRUE	50	22.6036	1.05989
consistency	dino	latent_expr	GSE158941	5	50	FALSE	50	24.4214	1.14513
consistency	normalisr_norm	latent_expr	GSE158941	5	50	FALSE	50	19.5114	0.914896
consistency	sanity_map	latent_expr	GSE158941	5	50	FALSE	50	16.9377	0.794216
consistency	sanity_dists	latent_expr	GSE158941	5	50	FALSE	50	13.3766	0.627233
consistency	glmpca	count_model	GSE158941	5	50	FALSE	50	21.2249	0.995242
consistency	newwave	count_model	GSE158941	5	50	TRUE	50	17.4404	0.817788
consistency	raw_counts	negative_control	GSE158941	5	50	FALSE	50	17.0009	0.797178
consistency	scaled_raw_counts	negative_control	GSE158941	5	50	FALSE	50	9.79027	0.459068
consistency	logp1	delta_method	GSE179714	1	50	FALSE	50	22.3925	1.31755
consistency	logp1_hvg	delta_method	GSE179714	1	50	FALSE	50	20.4773	1.20486
consistency	logp1_zscore	delta_method	GSE179714	1	50	FALSE	50	23.9825	1.4111
consistency	logp1_hvg_zscore	delta_method	GSE179714	1	50	FALSE	50	20.6319	1.21395
consistency	logp_cpm	delta_method	GSE179714	1	50	FALSE	50	25.2789	1.48738
consistency	logp1_size_normed	delta_method	GSE179714	1	50	FALSE	50	22.5202	1.32506
consistency	acosh	delta_method	GSE179714	1	50	TRUE	50	24.177	1.42254
consistency	logp_alpha	delta_method	GSE179714	1	50	TRUE	50	23.6665	1.39251
consistency	pearson	glm_residual	GSE179714	1	50	TRUE	50	16.7034	0.982809
consistency	pearson_clip	glm_residual	GSE179714	1	50	TRUE	50	16.3464	0.961799
consistency	pearson_clip_hvg	glm_residual	GSE179714	1	50	TRUE	50	9.33823	0.54945
consistency	pearson_clip_zscore	glm_residual	GSE179714	1	50	TRUE	50	21.9885	1.29377
consistency	pearson_clip_hvg_zscore	glm_residual	GSE179714	1	50	TRUE	50	11.5342	0.678657
consistency	pearson_analytic	glm_residual	GSE179714	1	50	TRUE	50	14.027	0.825329
consistency	sctransform	glm_residual	GSE179714	1	50	TRUE	50	8.75969	0.515409
consistency	rand_quantile	glm_residual	GSE179714	1	50	TRUE	50	16.9555	0.997642
consistency	dino	latent_expr	GSE179714	1	50	FALSE	50	18.0335	1.06107
consistency	normalisr_norm	latent_expr	GSE179714	1	50	FALSE	50	9.85324	0.579752
consistency	sanity_map	latent_expr	GSE179714	1	50	FALSE	50	19.1141	1.12465
consistency	sanity_dists	latent_expr	GSE179714	1	50	FALSE	50	9.38027	0.551923
consistency	glmpca	count_model	GSE179714	1	50	FALSE	50	18.2	1.07086
consistency	newwave	count_model	GSE179714	1	50	TRUE	50	17.3772	1.02245
consistency	raw_counts	negative_control	GSE179714	1	50	FALSE	50	9.92856	0.584184
consistency	scaled_raw_counts	negative_control	GSE179714	1	50	FALSE	50	7.22804	0.425289
consistency	logp1	delta_method	GSE179714	2	50	FALSE	50	22.4551	1.32148
consistency	logp1_hvg	delta_method	GSE179714	2	50	FALSE	50	20.5219	1.20771
consistency	logp1_zscore	delta_method	GSE179714	2	50	FALSE	50	23.9797	1.4112
consistency	logp1_hvg_zscore	delta_method	GSE179714	2	50	FALSE	50	20.7808	1.22295
consistency	logp_cpm	delta_method	GSE179714	2	50	FALSE	50	25.2107	1.48364
consistency	logp1_size_normed	delta_method	GSE179714	2	50	FALSE	50	22.5798	1.32882
consistency	acosh	delta_method	GSE179714	2	50	TRUE	50	24.1671	1.42223
consistency	logp_alpha	delta_method	GSE179714	2	50	TRUE	50	23.6901	1.39416
consistency	pearson	glm_residual	GSE179714	2	50	TRUE	50	16.6003	0.976924
consistency	pearson_clip	glm_residual	GSE179714	2	50	TRUE	50	16.3341	0.961259
consistency	pearson_clip_hvg	glm_residual	GSE179714	2	50	TRUE	50	9.27287	0.545707
consistency	pearson_clip_zscore	glm_residual	GSE179714	2	50	TRUE	50	21.9507	1.29179
consistency	pearson_clip_hvg_zscore	glm_residual	GSE179714	2	50	TRUE	50	11.341	0.667418
consistency	pearson_analytic	glm_residual	GSE179714	2	50	TRUE	50	14.2249	0.837132
consistency	sctransform	glm_residual	GSE179714	2	50	TRUE	50	8.90852	0.524265
consistency	rand_quantile	glm_residual	GSE179714	2	50	TRUE	50	17.0299	1.00221
consistency	dino	latent_expr	GSE179714	2	50	FALSE	50	17.5692	1.03394
consistency	normalisr_norm	latent_expr	GSE179714	2	50	FALSE	50	8.90426	0.524014
consistency	sanity_map	latent_expr	GSE179714	2	50	FALSE	50	18.9751	1.11668
consistency	sanity_dists	latent_expr	GSE179714	2	50	FALSE	50	9.59434	0.564625
consistency	glmpca	count_model	GSE179714	2	50	FALSE	50	18.3116	1.07764
consistency	newwave	count_model	GSE179714	2	50	TRUE	50	17.4396	1.02632
consistency	raw_counts	negative_control	GSE179714	2	50	FALSE	50	10.3155	0.607066
consistency	scaled_raw_counts	negative_control	GSE179714	2	50	FALSE	50	7.66067	0.450829
consistency	logp1	delta_method	GSE179714	3	50	FALSE	50	21.5393	1.31002
consistency	logp1_hvg	delta_method	GSE179714	3	50	FALSE	50	19.6337	1.19412
consistency	logp1_zscore	delta_method	GSE179714	3	50	FALSE	50	23.523	1.43067
consistency	logp1_hvg_zscore	delta_method	GSE179714	3	50	FALSE	50	20.2638	1.23244
consistency	logp_cpm	delta_method	GSE179714	3	50	FALSE	50	24.8973	1.51426
consistency	logp1_size_normed	delta_method	GSE179714	3	50	FALSE	50	21.4646	1.30548
consistency	acosh	delta_method	GSE179714	3	50	TRUE	50	23.5019	1.42938
consistency	logp_alpha	delta_method	GSE179714	3	50	TRUE	50	22.982	1.39777
consistency	pearson	glm_residual	GSE179714	3	50	TRUE	50	16.1013	0.979282
consistency	pearson_clip	glm_residual	GSE179714	3	50	TRUE	50	15.9891	0.972455
consistency	pearson_clip_hvg	glm_residual	GSE179714	3	50	TRUE	50	8.7654	0.533111
consistency	pearson_clip_zscore	glm_residual	GSE179714	3	50	TRUE	50	21.4838	1.30664
consistency	pearson_clip_hvg_zscore	glm_residual	GSE179714	3	50	TRUE	50	10.5365	0.64083
consistency	pearson_analytic	glm_residual	GSE179714	3	50	TRUE	50	13.6586	0.830716
consistency	sctransform	glm_residual	GSE179714	3	50	TRUE	50	8.74244	0.531715
consistency	rand_quantile	glm_residual	GSE179714	3	50	TRUE	50	16.5693	1.00775
consistency	dino	latent_expr	GSE179714	3	50	FALSE	50	17.215	1.04702
consistency	normalisr_norm	latent_expr	GSE179714	3	50	FALSE	50	9.07204	0.551762
consistency	sanity_map	latent_expr	GSE179714	3	50	FALSE	50	18.5632	1.12902
consistency	sanity_dists	latent_expr	GSE179714	3	50	FALSE	50	8.39084	0.510331
consistency	glmpca	count_model	GSE179714	3	50	FALSE	50	17.9012	1.08875
consistency	newwave	count_model	GSE179714	3	50	TRUE	50	17.2874	1.05142
consistency	raw_counts	negative_control	GSE179714	3	50	FALSE	50	9.55024	0.580845
consistency	scaled_raw_counts	negative_control	GSE179714	3	50	FALSE	50	6.97497	0.424218
consistency	logp1	delta_method	GSE179714	4	50	FALSE	50	21.648	1.31935
consistency	logp1_hvg	delta_method	GSE179714	4	50	FALSE	50	19.7331	1.20264
consistency	logp1_zscore	delta_method	GSE179714	4	50	FALSE	50	23.5197	1.43342
consistency	logp1_hvg_zscore	delta_method	GSE179714	4	50	FALSE	50	20.5828	1.25443
consistency	logp_cpm	delta_method	GSE179714	4	50	FALSE	50	25.0222	1.52499
consistency	logp1_size_normed	delta_method	GSE179714	4	50	FALSE	50	21.5308	1.3122
consistency	acosh	delta_method	GSE179714	4	50	TRUE	50	23.7078	1.44488
consistency	logp_alpha	delta_method	GSE179714	4	50	TRUE	50	23.0996	1.40782
consistency	pearson	glm_residual	GSE179714	4	50	TRUE	50	16.086	0.98037
consistency	pearson_clip	glm_residual	GSE179714	4	50	TRUE	50	16.1928	0.986878
consistency	pearson_clip_hvg	glm_residual	GSE179714	4	50	TRUE	50	9.08006	0.553389
consistency	pearson_clip_zscore	glm_residual	GSE179714	4	50	TRUE	50	21.5063	1.31071
consistency	pearson_clip_hvg_zscore	glm_residual	GSE179714	4	50	TRUE	50	11.2827	0.68763
consistency	pearson_analytic	glm_residual	GSE179714	4	50	TRUE	50	13.4298	0.818488
consistency	sctransform	glm_residual	GSE179714	4	50	TRUE	50	8.2397	0.502173
consistency	rand_quantile	glm_residual	GSE179714	4	50	TRUE	50	16.7517	1.02094
consistency	dino	latent_expr	GSE179714	4	50	FALSE	50	16.8293	1.02567
consistency	normalisr_norm	latent_expr	GSE179714	4	50	FALSE	50	8.65691	0.527599
consistency	sanity_map	latent_expr	GSE179714	4	50	FALSE	50	18.4649	1.12535
consistency	sanity_dists	latent_expr	GSE179714	4	50	FALSE	50	8.27992	0.504623
consistency	glmpca	count_model	GSE179714	4	50	FALSE	50	17.748	1.08166
consistency	newwave	count_model	GSE179714	4	50	TRUE	50	17.2653	1.05224
consistency	raw_counts	negative_control	GSE179714	4	50	FALSE	50	8.68157	0.529102
consistency	scaled_raw_counts	negative_control	GSE179714	4	50	FALSE	50	6.45547	0.393432
consistency	logp1	delta_method	GSE179714	5	50	FALSE	50	22.1911	1.31398
consistency	logp1_hvg	delta_method	GSE179714	5	50	FALSE	50	20.3167	1.20299
consistency	logp1_zscore	delta_method	GSE179714	5	50	FALSE	50	23.8257	1.41076
consistency	logp1_hvg_zscore	delta_method	GSE179714	5	50	FALSE	50	20.8456	1.23431
consistency	logp_cpm	delta_method	GSE179714	5	50	FALSE	50	25.2638	1.49592
consistency	logp1_size_normed	delta_method	GSE179714	5	50	FALSE	50	22.2269	1.3161
consistency	acosh	delta_method	GSE179714	5	50	TRUE	50	24.0527	1.42421
consistency	logp_alpha	delta_method	GSE179714	5	50	TRUE	50	23.5641	1.39527
consistency	pearson	glm_residual	GSE179714	5	50	TRUE	50	16.8868	0.999898
consistency	pearson_clip	glm_residual	GSE179714	5	50	TRUE	50	16.5649	0.980842
consistency	pearson_clip_hvg	glm_residual	GSE179714	5	50	TRUE	50	9.36836	0.554719
consistency	pearson_clip_zscore	glm_residual	GSE179714	5	50	TRUE	50	21.966	1.30065
consistency	pearson_clip_hvg_zscore	glm_residual	GSE179714	5	50	TRUE	50	11.4996	0.680912
consistency	pearson_analytic	glm_residual	GSE179714	5	50	TRUE	50	13.9841	0.828025
consistency	sctransform	glm_residual	GSE179714	5	50	TRUE	50	8.76686	0.519102
consistency	rand_quantile	glm_residual	GSE179714	5	50	TRUE	50	17.0337	1.0086
consistency	dino	latent_expr	GSE179714	5	50	FALSE	50	17.6445	1.04477
consistency	normalisr_norm	latent_expr	GSE179714	5	50	FALSE	50	9.58924	0.567797
consistency	sanity_map	latent_expr	GSE179714	5	50	FALSE	50	19.0469	1.1278
consistency	sanity_dists	latent_expr	GSE179714	5	50	FALSE	50	8.97886	0.531656
consistency	glmpca	count_model	GSE179714	5	50	FALSE	50	17.932	1.06179
consistency	newwave	count_model	GSE179714	5	50	TRUE	50	17.454	1.03349
consistency	raw_counts	negative_control	GSE179714	5	50	FALSE	50	9.3081	0.551151
consistency	scaled_raw_counts	negative_control	GSE179714	5	50	FALSE	50	7.01336	0.415275
consistency	logp1	delta_method	GSE184806	1	50	FALSE	50	12.9923	1.40563
consistency	logp1_hvg	delta_method	GSE184806	1	50	FALSE	50	11.0791	1.19864
consistency	logp1_zscore	delta_method	GSE184806	1	50	FALSE	50	14.1294	1.52865
consistency	logp1_hvg_zscore	delta_method	GSE184806	1	50	FALSE	50	10.9852	1.18849
consistency	logp_cpm	delta_method	GSE184806	1	50	FALSE	50	12.1795	1.3177
consistency	logp1_size_normed	delta_method	GSE184806	1	50	FALSE	50	13.587	1.46997
consistency	acosh	delta_method	GSE184806	1	50	TRUE	50	13.7224	1.48462
consistency	logp_alpha	delta_method	GSE184806	1	50	TRUE	50	13.1167	1.41908
consistency	pearson	glm_residual	GSE184806	1	50	TRUE	50	8.97935	0.971471
consistency	pearson_clip	glm_residual	GSE184806	1	50	TRUE	50	8.9562	0.968967
consistency	pearson_clip_hvg	glm_residual	GSE184806	1	50	TRUE	50	4.09752	0.443309
consistency	pearson_clip_zscore	glm_residual	GSE184806	1	50	TRUE	50	13.4134	1.45119
consistency	pearson_clip_hvg_zscore	glm_residual	GSE184806	1	50	TRUE	50	5.83058	0.630808
consistency	pearson_analytic	glm_residual	GSE184806	1	50	TRUE	50	7.9108	0.855865
consistency	sctransform	glm_residual	GSE184806	1	50	TRUE	50	5.19724	0.562287
consistency	rand_quantile	glm_residual	GSE184806	1	50	TRUE	50	9.28986	1.00507
consistency	dino	latent_expr	GSE184806	1	50	FALSE	50	9.87009	1.06784
consistency	normalisr_norm	latent_expr	GSE184806	1	50	FALSE	50	9.45514	1.02295
consistency	sanity_map	latent_expr	GSE184806	1	50	FALSE	50	6.43883	0.696614
consistency	sanity_dists	latent_expr	GSE184806	1	50	FALSE	50	5.40196	0.584436
consistency	glmpca	count_model	GSE184806	1	50	FALSE	50	11.6008	1.25508
consistency	newwave	count_model	GSE184806	1	50	TRUE	50	7.31331	0.791224
consistency	raw_counts	negative_control	GSE184806	1	50	FALSE	50	3.64196	0.394022
consistency	scaled_raw_counts	negative_control	GSE184806	1	50	FALSE	50	2.64429	0.286085
consistency	logp1	delta_method	GSE184806	2	50	FALSE	50	13.4445	1.42457
consistency	logp1_hvg	delta_method	GSE184806	2	50	FALSE	50	11.5457	1.22338
consistency	logp1_zscore	delta_method	GSE184806	2	50	FALSE	50	14.2515	1.51008
consistency	logp1_hvg_zscore	delta_method	GSE184806	2	50	FALSE	50	11.1706	1.18363
consistency	logp_cpm	delta_method	GSE184806	2	50	FALSE	50	12.3226	1.30569
consistency	logp1_size_normed	delta_method	GSE184806	2	50	FALSE	50	14.0623	1.49003
consistency	acosh	delta_method	GSE184806	2	50	TRUE	50	14.0994	1.49396
consistency	logp_alpha	delta_method	GSE184806	2	50	TRUE	50	13.5809	1.43901
consistency	pearson	glm_residual	GSE184806	2	50	TRUE	50	9.02731	0.956526
consistency	pearson_clip	glm_residual	GSE184806	2	50	TRUE	50	8.8276	0.935365
consistency	pearson_clip_hvg	glm_residual	GSE184806	2	50	TRUE	50	4.04071	0.42815
consistency	pearson_clip_zscore	glm_residual	GSE184806	2	50	TRUE	50	13.4752	1.42782
consistency	pearson_clip_hvg_zscore	glm_residual	GSE184806	2	50	TRUE	50	5.78458	0.612929
consistency	pearson_analytic	glm_residual	GSE184806	2	50	TRUE	50	8.01985	0.849776
consistency	sctransform	glm_residual	GSE184806	2	50	TRUE	50	5.21258	0.55232
consistency	rand_quantile	glm_residual	GSE184806	2	50	TRUE	50	9.45408	1.00175
consistency	dino	latent_expr	GSE184806	2	50	FALSE	50	10.3196	1.09345
consistency	normalisr_norm	latent_expr	GSE184806	2	50	FALSE	50	9.36659	0.992475
consistency	sanity_map	latent_expr	GSE184806	2	50	FALSE	50	6.55336	0.694388
consistency	sanity_dists	latent_expr	GSE184806	2	50	FALSE	50	5.8307	0.617815
consistency	glmpca	count_model	GSE184806	2	50	FALSE	50	11.9312	1.26422
consistency	newwave	count_model	GSE184806	2	50	TRUE	50	7.55932	0.800979
consistency	raw_counts	negative_control	GSE184806	2	50	FALSE	50	3.85133	0.408083
consistency	scaled_raw_counts	negative_control	GSE184806	2	50	FALSE	50	2.771	0.293612
consistency	logp1	delta_method	GSE184806	3	50	FALSE	50	13.4462	1.44464
consistency	logp1_hvg	delta_method	GSE184806	3	50	FALSE	50	11.5687	1.24292
consistency	logp1_zscore	delta_method	GSE184806	3	50	FALSE	50	14.054	1.50994
consistency	logp1_hvg_zscore	delta_method	GSE184806	3	50	FALSE	50	10.9857	1.18029
consistency	logp_cpm	delta_method	GSE184806	3	50	FALSE	50	12.3224	1.32391
consistency	logp1_size_normed	delta_method	GSE184806	3	50	FALSE	50	14.0321	1.50759
consistency	acosh	delta_method	GSE184806	3	50	TRUE	50	14.1645	1.52182
consistency	logp_alpha	delta_method	GSE184806	3	50	TRUE	50	13.5879	1.45987
consistency	pearson	glm_residual	GSE184806	3	50	TRUE	50	8.91953	0.958302
consistency	pearson_clip	glm_residual	GSE184806	3	50	TRUE	50	8.81898	0.947499
consistency	pearson_clip_hvg	glm_residual	GSE184806	3	50	TRUE	50	3.99787	0.429526
consistency	pearson_clip_zscore	glm_residual	GSE184806	3	50	TRUE	50	13.2854	1.42737
consistency	pearson_clip_hvg_zscore	glm_residual	GSE184806	3	50	TRUE	50	5.73008	0.615632
consistency	pearson_analytic	glm_residual	GSE184806	3	50	TRUE	50	7.7134	0.828717
consistency	sctransform	glm_residual	GSE184806	3	50	TRUE	50	5.16078	0.554467
consistency	rand_quantile	glm_residual	GSE184806	3	50	TRUE	50	9.4219	1.01228
consistency	dino	latent_expr	GSE184806	3	50	FALSE	50	10.3174	1.10849
consistency	normalisr_norm	latent_expr	GSE184806	3	50	FALSE	50	8.97539	0.964304
consistency	sanity_map	latent_expr	GSE184806	3	50	FALSE	50	6.65797	0.715323
consistency	sanity_dists	latent_expr	GSE184806	3	50	FALSE	50	5.39258	0.579371
consistency	glmpca	count_model	GSE184806	3	50	FALSE	50	11.7358	1.26088
consistency	newwave	count_model	GSE184806	3	50	TRUE	50	7.29402	0.783659
consistency	raw_counts	negative_control	GSE184806	3	50	FALSE	50	3.38311	0.363476
consistency	scaled_raw_counts	negative_control	GSE184806	3	50	FALSE	50	2.41746	0.259729
consistency	logp1	delta_method	GSE184806	4	50	FALSE	50	13.729	1.42829
consistency	logp1_hvg	delta_method	GSE184806	4	50	FALSE	50	11.7692	1.2244
consistency	logp1_zscore	delta_method	GSE184806	4	50	FALSE	50	14.3734	1.49533
consistency	logp1_hvg_zscore	delta_method	GSE184806	4	50	FALSE	50	11.2738	1.17286
consistency	logp_cpm	delta_method	GSE184806	4	50	FALSE	50	12.4836	1.29873
consistency	logp1_size_normed	delta_method	GSE184806	4	50	FALSE	50	14.3677	1.49474
consistency	acosh	delta_method	GSE184806	4	50	TRUE	50	14.45	1.5033
consistency	logp_alpha	delta_method	GSE184806	4	50	TRUE	50	13.8946	1.44552
consistency	pearson	glm_residual	GSE184806	4	50	TRUE	50	9.26796	0.964188
consistency	pearson_clip	glm_residual	GSE184806	4	50	TRUE	50	9.3019	0.967719
consistency	pearson_clip_hvg	glm_residual	GSE184806	4	50	TRUE	50	4.30867	0.44825
consistency	pearson_clip_zscore	glm_residual	GSE184806	4	50	TRUE	50	13.5469	1.40934
consistency	pearson_clip_hvg_zscore	glm_residual	GSE184806	4	50	TRUE	50	5.9525	0.619266
consistency	pearson_analytic	glm_residual	GSE184806	4	50	TRUE	50	8.22602	0.855791
consistency	sctransform	glm_residual	GSE184806	4	50	TRUE	50	5.3725	0.558926
consistency	rand_quantile	glm_residual	GSE184806	4	50	TRUE	50	9.62142	1.00096
consistency	dino	latent_expr	GSE184806	4	50	FALSE	50	10.6059	1.10338
consistency	normalisr_norm	latent_expr	GSE184806	4	50	FALSE	50	9.79419	1.01893
consistency	sanity_map	latent_expr	GSE184806	4	50	FALSE	50	6.97447	0.725586
consistency	sanity_dists	latent_expr	GSE184806	4	50	FALSE	50	5.79001	0.602361
consistency	glmpca	count_model	GSE184806	4	50	FALSE	50	11.6306	1.20999
consistency	newwave	count_model	GSE184806	4	50	TRUE	50	7.5422	0.78465
consistency	raw_counts	negative_control	GSE184806	4	50	FALSE	50	3.74644	0.389759
consistency	scaled_raw_counts	negative_control	GSE184806	4	50	FALSE	50	2.6695	0.27772
consistency	logp1	delta_method	GSE184806	5	50	FALSE	50	13.8743	1.45339
consistency	logp1_hvg	delta_method	GSE184806	5	50	FALSE	50	12.0092	1.25801
consistency	logp1_zscore	delta_method	GSE184806	5	50	FALSE	50	14.257	1.49348
consistency	logp1_hvg_zscore	delta_method	GSE184806	5	50	FALSE	50	11.3815	1.19226
consistency	logp_cpm	delta_method	GSE184806	5	50	FALSE	50	12.4041	1.29938
consistency	logp1_size_normed	delta_method	GSE184806	5	50	FALSE	50	14.5128	1.52028
consistency	acosh	delta_method	GSE184806	5	50	TRUE	50	14.4929	1.51819
consistency	logp_alpha	delta_method	GSE184806	5	50	TRUE	50	13.9624	1.46262
consistency	pearson	glm_residual	GSE184806	5	50	TRUE	50	9.12257	0.955626
consistency	pearson_clip	glm_residual	GSE184806	5	50	TRUE	50	9.06719	0.949824
consistency	pearson_clip_hvg	glm_residual	GSE184806	5	50	TRUE	50	4.19497	0.43944
consistency	pearson_clip_zscore	glm_residual	GSE184806	5	50	TRUE	50	13.5173	1.41599
consistency	pearson_clip_hvg_zscore	glm_residual	GSE184806	5	50	TRUE	50	5.89437	0.617459
consistency	pearson_analytic	glm_residual	GSE184806	5	50	TRUE	50	8.25839	0.8651
consistency	sctransform	glm_residual	GSE184806	5	50	TRUE	50	5.33242	0.558592
consistency	rand_quantile	glm_residual	GSE184806	5	50	TRUE	50	9.79512	1.02608
consistency	dino	latent_expr	GSE184806	5	50	FALSE	50	10.8828	1.14001
consistency	normalisr_norm	latent_expr	GSE184806	5	50	FALSE	50	9.58469	1.00403
consistency	sanity_map	latent_expr	GSE184806	5	50	FALSE	50	6.99464	0.732717
consistency	sanity_dists	latent_expr	GSE184806	5	50	FALSE	50	6.05744	0.634541
consistency	glmpca	count_model	GSE184806	5	50	FALSE	50	9.63196	1.00899
consistency	newwave	count_model	GSE184806	5	50	TRUE	50	7.53991	0.789836
consistency	raw_counts	negative_control	GSE184806	5	50	FALSE	50	3.64924	0.382273
consistency	scaled_raw_counts	negative_control	GSE184806	5	50	FALSE	50	2.69069	0.28186
downsampling	logp1	delta_method	mcSCRB	1	10	FALSE	50	14.5344	1.17317
downsampling	logp1_hvg	delta_method	mcSCRB	1	10	FALSE	50	14.4413	1.16565
downsampling	logp1_zscore	delta_method	mcSCRB	1	10	FALSE	50	13.0162	1.05062
downsampling	logp1_hvg_zscore	delta_method	mcSCRB	1	10	FALSE	50	13.8826	1.12056
downsampling	logp_cpm	delta_method	mcSCRB	1	10	FALSE	50	12.3441	0.996378
downsampling	logp1_size_normed	delta_method	mcSCRB	1	10	FALSE	50	13.2753	1.07154
downsampling	acosh	delta_method	mcSCRB	1	10	TRUE	50	14.1822	1.14474
downsampling	logp_alpha	delta_method	mcSCRB	1	10	TRUE	50	14.749	1.19049
downsampling	pearson	glm_residual	mcSCRB	1	10	TRUE	50	13.1822	1.06402
downsampling	pearson_clip	glm_residual	mcSCRB	1	10	TRUE	50	12.5061	1.00945
downsampling	pearson_clip_hvg	glm_residual	mcSCRB	1	10	TRUE	50	11.3117	0.913047
downsampling	pearson_clip_zscore	glm_residual	mcSCRB	1	10	TRUE	50	12.0931	0.976117
downsampling	pearson_clip_hvg_zscore	glm_residual	mcSCRB	1	10	TRUE	50	10.413	0.8405
downsampling	pearson_analytic	glm_residual	mcSCRB	1	10	TRUE	50	13.1579	1.06206
downsampling	sctransform	glm_residual	mcSCRB	1	10	TRUE	50	12.1457	0.980365
downsampling	rand_quantile	glm_residual	mcSCRB	1	10	TRUE	50	11.1741	0.901936
downsampling	dino	latent_expr	mcSCRB	1	10	FALSE	50	14.3603	1.15912
downsampling	normalisr_norm	latent_expr	mcSCRB	1	10	FALSE	50	11.8704	0.958144
downsampling	sanity_map	latent_expr	mcSCRB	1	10	FALSE	50	14.0445	1.13363
downsampling	sanity_dists	latent_expr	mcSCRB	1	10	FALSE	50	11.3887	0.919256
downsampling	glmpca	count_model	mcSCRB	1	10	FALSE	50	11.3522	0.916315
downsampling	newwave	count_model	mcSCRB	1	10	TRUE	50	12.9555	1.04572
downsampling	raw_counts	negative_control	mcSCRB	1	10	FALSE	50	7.17409	0.579069
downsampling	scaled_raw_counts	negative_control	mcSCRB	1	10	FALSE	50	7.78138	0.628087
downsampling	logp1	delta_method	mcSCRB	2	10	FALSE	50	14.2672	1.14712
downsampling	logp1_hvg	delta_method	mcSCRB	2	10	FALSE	50	14.332	1.15233
downsampling	logp1_zscore	delta_method	mcSCRB	2	10	FALSE	50	13.1417	1.05663
downsampling	logp1_hvg_zscore	delta_method	mcSCRB	2	10	FALSE	50	14.004	1.12596
downsampling	logp_cpm	delta_method	mcSCRB	2	10	FALSE	50	12.166	0.978177
downsampling	logp1_size_normed	delta_method	mcSCRB	2	10	FALSE	50	13.2105	1.06216
downsampling	acosh	delta_method	mcSCRB	2	10	TRUE	50	13.996	1.12531
downsampling	logp_alpha	delta_method	mcSCRB	2	10	TRUE	50	14.3968	1.15754
downsampling	pearson	glm_residual	mcSCRB	2	10	TRUE	50	13.247	1.06509
downsampling	pearson_clip	glm_residual	mcSCRB	2	10	TRUE	50	12.6923	1.02049
downsampling	pearson_clip_hvg	glm_residual	mcSCRB	2	10	TRUE	50	12.2186	0.982409
downsampling	pearson_clip_zscore	glm_residual	mcSCRB	2	10	TRUE	50	12.332	0.991523
downsampling	pearson_clip_hvg_zscore	glm_residual	mcSCRB	2	10	TRUE	50	11.8057	0.949206
downsampling	pearson_analytic	glm_residual	mcSCRB	2	10	TRUE	50	12.8623	1.03417
downsampling	sctransform	glm_residual	mcSCRB	2	10	TRUE	50	12.3968	0.996731
downsampling	rand_quantile	glm_residual	mcSCRB	2	10	TRUE	50	10.2874	0.827137
downsampling	dino	latent_expr	mcSCRB	2	10	FALSE	50	14.0162	1.12694
downsampling	normalisr_norm	latent_expr	mcSCRB	2	10	FALSE	50	11.6356	0.935534
downsampling	sanity_map	latent_expr	mcSCRB	2	10	FALSE	50	14.1903	1.14094
downsampling	sanity_dists	latent_expr	mcSCRB	2	10	FALSE	50	11.3887	0.915678
downsampling	glmpca	count_model	mcSCRB	2	10	FALSE	50	12.0324	0.967435
downsampling	newwave	count_model	mcSCRB	2	10	TRUE	50	12.8623	1.03417
downsampling	raw_counts	negative_control	mcSCRB	2	10	FALSE	50	7.11741	0.572258
downsampling	scaled_raw_counts	negative_control	mcSCRB	2	10	FALSE	50	7.89879	0.635083
downsampling	logp1	delta_method	mcSCRB	3	10	FALSE	50	14.3293	1.15859
downsampling	logp1_hvg	delta_method	mcSCRB	3	10	FALSE	50	13.7846	1.11454
downsampling	logp1_zscore	delta_method	mcSCRB	3	10	FALSE	50	13.248	1.07116
downsampling	logp1_hvg_zscore	delta_method	mcSCRB	3	10	FALSE	50	13.4106	1.08431
downsampling	logp_cpm	delta_method	mcSCRB	3	10	FALSE	50	12.6057	1.01923
downsampling	logp1_size_normed	delta_method	mcSCRB	3	10	FALSE	50	12.8821	1.04158
downsampling	acosh	delta_method	mcSCRB	3	10	TRUE	50	14.4228	1.16615
downsampling	logp_alpha	delta_method	mcSCRB	3	10	TRUE	50	14.622	1.18225
downsampling	pearson	glm_residual	mcSCRB	3	10	TRUE	50	13.2154	1.06853
downsampling	pearson_clip	glm_residual	mcSCRB	3	10	TRUE	50	12.5122	1.01167
downsampling	pearson_clip_hvg	glm_residual	mcSCRB	3	10	TRUE	50	11.6382	0.941002
downsampling	pearson_clip_zscore	glm_residual	mcSCRB	3	10	TRUE	50	12.0081	0.970912
downsampling	pearson_clip_hvg_zscore	glm_residual	mcSCRB	3	10	TRUE	50	11.2154	0.90682
downsampling	pearson_analytic	glm_residual	mcSCRB	3	10	TRUE	50	12.9634	1.04815
downsampling	sctransform	glm_residual	mcSCRB	3	10	TRUE	50	12.0935	0.977814
downsampling	rand_quantile	glm_residual	mcSCRB	3	10	TRUE	50	10.813	0.874281
downsampling	dino	latent_expr	mcSCRB	3	10	FALSE	50	14.4634	1.16943
downsampling	normalisr_norm	latent_expr	mcSCRB	3	10	FALSE	50	11.6423	0.941331
downsampling	sanity_map	latent_expr	mcSCRB	3	10	FALSE	50	14	1.13196
downsampling	sanity_dists	latent_expr	mcSCRB	3	10	FALSE	50	11.1098	0.898274
downsampling	glmpca	count_model	mcSCRB	3	10	FALSE	50	12.435	1.00542
downsampling	newwave	count_model	mcSCRB	3	10	TRUE	50	12.6992	1.02679
downsampling	raw_counts	negative_control	mcSCRB	3	10	FALSE	50	6.93902	0.561052
downsampling	scaled_raw_counts	negative_control	mcSCRB	3	10	FALSE	50	7.77642	0.628759
downsampling	logp1	delta_method	mcSCRB	4	10	FALSE	50	14.3522	1.16166
downsampling	logp1_hvg	delta_method	mcSCRB	4	10	FALSE	50	14.0567	1.13774
downsampling	logp1_zscore	delta_method	mcSCRB	4	10	FALSE	50	12.6923	1.02731
downsampling	logp1_hvg_zscore	delta_method	mcSCRB	4	10	FALSE	50	13.5951	1.10038
downsampling	logp_cpm	delta_method	mcSCRB	4	10	FALSE	50	12.4939	1.01125
downsampling	logp1_size_normed	delta_method	mcSCRB	4	10	FALSE	50	13.0243	1.05418
downsampling	acosh	delta_method	mcSCRB	4	10	TRUE	50	14.2996	1.1574
downsampling	logp_alpha	delta_method	mcSCRB	4	10	TRUE	50	14.4818	1.17215
downsampling	pearson	glm_residual	mcSCRB	4	10	TRUE	50	13.6842	1.10759
downsampling	pearson_clip	glm_residual	mcSCRB	4	10	TRUE	50	12.8583	1.04074
downsampling	pearson_clip_hvg	glm_residual	mcSCRB	4	10	TRUE	50	11.5385	0.933916
downsampling	pearson_clip_zscore	glm_residual	mcSCRB	4	10	TRUE	50	11.83	0.95751
downsampling	pearson_clip_hvg_zscore	glm_residual	mcSCRB	4	10	TRUE	50	10.8259	0.876242
downsampling	pearson_analytic	glm_residual	mcSCRB	4	10	TRUE	50	13.1377	1.06335
downsampling	sctransform	glm_residual	mcSCRB	4	10	TRUE	50	11.9028	0.963408
downsampling	rand_quantile	glm_residual	mcSCRB	4	10	TRUE	50	10.7611	0.870999
downsampling	dino	latent_expr	mcSCRB	4	10	FALSE	50	14.3482	1.16133
downsampling	normalisr_norm	latent_expr	mcSCRB	4	10	FALSE	50	11.5385	0.933916
downsampling	sanity_map	latent_expr	mcSCRB	4	10	FALSE	50	14.1255	1.14331
downsampling	sanity_dists	latent_expr	mcSCRB	4	10	FALSE	50	11.2713	0.912288
downsampling	glmpca	count_model	mcSCRB	4	10	FALSE	50	11.8907	0.962425
downsampling	newwave	count_model	mcSCRB	4	10	TRUE	50	12.9312	1.04664
downsampling	raw_counts	negative_control	mcSCRB	4	10	FALSE	50	7.09717	0.57444
downsampling	scaled_raw_counts	negative_control	mcSCRB	4	10	FALSE	50	7.78138	0.62982
downsampling	logp1	delta_method	mcSCRB	5	10	FALSE	50	14.4715	1.16441
downsampling	logp1_hvg	delta_method	mcSCRB	5	10	FALSE	50	14.1341	1.13727
downsampling	logp1_zscore	delta_method	mcSCRB	5	10	FALSE	50	13.4309	1.08068
downsampling	logp1_hvg_zscore	delta_method	mcSCRB	5	10	FALSE	50	13.7805	1.10881
downsampling	logp_cpm	delta_method	mcSCRB	5	10	FALSE	50	12.4553	1.00218
downsampling	logp1_size_normed	delta_method	mcSCRB	5	10	FALSE	50	12.9959	1.04568
downsampling	acosh	delta_method	mcSCRB	5	10	TRUE	50	14.439	1.1618
downsampling	logp_alpha	delta_method	mcSCRB	5	10	TRUE	50	14.6789	1.18109
downsampling	pearson	glm_residual	mcSCRB	5	10	TRUE	50	13.248	1.06596
downsampling	pearson_clip	glm_residual	mcSCRB	5	10	TRUE	50	12.4756	1.00382
downsampling	pearson_clip_hvg	glm_residual	mcSCRB	5	10	TRUE	50	12.0285	0.967837
downsampling	pearson_clip_zscore	glm_residual	mcSCRB	5	10	TRUE	50	11.9512	0.961622
downsampling	pearson_clip_hvg_zscore	glm_residual	mcSCRB	5	10	TRUE	50	11.2358	0.904056
downsampling	pearson_analytic	glm_residual	mcSCRB	5	10	TRUE	50	12.8455	1.03358
downsampling	sctransform	glm_residual	mcSCRB	5	10	TRUE	50	12.1179	0.975033
downsampling	rand_quantile	glm_residual	mcSCRB	5	10	TRUE	50	10.565	0.850087
downsampling	dino	latent_expr	mcSCRB	5	10	FALSE	50	14.622	1.17652
downsampling	normalisr_norm	latent_expr	mcSCRB	5	10	FALSE	50	11.5041	0.925643
downsampling	sanity_map	latent_expr	mcSCRB	5	10	FALSE	50	14.0691	1.13203
downsampling	sanity_dists	latent_expr	mcSCRB	5	10	FALSE	50	11.248	0.905037
downsampling	glmpca	count_model	mcSCRB	5	10	FALSE	50	12.6341	1.01657
downsampling	newwave	count_model	mcSCRB	5	10	TRUE	50	12.626	1.01592
downsampling	raw_counts	negative_control	mcSCRB	5	10	FALSE	50	7.07724	0.569451
downsampling	scaled_raw_counts	negative_control	mcSCRB	5	10	FALSE	50	7.64228	0.614915
downsampling	logp1	delta_method	smartSeq3_fibroblasts	1	10	FALSE	50	6.7191	0.990408
downsampling	logp1_hvg	delta_method	smartSeq3_fibroblasts	1	10	FALSE	50	6.21348	0.915879
downsampling	logp1_zscore	delta_method	smartSeq3_fibroblasts	1	10	FALSE	50	6.99719	1.0314
downsampling	logp1_hvg_zscore	delta_method	smartSeq3_fibroblasts	1	10	FALSE	50	5.91292	0.871575
downsampling	logp_cpm	delta_method	smartSeq3_fibroblasts	1	10	FALSE	50	5.83146	0.859568
downsampling	logp1_size_normed	delta_method	smartSeq3_fibroblasts	1	10	FALSE	50	5.42978	0.800359
downsampling	acosh	delta_method	smartSeq3_fibroblasts	1	10	TRUE	50	6.46348	0.952729
downsampling	logp_alpha	delta_method	smartSeq3_fibroblasts	1	10	TRUE	50	6.9382	1.0227
downsampling	pearson	glm_residual	smartSeq3_fibroblasts	1	10	TRUE	50	8.15449	1.20199
downsampling	pearson_clip	glm_residual	smartSeq3_fibroblasts	1	10	TRUE	50	8.20225	1.20903
downsampling	pearson_clip_hvg	glm_residual	smartSeq3_fibroblasts	1	10	TRUE	50	6.97472	1.02809
downsampling	pearson_clip_zscore	glm_residual	smartSeq3_fibroblasts	1	10	TRUE	50	7.82303	1.15313
downsampling	pearson_clip_hvg_zscore	glm_residual	smartSeq3_fibroblasts	1	10	TRUE	50	6.88764	1.01525
downsampling	pearson_analytic	glm_residual	smartSeq3_fibroblasts	1	10	TRUE	50	8.22472	1.21234
downsampling	sctransform	glm_residual	smartSeq3_fibroblasts	1	10	TRUE	50	8.32303	1.22683
downsampling	rand_quantile	glm_residual	smartSeq3_fibroblasts	1	10	TRUE	50	6.6882	0.985853
downsampling	dino	latent_expr	smartSeq3_fibroblasts	1	10	FALSE	50	7.6236	1.12373
downsampling	normalisr_norm	latent_expr	smartSeq3_fibroblasts	1	10	FALSE	50	6.80618	1.00324
downsampling	sanity_map	latent_expr	smartSeq3_fibroblasts	1	10	FALSE	50	7.88764	1.16265
downsampling	sanity_dists	latent_expr	smartSeq3_fibroblasts	1	10	FALSE	50	5.16292	0.761024
downsampling	glmpca	count_model	smartSeq3_fibroblasts	1	10	FALSE	50	6.75843	0.996205
downsampling	newwave	count_model	smartSeq3_fibroblasts	1	10	TRUE	50	7.7809	1.14692
downsampling	raw_counts	negative_control	smartSeq3_fibroblasts	1	10	FALSE	50	4.28371	0.631426
downsampling	scaled_raw_counts	negative_control	smartSeq3_fibroblasts	1	10	FALSE	50	4.73315	0.697674
downsampling	logp1	delta_method	smartSeq3_fibroblasts	2	10	FALSE	50	6.83898	1.01079
downsampling	logp1_hvg	delta_method	smartSeq3_fibroblasts	2	10	FALSE	50	6.16384	0.911001
downsampling	logp1_zscore	delta_method	smartSeq3_fibroblasts	2	10	FALSE	50	6.88983	1.0183
downsampling	logp1_hvg_zscore	delta_method	smartSeq3_fibroblasts	2	10	FALSE	50	5.78531	0.855055
downsampling	logp_cpm	delta_method	smartSeq3_fibroblasts	2	10	FALSE	50	5.99435	0.885951
downsampling	logp1_size_normed	delta_method	smartSeq3_fibroblasts	2	10	FALSE	50	5.5791	0.824577
downsampling	acosh	delta_method	smartSeq3_fibroblasts	2	10	TRUE	50	6.63277	0.980308
downsampling	logp_alpha	delta_method	smartSeq3_fibroblasts	2	10	TRUE	50	6.96893	1.02999
downsampling	pearson	glm_residual	smartSeq3_fibroblasts	2	10	TRUE	50	8.20339	1.21244
downsampling	pearson_clip	glm_residual	smartSeq3_fibroblasts	2	10	TRUE	50	8.20904	1.21328
downsampling	pearson_clip_hvg	glm_residual	smartSeq3_fibroblasts	2	10	TRUE	50	6.93785	1.0254
downsampling	pearson_clip_zscore	glm_residual	smartSeq3_fibroblasts	2	10	TRUE	50	7.74294	1.14439
downsampling	pearson_clip_hvg_zscore	glm_residual	smartSeq3_fibroblasts	2	10	TRUE	50	6.70056	0.990328
downsampling	pearson_analytic	glm_residual	smartSeq3_fibroblasts	2	10	TRUE	50	8.24011	1.21787
downsampling	sctransform	glm_residual	smartSeq3_fibroblasts	2	10	TRUE	50	8.37571	1.23791
downsampling	rand_quantile	glm_residual	smartSeq3_fibroblasts	2	10	TRUE	50	6.5339	0.965695
downsampling	dino	latent_expr	smartSeq3_fibroblasts	2	10	FALSE	50	7.52542	1.11224
downsampling	normalisr_norm	latent_expr	smartSeq3_fibroblasts	2	10	FALSE	50	6.72881	0.994503
downsampling	sanity_map	latent_expr	smartSeq3_fibroblasts	2	10	FALSE	50	7.76271	1.14731
downsampling	sanity_dists	latent_expr	smartSeq3_fibroblasts	2	10	FALSE	50	5.12994	0.758194
downsampling	glmpca	count_model	smartSeq3_fibroblasts	2	10	FALSE	50	6.63559	0.980725
downsampling	newwave	count_model	smartSeq3_fibroblasts	2	10	TRUE	50	7.84746	1.15984
downsampling	raw_counts	negative_control	smartSeq3_fibroblasts	2	10	FALSE	50	4.30791	0.636699
downsampling	scaled_raw_counts	negative_control	smartSeq3_fibroblasts	2	10	FALSE	50	4.64972	0.687217
downsampling	logp1	delta_method	smartSeq3_fibroblasts	3	10	FALSE	50	6.80508	1.0013
downsampling	logp1_hvg	delta_method	smartSeq3_fibroblasts	3	10	FALSE	50	6.27966	0.923988
downsampling	logp1_zscore	delta_method	smartSeq3_fibroblasts	3	10	FALSE	50	6.88701	1.01335
downsampling	logp1_hvg_zscore	delta_method	smartSeq3_fibroblasts	3	10	FALSE	50	5.82486	0.857069
downsampling	logp_cpm	delta_method	smartSeq3_fibroblasts	3	10	FALSE	50	6.02542	0.88658
downsampling	logp1_size_normed	delta_method	smartSeq3_fibroblasts	3	10	FALSE	50	5.54802	0.816335
downsampling	acosh	delta_method	smartSeq3_fibroblasts	3	10	TRUE	50	6.64972	0.978438
downsampling	logp_alpha	delta_method	smartSeq3_fibroblasts	3	10	TRUE	50	7.0339	1.03497
downsampling	pearson	glm_residual	smartSeq3_fibroblasts	3	10	TRUE	50	8.09887	1.19167
downsampling	pearson_clip	glm_residual	smartSeq3_fibroblasts	3	10	TRUE	50	8.17514	1.20289
downsampling	pearson_clip_hvg	glm_residual	smartSeq3_fibroblasts	3	10	TRUE	50	7.05367	1.03788
downsampling	pearson_clip_zscore	glm_residual	smartSeq3_fibroblasts	3	10	TRUE	50	7.75989	1.14179
downsampling	pearson_clip_hvg_zscore	glm_residual	smartSeq3_fibroblasts	3	10	TRUE	50	6.88136	1.01252
downsampling	pearson_analytic	glm_residual	smartSeq3_fibroblasts	3	10	TRUE	50	8.19774	1.20621
downsampling	sctransform	glm_residual	smartSeq3_fibroblasts	3	10	TRUE	50	8.4548	1.24404
downsampling	rand_quantile	glm_residual	smartSeq3_fibroblasts	3	10	TRUE	50	6.80791	1.00171
downsampling	dino	latent_expr	smartSeq3_fibroblasts	3	10	FALSE	50	7.48588	1.10147
downsampling	normalisr_norm	latent_expr	smartSeq3_fibroblasts	3	10	FALSE	50	6.55085	0.96389
downsampling	sanity_map	latent_expr	smartSeq3_fibroblasts	3	10	FALSE	50	7.94633	1.16922
downsampling	sanity_dists	latent_expr	smartSeq3_fibroblasts	3	10	FALSE	50	5.25141	0.772692
downsampling	glmpca	count_model	smartSeq3_fibroblasts	3	10	FALSE	50	6.37288	0.937705
downsampling	newwave	count_model	smartSeq3_fibroblasts	3	10	TRUE	50	8.03107	1.18169
downsampling	raw_counts	negative_control	smartSeq3_fibroblasts	3	10	FALSE	50	4.37571	0.643841
downsampling	scaled_raw_counts	negative_control	smartSeq3_fibroblasts	3	10	FALSE	50	4.61299	0.678755
downsampling	logp1	delta_method	smartSeq3_fibroblasts	4	10	FALSE	50	6.76404	0.996792
downsampling	logp1_hvg	delta_method	smartSeq3_fibroblasts	4	10	FALSE	50	6.0618	0.893304
downsampling	logp1_zscore	delta_method	smartSeq3_fibroblasts	4	10	FALSE	50	6.9691	1.02701
downsampling	logp1_hvg_zscore	delta_method	smartSeq3_fibroblasts	4	10	FALSE	50	5.66292	0.834523
downsampling	logp_cpm	delta_method	smartSeq3_fibroblasts	4	10	FALSE	50	5.97191	0.880058
downsampling	logp1_size_normed	delta_method	smartSeq3_fibroblasts	4	10	FALSE	50	5.5	0.810514
downsampling	acosh	delta_method	smartSeq3_fibroblasts	4	10	TRUE	50	6.59551	0.971955
[truncated: 401 more rows]

## Sheet: PCA Dependence
benchmark	transformation	family	dataset	pca_dim	knn_recovery
consistency	logp1	delta_method	GSE130931	5	27.6267
consistency	acosh	delta_method	GSE130931	5	28.1742
consistency	logp_alpha	delta_method	GSE130931	5	27.3502
consistency	logp_cpm	delta_method	GSE130931	5	28.8883
consistency	logp1_size_normed	delta_method	GSE130931	5	24.9174
consistency	logp1_hvg	delta_method	GSE130931	5	24.7563
consistency	logp1_zscore	delta_method	GSE130931	5	27.4322
consistency	logp1_hvg_zscore	delta_method	GSE130931	5	24.9245
consistency	pearson_clip	glm_residual	GSE130931	5	24.7622
consistency	sctransform	glm_residual	GSE130931	5	20.2833
consistency	pearson_analytic	glm_residual	GSE130931	5	23.4133
consistency	rand_quantile	glm_residual	GSE130931	5	22.2263
consistency	pearson	glm_residual	GSE130931	5	22.4249
consistency	pearson_clip_hvg	glm_residual	GSE130931	5	13.1668
consistency	pearson_clip_zscore	glm_residual	GSE130931	5	26.0777
consistency	pearson_clip_hvg_zscore	glm_residual	GSE130931	5	12.3428
consistency	sanity_map	latent_expr	GSE130931	5	19.7436
consistency	sanity_dists	latent_expr	GSE130931	5	17.3603
consistency	dino	latent_expr	GSE130931	5	21.315
consistency	normalisr_norm	latent_expr	GSE130931	5	18.3655
consistency	glmpca	count_model	GSE130931	5	20.2965
consistency	newwave	count_model	GSE130931	5	22.5446
consistency	raw_counts	negative_control	GSE130931	5	17.4861
consistency	scaled_raw_counts	negative_control	GSE130931	5	10.6271
consistency	logp1	delta_method	GSE130931	10	27.9073
consistency	acosh	delta_method	GSE130931	10	28.43
consistency	logp_alpha	delta_method	GSE130931	10	27.5747
consistency	logp_cpm	delta_method	GSE130931	10	29.1776
consistency	logp1_size_normed	delta_method	GSE130931	10	26.0788
consistency	logp1_hvg	delta_method	GSE130931	10	25.1051
consistency	logp1_zscore	delta_method	GSE130931	10	26.9939
consistency	logp1_hvg_zscore	delta_method	GSE130931	10	25.3178
consistency	pearson_clip	glm_residual	GSE130931	10	25.2142
consistency	sctransform	glm_residual	GSE130931	10	20.8492
consistency	pearson_analytic	glm_residual	GSE130931	10	23.5526
consistency	rand_quantile	glm_residual	GSE130931	10	23.6579
consistency	pearson	glm_residual	GSE130931	10	24.0735
consistency	pearson_clip_hvg	glm_residual	GSE130931	10	13.8089
consistency	pearson_clip_zscore	glm_residual	GSE130931	10	26.666
consistency	pearson_clip_hvg_zscore	glm_residual	GSE130931	10	13.6463
consistency	sanity_map	latent_expr	GSE130931	10	21.7962
consistency	sanity_dists	latent_expr	GSE130931	10	17.3603
consistency	dino	latent_expr	GSE130931	10	23.659
consistency	normalisr_norm	latent_expr	GSE130931	10	19.6685
consistency	glmpca	count_model	GSE130931	10	22.11
consistency	newwave	count_model	GSE130931	10	23.4727
consistency	raw_counts	negative_control	GSE130931	10	18.0349
consistency	scaled_raw_counts	negative_control	GSE130931	10	12.1801
consistency	logp1	delta_method	GSE130931	50	24.9163
consistency	acosh	delta_method	GSE130931	50	24.9081
consistency	logp_alpha	delta_method	GSE130931	50	25.177
consistency	logp_cpm	delta_method	GSE130931	50	23.1297
consistency	logp1_size_normed	delta_method	GSE130931	50	26.1684
consistency	logp1_hvg	delta_method	GSE130931	50	22.9412
consistency	logp1_zscore	delta_method	GSE130931	50	22.9568
consistency	logp1_hvg_zscore	delta_method	GSE130931	50	21.9264
consistency	pearson_clip	glm_residual	GSE130931	50	20.9109
consistency	sctransform	glm_residual	GSE130931	50	20.2748
consistency	pearson_analytic	glm_residual	GSE130931	50	21.4075
consistency	rand_quantile	glm_residual	GSE130931	50	15.7398
consistency	pearson	glm_residual	GSE130931	50	22.4696
consistency	pearson_clip_hvg	glm_residual	GSE130931	50	11.2777
consistency	pearson_clip_zscore	glm_residual	GSE130931	50	22.3378
consistency	pearson_clip_hvg_zscore	glm_residual	GSE130931	50	11.0092
consistency	sanity_map	latent_expr	GSE130931	50	18.3454
consistency	sanity_dists	latent_expr	GSE130931	50	17.3603
consistency	dino	latent_expr	GSE130931	50	23.149
consistency	normalisr_norm	latent_expr	GSE130931	50	14.0049
consistency	glmpca	count_model	GSE130931	50	18.483
consistency	newwave	count_model	GSE130931	50	14.6567
consistency	raw_counts	negative_control	GSE130931	50	18.2256
consistency	scaled_raw_counts	negative_control	GSE130931	50	13.4312
consistency	logp1	delta_method	GSE130931	100	24.9111
consistency	acosh	delta_method	GSE130931	100	24.5025
consistency	logp_alpha	delta_method	GSE130931	100	25.2084
consistency	logp_cpm	delta_method	GSE130931	100	21.4517
consistency	logp1_size_normed	delta_method	GSE130931	100	25.9051
consistency	logp1_hvg	delta_method	GSE130931	100	22.9828
consistency	logp1_zscore	delta_method	GSE130931	100	19.4884
consistency	logp1_hvg_zscore	delta_method	GSE130931	100	21.8259
consistency	pearson_clip	glm_residual	GSE130931	100	18.2881
consistency	sctransform	glm_residual	GSE130931	100	18.7018
consistency	pearson_analytic	glm_residual	GSE130931	100	18.5261
consistency	rand_quantile	glm_residual	GSE130931	100	13.6755
consistency	pearson	glm_residual	GSE130931	100	19.5701
consistency	pearson_clip_hvg	glm_residual	GSE130931	100	10.316
consistency	pearson_clip_zscore	glm_residual	GSE130931	100	18.106
consistency	pearson_clip_hvg_zscore	glm_residual	GSE130931	100	10.1591
consistency	sanity_map	latent_expr	GSE130931	100	16.9731
consistency	sanity_dists	latent_expr	GSE130931	100	17.3603
consistency	dino	latent_expr	GSE130931	100	22.4041
consistency	normalisr_norm	latent_expr	GSE130931	100	12.0175
consistency	glmpca	count_model	GSE130931	100	14.4024
consistency	newwave	count_model	GSE130931	100	10.7901
consistency	raw_counts	negative_control	GSE130931	100	18.2211
consistency	scaled_raw_counts	negative_control	GSE130931	100	13.7086
consistency	logp1	delta_method	GSE142647	5	35.7376
consistency	acosh	delta_method	GSE142647	5	36.2721
consistency	logp_alpha	delta_method	GSE142647	5	35.4972
consistency	logp_cpm	delta_method	GSE142647	5	35.4709
consistency	logp1_size_normed	delta_method	GSE142647	5	35.6671
consistency	logp1_hvg	delta_method	GSE142647	5	31.5074
consistency	logp1_zscore	delta_method	GSE142647	5	35.1271
consistency	logp1_hvg_zscore	delta_method	GSE142647	5	31.4495
consistency	pearson_clip	glm_residual	GSE142647	5	31.2664
consistency	sctransform	glm_residual	GSE142647	5	28.4704
consistency	pearson_analytic	glm_residual	GSE142647	5	29.7602
consistency	rand_quantile	glm_residual	GSE142647	5	35.7492
consistency	pearson	glm_residual	GSE142647	5	31.1871
consistency	pearson_clip_hvg	glm_residual	GSE142647	5	20.6732
consistency	pearson_clip_zscore	glm_residual	GSE142647	5	34.403
consistency	pearson_clip_hvg_zscore	glm_residual	GSE142647	5	25.4363
consistency	sanity_map	latent_expr	GSE142647	5	28.0763
consistency	sanity_dists	latent_expr	GSE142647	5	27.4423
consistency	dino	latent_expr	GSE142647	5	35.552
consistency	normalisr_norm	latent_expr	GSE142647	5	26.3908
consistency	glmpca	count_model	GSE142647	5	15.5107
consistency	newwave	count_model	GSE142647	5	35.3517
consistency	raw_counts	negative_control	GSE142647	5	12.3747
consistency	scaled_raw_counts	negative_control	GSE142647	5	5.32776
consistency	logp1	delta_method	GSE142647	10	34.9656
consistency	acosh	delta_method	GSE142647	10	35.1527
consistency	logp_alpha	delta_method	GSE142647	10	35.2405
consistency	logp_cpm	delta_method	GSE142647	10	34.6679
consistency	logp1_size_normed	delta_method	GSE142647	10	36.006
consistency	logp1_hvg	delta_method	GSE142647	10	30.0649
consistency	logp1_zscore	delta_method	GSE142647	10	35.4968
consistency	logp1_hvg_zscore	delta_method	GSE142647	10	30.6751
consistency	pearson_clip	glm_residual	GSE142647	10	33.6853
consistency	sctransform	glm_residual	GSE142647	10	31.1701
consistency	pearson_analytic	glm_residual	GSE142647	10	32.3403
consistency	rand_quantile	glm_residual	GSE142647	10	34.0575
consistency	pearson	glm_residual	GSE142647	10	32.349
consistency	pearson_clip_hvg	glm_residual	GSE142647	10	23.2251
consistency	pearson_clip_zscore	glm_residual	GSE142647	10	35.097
consistency	pearson_clip_hvg_zscore	glm_residual	GSE142647	10	26.5936
consistency	sanity_map	latent_expr	GSE142647	10	27.3401
consistency	sanity_dists	latent_expr	GSE142647	10	27.4423
consistency	dino	latent_expr	GSE142647	10	34.147
consistency	normalisr_norm	latent_expr	GSE142647	10	29.1731
consistency	glmpca	count_model	GSE142647	10	19.3696
consistency	newwave	count_model	GSE142647	10	32.795
consistency	raw_counts	negative_control	GSE142647	10	14.1268
consistency	scaled_raw_counts	negative_control	GSE142647	10	7.26271
consistency	logp1	delta_method	GSE142647	50	33.7881
consistency	acosh	delta_method	GSE142647	50	33.7242
consistency	logp_alpha	delta_method	GSE142647	50	34.4421
consistency	logp_cpm	delta_method	GSE142647	50	26.5508
consistency	logp1_size_normed	delta_method	GSE142647	50	34.4997
consistency	logp1_hvg	delta_method	GSE142647	50	28.74
consistency	logp1_zscore	delta_method	GSE142647	50	30.0998
consistency	logp1_hvg_zscore	delta_method	GSE142647	50	28.6709
consistency	pearson_clip	glm_residual	GSE142647	50	29.7604
consistency	sctransform	glm_residual	GSE142647	50	28.2283
consistency	pearson_analytic	glm_residual	GSE142647	50	29.96
consistency	rand_quantile	glm_residual	GSE142647	50	24.8627
consistency	pearson	glm_residual	GSE142647	50	29.9664
consistency	pearson_clip_hvg	glm_residual	GSE142647	50	21.1346
consistency	pearson_clip_zscore	glm_residual	GSE142647	50	29.9483
consistency	pearson_clip_hvg_zscore	glm_residual	GSE142647	50	22.938
consistency	sanity_map	latent_expr	GSE142647	50	24.7803
consistency	sanity_dists	latent_expr	GSE142647	50	27.4423
consistency	dino	latent_expr	GSE142647	50	32.6279
consistency	normalisr_norm	latent_expr	GSE142647	50	23.2938
consistency	glmpca	count_model	GSE142647	50	21.6746
consistency	newwave	count_model	GSE142647	50	21.5465
consistency	raw_counts	negative_control	GSE142647	50	15.3706
consistency	scaled_raw_counts	negative_control	GSE142647	50	8.81522
consistency	logp1	delta_method	GSE142647	100	32.7458
consistency	acosh	delta_method	GSE142647	100	32.2171
consistency	logp_alpha	delta_method	GSE142647	100	33.6828
consistency	logp_cpm	delta_method	GSE142647	100	24.1649
consistency	logp1_size_normed	delta_method	GSE142647	100	33.5485
consistency	logp1_hvg	delta_method	GSE142647	100	29.0398
consistency	logp1_zscore	delta_method	GSE142647	100	25.0002
consistency	logp1_hvg_zscore	delta_method	GSE142647	100	28.7943
consistency	pearson_clip	glm_residual	GSE142647	100	25.0149
consistency	sctransform	glm_residual	GSE142647	100	26.7005
consistency	pearson_analytic	glm_residual	GSE142647	100	27.0649
consistency	rand_quantile	glm_residual	GSE142647	100	19.2982
consistency	pearson	glm_residual	GSE142647	100	25.5007
consistency	pearson_clip_hvg	glm_residual	GSE142647	100	19.0072
consistency	pearson_clip_zscore	glm_residual	GSE142647	100	23.7538
consistency	pearson_clip_hvg_zscore	glm_residual	GSE142647	100	19.2742
consistency	sanity_map	latent_expr	GSE142647	100	24.093
consistency	sanity_dists	latent_expr	GSE142647	100	27.4423
consistency	dino	latent_expr	GSE142647	100	31.4943
consistency	normalisr_norm	latent_expr	GSE142647	100	18.8768
consistency	glmpca	count_model	GSE142647	100	14.188
consistency	newwave	count_model	GSE142647	100	14.1744
consistency	raw_counts	negative_control	GSE142647	100	15.4915
consistency	scaled_raw_counts	negative_control	GSE142647	100	8.93094
consistency	logp1	delta_method	GSE150068	5	6.41911
consistency	acosh	delta_method	GSE150068	5	7.9151
consistency	logp_alpha	delta_method	GSE150068	5	5.3522
consistency	logp_cpm	delta_method	GSE150068	5	9.06699
consistency	logp1_size_normed	delta_method	GSE150068	5	6.67395
consistency	logp1_hvg	delta_method	GSE150068	5	5.58019
consistency	logp1_zscore	delta_method	GSE150068	5	3.27578
consistency	logp1_hvg_zscore	delta_method	GSE150068	5	6.36523
consistency	pearson_clip	glm_residual	GSE150068	5	1.87427
consistency	sctransform	glm_residual	GSE150068	5	1.42379
consistency	pearson_analytic	glm_residual	GSE150068	5	2.44364
consistency	rand_quantile	glm_residual	GSE150068	5	4.62446
consistency	pearson	glm_residual	GSE150068	5	0.74712
consistency	pearson_clip_hvg	glm_residual	GSE150068	5	1.27161
consistency	pearson_clip_zscore	glm_residual	GSE150068	5	1.44448
consistency	pearson_clip_hvg_zscore	glm_residual	GSE150068	5	1.8527
consistency	sanity_map	latent_expr	GSE150068	5	0.991532
consistency	sanity_dists	latent_expr	GSE150068	5	2.43424
consistency	dino	latent_expr	GSE150068	5	3.90031
consistency	normalisr_norm	latent_expr	GSE150068	5	0.717454
consistency	glmpca	count_model	GSE150068	5	1.29563
consistency	newwave	count_model	GSE150068	5	6.3706
consistency	raw_counts	negative_control	GSE150068	5	1.38476
consistency	scaled_raw_counts	negative_control	GSE150068	5	0.817901
consistency	logp1	delta_method	GSE150068	10	6.1706
consistency	acosh	delta_method	GSE150068	10	7.8169
consistency	logp_alpha	delta_method	GSE150068	10	5.48495
consistency	logp_cpm	delta_method	GSE150068	10	8.64169
consistency	logp1_size_normed	delta_method	GSE150068	10	6.89743
consistency	logp1_hvg	delta_method	GSE150068	10	5.23878
consistency	logp1_zscore	delta_method	GSE150068	10	7.57772
consistency	logp1_hvg_zscore	delta_method	GSE150068	10	6.58864
consistency	pearson_clip	glm_residual	GSE150068	10	3.68267
consistency	sctransform	glm_residual	GSE150068	10	3.32329
consistency	pearson_analytic	glm_residual	GSE150068	10	4.1817
consistency	rand_quantile	glm_residual	GSE150068	10	4.91728
consistency	pearson	glm_residual	GSE150068	10	3.14289
consistency	pearson_clip_hvg	glm_residual	GSE150068	10	2.21688
consistency	pearson_clip_zscore	glm_residual	GSE150068	10	5.67059
consistency	pearson_clip_hvg_zscore	glm_residual	GSE150068	10	3.59067
consistency	sanity_map	latent_expr	GSE150068	10	1.27553
consistency	sanity_dists	latent_expr	GSE150068	10	2.43424
consistency	dino	latent_expr	GSE150068	10	4.05586
consistency	normalisr_norm	latent_expr	GSE150068	10	1.08121
consistency	glmpca	count_model	GSE150068	10	1.90774
consistency	newwave	count_model	GSE150068	10	4.68805
consistency	raw_counts	negative_control	GSE150068	10	1.56535
consistency	scaled_raw_counts	negative_control	GSE150068	10	0.992671
consistency	logp1	delta_method	GSE150068	50	5.61364
consistency	acosh	delta_method	GSE150068	50	6.40365
consistency	logp_alpha	delta_method	GSE150068	50	5.72114
consistency	logp_cpm	delta_method	GSE150068	50	4.90145
consistency	logp1_size_normed	delta_method	GSE150068	50	6.5163
consistency	logp1_hvg	delta_method	GSE150068	50	4.97319
consistency	logp1_zscore	delta_method	GSE150068	50	5.95987
consistency	logp1_hvg_zscore	delta_method	GSE150068	50	5.51766
consistency	pearson_clip	glm_residual	GSE150068	50	4.42034
consistency	sctransform	glm_residual	GSE150068	50	3.66505
consistency	pearson_analytic	glm_residual	GSE150068	50	4.71931
consistency	rand_quantile	glm_residual	GSE150068	50	2.77018
consistency	pearson	glm_residual	GSE150068	50	4.51077
consistency	pearson_clip_hvg	glm_residual	GSE150068	50	2.2931
consistency	pearson_clip_zscore	glm_residual	GSE150068	50	5.31584
consistency	pearson_clip_hvg_zscore	glm_residual	GSE150068	50	3.13223
consistency	sanity_map	latent_expr	GSE150068	50	1.58492
consistency	sanity_dists	latent_expr	GSE150068	50	2.43424
consistency	dino	latent_expr	GSE150068	50	4.03815
consistency	normalisr_norm	latent_expr	GSE150068	50	1.16869
consistency	glmpca	count_model	GSE150068	50	1.18525
consistency	newwave	count_model	GSE150068	50	2.03714
consistency	raw_counts	negative_control	GSE150068	50	1.65426
consistency	scaled_raw_counts	negative_control	GSE150068	50	1.13013
consistency	logp1	delta_method	GSE150068	100	5.90425
consistency	acosh	delta_method	GSE150068	100	5.8863
consistency	logp_alpha	delta_method	GSE150068	100	6.54686
consistency	logp_cpm	delta_method	GSE150068	100	3.9359
consistency	logp1_size_normed	delta_method	GSE150068	100	7.07846
consistency	logp1_hvg	delta_method	GSE150068	100	5.47225
consistency	logp1_zscore	delta_method	GSE150068	100	4.32932
consistency	logp1_hvg_zscore	delta_method	GSE150068	100	5.69887
consistency	pearson_clip	glm_residual	GSE150068	100	3.51326
consistency	sctransform	glm_residual	GSE150068	100	3.22968
consistency	pearson_analytic	glm_residual	GSE150068	100	3.96518
consistency	rand_quantile	glm_residual	GSE150068	100	1.97296
consistency	pearson	glm_residual	GSE150068	100	3.83647
consistency	pearson_clip_hvg	glm_residual	GSE150068	100	2.04813
consistency	pearson_clip_zscore	glm_residual	GSE150068	100	3.57751
consistency	pearson_clip_hvg_zscore	glm_residual	GSE150068	100	2.54912
consistency	sanity_map	latent_expr	GSE150068	100	1.77654
consistency	sanity_dists	latent_expr	GSE150068	100	2.43424
consistency	dino	latent_expr	GSE150068	100	4.62369
consistency	normalisr_norm	latent_expr	GSE150068	100	0.926045
consistency	glmpca	count_model	GSE150068	100	1.07869
consistency	newwave	count_model	GSE150068	100	1.81205
consistency	raw_counts	negative_control	GSE150068	100	1.65754
consistency	scaled_raw_counts	negative_control	GSE150068	100	1.16914
consistency	logp1	delta_method	GSE158941	5	20.2763
consistency	acosh	delta_method	GSE158941	5	21.4871
consistency	logp_alpha	delta_method	GSE158941	5	18.0705
consistency	logp_cpm	delta_method	GSE158941	5	23.7317
consistency	logp1_size_normed	delta_method	GSE158941	5	19.6669
consistency	logp1_hvg	delta_method	GSE158941	5	14.6023
consistency	logp1_zscore	delta_method	GSE158941	5	21.1351
consistency	logp1_hvg_zscore	delta_method	GSE158941	5	14.311
consistency	pearson_clip	glm_residual	GSE158941	5	14.1431
consistency	sctransform	glm_residual	GSE158941	5	9.89648
consistency	pearson_analytic	glm_residual	GSE158941	5	13.8626
consistency	rand_quantile	glm_residual	GSE158941	5	15.4485
consistency	pearson	glm_residual	GSE158941	5	11.1694
consistency	pearson_clip_hvg	glm_residual	GSE158941	5	10.4809
consistency	pearson_clip_zscore	glm_residual	GSE158941	5	19.0687
consistency	pearson_clip_hvg_zscore	glm_residual	GSE158941	5	10.1674
consistency	sanity_map	latent_expr	GSE158941	5	10.5755
consistency	sanity_dists	latent_expr	GSE158941	5	13.2459
consistency	dino	latent_expr	GSE158941	5	16.5573
consistency	normalisr_norm	latent_expr	GSE158941	5	15.0135
consistency	glmpca	count_model	GSE158941	5	15.7722
consistency	newwave	count_model	GSE158941	5	19.3326
consistency	raw_counts	negative_control	GSE158941	5	11.3994
consistency	scaled_raw_counts	negative_control	GSE158941	5	4.60992
consistency	logp1	delta_method	GSE158941	10	25.8877
consistency	acosh	delta_method	GSE158941	10	27.3005
consistency	logp_alpha	delta_method	GSE158941	10	21.3753
consistency	logp_cpm	delta_method	GSE158941	10	25.9591
consistency	logp1_size_normed	delta_method	GSE158941	10	25.6895
consistency	logp1_hvg	delta_method	GSE158941	10	20.6229
consistency	logp1_zscore	delta_method	GSE158941	10	27.0936
consistency	logp1_hvg_zscore	delta_method	GSE158941	10	19.6305
consistency	pearson_clip	glm_residual	GSE158941	10	20.5581
consistency	sctransform	glm_residual	GSE158941	10	14.9967
consistency	pearson_analytic	glm_residual	GSE158941	10	19.9818
consistency	rand_quantile	glm_residual	GSE158941	10	23.5131
consistency	pearson	glm_residual	GSE158941	10	18.7193
consistency	pearson_clip_hvg	glm_residual	GSE158941	10	13.3149
consistency	pearson_clip_zscore	glm_residual	GSE158941	10	26.0701
consistency	pearson_clip_hvg_zscore	glm_residual	GSE158941	10	15.9842
consistency	sanity_map	latent_expr	GSE158941	10	13.5639
consistency	sanity_dists	latent_expr	GSE158941	10	13.2459
consistency	dino	latent_expr	GSE158941	10	21.7755
consistency	normalisr_norm	latent_expr	GSE158941	10	19.4698
consistency	glmpca	count_model	GSE158941	10	20.9648
consistency	newwave	count_model	GSE158941	10	24.0951
consistency	raw_counts	negative_control	GSE158941	10	15.9345
consistency	scaled_raw_counts	negative_control	GSE158941	10	8.17525
consistency	logp1	delta_method	GSE158941	50	26.6644
consistency	acosh	delta_method	GSE158941	50	27.7454
consistency	logp_alpha	delta_method	GSE158941	50	26.6502
consistency	logp_cpm	delta_method	GSE158941	50	23.5341
consistency	logp1_size_normed	delta_method	GSE158941	50	26.689
consistency	logp1_hvg	delta_method	GSE158941	50	20.2802
consistency	logp1_zscore	delta_method	GSE158941	50	26.3636
consistency	logp1_hvg_zscore	delta_method	GSE158941	50	18.6975
consistency	pearson_clip	glm_residual	GSE158941	50	23.9225
consistency	sctransform	glm_residual	GSE158941	50	19.3751
consistency	pearson_analytic	glm_residual	GSE158941	50	24.066
consistency	rand_quantile	glm_residual	GSE158941	50	22.6902
consistency	pearson	glm_residual	GSE158941	50	23.8657
consistency	pearson_clip_hvg	glm_residual	GSE158941	50	16.9154
consistency	pearson_clip_zscore	glm_residual	GSE158941	50	26.2019
consistency	pearson_clip_hvg_zscore	glm_residual	GSE158941	50	18.9619
consistency	sanity_map	latent_expr	GSE158941	50	16.9225
consistency	sanity_dists	latent_expr	GSE158941	50	13.2459
consistency	dino	latent_expr	GSE158941	50	24.4986
consistency	normalisr_norm	latent_expr	GSE158941	50	19.9709
consistency	glmpca	count_model	GSE158941	50	21.6472
consistency	newwave	count_model	GSE158941	50	17.4097
consistency	raw_counts	negative_control	GSE158941	50	16.5775
consistency	scaled_raw_counts	negative_control	GSE158941	50	9.43744
consistency	logp1	delta_method	GSE158941	100	24.6987
consistency	acosh	delta_method	GSE158941	100	25.4025
consistency	logp_alpha	delta_method	GSE158941	100	25.2235
consistency	logp_cpm	delta_method	GSE158941	100	19.5794
consistency	logp1_size_normed	delta_method	GSE158941	100	25.2182
consistency	logp1_hvg	delta_method	GSE158941	100	19.1452
consistency	logp1_zscore	delta_method	GSE158941	100	21.2603
consistency	logp1_hvg_zscore	delta_method	GSE158941	100	17.7478
consistency	pearson_clip	glm_residual	GSE158941	100	21.2562
consistency	sctransform	glm_residual	GSE158941	100	18.749
consistency	pearson_analytic	glm_residual	GSE158941	100	21.7677
consistency	rand_quantile	glm_residual	GSE158941	100	17.3955
consistency	pearson	glm_residual	GSE158941	100	21.6418
consistency	pearson_clip_hvg	glm_residual	GSE158941	100	15.6477
consistency	pearson_clip_zscore	glm_residual	GSE158941	100	20.4738
consistency	pearson_clip_hvg_zscore	glm_residual	GSE158941	100	16.3357
consistency	sanity_map	latent_expr	GSE158941	100	15.1728
consistency	sanity_dists	latent_expr	GSE158941	100	13.2459
consistency	dino	latent_expr	GSE158941	100	22.3836
consistency	normalisr_norm	latent_expr	GSE158941	100	15.7545
consistency	glmpca	count_model	GSE158941	100	18.6987
consistency	newwave	count_model	GSE158941	100	12.2743
consistency	raw_counts	negative_control	GSE158941	100	16.5517
consistency	scaled_raw_counts	negative_control	GSE158941	100	10.1845
consistency	logp1	delta_method	GSE163505	5	18.0705
consistency	acosh	delta_method	GSE163505	5	19.9665
consistency	logp_alpha	delta_method	GSE163505	5	16.6657
consistency	logp_cpm	delta_method	GSE163505	5	22.0359
consistency	logp1_size_normed	delta_method	GSE163505	5	16.8505
consistency	logp1_hvg	delta_method	GSE163505	5	13.8947
consistency	logp1_zscore	delta_method	GSE163505	5	19.1327
consistency	logp1_hvg_zscore	delta_method	GSE163505	5	14.1037
consistency	pearson_clip	glm_residual	GSE163505	5	14.0678
consistency	sctransform	glm_residual	GSE163505	5	7.86425
consistency	pearson_analytic	glm_residual	GSE163505	5	13.3286
consistency	rand_quantile	glm_residual	GSE163505	5	13.2314
consistency	pearson	glm_residual	GSE163505	5	10.4415
consistency	pearson_clip_hvg	glm_residual	GSE163505	5	6.7854
consistency	pearson_clip_zscore	glm_residual	GSE163505	5	18.0131
consistency	pearson_clip_hvg_zscore	glm_residual	GSE163505	5	7.25725
consistency	sanity_map	latent_expr	GSE163505	5	11.1769
consistency	sanity_dists	latent_expr	GSE163505	5	11.0273
consistency	dino	latent_expr	GSE163505	5	10.5864
consistency	normalisr_norm	latent_expr	GSE163505	5	8.99269
consistency	glmpca	count_model	GSE163505	5	8.73126
consistency	newwave	count_model	GSE163505	5	14.4842
consistency	raw_counts	negative_control	GSE163505	5	6.57844
consistency	scaled_raw_counts	negative_control	GSE163505	5	3.52672
consistency	logp1	delta_method	GSE163505	10	23.0714
consistency	acosh	delta_method	GSE163505	10	24.5307
consistency	logp_alpha	delta_method	GSE163505	10	22.3207
consistency	logp_cpm	delta_method	GSE163505	10	25.9935
consistency	logp1_size_normed	delta_method	GSE163505	10	21.8132
consistency	logp1_hvg	delta_method	GSE163505	10	18.3311
consistency	logp1_zscore	delta_method	GSE163505	10	24.8263
consistency	logp1_hvg_zscore	delta_method	GSE163505	10	18.4154
consistency	pearson_clip	glm_residual	GSE163505	10	18.7849
consistency	sctransform	glm_residual	GSE163505	10	10.6751
consistency	pearson_analytic	glm_residual	GSE163505	10	17.8706
consistency	rand_quantile	glm_residual	GSE163505	10	20.9152
consistency	pearson	glm_residual	GSE163505	10	16.1903
consistency	pearson_clip_hvg	glm_residual	GSE163505	10	10.0024
consistency	pearson_clip_zscore	glm_residual	GSE163505	10	23.757
consistency	pearson_clip_hvg_zscore	glm_residual	GSE163505	10	11.5066
consistency	sanity_map	latent_expr	GSE163505	10	15.5023
consistency	sanity_dists	latent_expr	GSE163505	10	11.0273
consistency	dino	latent_expr	GSE163505	10	18.8465
consistency	normalisr_norm	latent_expr	GSE163505	10	14.6698
consistency	glmpca	count_model	GSE163505	10	14.3065
consistency	newwave	count_model	GSE163505	10	18.2419
consistency	raw_counts	negative_control	GSE163505	10	7.46512
consistency	scaled_raw_counts	negative_control	GSE163505	10	4.51948
consistency	logp1	delta_method	GSE163505	50	24.8787
consistency	acosh	delta_method	GSE163505	50	25.9236
consistency	logp_alpha	delta_method	GSE163505	50	24.32
consistency	logp_cpm	delta_method	GSE163505	50	24.5024
consistency	logp1_size_normed	delta_method	GSE163505	50	23.4624
consistency	logp1_hvg	delta_method	GSE163505	50	19.8873
consistency	logp1_zscore	delta_method	GSE163505	50	24.3366
consistency	logp1_hvg_zscore	delta_method	GSE163505	50	18.1925
consistency	pearson_clip	glm_residual	GSE163505	50	20.3197
consistency	sctransform	glm_residual	GSE163505	50	15.0736
consistency	pearson_analytic	glm_residual	GSE163505	50	20.2914
consistency	rand_quantile	glm_residual	GSE163505	50	19.7564
consistency	pearson	glm_residual	GSE163505	50	20.2017
consistency	pearson_clip_hvg	glm_residual	GSE163505	50	11.5138
consistency	pearson_clip_zscore	glm_residual	GSE163505	50	24.2119
consistency	pearson_clip_hvg_zscore	glm_residual	GSE163505	50	13.3151
consistency	sanity_map	latent_expr	GSE163505	50	16.6258
consistency	sanity_dists	latent_expr	GSE163505	50	11.0273
consistency	dino	latent_expr	GSE163505	50	20.9856
consistency	normalisr_norm	latent_expr	GSE163505	50	14.7142
consistency	glmpca	count_model	GSE163505	50	21.1716
consistency	newwave	count_model	GSE163505	50	15.0211
consistency	raw_counts	negative_control	GSE163505	50	8.02795
consistency	scaled_raw_counts	negative_control	GSE163505	50	5.53915
consistency	logp1	delta_method	GSE163505	100	23.5446
consistency	acosh	delta_method	GSE163505	100	24.0794
consistency	logp_alpha	delta_method	GSE163505	100	23.3619
consistency	logp_cpm	delta_method	GSE163505	100	20.5666
consistency	logp1_size_normed	delta_method	GSE163505	100	23.7827
consistency	logp1_hvg	delta_method	GSE163505	100	19.2473
consistency	logp1_zscore	delta_method	GSE163505	100	20.7229
consistency	logp1_hvg_zscore	delta_method	GSE163505	100	17.3734
consistency	pearson_clip	glm_residual	GSE163505	100	18.6957
consistency	sctransform	glm_residual	GSE163505	100	14.8081
consistency	pearson_analytic	glm_residual	GSE163505	100	19.1097
consistency	rand_quantile	glm_residual	GSE163505	100	14.9664
consistency	pearson	glm_residual	GSE163505	100	19.475
consistency	pearson_clip_hvg	glm_residual	GSE163505	100	10.8287
consistency	pearson_clip_zscore	glm_residual	GSE163505	100	20.519
consistency	pearson_clip_hvg_zscore	glm_residual	GSE163505	100	11.7439
consistency	sanity_map	latent_expr	GSE163505	100	15.1764
consistency	sanity_dists	latent_expr	GSE163505	100	11.0273
consistency	dino	latent_expr	GSE163505	100	20.0777
consistency	normalisr_norm	latent_expr	GSE163505	100	11.2375
consistency	glmpca	count_model	GSE163505	100	21.2789
consistency	newwave	count_model	GSE163505	100	11.3817
consistency	raw_counts	negative_control	GSE163505	100	8.11304
consistency	scaled_raw_counts	negative_control	GSE163505	100	5.86634
consistency	logp1	delta_method	GSE164017	5	15.5923
consistency	acosh	delta_method	GSE164017	5	16.4656
consistency	logp_alpha	delta_method	GSE164017	5	13.0484
consistency	logp_cpm	delta_method	GSE164017	5	20.0986
consistency	logp1_size_normed	delta_method	GSE164017	5	13.7063
consistency	logp1_hvg	delta_method	GSE164017	5	12.7265
consistency	logp1_zscore	delta_method	GSE164017	5	16.3953
consistency	logp1_hvg_zscore	delta_method	GSE164017	5	14.0011
consistency	pearson_clip	glm_residual	GSE164017	5	9.35044
consistency	sctransform	glm_residual	GSE164017	5	6.67901
consistency	pearson_analytic	glm_residual	GSE164017	5	9.20588
consistency	rand_quantile	glm_residual	GSE164017	5	13.1118
consistency	pearson	glm_residual	GSE164017	5	6.62325
consistency	pearson_clip_hvg	glm_residual	GSE164017	5	5.98898
consistency	pearson_clip_zscore	glm_residual	GSE164017	5	15.4838
consistency	pearson_clip_hvg_zscore	glm_residual	GSE164017	5	4.77374
consistency	sanity_map	latent_expr	GSE164017	5	7.26736
consistency	sanity_dists	latent_expr	GSE164017	5	6.75245
consistency	dino	latent_expr	GSE164017	5	10.5469
consistency	normalisr_norm	latent_expr	GSE164017	5	6.0264
consistency	glmpca	count_model	GSE164017	5	10.5444
consistency	newwave	count_model	GSE164017	5	15.4504
consistency	raw_counts	negative_control	GSE164017	5	8.18496
consistency	scaled_raw_counts	negative_control	GSE164017	5	3.5781
consistency	logp1	delta_method	GSE164017	10	18.9267
consistency	acosh	delta_method	GSE164017	10	20.5408
consistency	logp_alpha	delta_method	GSE164017	10	17.2119
consistency	logp_cpm	delta_method	GSE164017	10	22.2249
consistency	logp1_size_normed	delta_method	GSE164017	10	18.0134
consistency	logp1_hvg	delta_method	GSE164017	10	16.4481
consistency	logp1_zscore	delta_method	GSE164017	10	21.2022
consistency	logp1_hvg_zscore	delta_method	GSE164017	10	16.6395
consistency	pearson_clip	glm_residual	GSE164017	10	15.2006
consistency	sctransform	glm_residual	GSE164017	10	10.9556
consistency	pearson_analytic	glm_residual	GSE164017	10	13.9161
consistency	rand_quantile	glm_residual	GSE164017	10	16.2078
consistency	pearson	glm_residual	GSE164017	10	14.0014
consistency	pearson_clip_hvg	glm_residual	GSE164017	10	7.99879
consistency	pearson_clip_zscore	glm_residual	GSE164017	10	19.3167
consistency	pearson_clip_hvg_zscore	glm_residual	GSE164017	10	7.54771
consistency	sanity_map	latent_expr	GSE164017	10	9.73207
consistency	sanity_dists	latent_expr	GSE164017	10	6.75245
consistency	dino	latent_expr	GSE164017	10	14.0278
consistency	normalisr_norm	latent_expr	GSE164017	10	8.13649
consistency	glmpca	count_model	GSE164017	10	14.8721
consistency	newwave	count_model	GSE164017	10	16.4164
consistency	raw_counts	negative_control	GSE164017	10	11.0118
consistency	scaled_raw_counts	negative_control	GSE164017	10	5.25258
consistency	logp1	delta_method	GSE164017	50	19.6826
consistency	acosh	delta_method	GSE164017	50	20.6009
consistency	logp_alpha	delta_method	GSE164017	50	19.1593
consistency	logp_cpm	delta_method	GSE164017	50	17.5446
consistency	logp1_size_normed	delta_method	GSE164017	50	18.8076
consistency	logp1_hvg	delta_method	GSE164017	50	17.2437
consistency	logp1_zscore	delta_method	GSE164017	50	19.0094
consistency	logp1_hvg_zscore	delta_method	GSE164017	50	15.928
consistency	pearson_clip	glm_residual	GSE164017	50	16.8633
consistency	sctransform	glm_residual	GSE164017	50	14.5649
consistency	pearson_analytic	glm_residual	GSE164017	50	16.4468
consistency	rand_quantile	glm_residual	GSE164017	50	10.9755
consistency	pearson	glm_residual	GSE164017	50	17.2878
consistency	pearson_clip_hvg	glm_residual	GSE164017	50	8.65146
consistency	pearson_clip_zscore	glm_residual	GSE164017	50	18.2043
consistency	pearson_clip_hvg_zscore	glm_residual	GSE164017	50	8.51755
consistency	sanity_map	latent_expr	GSE164017	50	10.0211
consistency	sanity_dists	latent_expr	GSE164017	50	6.75245
consistency	dino	latent_expr	GSE164017	50	15.4968
consistency	normalisr_norm	latent_expr	GSE164017	50	6.93003
consistency	glmpca	count_model	GSE164017	50	15.1295
consistency	newwave	count_model	GSE164017	50	9.69872
consistency	raw_counts	negative_control	GSE164017	50	10.9215
consistency	scaled_raw_counts	negative_control	GSE164017	50	6.54926
consistency	logp1	delta_method	GSE164017	100	19.0294
consistency	acosh	delta_method	GSE164017	100	19.1381
consistency	logp_alpha	delta_method	GSE164017	100	18.9407
consistency	logp_cpm	delta_method	GSE164017	100	14.8131
consistency	logp1_size_normed	delta_method	GSE164017	100	19.2311
consistency	logp1_hvg	delta_method	GSE164017	100	16.9367
consistency	logp1_zscore	delta_method	GSE164017	100	15.4936
consistency	logp1_hvg_zscore	delta_method	GSE164017	100	15.466
consistency	pearson_clip	glm_residual	GSE164017	100	14.927
consistency	sctransform	glm_residual	GSE164017	100	13.7921
consistency	pearson_analytic	glm_residual	GSE164017	100	15.0677
consistency	rand_quantile	glm_residual	GSE164017	100	8.25192
consistency	pearson	glm_residual	GSE164017	100	15.7284
consistency	pearson_clip_hvg	glm_residual	GSE164017	100	8.01837
consistency	pearson_clip_zscore	glm_residual	GSE164017	100	14.2006
consistency	pearson_clip_hvg_zscore	glm_residual	GSE164017	100	7.52105
consistency	sanity_map	latent_expr	GSE164017	100	9.20207
consistency	sanity_dists	latent_expr	GSE164017	100	6.75245
consistency	dino	latent_expr	GSE164017	100	15.3068
consistency	normalisr_norm	latent_expr	GSE164017	100	5.3061
consistency	glmpca	count_model	GSE164017	100	11.3811
consistency	newwave	count_model	GSE164017	100	6.64991
consistency	raw_counts	negative_control	GSE164017	100	11.0258
consistency	scaled_raw_counts	negative_control	GSE164017	100	7.12662
consistency	logp1	delta_method	GSE178765	5	12.1329
consistency	acosh	delta_method	GSE178765	5	14.7788
consistency	logp_alpha	delta_method	GSE178765	5	12.4429
consistency	logp_cpm	delta_method	GSE178765	5	17.0914
consistency	logp1_size_normed	delta_method	GSE178765	5	13.4867
consistency	logp1_hvg	delta_method	GSE178765	5	10.4945
consistency	logp1_zscore	delta_method	GSE178765	5	12.2621
consistency	logp1_hvg_zscore	delta_method	GSE178765	5	10.5833
consistency	pearson_clip	glm_residual	GSE178765	5	8.57915
consistency	sctransform	glm_residual	GSE178765	5	5.61502
consistency	pearson_analytic	glm_residual	GSE178765	5	9.68308
consistency	rand_quantile	glm_residual	GSE178765	5	13.274
consistency	pearson	glm_residual	GSE178765	5	5.81029
consistency	pearson_clip_hvg	glm_residual	GSE178765	5	6.56669
consistency	pearson_clip_zscore	glm_residual	GSE178765	5	12.3779
consistency	pearson_clip_hvg_zscore	glm_residual	GSE178765	5	7.28035
consistency	sanity_map	latent_expr	GSE178765	5	10.0124
consistency	sanity_dists	latent_expr	GSE178765	5	12.0525
consistency	dino	latent_expr	GSE178765	5	10.9725
consistency	normalisr_norm	latent_expr	GSE178765	5	12.2763
consistency	glmpca	count_model	GSE178765	5	8.13464
consistency	newwave	count_model	GSE178765	5	11.7906
consistency	raw_counts	negative_control	GSE178765	5	5.40313
consistency	scaled_raw_counts	negative_control	GSE178765	5	3.33441
consistency	logp1	delta_method	GSE178765	10	17.6319
consistency	acosh	delta_method	GSE178765	10	19.4867
consistency	logp_alpha	delta_method	GSE178765	10	17.7816
consistency	logp_cpm	delta_method	GSE178765	10	21.5023
consistency	logp1_size_normed	delta_method	GSE178765	10	18.0799
consistency	logp1_hvg	delta_method	GSE178765	10	15.3446
consistency	logp1_zscore	delta_method	GSE178765	10	15.4877
consistency	logp1_hvg_zscore	delta_method	GSE178765	10	15.1878
consistency	pearson_clip	glm_residual	GSE178765	10	10.6399
consistency	sctransform	glm_residual	GSE178765	10	7.15083
consistency	pearson_analytic	glm_residual	GSE178765	10	11.8922
consistency	rand_quantile	glm_residual	GSE178765	10	16.8557
consistency	pearson	glm_residual	GSE178765	10	8.28791
consistency	pearson_clip_hvg	glm_residual	GSE178765	10	8.04696
consistency	pearson_clip_zscore	glm_residual	GSE178765	10	16.3686
consistency	pearson_clip_hvg_zscore	glm_residual	GSE178765	10	9.6305
consistency	sanity_map	latent_expr	GSE178765	10	13.8711
consistency	sanity_dists	latent_expr	GSE178765	10	12.0525
consistency	dino	latent_expr	GSE178765	10	15.6238
consistency	normalisr_norm	latent_expr	GSE178765	10	14.6627
consistency	glmpca	count_model	GSE178765	10	12.9004
consistency	newwave	count_model	GSE178765	10	17.1247
consistency	raw_counts	negative_control	GSE178765	10	7.20727
consistency	scaled_raw_counts	negative_control	GSE178765	10	4.62869
consistency	logp1	delta_method	GSE178765	50	22.8847
consistency	acosh	delta_method	GSE178765	50	23.7765
consistency	logp_alpha	delta_method	GSE178765	50	22.9729
consistency	logp_cpm	delta_method	GSE178765	50	22.402
consistency	logp1_size_normed	delta_method	GSE178765	50	23.2353
consistency	logp1_hvg	delta_method	GSE178765	50	19.4774
consistency	logp1_zscore	delta_method	GSE178765	50	20.9037
consistency	logp1_hvg_zscore	delta_method	GSE178765	50	17.9305
consistency	pearson_clip	glm_residual	GSE178765	50	15.6572
consistency	sctransform	glm_residual	GSE178765	50	10.4764
consistency	pearson_analytic	glm_residual	GSE178765	50	16.15
consistency	rand_quantile	glm_residual	GSE178765	50	19.4772
consistency	pearson	glm_residual	GSE178765	50	14.3407
consistency	pearson_clip_hvg	glm_residual	GSE178765	50	11.322
consistency	pearson_clip_zscore	glm_residual	GSE178765	50	21.2281
consistency	pearson_clip_hvg_zscore	glm_residual	GSE178765	50	13.7629
consistency	sanity_map	latent_expr	GSE178765	50	18.9473
consistency	sanity_dists	latent_expr	GSE178765	50	12.0525
consistency	dino	latent_expr	GSE178765	50	20.2693
consistency	normalisr_norm	latent_expr	GSE178765	50	17.5437
consistency	glmpca	count_model	GSE178765	50	17.5897
consistency	newwave	count_model	GSE178765	50	16.9542
consistency	raw_counts	negative_control	GSE178765	50	9.58507
consistency	scaled_raw_counts	negative_control	GSE178765	50	7.21605
consistency	logp1	delta_method	GSE178765	100	22.1004
consistency	acosh	delta_method	GSE178765	100	21.8992
consistency	logp_alpha	delta_method	GSE178765	100	21.9847
consistency	logp_cpm	delta_method	GSE178765	100	19.1923
consistency	logp1_size_normed	delta_method	GSE178765	100	23.3844
consistency	logp1_hvg	delta_method	GSE178765	100	19.4506
consistency	logp1_zscore	delta_method	GSE178765	100	18.9433
consistency	logp1_hvg_zscore	delta_method	GSE178765	100	17.6638
consistency	pearson_clip	glm_residual	GSE178765	100	16.2029
consistency	sctransform	glm_residual	GSE178765	100	11.135
consistency	pearson_analytic	glm_residual	GSE178765	100	16.3536
consistency	rand_quantile	glm_residual	GSE178765	100	15.7956
consistency	pearson	glm_residual	GSE178765	100	15.6251
consistency	pearson_clip_hvg	glm_residual	GSE178765	100	11.2843
consistency	pearson_clip_zscore	glm_residual	GSE178765	100	19.5844
consistency	pearson_clip_hvg_zscore	glm_residual	GSE178765	100	12.6325
consistency	sanity_map	latent_expr	GSE178765	100	18.0267
consistency	sanity_dists	latent_expr	GSE178765	100	12.0525
consistency	dino	latent_expr	GSE178765	100	19.948
consistency	normalisr_norm	latent_expr	GSE178765	100	15.7671
consistency	glmpca	count_model	GSE178765	100	17.2415
consistency	newwave	count_model	GSE178765	100	14.6005
consistency	raw_counts	negative_control	GSE178765	100	9.78005
consistency	scaled_raw_counts	negative_control	GSE178765	100	7.58956
consistency	logp1	delta_method	GSE179714	5	18.8489
consistency	acosh	delta_method	GSE179714	5	21.3481
consistency	logp_alpha	delta_method	GSE179714	5	20.4164
consistency	logp_cpm	delta_method	GSE179714	5	23.8854
consistency	logp1_size_normed	delta_method	GSE179714	5	16.5632
consistency	logp1_hvg	delta_method	GSE179714	5	17.1337
consistency	logp1_zscore	delta_method	GSE179714	5	19.8775
consistency	logp1_hvg_zscore	delta_method	GSE179714	5	17.9361
consistency	pearson_clip	glm_residual	GSE179714	5	12.504
consistency	sctransform	glm_residual	GSE179714	5	6.10286
consistency	pearson_analytic	glm_residual	GSE179714	5	11.3276
consistency	rand_quantile	glm_residual	GSE179714	5	16.5273
consistency	pearson	glm_residual	GSE179714	5	5.36474
consistency	pearson_clip_hvg	glm_residual	GSE179714	5	5.81669
consistency	pearson_clip_zscore	glm_residual	GSE179714	5	18.9209
consistency	pearson_clip_hvg_zscore	glm_residual	GSE179714	5	7.72365
consistency	sanity_map	latent_expr	GSE179714	5	15.3181
consistency	sanity_dists	latent_expr	GSE179714	5	8.92485
consistency	dino	latent_expr	GSE179714	5	13.2834
consistency	normalisr_norm	latent_expr	GSE179714	5	7.71445
consistency	glmpca	count_model	GSE179714	5	8.91785
consistency	newwave	count_model	GSE179714	5	15.54
consistency	raw_counts	negative_control	GSE179714	5	5.03997
consistency	scaled_raw_counts	negative_control	GSE179714	5	2.82211
consistency	logp1	delta_method	GSE179714	10	22.3089
consistency	acosh	delta_method	GSE179714	10	24.3055
consistency	logp_alpha	delta_method	GSE179714	10	23.6896
consistency	logp_cpm	delta_method	GSE179714	10	26.3174
consistency	logp1_size_normed	delta_method	GSE179714	10	21.1351
consistency	logp1_hvg	delta_method	GSE179714	10	20.3558
consistency	logp1_zscore	delta_method	GSE179714	10	23.9681
consistency	logp1_hvg_zscore	delta_method	GSE179714	10	21.1607
consistency	pearson_clip	glm_residual	GSE179714	10	17.3858
consistency	sctransform	glm_residual	GSE179714	10	7.22155
consistency	pearson_analytic	glm_residual	GSE179714	10	13.6725
consistency	rand_quantile	glm_residual	GSE179714	10	18.9854
consistency	pearson	glm_residual	GSE179714	10	10.6748
consistency	pearson_clip_hvg	glm_residual	GSE179714	10	7.78943
consistency	pearson_clip_zscore	glm_residual	GSE179714	10	21.5566
consistency	pearson_clip_hvg_zscore	glm_residual	GSE179714	10	9.93763
consistency	sanity_map	latent_expr	GSE179714	10	18.8787
consistency	sanity_dists	latent_expr	GSE179714	10	8.92485
consistency	dino	latent_expr	GSE179714	10	16.2785
consistency	normalisr_norm	latent_expr	GSE179714	10	9.8181
consistency	glmpca	count_model	GSE179714	10	13.6667
consistency	newwave	count_model	GSE179714	10	17.3349
consistency	raw_counts	negative_control	GSE179714	10	7.6692
consistency	scaled_raw_counts	negative_control	GSE179714	10	4.76287
consistency	logp1	delta_method	GSE179714	50	22.0452
consistency	acosh	delta_method	GSE179714	50	23.9213
consistency	logp_alpha	delta_method	GSE179714	50	23.4005
consistency	logp_cpm	delta_method	GSE179714	50	25.1346
consistency	logp1_size_normed	delta_method	GSE179714	50	22.0645
consistency	logp1_hvg	delta_method	GSE179714	50	20.1366
consistency	logp1_zscore	delta_method	GSE179714	50	23.7661
consistency	logp1_hvg_zscore	delta_method	GSE179714	50	20.621
consistency	pearson_clip	glm_residual	GSE179714	50	16.2855
consistency	sctransform	glm_residual	GSE179714	50	8.68344
consistency	pearson_analytic	glm_residual	GSE179714	50	13.8649
consistency	rand_quantile	glm_residual	GSE179714	50	16.868
consistency	pearson	glm_residual	GSE179714	50	16.4756
consistency	pearson_clip_hvg	glm_residual	GSE179714	50	9.16499
consistency	pearson_clip_zscore	glm_residual	GSE179714	50	21.779
consistency	pearson_clip_hvg_zscore	glm_residual	GSE179714	50	11.2388
consistency	sanity_map	latent_expr	GSE179714	50	18.8329
consistency	sanity_dists	latent_expr	GSE179714	50	8.92485
consistency	dino	latent_expr	GSE179714	50	17.4583
consistency	normalisr_norm	latent_expr	GSE179714	50	9.21514
consistency	glmpca	count_model	GSE179714	50	18.0186
consistency	newwave	count_model	GSE179714	50	17.3647
consistency	raw_counts	negative_control	GSE179714	50	9.5568
consistency	scaled_raw_counts	negative_control	GSE179714	50	7.0665
consistency	logp1	delta_method	GSE179714	100	21.3519
consistency	acosh	delta_method	GSE179714	100	22.7068
consistency	logp_alpha	delta_method	GSE179714	100	22.2802
consistency	logp_cpm	delta_method	GSE179714	100	22.8624
consistency	logp1_size_normed	delta_method	GSE179714	100	22.1046
consistency	logp1_hvg	delta_method	GSE179714	100	19.5858
consistency	logp1_zscore	delta_method	GSE179714	100	21.8078
consistency	logp1_hvg_zscore	delta_method	GSE179714	100	19.0817
consistency	pearson_clip	glm_residual	GSE179714	100	14.8756
consistency	sctransform	glm_residual	GSE179714	100	8.85166
consistency	pearson_analytic	glm_residual	GSE179714	100	13.0198
consistency	rand_quantile	glm_residual	GSE179714	100	13.7162
consistency	pearson	glm_residual	GSE179714	100	15.0781
consistency	pearson_clip_hvg	glm_residual	GSE179714	100	8.41815
consistency	pearson_clip_zscore	glm_residual	GSE179714	100	19.6539
consistency	pearson_clip_hvg_zscore	glm_residual	GSE179714	100	10.1627
consistency	sanity_map	latent_expr	GSE179714	100	17.4466
consistency	sanity_dists	latent_expr	GSE179714	100	8.92485
consistency	dino	latent_expr	GSE179714	100	17.8425
consistency	normalisr_norm	latent_expr	GSE179714	100	7.34941
consistency	glmpca	count_model	GSE179714	100	15.9146
consistency	newwave	count_model	GSE179714	100	14.5815
consistency	raw_counts	negative_control	GSE179714	100	9.73906
consistency	scaled_raw_counts	negative_control	GSE179714	100	7.70813
consistency	logp1	delta_method	GSE179831	5	21.1572
consistency	acosh	delta_method	GSE179831	5	22.2685
consistency	logp_alpha	delta_method	GSE179831	5	20.5244
consistency	logp_cpm	delta_method	GSE179831	5	23.0607
consistency	logp1_size_normed	delta_method	GSE179831	5	10.3363
consistency	logp1_hvg	delta_method	GSE179831	5	14.2853
consistency	logp1_zscore	delta_method	GSE179831	5	22.6253
consistency	logp1_hvg_zscore	delta_method	GSE179831	5	15.7901
consistency	pearson_clip	glm_residual	GSE179831	5	15.7178
consistency	sctransform	glm_residual	GSE179831	5	3.55028
consistency	pearson_analytic	glm_residual	GSE179831	5	9.9819
consistency	rand_quantile	glm_residual	GSE179831	5	18.2794
consistency	pearson	glm_residual	GSE179831	5	4.24034
consistency	pearson_clip_hvg	glm_residual	GSE179831	5	4.8191
consistency	pearson_clip_zscore	glm_residual	GSE179831	5	20.6441
consistency	pearson_clip_hvg_zscore	glm_residual	GSE179831	5	9.48209
consistency	sanity_map	latent_expr	GSE179831	5	8.31496
consistency	sanity_dists	latent_expr	GSE179831	5	11.5851
consistency	dino	latent_expr	GSE179831	5	16.0857
consistency	normalisr_norm	latent_expr	GSE179831	5	15.8731
consistency	glmpca	count_model	GSE179831	5	6.91638
consistency	newwave	count_model	GSE179831	5	11.7406
consistency	raw_counts	negative_control	GSE179831	5	7.79453
consistency	scaled_raw_counts	negative_control	GSE179831	5	2.53855
consistency	logp1	delta_method	GSE179831	10	21.9902
consistency	acosh	delta_method	GSE179831	10	23.2831
consistency	logp_alpha	delta_method	GSE179831	10	21.2199
consistency	logp_cpm	delta_method	GSE179831	10	26.0603
consistency	logp1_size_normed	delta_method	GSE179831	10	10.7742
consistency	logp1_hvg	delta_method	GSE179831	10	16.8922
consistency	logp1_zscore	delta_method	GSE179831	10	24.5617
consistency	logp1_hvg_zscore	delta_method	GSE179831	10	18.4762
consistency	pearson_clip	glm_residual	GSE179831	10	13.3251
consistency	sctransform	glm_residual	GSE179831	10	3.88541
consistency	pearson_analytic	glm_residual	GSE179831	10	12.0912
consistency	rand_quantile	glm_residual	GSE179831	10	19.0702
consistency	pearson	glm_residual	GSE179831	10	7.21576
consistency	pearson_clip_hvg	glm_residual	GSE179831	10	4.68818
consistency	pearson_clip_zscore	glm_residual	GSE179831	10	22.9414
consistency	pearson_clip_hvg_zscore	glm_residual	GSE179831	10	11.1374
consistency	sanity_map	latent_expr	GSE179831	10	9.30972
consistency	sanity_dists	latent_expr	GSE179831	10	11.5851
consistency	dino	latent_expr	GSE179831	10	17.4757
consistency	normalisr_norm	latent_expr	GSE179831	10	18.0527
consistency	glmpca	count_model	GSE179831	10	12.24
consistency	newwave	count_model	GSE179831	10	9.72013
consistency	raw_counts	negative_control	GSE179831	10	9.02665
consistency	scaled_raw_counts	negative_control	GSE179831	10	3.99197
consistency	logp1	delta_method	GSE179831	50	22.5014
consistency	acosh	delta_method	GSE179831	50	23.2765
consistency	logp_alpha	delta_method	GSE179831	50	22.0926
consistency	logp_cpm	delta_method	GSE179831	50	22.8106
consistency	logp1_size_normed	delta_method	GSE179831	50	14.3594
consistency	logp1_hvg	delta_method	GSE179831	50	17.541
consistency	logp1_zscore	delta_method	GSE179831	50	22.148
consistency	logp1_hvg_zscore	delta_method	GSE179831	50	18.0657
consistency	pearson_clip	glm_residual	GSE179831	50	5.8006
consistency	sctransform	glm_residual	GSE179831	50	3.52534
consistency	pearson_analytic	glm_residual	GSE179831	50	7.08824
consistency	rand_quantile	glm_residual	GSE179831	50	15.5037
consistency	pearson	glm_residual	GSE179831	50	6.70413
consistency	pearson_clip_hvg	glm_residual	GSE179831	50	2.85354
consistency	pearson_clip_zscore	glm_residual	GSE179831	50	22.4245
consistency	pearson_clip_hvg_zscore	glm_residual	GSE179831	50	10.6158
consistency	sanity_map	latent_expr	GSE179831	50	4.15914
consistency	sanity_dists	latent_expr	GSE179831	50	11.5851
consistency	dino	latent_expr	GSE179831	50	18.3048
consistency	normalisr_norm	latent_expr	GSE179831	50	12.7322
consistency	glmpca	count_model	GSE179831	50	15.4644
consistency	newwave	count_model	GSE179831	50	8.47778
consistency	raw_counts	negative_control	GSE179831	50	10.4634
consistency	scaled_raw_counts	negative_control	GSE179831	50	6.04605
consistency	logp1	delta_method	GSE179831	100	21.7961
consistency	acosh	delta_method	GSE179831	100	22.1587
consistency	logp_alpha	delta_method	GSE179831	100	21.5166
consistency	logp_cpm	delta_method	GSE179831	100	19.6837
consistency	logp1_size_normed	delta_method	GSE179831	100	18.5684
consistency	logp1_hvg	delta_method	GSE179831	100	17.2503
consistency	logp1_zscore	delta_method	GSE179831	100	19.0373
consistency	logp1_hvg_zscore	delta_method	GSE179831	100	17.205
consistency	pearson_clip	glm_residual	GSE179831	100	5.20167
consistency	sctransform	glm_residual	GSE179831	100	3.74336
consistency	pearson_analytic	glm_residual	GSE179831	100	6.43404
consistency	rand_quantile	glm_residual	GSE179831	100	12.1382
consistency	pearson	glm_residual	GSE179831	100	5.17109
consistency	pearson_clip_hvg	glm_residual	GSE179831	100	2.7814
consistency	pearson_clip_zscore	glm_residual	GSE179831	100	19.2404
consistency	pearson_clip_hvg_zscore	glm_residual	GSE179831	100	9.07415
consistency	sanity_map	latent_expr	GSE179831	100	4.03643
consistency	sanity_dists	latent_expr	GSE179831	100	11.5851
consistency	dino	latent_expr	GSE179831	100	17.5676
consistency	normalisr_norm	latent_expr	GSE179831	100	8.89825
consistency	glmpca	count_model	GSE179831	100	15.1368
consistency	newwave	count_model	GSE179831	100	7.41109
consistency	raw_counts	negative_control	GSE179831	100	10.6188
consistency	scaled_raw_counts	negative_control	GSE179831	100	6.36516
consistency	logp1	delta_method	GSE184806	5	7.24616
consistency	acosh	delta_method	GSE184806	5	9.88659
consistency	logp_alpha	delta_method	GSE184806	5	7.36396
consistency	logp_cpm	delta_method	GSE184806	5	11.1649
consistency	logp1_size_normed	delta_method	GSE184806	5	9.51704
consistency	logp1_hvg	delta_method	GSE184806	5	6.52564
consistency	logp1_zscore	delta_method	GSE184806	5	10.5441
consistency	logp1_hvg_zscore	delta_method	GSE184806	5	7.13847
consistency	pearson_clip	glm_residual	GSE184806	5	4.38398
consistency	sctransform	glm_residual	GSE184806	5	1.23628
consistency	pearson_analytic	glm_residual	GSE184806	5	4.6893
consistency	rand_quantile	glm_residual	GSE184806	5	7.1422
consistency	pearson	glm_residual	GSE184806	5	1.89411
consistency	pearson_clip_hvg	glm_residual	GSE184806	5	1.70996
consistency	pearson_clip_zscore	glm_residual	GSE184806	5	9.40755
consistency	pearson_clip_hvg_zscore	glm_residual	GSE184806	5	3.92111
consistency	sanity_map	latent_expr	GSE184806	5	5.10478
consistency	sanity_dists	latent_expr	GSE184806	5	5.69454
consistency	dino	latent_expr	GSE184806	5	6.19248
consistency	normalisr_norm	latent_expr	GSE184806	5	7.23814
consistency	glmpca	count_model	GSE184806	5	5.36016
consistency	newwave	count_model	GSE184806	5	6.72525
consistency	raw_counts	negative_control	GSE184806	5	1.58619
consistency	scaled_raw_counts	negative_control	GSE184806	5	0.743488
consistency	logp1	delta_method	GSE184806	10	11.2955
consistency	acosh	delta_method	GSE184806	10	12.9222
consistency	logp_alpha	delta_method	GSE184806	10	11.4963
consistency	logp_cpm	delta_method	GSE184806	10	13.4986
consistency	logp1_size_normed	delta_method	GSE184806	10	11.8935
consistency	logp1_hvg	delta_method	GSE184806	10	9.20887
consistency	logp1_zscore	delta_method	GSE184806	10	13.5318
consistency	logp1_hvg_zscore	delta_method	GSE184806	10	10.2113
consistency	pearson_clip	glm_residual	GSE184806	10	5.70412
consistency	sctransform	glm_residual	GSE184806	10	2.35498
consistency	pearson_analytic	glm_residual	GSE184806	10	5.18686
consistency	rand_quantile	glm_residual	GSE184806	10	9.47756
consistency	pearson	glm_residual	GSE184806	10	4.64843
consistency	pearson_clip_hvg	glm_residual	GSE184806	10	2.53025
consistency	pearson_clip_zscore	glm_residual	GSE184806	10	12.525
consistency	pearson_clip_hvg_zscore	glm_residual	GSE184806	10	5.04246
consistency	sanity_map	latent_expr	GSE184806	10	6.0871
consistency	sanity_dists	latent_expr	GSE184806	10	5.69454
consistency	dino	latent_expr	GSE184806	10	7.95479
consistency	normalisr_norm	latent_expr	GSE184806	10	8.87903
consistency	glmpca	count_model	GSE184806	10	7.35068
consistency	newwave	count_model	GSE184806	10	8.55705
consistency	raw_counts	negative_control	GSE184806	10	2.37296
consistency	scaled_raw_counts	negative_control	GSE184806	10	1.32541
consistency	logp1	delta_method	GSE184806	50	13.4973
consistency	acosh	delta_method	GSE184806	50	14.1859
consistency	logp_alpha	delta_method	GSE184806	50	13.6285
consistency	logp_cpm	delta_method	GSE184806	50	12.3425
consistency	logp1_size_normed	delta_method	GSE184806	50	14.1124
consistency	logp1_hvg	delta_method	GSE184806	50	11.5944
consistency	logp1_zscore	delta_method	GSE184806	50	14.2131
consistency	logp1_hvg_zscore	delta_method	GSE184806	50	11.1594
consistency	pearson_clip	glm_residual	GSE184806	50	8.99437
consistency	sctransform	glm_residual	GSE184806	50	5.2551
consistency	pearson_analytic	glm_residual	GSE184806	50	8.02569
consistency	rand_quantile	glm_residual	GSE184806	50	9.51648
consistency	pearson	glm_residual	GSE184806	50	9.06334
consistency	pearson_clip_hvg	glm_residual	GSE184806	50	4.12795
consistency	pearson_clip_zscore	glm_residual	GSE184806	50	13.4476
consistency	pearson_clip_hvg_zscore	glm_residual	GSE184806	50	5.83842
consistency	sanity_map	latent_expr	GSE184806	50	6.72385
consistency	sanity_dists	latent_expr	GSE184806	50	5.69454
consistency	dino	latent_expr	GSE184806	50	10.3992
consistency	normalisr_norm	latent_expr	GSE184806	50	9.4352
consistency	glmpca	count_model	GSE184806	50	11.3061
consistency	newwave	count_model	GSE184806	50	7.44975
consistency	raw_counts	negative_control	GSE184806	50	3.65441
consistency	scaled_raw_counts	negative_control	GSE184806	50	2.63859
consistency	logp1	delta_method	GSE184806	100	12.9112
consistency	acosh	delta_method	GSE184806	100	12.9378
consistency	logp_alpha	delta_method	GSE184806	100	12.9931
consistency	logp_cpm	delta_method	GSE184806	100	9.99126
consistency	logp1_size_normed	delta_method	GSE184806	100	13.9029
consistency	logp1_hvg	delta_method	GSE184806	100	11.2334
consistency	logp1_zscore	delta_method	GSE184806	100	12.3612
consistency	logp1_hvg_zscore	delta_method	GSE184806	100	10.0463
consistency	pearson_clip	glm_residual	GSE184806	100	8.14505
consistency	sctransform	glm_residual	GSE184806	100	5.12247
consistency	pearson_analytic	glm_residual	GSE184806	100	8.05282
consistency	rand_quantile	glm_residual	GSE184806	100	6.89052
consistency	pearson	glm_residual	GSE184806	100	8.51681
consistency	pearson_clip_hvg	glm_residual	GSE184806	100	3.70638
consistency	pearson_clip_zscore	glm_residual	GSE184806	100	11.8389
consistency	pearson_clip_hvg_zscore	glm_residual	GSE184806	100	5.13553
consistency	sanity_map	latent_expr	GSE184806	100	6.12855
consistency	sanity_dists	latent_expr	GSE184806	100	5.69454
consistency	dino	latent_expr	GSE184806	100	10.1737
consistency	normalisr_norm	latent_expr	GSE184806	100	7.51806
consistency	glmpca	count_model	GSE184806	100	11.9166
consistency	raw_counts	negative_control	GSE184806	100	3.81478
consistency	scaled_raw_counts	negative_control	GSE184806	100	2.91791
downsampling	logp1	delta_method	mcSCRB	5	13.379
downsampling	acosh	delta_method	mcSCRB	5	13.396
downsampling	logp_alpha	delta_method	mcSCRB	5	13.4499
downsampling	logp_cpm	delta_method	mcSCRB	5	12.312
downsampling	logp1_size_normed	delta_method	mcSCRB	5	10.2909
downsampling	logp1_hvg	delta_method	mcSCRB	5	12.7183
downsampling	logp1_zscore	delta_method	mcSCRB	5	13.0835
downsampling	logp1_hvg_zscore	delta_method	mcSCRB	5	12.5868
downsampling	pearson_clip	glm_residual	mcSCRB	5	12.6351
downsampling	sctransform	glm_residual	mcSCRB	5	13.7326
downsampling	pearson_analytic	glm_residual	mcSCRB	5	13.7578
downsampling	rand_quantile	glm_residual	mcSCRB	5	11.4878
downsampling	pearson	glm_residual	mcSCRB	5	13.0506
downsampling	pearson_clip_hvg	glm_residual	mcSCRB	5	8.923
downsampling	pearson_clip_zscore	glm_residual	mcSCRB	5	12.2833
downsampling	pearson_clip_hvg_zscore	glm_residual	mcSCRB	5	8.89276
downsampling	sanity_map	latent_expr	mcSCRB	5	11.1132
downsampling	sanity_dists	latent_expr	mcSCRB	5	10.0707
downsampling	dino	latent_expr	mcSCRB	5	13.5996
downsampling	normalisr_norm	latent_expr	mcSCRB	5	11.0252
downsampling	glmpca	count_model	mcSCRB	5	12.8164
downsampling	newwave	count_model	mcSCRB	5	13.0243
downsampling	raw_counts	negative_control	mcSCRB	5	6.41077
downsampling	scaled_raw_counts	negative_control	mcSCRB	5	6.95187
downsampling	logp1	delta_method	mcSCRB	10	14.3909
downsampling	acosh	delta_method	mcSCRB	10	14.2679
downsampling	logp_alpha	delta_method	mcSCRB	10	14.5857
downsampling	logp_cpm	delta_method	mcSCRB	10	12.413
downsampling	logp1_size_normed	delta_method	mcSCRB	10	13.0776
downsampling	logp1_hvg	delta_method	mcSCRB	10	14.1497
downsampling	logp1_zscore	delta_method	mcSCRB	10	13.1058
downsampling	logp1_hvg_zscore	delta_method	mcSCRB	10	13.7346
downsampling	pearson_clip	glm_residual	mcSCRB	10	12.6089
downsampling	sctransform	glm_residual	mcSCRB	10	12.1313
downsampling	pearson_analytic	glm_residual	mcSCRB	10	12.9934
downsampling	rand_quantile	glm_residual	mcSCRB	10	10.7201
downsampling	pearson	glm_residual	mcSCRB	10	13.3154
downsampling	pearson_clip_hvg	glm_residual	mcSCRB	10	11.7471
downsampling	pearson_clip_zscore	glm_residual	mcSCRB	10	12.0429
downsampling	pearson_clip_hvg_zscore	glm_residual	mcSCRB	10	11.0992
downsampling	sanity_map	latent_expr	mcSCRB	10	14.0859
downsampling	sanity_dists	latent_expr	mcSCRB	10	11.2813
downsampling	dino	latent_expr	mcSCRB	10	14.362
downsampling	normalisr_norm	latent_expr	mcSCRB	10	11.6382
downsampling	glmpca	count_model	mcSCRB	10	12.0689
downsampling	newwave	count_model	mcSCRB	10	12.8148
downsampling	raw_counts	negative_control	mcSCRB	10	7.08098
downsampling	scaled_raw_counts	negative_control	mcSCRB	10	7.77605
downsampling	logp1	delta_method	mcSCRB	50	4.39023
downsampling	acosh	delta_method	mcSCRB	50	3.92982
downsampling	logp_alpha	delta_method	mcSCRB	50	4.15951
downsampling	logp_cpm	delta_method	mcSCRB	50	2.52465
downsampling	logp1_size_normed	delta_method	mcSCRB	50	5.98367
downsampling	logp1_hvg	delta_method	mcSCRB	50	4.55134
downsampling	logp1_zscore	delta_method	mcSCRB	50	3.91558
downsampling	logp1_hvg_zscore	delta_method	mcSCRB	50	4.42403
downsampling	pearson_clip	glm_residual	mcSCRB	50	3.66385
downsampling	sctransform	glm_residual	mcSCRB	50	2.99095
downsampling	pearson_analytic	glm_residual	mcSCRB	50	3.66023
downsampling	rand_quantile	glm_residual	mcSCRB	50	3.07436
downsampling	pearson	glm_residual	mcSCRB	50	3.8577
downsampling	pearson_clip_hvg	glm_residual	mcSCRB	50	3.85565
downsampling	pearson_clip_zscore	glm_residual	mcSCRB	50	3.45045
downsampling	pearson_clip_hvg_zscore	glm_residual	mcSCRB	50	3.73757
downsampling	sanity_map	latent_expr	mcSCRB	50	3.71977
downsampling	sanity_dists	latent_expr	mcSCRB	50	4.39987
downsampling	dino	latent_expr	mcSCRB	50	4.0122
downsampling	normalisr_norm	latent_expr	mcSCRB	50	2.14706
downsampling	glmpca	count_model	mcSCRB	50	2.83407
downsampling	newwave	count_model	mcSCRB	50	2.03633
downsampling	raw_counts	negative_control	mcSCRB	50	3.11618
downsampling	scaled_raw_counts	negative_control	mcSCRB	50	3.83274
downsampling	logp1	delta_method	mcSCRB	100	1.73244
downsampling	acosh	delta_method	mcSCRB	100	1.98039
downsampling	logp_alpha	delta_method	mcSCRB	100	1.76134
downsampling	logp_cpm	delta_method	mcSCRB	100	1.44401
downsampling	logp1_size_normed	delta_method	mcSCRB	100	1.65546
downsampling	logp1_hvg	delta_method	mcSCRB	100	1.83967
downsampling	logp1_zscore	delta_method	mcSCRB	100	2.48527
downsampling	logp1_hvg_zscore	delta_method	mcSCRB	100	1.81075
downsampling	pearson_clip	glm_residual	mcSCRB	100	2.39312
downsampling	sctransform	glm_residual	mcSCRB	100	1.96461
downsampling	pearson_analytic	glm_residual	mcSCRB	100	2.3219
downsampling	rand_quantile	glm_residual	mcSCRB	100	1.17908
downsampling	pearson	glm_residual	mcSCRB	100	2.44423
downsampling	pearson_clip_hvg	glm_residual	mcSCRB	100	1.415
downsampling	pearson_clip_zscore	glm_residual	mcSCRB	100	2.17066
downsampling	pearson_clip_hvg_zscore	glm_residual	mcSCRB	100	1.61607
downsampling	sanity_map	latent_expr	mcSCRB	100	1.65531
downsampling	sanity_dists	latent_expr	mcSCRB	100	2.4178
downsampling	dino	latent_expr	mcSCRB	100	2.0516
downsampling	normalisr_norm	latent_expr	mcSCRB	100	0.404302
downsampling	glmpca	count_model	mcSCRB	100	1.35303
downsampling	newwave	count_model	mcSCRB	100	0.582461
downsampling	raw_counts	negative_control	mcSCRB	100	1.81435
downsampling	scaled_raw_counts	negative_control	mcSCRB	100	2.29813
downsampling	logp1	delta_method	smartSeq3_fibroblasts	5	5.25085
downsampling	acosh	delta_method	smartSeq3_fibroblasts	5	4.96065
downsampling	logp_alpha	delta_method	smartSeq3_fibroblasts	5	5.37219
downsampling	logp_cpm	delta_method	smartSeq3_fibroblasts	5	4.29899
downsampling	logp1_size_normed	delta_method	smartSeq3_fibroblasts	5	4.44394
downsampling	logp1_hvg	delta_method	smartSeq3_fibroblasts	5	4.75934
downsampling	logp1_zscore	delta_method	smartSeq3_fibroblasts	5	4.41661
downsampling	logp1_hvg_zscore	delta_method	smartSeq3_fibroblasts	5	4.63117
downsampling	pearson_clip	glm_residual	smartSeq3_fibroblasts	5	5.67094
downsampling	sctransform	glm_residual	smartSeq3_fibroblasts	5	6.05128
downsampling	pearson_analytic	glm_residual	smartSeq3_fibroblasts	5	5.6466
downsampling	rand_quantile	glm_residual	smartSeq3_fibroblasts	5	5.43054
downsampling	pearson	glm_residual	smartSeq3_fibroblasts	5	5.56591
downsampling	pearson_clip_hvg	glm_residual	smartSeq3_fibroblasts	5	5.32653
downsampling	pearson_clip_zscore	glm_residual	smartSeq3_fibroblasts	5	5.46268
downsampling	pearson_clip_hvg_zscore	glm_residual	smartSeq3_fibroblasts	5	5.15176
downsampling	sanity_map	latent_expr	smartSeq3_fibroblasts	5	5.69811
downsampling	sanity_dists	latent_expr	smartSeq3_fibroblasts	5	4.04502
downsampling	dino	latent_expr	smartSeq3_fibroblasts	5	5.55912
downsampling	normalisr_norm	latent_expr	smartSeq3_fibroblasts	5	4.55084
downsampling	glmpca	count_model	smartSeq3_fibroblasts	5	5.48819
downsampling	newwave	count_model	smartSeq3_fibroblasts	5	5.85935
downsampling	raw_counts	negative_control	smartSeq3_fibroblasts	5	3.21453
downsampling	scaled_raw_counts	negative_control	smartSeq3_fibroblasts	5	3.83698
downsampling	logp1	delta_method	smartSeq3_fibroblasts	10	6.79446
downsampling	acosh	delta_method	smartSeq3_fibroblasts	10	6.61534
downsampling	logp_alpha	delta_method	smartSeq3_fibroblasts	10	7.0085
downsampling	logp_cpm	delta_method	smartSeq3_fibroblasts	10	5.97083
downsampling	logp1_size_normed	delta_method	smartSeq3_fibroblasts	10	5.52631
downsampling	logp1_hvg	delta_method	smartSeq3_fibroblasts	10	6.17136
downsampling	logp1_zscore	delta_method	smartSeq3_fibroblasts	10	6.95708
downsampling	logp1_hvg_zscore	delta_method	smartSeq3_fibroblasts	10	5.74875
downsampling	pearson_clip	glm_residual	smartSeq3_fibroblasts	10	8.21742
downsampling	sctransform	glm_residual	smartSeq3_fibroblasts	10	8.38039
downsampling	pearson_analytic	glm_residual	smartSeq3_fibroblasts	10	8.24786
downsampling	rand_quantile	glm_residual	smartSeq3_fibroblasts	10	6.70025
downsampling	pearson	glm_residual	smartSeq3_fibroblasts	10	8.18588
downsampling	pearson_clip_hvg	glm_residual	smartSeq3_fibroblasts	10	7.08719
downsampling	pearson_clip_zscore	glm_residual	smartSeq3_fibroblasts	10	7.79599
downsampling	pearson_clip_hvg_zscore	glm_residual	smartSeq3_fibroblasts	10	6.92316
downsampling	sanity_map	latent_expr	smartSeq3_fibroblasts	10	7.84964
downsampling	sanity_dists	latent_expr	smartSeq3_fibroblasts	10	5.20561
downsampling	dino	latent_expr	smartSeq3_fibroblasts	10	7.58187
downsampling	normalisr_norm	latent_expr	smartSeq3_fibroblasts	10	6.58544
downsampling	glmpca	count_model	smartSeq3_fibroblasts	10	6.57897
downsampling	newwave	count_model	smartSeq3_fibroblasts	10	7.94928
downsampling	raw_counts	negative_control	smartSeq3_fibroblasts	10	4.32625
downsampling	scaled_raw_counts	negative_control	smartSeq3_fibroblasts	10	4.65912
downsampling	logp1	delta_method	smartSeq3_fibroblasts	50	2.7262
downsampling	acosh	delta_method	smartSeq3_fibroblasts	50	3.19535
downsampling	logp_alpha	delta_method	smartSeq3_fibroblasts	50	2.89086
downsampling	logp_cpm	delta_method	smartSeq3_fibroblasts	50	4.21271
downsampling	logp1_size_normed	delta_method	smartSeq3_fibroblasts	50	2.87205
downsampling	logp1_hvg	delta_method	smartSeq3_fibroblasts	50	2.41067
downsampling	logp1_zscore	delta_method	smartSeq3_fibroblasts	50	4.50732
downsampling	logp1_hvg_zscore	delta_method	smartSeq3_fibroblasts	50	2.17921
downsampling	pearson_clip	glm_residual	smartSeq3_fibroblasts	50	6.36546
downsampling	sctransform	glm_residual	smartSeq3_fibroblasts	50	6.59791
downsampling	pearson_analytic	glm_residual	smartSeq3_fibroblasts	50	6.59243
downsampling	rand_quantile	glm_residual	smartSeq3_fibroblasts	50	3.77517
downsampling	pearson	glm_residual	smartSeq3_fibroblasts	50	6.37054
downsampling	pearson_clip_hvg	glm_residual	smartSeq3_fibroblasts	50	5.15988
downsampling	pearson_clip_zscore	glm_residual	smartSeq3_fibroblasts	50	6.0699
downsampling	pearson_clip_hvg_zscore	glm_residual	smartSeq3_fibroblasts	50	4.68483
downsampling	sanity_map	latent_expr	smartSeq3_fibroblasts	50	6.88985
downsampling	sanity_dists	latent_expr	smartSeq3_fibroblasts	50	4.50157
downsampling	dino	latent_expr	smartSeq3_fibroblasts	50	3.20764
downsampling	normalisr_norm	latent_expr	smartSeq3_fibroblasts	50	5.49
downsampling	glmpca	count_model	smartSeq3_fibroblasts	50	3.73975
downsampling	newwave	count_model	smartSeq3_fibroblasts	50	4.8744
downsampling	raw_counts	negative_control	smartSeq3_fibroblasts	50	4.00836
downsampling	scaled_raw_counts	negative_control	smartSeq3_fibroblasts	50	3.07216
downsampling	logp1	delta_method	smartSeq3_fibroblasts	100	1.19965
downsampling	acosh	delta_method	smartSeq3_fibroblasts	100	1.67848
downsampling	logp_alpha	delta_method	smartSeq3_fibroblasts	100	1.22129
downsampling	logp_cpm	delta_method	smartSeq3_fibroblasts	100	2.23494
downsampling	logp1_size_normed	delta_method	smartSeq3_fibroblasts	100	1.54923
downsampling	logp1_hvg	delta_method	smartSeq3_fibroblasts	100	1.07235
downsampling	logp1_zscore	delta_method	smartSeq3_fibroblasts	100	2.23874
downsampling	logp1_hvg_zscore	delta_method	smartSeq3_fibroblasts	100	1.00175
downsampling	pearson_clip	glm_residual	smartSeq3_fibroblasts	100	3.3746
downsampling	sctransform	glm_residual	smartSeq3_fibroblasts	100	3.55498
downsampling	pearson_analytic	glm_residual	smartSeq3_fibroblasts	100	3.53853
downsampling	rand_quantile	glm_residual	smartSeq3_fibroblasts	100	2.32837
downsampling	pearson	glm_residual	smartSeq3_fibroblasts	100	3.49836
downsampling	pearson_clip_hvg	glm_residual	smartSeq3_fibroblasts	100	3.15711
downsampling	pearson_clip_zscore	glm_residual	smartSeq3_fibroblasts	100	3.24547
downsampling	pearson_clip_hvg_zscore	glm_residual	smartSeq3_fibroblasts	100	2.84674
downsampling	sanity_map	latent_expr	smartSeq3_fibroblasts	100	4.53303
downsampling	sanity_dists	latent_expr	smartSeq3_fibroblasts	100	3.1614
downsampling	dino	latent_expr	smartSeq3_fibroblasts	100	1.33935
downsampling	normalisr_norm	latent_expr	smartSeq3_fibroblasts	100	2.8283
downsampling	glmpca	count_model	smartSeq3_fibroblasts	100	2.02674
downsampling	newwave	count_model	smartSeq3_fibroblasts	100	2.47136
downsampling	raw_counts	negative_control	smartSeq3_fibroblasts	100	2.83415
downsampling	scaled_raw_counts	negative_control	smartSeq3_fibroblasts	100	2.18678
downsampling	logp1	delta_method	smartSeq3_fibroblasts_alt	5	2.68112
downsampling	acosh	delta_method	smartSeq3_fibroblasts_alt	5	2.69416
downsampling	logp_alpha	delta_method	smartSeq3_fibroblasts_alt	5	2.59796
downsampling	logp_cpm	delta_method	smartSeq3_fibroblasts_alt	5	2.53397
downsampling	logp1_size_normed	delta_method	smartSeq3_fibroblasts_alt	5	0.455816
downsampling	logp1_hvg	delta_method	smartSeq3_fibroblasts_alt	5	2.27798
downsampling	logp1_zscore	delta_method	smartSeq3_fibroblasts_alt	5	2.78303
downsampling	logp1_hvg_zscore	delta_method	smartSeq3_fibroblasts_alt	5	2.16371
downsampling	pearson_clip	glm_residual	smartSeq3_fibroblasts_alt	5	2.79436
downsampling	sctransform	glm_residual	smartSeq3_fibroblasts_alt	5	2.7328
downsampling	pearson_analytic	glm_residual	smartSeq3_fibroblasts_alt	5	2.77216
downsampling	rand_quantile	glm_residual	smartSeq3_fibroblasts_alt	5	2.51081
downsampling	pearson	glm_residual	smartSeq3_fibroblasts_alt	5	2.51325
downsampling	pearson_clip_hvg	glm_residual	smartSeq3_fibroblasts_alt	5	2.41556
downsampling	pearson_clip_zscore	glm_residual	smartSeq3_fibroblasts_alt	5	2.73122
downsampling	pearson_clip_hvg_zscore	glm_residual	smartSeq3_fibroblasts_alt	5	2.50825
downsampling	sanity_map	latent_expr	smartSeq3_fibroblasts_alt	5	2.49219
downsampling	sanity_dists	latent_expr	smartSeq3_fibroblasts_alt	5	1.47914
downsampling	dino	latent_expr	smartSeq3_fibroblasts_alt	5	2.63865
downsampling	normalisr_norm	latent_expr	smartSeq3_fibroblasts_alt	5	0.91459
downsampling	glmpca	count_model	smartSeq3_fibroblasts_alt	5	2.51963
downsampling	newwave	count_model	smartSeq3_fibroblasts_alt	5	2.65435
downsampling	raw_counts	negative_control	smartSeq3_fibroblasts_alt	5	1.32803
downsampling	scaled_raw_counts	negative_control	smartSeq3_fibroblasts_alt	5	0.417723
downsampling	logp1	delta_method	smartSeq3_fibroblasts_alt	10	3.12202
downsampling	acosh	delta_method	smartSeq3_fibroblasts_alt	10	3.18329
downsampling	logp_alpha	delta_method	smartSeq3_fibroblasts_alt	10	3.02243
downsampling	logp_cpm	delta_method	smartSeq3_fibroblasts_alt	10	2.944
downsampling	logp1_size_normed	delta_method	smartSeq3_fibroblasts_alt	10	0.603099
downsampling	logp1_hvg	delta_method	smartSeq3_fibroblasts_alt	10	2.7326
downsampling	logp1_zscore	delta_method	smartSeq3_fibroblasts_alt	10	3.05491
downsampling	logp1_hvg_zscore	delta_method	smartSeq3_fibroblasts_alt	10	2.66874
downsampling	pearson_clip	glm_residual	smartSeq3_fibroblasts_alt	10	3.04106
downsampling	sctransform	glm_residual	smartSeq3_fibroblasts_alt	10	2.93733
downsampling	pearson_analytic	glm_residual	smartSeq3_fibroblasts_alt	10	3.02874
downsampling	rand_quantile	glm_residual	smartSeq3_fibroblasts_alt	10	2.3281
downsampling	pearson	glm_residual	smartSeq3_fibroblasts_alt	10	2.9674
downsampling	pearson_clip_hvg	glm_residual	smartSeq3_fibroblasts_alt	10	2.55935
downsampling	pearson_clip_zscore	glm_residual	smartSeq3_fibroblasts_alt	10	2.7994
downsampling	pearson_clip_hvg_zscore	glm_residual	smartSeq3_fibroblasts_alt	10	2.64507
downsampling	sanity_map	latent_expr	smartSeq3_fibroblasts_alt	10	2.51353
downsampling	sanity_dists	latent_expr	smartSeq3_fibroblasts_alt	10	1.56198
downsampling	dino	latent_expr	smartSeq3_fibroblasts_alt	10	2.94613
downsampling	normalisr_norm	latent_expr	smartSeq3_fibroblasts_alt	10	0.956818
downsampling	glmpca	count_model	smartSeq3_fibroblasts_alt	10	2.77505
downsampling	newwave	count_model	smartSeq3_fibroblasts_alt	10	2.81688
downsampling	raw_counts	negative_control	smartSeq3_fibroblasts_alt	10	1.57029
downsampling	scaled_raw_counts	negative_control	smartSeq3_fibroblasts_alt	10	0.598721
downsampling	logp1	delta_method	smartSeq3_fibroblasts_alt	50	3.75409
downsampling	acosh	delta_method	smartSeq3_fibroblasts_alt	50	3.70744
downsampling	logp_alpha	delta_method	smartSeq3_fibroblasts_alt	50	3.97413
downsampling	logp_cpm	delta_method	smartSeq3_fibroblasts_alt	50	3.09539
downsampling	logp1_size_normed	delta_method	smartSeq3_fibroblasts_alt	50	4.19111
downsampling	logp1_hvg	delta_method	smartSeq3_fibroblasts_alt	50	3.3928
downsampling	logp1_zscore	delta_method	smartSeq3_fibroblasts_alt	50	3.48738
downsampling	logp1_hvg_zscore	delta_method	smartSeq3_fibroblasts_alt	50	2.97379
downsampling	pearson_clip	glm_residual	smartSeq3_fibroblasts_alt	50	3.61035
downsampling	sctransform	glm_residual	smartSeq3_fibroblasts_alt	50	3.36482
downsampling	pearson_analytic	glm_residual	smartSeq3_fibroblasts_alt	50	3.67028
downsampling	rand_quantile	glm_residual	smartSeq3_fibroblasts_alt	50	2.1244
downsampling	pearson	glm_residual	smartSeq3_fibroblasts_alt	50	3.88585
downsampling	pearson_clip_hvg	glm_residual	smartSeq3_fibroblasts_alt	50	3.87263
downsampling	pearson_clip_zscore	glm_residual	smartSeq3_fibroblasts_alt	50	3.00419
downsampling	pearson_clip_hvg_zscore	glm_residual	smartSeq3_fibroblasts_alt	50	3.77995
downsampling	sanity_map	latent_expr	smartSeq3_fibroblasts_alt	50	3.55933
downsampling	sanity_dists	latent_expr	smartSeq3_fibroblasts_alt	50	2.62411
downsampling	dino	latent_expr	smartSeq3_fibroblasts_alt	50	3.92529
downsampling	normalisr_norm	latent_expr	smartSeq3_fibroblasts_alt	50	1.19714
downsampling	glmpca	count_model	smartSeq3_fibroblasts_alt	50	2.30261
downsampling	newwave	count_model	smartSeq3_fibroblasts_alt	50	1.72663
downsampling	raw_counts	negative_control	smartSeq3_fibroblasts_alt	50	2.53754
downsampling	scaled_raw_counts	negative_control	smartSeq3_fibroblasts_alt	50	2.80553
downsampling	logp1	delta_method	smartSeq3_fibroblasts_alt	100	2.13727
downsampling	acosh	delta_method	smartSeq3_fibroblasts_alt	100	2.13407
downsampling	logp_alpha	delta_method	smartSeq3_fibroblasts_alt	100	2.28769
downsampling	logp_cpm	delta_method	smartSeq3_fibroblasts_alt	100	1.95279
downsampling	logp1_size_normed	delta_method	smartSeq3_fibroblasts_alt	100	2.3262
downsampling	logp1_hvg	delta_method	smartSeq3_fibroblasts_alt	100	1.9614
downsampling	logp1_zscore	delta_method	smartSeq3_fibroblasts_alt	100	2.34426
downsampling	logp1_hvg_zscore	delta_method	smartSeq3_fibroblasts_alt	100	1.72758
downsampling	pearson_clip	glm_residual	smartSeq3_fibroblasts_alt	100	2.29852
downsampling	sctransform	glm_residual	smartSeq3_fibroblasts_alt	100	1.91946
downsampling	pearson_analytic	glm_residual	smartSeq3_fibroblasts_alt	100	2.33166
downsampling	rand_quantile	glm_residual	smartSeq3_fibroblasts_alt	100	1.3527
downsampling	pearson	glm_residual	smartSeq3_fibroblasts_alt	100	2.5141
downsampling	pearson_clip_hvg	glm_residual	smartSeq3_fibroblasts_alt	100	2.72117
downsampling	pearson_clip_zscore	glm_residual	smartSeq3_fibroblasts_alt	100	1.80588
downsampling	pearson_clip_hvg_zscore	glm_residual	smartSeq3_fibroblasts_alt	100	2.55622
downsampling	sanity_map	latent_expr	smartSeq3_fibroblasts_alt	100	2.46555
downsampling	sanity_dists	latent_expr	smartSeq3_fibroblasts_alt	100	1.84542
downsampling	dino	latent_expr	smartSeq3_fibroblasts_alt	100	2.46062
downsampling	normalisr_norm	latent_expr	smartSeq3_fibroblasts_alt	100	0.825703
downsampling	glmpca	count_model	smartSeq3_fibroblasts_alt	100	1.27271
downsampling	newwave	count_model	smartSeq3_fibroblasts_alt	100	0.721927
downsampling	raw_counts	negative_control	smartSeq3_fibroblasts_alt	100	1.80013
downsampling	scaled_raw_counts	negative_control	smartSeq3_fibroblasts_alt	100	1.94552
downsampling	logp1	delta_method	smartSeq3_hek	5	2.913
downsampling	acosh	delta_method	smartSeq3_hek	5	2.89468
downsampling	logp_alpha	delta_method	smartSeq3_hek	5	2.7539
downsampling	logp_cpm	delta_method	smartSeq3_hek	5	2.79613
downsampling	logp1_size_normed	delta_method	smartSeq3_hek	5	1.65145
downsampling	logp1_hvg	delta_method	smartSeq3_hek	5	2.80318
downsampling	logp1_zscore	delta_method	smartSeq3_hek	5	2.54253
downsampling	logp1_hvg_zscore	delta_method	smartSeq3_hek	5	2.78484
downsampling	pearson_clip	glm_residual	smartSeq3_hek	5	2.69091
downsampling	sctransform	glm_residual	smartSeq3_hek	5	2.85469
downsampling	pearson_analytic	glm_residual	smartSeq3_hek	5	2.76559
downsampling	rand_quantile	glm_residual	smartSeq3_hek	5	2.01228
downsampling	pearson	glm_residual	smartSeq3_hek	5	2.35613
downsampling	pearson_clip_hvg	glm_residual	smartSeq3_hek	5	2.18121
downsampling	pearson_clip_zscore	glm_residual	smartSeq3_hek	5	2.44866
downsampling	pearson_clip_hvg_zscore	glm_residual	smartSeq3_hek	5	2.0074
downsampling	sanity_map	latent_expr	smartSeq3_hek	5	2.57818
downsampling	sanity_dists	latent_expr	smartSeq3_hek	5	2.55602
downsampling	dino	latent_expr	smartSeq3_hek	5	2.8456
downsampling	normalisr_norm	latent_expr	smartSeq3_hek	5	1.57072
downsampling	glmpca	count_model	smartSeq3_hek	5	2.66499
downsampling	newwave	count_model	smartSeq3_hek	5	2.64246
downsampling	raw_counts	negative_control	smartSeq3_hek	5	2.59012
downsampling	scaled_raw_counts	negative_control	smartSeq3_hek	5	2.04897
downsampling	logp1	delta_method	smartSeq3_hek	10	2.9091
downsampling	acosh	delta_method	smartSeq3_hek	10	2.90953
downsampling	logp_alpha	delta_method	smartSeq3_hek	10	2.89827
downsampling	logp_cpm	delta_method	smartSeq3_hek	10	2.61818
downsampling	logp1_size_normed	delta_method	smartSeq3_hek	10	1.55374
downsampling	logp1_hvg	delta_method	smartSeq3_hek	10	2.9022
downsampling	logp1_zscore	delta_method	smartSeq3_hek	10	2.5091
downsampling	logp1_hvg_zscore	delta_method	smartSeq3_hek	10	2.73763
downsampling	pearson_clip	glm_residual	smartSeq3_hek	10	2.60738
downsampling	sctransform	glm_residual	smartSeq3_hek	10	2.65412
downsampling	pearson_analytic	glm_residual	smartSeq3_hek	10	2.68617
downsampling	rand_quantile	glm_residual	smartSeq3_hek	10	1.61844
downsampling	pearson	glm_residual	smartSeq3_hek	10	2.38895
downsampling	pearson_clip_hvg	glm_residual	smartSeq3_hek	10	2.07235
downsampling	pearson_clip_zscore	glm_residual	smartSeq3_hek	10	2.47449
downsampling	pearson_clip_hvg_zscore	glm_residual	smartSeq3_hek	10	1.88522
downsampling	sanity_map	latent_expr	smartSeq3_hek	10	2.51589
downsampling	sanity_dists	latent_expr	smartSeq3_hek	10	2.4101
downsampling	dino	latent_expr	smartSeq3_hek	10	2.80881
downsampling	normalisr_norm	latent_expr	smartSeq3_hek	10	1.78834
downsampling	glmpca	count_model	smartSeq3_hek	10	2.20329
downsampling	newwave	count_model	smartSeq3_hek	10	2.19477
downsampling	raw_counts	negative_control	smartSeq3_hek	10	2.53571
downsampling	scaled_raw_counts	negative_control	smartSeq3_hek	10	1.95414
downsampling	logp1	delta_method	smartSeq3_hek	50	1.63516
downsampling	acosh	delta_method	smartSeq3_hek	50	1.79495
downsampling	logp_alpha	delta_method	smartSeq3_hek	50	2.0761
downsampling	logp_cpm	delta_method	smartSeq3_hek	50	1.81731
downsampling	logp1_size_normed	delta_method	smartSeq3_hek	50	1.23104
downsampling	logp1_hvg	delta_method	smartSeq3_hek	50	1.8517
downsampling	logp1_zscore	delta_method	smartSeq3_hek	50	1.71451
downsampling	logp1_hvg_zscore	delta_method	smartSeq3_hek	50	1.32286
downsampling	pearson_clip	glm_residual	smartSeq3_hek	50	1.32154
downsampling	sctransform	glm_residual	smartSeq3_hek	50	1.08929
downsampling	pearson_analytic	glm_residual	smartSeq3_hek	50	1.51484
downsampling	rand_quantile	glm_residual	smartSeq3_hek	50	1.29022
downsampling	pearson	glm_residual	smartSeq3_hek	50	1.49588
downsampling	pearson_clip_hvg	glm_residual	smartSeq3_hek	50	1.68692
downsampling	pearson_clip_zscore	glm_residual	smartSeq3_hek	50	1.47555
downsampling	pearson_clip_hvg_zscore	glm_residual	smartSeq3_hek	50	1.61901
downsampling	sanity_map	latent_expr	smartSeq3_hek	50	1.47187
downsampling	sanity_dists	latent_expr	smartSeq3_hek	50	1.8667
downsampling	dino	latent_expr	smartSeq3_hek	50	1.52621
downsampling	normalisr_norm	latent_expr	smartSeq3_hek	50	1.46879
downsampling	glmpca	count_model	smartSeq3_hek	50	0.64456
downsampling	newwave	count_model	smartSeq3_hek	50	0.0742857
downsampling	raw_counts	negative_control	smartSeq3_hek	50	1.9128
downsampling	scaled_raw_counts	negative_control	smartSeq3_hek	50	1.54082
downsampling	logp1	delta_method	smartSeq3_hek	100
downsampling	acosh	delta_method	smartSeq3_hek	100
downsampling	logp_alpha	delta_method	smartSeq3_hek	100
downsampling	logp_cpm	delta_method	smartSeq3_hek	100
downsampling	logp1_size_normed	delta_method	smartSeq3_hek	100
downsampling	logp1_hvg	delta_method	smartSeq3_hek	100
downsampling	logp1_zscore	delta_method	smartSeq3_hek	100
downsampling	logp1_hvg_zscore	delta_method	smartSeq3_hek	100
downsampling	pearson_clip	glm_residual	smartSeq3_hek	100
downsampling	sctransform	glm_residual	smartSeq3_hek	100
downsampling	pearson_analytic	glm_residual	smartSeq3_hek	100
downsampling	rand_quantile	glm_residual	smartSeq3_hek	100
downsampling	pearson	glm_residual	smartSeq3_hek	100
downsampling	pearson_clip_hvg	glm_residual	smartSeq3_hek	100
downsampling	pearson_clip_zscore	glm_residual	smartSeq3_hek	100
downsampling	pearson_clip_hvg_zscore	glm_residual	smartSeq3_hek	100
downsampling	sanity_map	latent_expr	smartSeq3_hek	100
downsampling	sanity_dists	latent_expr	smartSeq3_hek	100
downsampling	dino	latent_expr	smartSeq3_hek	100
downsampling	normalisr_norm	latent_expr	smartSeq3_hek	100
downsampling	glmpca	count_model	smartSeq3_hek	100
downsampling	newwave	count_model	smartSeq3_hek	100
downsampling	raw_counts	negative_control	smartSeq3_hek	100
downsampling	scaled_raw_counts	negative_control	smartSeq3_hek	100
downsampling	logp1	delta_method	smartSeq3_siRNA_knockdown	5	3.17219
downsampling	acosh	delta_method	smartSeq3_siRNA_knockdown	5	3.04632
downsampling	logp_alpha	delta_method	smartSeq3_siRNA_knockdown	5	3.07782
downsampling	logp_cpm	delta_method	smartSeq3_siRNA_knockdown	5	2.36316
downsampling	logp1_size_normed	delta_method	smartSeq3_siRNA_knockdown	5	3.15968
downsampling	logp1_hvg	delta_method	smartSeq3_siRNA_knockdown	5	2.79078
downsampling	logp1_zscore	delta_method	smartSeq3_siRNA_knockdown	5	3.12592
downsampling	logp1_hvg_zscore	delta_method	smartSeq3_siRNA_knockdown	5	2.74866
downsampling	pearson_clip	glm_residual	smartSeq3_siRNA_knockdown	5	3.24501
downsampling	sctransform	glm_residual	smartSeq3_siRNA_knockdown	5	3.01873
downsampling	pearson_analytic	glm_residual	smartSeq3_siRNA_knockdown	5	3.14333
downsampling	rand_quantile	glm_residual	smartSeq3_siRNA_knockdown	5	3.26359
downsampling	pearson	glm_residual	smartSeq3_siRNA_knockdown	5	2.72827
downsampling	pearson_clip_hvg	glm_residual	smartSeq3_siRNA_knockdown	5	2.47946
downsampling	pearson_clip_zscore	glm_residual	smartSeq3_siRNA_knockdown	5	3.11188
downsampling	pearson_clip_hvg_zscore	glm_residual	smartSeq3_siRNA_knockdown	5	2.54805
downsampling	sanity_map	latent_expr	smartSeq3_siRNA_knockdown	5	3.00765
downsampling	sanity_dists	latent_expr	smartSeq3_siRNA_knockdown	5	2.23359
downsampling	dino	latent_expr	smartSeq3_siRNA_knockdown	5	2.95667
downsampling	normalisr_norm	latent_expr	smartSeq3_siRNA_knockdown	5	1.84808
downsampling	glmpca	count_model	smartSeq3_siRNA_knockdown	5	3.27655
downsampling	newwave	count_model	smartSeq3_siRNA_knockdown	5	3.17164
downsampling	raw_counts	negative_control	smartSeq3_siRNA_knockdown	5	1.05375
downsampling	scaled_raw_counts	negative_control	smartSeq3_siRNA_knockdown	5	1.27425
downsampling	logp1	delta_method	smartSeq3_siRNA_knockdown	10	4.49807
downsampling	acosh	delta_method	smartSeq3_siRNA_knockdown	10	4.39513
downsampling	logp_alpha	delta_method	smartSeq3_siRNA_knockdown	10	4.40029
downsampling	logp_cpm	delta_method	smartSeq3_siRNA_knockdown	10	3.36062
downsampling	logp1_size_normed	delta_method	smartSeq3_siRNA_knockdown	10	4.46924
downsampling	logp1_hvg	delta_method	smartSeq3_siRNA_knockdown	10	3.95123
downsampling	logp1_zscore	delta_method	smartSeq3_siRNA_knockdown	10	4.37276
downsampling	logp1_hvg_zscore	delta_method	smartSeq3_siRNA_knockdown	10	3.84529
downsampling	pearson_clip	glm_residual	smartSeq3_siRNA_knockdown	10	4.49308
downsampling	sctransform	glm_residual	smartSeq3_siRNA_knockdown	10	4.04348
downsampling	pearson_analytic	glm_residual	smartSeq3_siRNA_knockdown	10	4.36386
downsampling	rand_quantile	glm_residual	smartSeq3_siRNA_knockdown	10	4.42238
downsampling	pearson	glm_residual	smartSeq3_siRNA_knockdown	10	4.1752
downsampling	pearson_clip_hvg	glm_residual	smartSeq3_siRNA_knockdown	10	3.74576
downsampling	pearson_clip_zscore	glm_residual	smartSeq3_siRNA_knockdown	10	4.29693
downsampling	pearson_clip_hvg_zscore	glm_residual	smartSeq3_siRNA_knockdown	10	3.82859
downsampling	sanity_map	latent_expr	smartSeq3_siRNA_knockdown	10	3.9996
downsampling	sanity_dists	latent_expr	smartSeq3_siRNA_knockdown	10	2.90874
downsampling	dino	latent_expr	smartSeq3_siRNA_knockdown	10	4.19269
downsampling	normalisr_norm	latent_expr	smartSeq3_siRNA_knockdown	10	3.31265
downsampling	glmpca	count_model	smartSeq3_siRNA_knockdown	10	4.49199
downsampling	newwave	count_model	smartSeq3_siRNA_knockdown	10	4.41524
downsampling	raw_counts	negative_control	smartSeq3_siRNA_knockdown	10	1.48426
downsampling	scaled_raw_counts	negative_control	smartSeq3_siRNA_knockdown	10	1.75628
downsampling	logp1	delta_method	smartSeq3_siRNA_knockdown	50	5.57201
downsampling	acosh	delta_method	smartSeq3_siRNA_knockdown	50	5.54345
downsampling	logp_alpha	delta_method	smartSeq3_siRNA_knockdown	50	5.5544
downsampling	logp_cpm	delta_method	smartSeq3_siRNA_knockdown	50	4.02955
downsampling	logp1_size_normed	delta_method	smartSeq3_siRNA_knockdown	50	5.27519
downsampling	logp1_hvg	delta_method	smartSeq3_siRNA_knockdown	50	4.93071
downsampling	logp1_zscore	delta_method	smartSeq3_siRNA_knockdown	50	5.15498
downsampling	logp1_hvg_zscore	delta_method	smartSeq3_siRNA_knockdown	50	4.47048
downsampling	pearson_clip	glm_residual	smartSeq3_siRNA_knockdown	50	5.65117
downsampling	sctransform	glm_residual	smartSeq3_siRNA_knockdown	50	5.43581
downsampling	pearson_analytic	glm_residual	smartSeq3_siRNA_knockdown	50	5.60091
downsampling	rand_quantile	glm_residual	smartSeq3_siRNA_knockdown	50	4.38182
downsampling	pearson	glm_residual	smartSeq3_siRNA_knockdown	50	5.67301
downsampling	pearson_clip_hvg	glm_residual	smartSeq3_siRNA_knockdown	50	4.7316
downsampling	pearson_clip_zscore	glm_residual	smartSeq3_siRNA_knockdown	50	4.98441
downsampling	pearson_clip_hvg_zscore	glm_residual	smartSeq3_siRNA_knockdown	50	4.70112
downsampling	sanity_map	latent_expr	smartSeq3_siRNA_knockdown	50	4.82137
downsampling	sanity_dists	latent_expr	smartSeq3_siRNA_knockdown	50	3.43896
downsampling	dino	latent_expr	smartSeq3_siRNA_knockdown	50	5.3907
downsampling	normalisr_norm	latent_expr	smartSeq3_siRNA_knockdown	50	4.10237
downsampling	glmpca	count_model	smartSeq3_siRNA_knockdown	50	4.95026
downsampling	newwave	count_model	smartSeq3_siRNA_knockdown	50	4.46609
downsampling	raw_counts	negative_control	smartSeq3_siRNA_knockdown	50	2.24187
downsampling	scaled_raw_counts	negative_control	smartSeq3_siRNA_knockdown	50	2.9889
downsampling	logp1	delta_method	smartSeq3_siRNA_knockdown	100	4.41278
downsampling	acosh	delta_method	smartSeq3_siRNA_knockdown	100	4.44829
downsampling	logp_alpha	delta_method	smartSeq3_siRNA_knockdown	100	4.54876
downsampling	logp_cpm	delta_method	smartSeq3_siRNA_knockdown	100	3.11456
downsampling	logp1_size_normed	delta_method	smartSeq3_siRNA_knockdown	100	4.19028
downsampling	logp1_hvg	delta_method	smartSeq3_siRNA_knockdown	100	3.93355
downsampling	logp1_zscore	delta_method	smartSeq3_siRNA_knockdown	100	3.7981
downsampling	logp1_hvg_zscore	delta_method	smartSeq3_siRNA_knockdown	100	3.363
downsampling	pearson_clip	glm_residual	smartSeq3_siRNA_knockdown	100	4.5327
downsampling	sctransform	glm_residual	smartSeq3_siRNA_knockdown	100	4.76176
downsampling	pearson_analytic	glm_residual	smartSeq3_siRNA_knockdown	100	4.59371
downsampling	rand_quantile	glm_residual	smartSeq3_siRNA_knockdown	100	3.10787
downsampling	pearson	glm_residual	smartSeq3_siRNA_knockdown	100	4.62576
downsampling	pearson_clip_hvg	glm_residual	smartSeq3_siRNA_knockdown	100	4.08997
downsampling	pearson_clip_zscore	glm_residual	smartSeq3_siRNA_knockdown	100	3.62688
downsampling	pearson_clip_hvg_zscore	glm_residual	smartSeq3_siRNA_knockdown	100	3.84006
downsampling	sanity_map	latent_expr	smartSeq3_siRNA_knockdown	100	4.0561
downsampling	sanity_dists	latent_expr	smartSeq3_siRNA_knockdown	100	3.08367
downsampling	dino	latent_expr	smartSeq3_siRNA_knockdown	100	4.63105
downsampling	normalisr_norm	latent_expr	smartSeq3_siRNA_knockdown	100	2.94417
downsampling	glmpca	count_model	smartSeq3_siRNA_knockdown	100	3.38513
downsampling	newwave	count_model	smartSeq3_siRNA_knockdown	100	2.83227
downsampling	raw_counts	negative_control	smartSeq3_siRNA_knockdown	100	1.96115
downsampling	scaled_raw_counts	negative_control	smartSeq3_siRNA_knockdown	100	2.70895
simulation	logp1	delta_method	dyngen	5	7.8432
simulation	acosh	delta_method	dyngen	5	7.79244
simulation	logp_alpha	delta_method	dyngen	5	7.61172
simulation	logp_cpm	delta_method	dyngen	5	8.97884
simulation	logp1_size_normed	delta_method	dyngen	5	7.471
simulation	logp1_hvg	delta_method	dyngen	5	7.84348
simulation	logp1_zscore	delta_method	dyngen	5	7.7622
simulation	logp1_hvg_zscore	delta_method	dyngen	5	7.76216
simulation	pearson_clip	glm_residual	dyngen	5	7.24048
simulation	sctransform	glm_residual	dyngen	5	6.6384
simulation	pearson_analytic	glm_residual	dyngen	5	8.29732
simulation	rand_quantile	glm_residual	dyngen	5	6.78532
simulation	pearson	glm_residual	dyngen	5	7.24084
simulation	pearson_clip_hvg	glm_residual	dyngen	5	7.24024
simulation	pearson_clip_zscore	glm_residual	dyngen	5	7.28536
simulation	pearson_clip_hvg_zscore	glm_residual	dyngen	5	7.28544
simulation	sanity_map	latent_expr	dyngen	5	8.53348
simulation	sanity_dists	latent_expr	dyngen	5	3.69752
simulation	dino	latent_expr	dyngen	5	6.59648
simulation	normalisr_norm	latent_expr	dyngen	5	8.10092
simulation	glmpca	count_model	dyngen	5	7.47316
simulation	newwave	count_model	dyngen	5	8.97912
simulation	raw_counts	negative_control	dyngen	5	5.5852
simulation	scaled_raw_counts	negative_control	dyngen	5	3.54132
simulation	logp1	delta_method	dyngen	10	6.72128
simulation	acosh	delta_method	dyngen	10	7.35604
simulation	logp_alpha	delta_method	dyngen	10	7.30832
simulation	logp_cpm	delta_method	dyngen	10	7.60824
simulation	logp1_size_normed	delta_method	dyngen	10	6.52008
simulation	logp1_hvg	delta_method	dyngen	10	6.72188
simulation	logp1_zscore	delta_method	dyngen	10	7.75164
simulation	logp1_hvg_zscore	delta_method	dyngen	10	7.75216
simulation	pearson_clip	glm_residual	dyngen	10	7.32472
simulation	sctransform	glm_residual	dyngen	10	6.87084
simulation	pearson_analytic	glm_residual	dyngen	10	7.98592
simulation	rand_quantile	glm_residual	dyngen	10	6.47468
simulation	pearson	glm_residual	dyngen	10	7.33056
simulation	pearson_clip_hvg	glm_residual	dyngen	10	7.32452
simulation	pearson_clip_zscore	glm_residual	dyngen	10	7.34856
simulation	pearson_clip_hvg_zscore	glm_residual	dyngen	10	7.3486
simulation	sanity_map	latent_expr	dyngen	10	7.87936
simulation	sanity_dists	latent_expr	dyngen	10	3.69752
simulation	dino	latent_expr	dyngen	10	5.8412
simulation	normalisr_norm	latent_expr	dyngen	10	8.02036
simulation	glmpca	count_model	dyngen	10	7.49016
simulation	newwave	count_model	dyngen	10	7.88392
simulation	raw_counts	negative_control	dyngen	10	4.97876
simulation	scaled_raw_counts	negative_control	dyngen	10	3.74336
simulation	logp1	delta_method	dyngen	20	6.45596
simulation	acosh	delta_method	dyngen	20	6.71736
simulation	logp_alpha	delta_method	dyngen	20	6.826
simulation	logp_cpm	delta_method	dyngen	20	7.06312
simulation	logp1_size_normed	delta_method	dyngen	20	6.28988
simulation	logp1_hvg	delta_method	dyngen	20	6.46072
simulation	logp1_zscore	delta_method	dyngen	20	7.19896
simulation	logp1_hvg_zscore	delta_method	dyngen	20	7.20056
simulation	pearson_clip	glm_residual	dyngen	20	7.03332
simulation	sctransform	glm_residual	dyngen	20	6.45652
simulation	pearson_analytic	glm_residual	dyngen	20	7.67616
simulation	rand_quantile	glm_residual	dyngen	20	6.26696
simulation	pearson	glm_residual	dyngen	20	7.04928
simulation	pearson_clip_hvg	glm_residual	dyngen	20	7.0328
simulation	pearson_clip_zscore	glm_residual	dyngen	20	6.81556
simulation	pearson_clip_hvg_zscore	glm_residual	dyngen	20	6.81464
simulation	sanity_map	latent_expr	dyngen	20	7.79724
simulation	sanity_dists	latent_expr	dyngen	20	3.69752
simulation	dino	latent_expr	dyngen	20	5.87636
simulation	normalisr_norm	latent_expr	dyngen	20	7.86108
simulation	glmpca	count_model	dyngen	20	7.426
simulation	newwave	count_model	dyngen	20	7.6722
simulation	raw_counts	negative_control	dyngen	20	4.77168
simulation	scaled_raw_counts	negative_control	dyngen	20	3.80604
simulation	logp1	delta_method	dyngen	50	6.28924
simulation	acosh	delta_method	dyngen	50	6.46876
simulation	logp_alpha	delta_method	dyngen	50	6.72128
simulation	logp_cpm	delta_method	dyngen	50	6.7992
simulation	logp1_size_normed	delta_method	dyngen	50	5.98376
simulation	logp1_hvg	delta_method	dyngen	50	6.29736
simulation	logp1_zscore	delta_method	dyngen	50	6.70072
simulation	logp1_hvg_zscore	delta_method	dyngen	50	6.69876
simulation	pearson_clip	glm_residual	dyngen	50	6.57072
simulation	sctransform	glm_residual	dyngen	50	6.082
simulation	pearson_analytic	glm_residual	dyngen	50	7.17784
simulation	rand_quantile	glm_residual	dyngen	50	5.99188
simulation	pearson	glm_residual	dyngen	50	6.5612
simulation	pearson_clip_hvg	glm_residual	dyngen	50	6.56316
simulation	pearson_clip_zscore	glm_residual	dyngen	50	6.3168
simulation	pearson_clip_hvg_zscore	glm_residual	dyngen	50	6.3122
simulation	sanity_map	latent_expr	dyngen	50	7.5588
simulation	sanity_dists	latent_expr	dyngen	50	3.69752
simulation	dino	latent_expr	dyngen	50	5.97836
simulation	normalisr_norm	latent_expr	dyngen	50	7.4134
simulation	glmpca	count_model	dyngen	50	6.96012
simulation	newwave	count_model	dyngen	50	7.06732
simulation	raw_counts	negative_control	dyngen	50	4.67768
simulation	scaled_raw_counts	negative_control	dyngen	50	3.88416
simulation	logp1	delta_method	dyngen	100	6.038
simulation	acosh	delta_method	dyngen	100	6.18404
simulation	logp_alpha	delta_method	dyngen	100	6.52624
simulation	logp_cpm	delta_method	dyngen	100	6.66112
simulation	logp1_size_normed	delta_method	dyngen	100	5.65748
simulation	logp1_hvg	delta_method	dyngen	100	6.0414
simulation	logp1_zscore	delta_method	dyngen	100	6.40852
simulation	logp1_hvg_zscore	delta_method	dyngen	100	6.41628
simulation	pearson_clip	glm_residual	dyngen	100	6.33816
simulation	sctransform	glm_residual	dyngen	100	5.97788
simulation	pearson_analytic	glm_residual	dyngen	100	6.9434
simulation	rand_quantile	glm_residual	dyngen	100	5.8404
simulation	pearson	glm_residual	dyngen	100	6.34392
simulation	pearson_clip_hvg	glm_residual	dyngen	100	6.33684
simulation	pearson_clip_zscore	glm_residual	dyngen	100	6.0462
simulation	pearson_clip_hvg_zscore	glm_residual	dyngen	100	6.04428
simulation	sanity_map	latent_expr	dyngen	100	7.24552
simulation	sanity_dists	latent_expr	dyngen	100	3.69752
simulation	dino	latent_expr	dyngen	100	6.00136
simulation	normalisr_norm	latent_expr	dyngen	100	6.94996
simulation	glmpca	count_model	dyngen	100	6.37356
simulation	newwave	count_model	dyngen	100	6.0138
simulation	raw_counts	negative_control	dyngen	100	4.59248
simulation	scaled_raw_counts	negative_control	dyngen	100	3.7214
simulation	logp1	delta_method	dyngen	200	5.69344
simulation	acosh	delta_method	dyngen	200	5.84132
simulation	logp_alpha	delta_method	dyngen	200	6.26648
simulation	logp_cpm	delta_method	dyngen	200	6.56572
simulation	logp1_size_normed	delta_method	dyngen	200	5.2426
simulation	logp1_hvg	delta_method	dyngen	200	5.70464
simulation	logp1_zscore	delta_method	dyngen	200	6.10632
simulation	logp1_hvg_zscore	delta_method	dyngen	200	6.10684
simulation	pearson_clip	glm_residual	dyngen	200	6.05428
simulation	sctransform	glm_residual	dyngen	200	5.80212
simulation	pearson_analytic	glm_residual	dyngen	200	6.63236
simulation	rand_quantile	glm_residual	dyngen	200	5.64908
simulation	pearson	glm_residual	dyngen	200	6.0546
simulation	pearson_clip_hvg	glm_residual	dyngen	200	6.05664
simulation	pearson_clip_zscore	glm_residual	dyngen	200	5.78912
simulation	pearson_clip_hvg_zscore	glm_residual	dyngen	200	5.7852
simulation	sanity_map	latent_expr	dyngen	200	6.96784
simulation	sanity_dists	latent_expr	dyngen	200	3.69752
simulation	dino	latent_expr	dyngen	200	6.03344
simulation	normalisr_norm	latent_expr	dyngen	200	6.54664
simulation	glmpca	count_model	dyngen	200	5.05508
simulation	newwave	count_model	dyngen	200	5.06216
simulation	raw_counts	negative_control	dyngen	200	4.36812
simulation	scaled_raw_counts	negative_control	dyngen	200	3.4504
simulation	logp1	delta_method	dyngen	1000	5.32264
simulation	acosh	delta_method	dyngen	1000	5.51052
simulation	logp_alpha	delta_method	dyngen	1000	5.77228
simulation	logp_cpm	delta_method	dyngen	1000	6.10136
simulation	logp1_size_normed	delta_method	dyngen	1000	4.84412
simulation	logp1_hvg	delta_method	dyngen	1000	5.32264
simulation	logp1_zscore	delta_method	dyngen	1000	5.18824
simulation	logp1_hvg_zscore	delta_method	dyngen	1000	5.18824
simulation	pearson_clip	glm_residual	dyngen	1000	4.9926
simulation	sctransform	glm_residual	dyngen	1000	4.91324
simulation	pearson_analytic	glm_residual	dyngen	1000	5.42192
simulation	rand_quantile	glm_residual	dyngen	1000	5.2858
simulation	pearson	glm_residual	dyngen	1000	4.98352
simulation	pearson_clip_hvg	glm_residual	dyngen	1000	4.9926
simulation	pearson_clip_zscore	glm_residual	dyngen	1000	4.63544
simulation	pearson_clip_hvg_zscore	glm_residual	dyngen	1000	4.63544
simulation	sanity_map	latent_expr	dyngen	1000	6.25032
simulation	sanity_dists	latent_expr	dyngen	1000	3.69752
simulation	dino	latent_expr	dyngen	1000	5.90084
simulation	normalisr_norm	latent_expr	dyngen	1000	5.0848
simulation	glmpca	count_model	dyngen	1000	5.19984
simulation	raw_counts	negative_control	dyngen	1000	3.30344
simulation	scaled_raw_counts	negative_control	dyngen	1000	3.11916
simulation	logp1	delta_method	dyngen	100000	5.32264
simulation	acosh	delta_method	dyngen	100000	5.51052
simulation	logp_alpha	delta_method	dyngen	100000	5.77228
simulation	logp_cpm	delta_method	dyngen	100000	6.10136
simulation	logp1_size_normed	delta_method	dyngen	100000	4.84412
simulation	logp1_hvg	delta_method	dyngen	100000	5.32264
simulation	logp1_zscore	delta_method	dyngen	100000	5.18824
simulation	logp1_hvg_zscore	delta_method	dyngen	100000	5.18824
simulation	pearson_clip	glm_residual	dyngen	100000	4.9926
simulation	sctransform	glm_residual	dyngen	100000	4.90332
simulation	pearson_analytic	glm_residual	dyngen	100000	5.42192
simulation	rand_quantile	glm_residual	dyngen	100000	5.28236
simulation	pearson	glm_residual	dyngen	100000	4.98352
simulation	pearson_clip_hvg	glm_residual	dyngen	100000	4.9926
simulation	pearson_clip_zscore	glm_residual	dyngen	100000	4.63544
simulation	pearson_clip_hvg_zscore	glm_residual	dyngen	100000	4.63544
simulation	sanity_map	latent_expr	dyngen	100000	6.25032
simulation	sanity_dists	latent_expr	dyngen	100000	3.69752
simulation	dino	latent_expr	dyngen	100000	5.90084
simulation	normalisr_norm	latent_expr	dyngen	100000	5.0848
simulation	glmpca	count_model	dyngen	100000	5.40976
simulation	raw_counts	negative_control	dyngen	100000	3.30344
simulation	scaled_raw_counts	negative_control	dyngen	100000	3.11916
simulation	logp1	delta_method	linear_walk	5	27.6068
simulation	acosh	delta_method	linear_walk	5	22.6984
simulation	logp_alpha	delta_method	linear_walk	5	23.5556
simulation	logp_cpm	delta_method	linear_walk	5	19.8535
simulation	logp1_size_normed	delta_method	linear_walk	5	26.4506
simulation	logp1_hvg	delta_method	linear_walk	5	25.2285
simulation	logp1_zscore	delta_method	linear_walk	5	22.2634
simulation	logp1_hvg_zscore	delta_method	linear_walk	5	24.1189
simulation	pearson_clip	glm_residual	linear_walk	5	21.6849
simulation	sctransform	glm_residual	linear_walk	5	24.3262
simulation	pearson_analytic	glm_residual	linear_walk	5	20.5353
simulation	rand_quantile	glm_residual	linear_walk	5	16.751
simulation	pearson	glm_residual	linear_walk	5	21.6867
simulation	pearson_clip_hvg	glm_residual	linear_walk	5	21.1149
simulation	pearson_clip_zscore	glm_residual	linear_walk	5	19.5978
simulation	pearson_clip_hvg_zscore	glm_residual	linear_walk	5	18.7118
simulation	sanity_map	latent_expr	linear_walk	5	17.716
simulation	sanity_dists	latent_expr	linear_walk	5	20.3722
simulation	dino	latent_expr	linear_walk	5	25.5523
simulation	normalisr_norm	latent_expr	linear_walk	5	14.011
simulation	glmpca	count_model	linear_walk	5	30.3954
simulation	newwave	count_model	linear_walk	5	32.1158
simulation	raw_counts	negative_control	linear_walk	5	12.3825
simulation	scaled_raw_counts	negative_control	linear_walk	5	15.9763
simulation	logp1	delta_method	linear_walk	10	29.8776
simulation	acosh	delta_method	linear_walk	10	23.9493
simulation	logp_alpha	delta_method	linear_walk	10	24.7978
simulation	logp_cpm	delta_method	linear_walk	10	20.7832
simulation	logp1_size_normed	delta_method	linear_walk	10	29.0019
simulation	logp1_hvg	delta_method	linear_walk	10	27.6411
simulation	logp1_zscore	delta_method	linear_walk	10	26.7174
simulation	logp1_hvg_zscore	delta_method	linear_walk	10	25.9308
simulation	pearson_clip	glm_residual	linear_walk	10	26.8137
simulation	sctransform	glm_residual	linear_walk	10	27.6426
simulation	pearson_analytic	glm_residual	linear_walk	10	25.1499
simulation	rand_quantile	glm_residual	linear_walk	10	22.2828
simulation	pearson	glm_residual	linear_walk	10	26.8105
simulation	pearson_clip_hvg	glm_residual	linear_walk	10	23.4171
simulation	pearson_clip_zscore	glm_residual	linear_walk	10	25.6582
simulation	pearson_clip_hvg_zscore	glm_residual	linear_walk	10	21.1096
simulation	sanity_map	latent_expr	linear_walk	10	23.3662
simulation	sanity_dists	latent_expr	linear_walk	10	20.3722
simulation	dino	latent_expr	linear_walk	10	29.2666
simulation	normalisr_norm	latent_expr	linear_walk	10	16.5287
simulation	glmpca	count_model	linear_walk	10	29.1725
simulation	newwave	count_model	linear_walk	10	13.9897
simulation	raw_counts	negative_control	linear_walk	10	15.0404
simulation	scaled_raw_counts	negative_control	linear_walk	10	17.8658
simulation	logp1	delta_method	linear_walk	20	28.8319
simulation	acosh	delta_method	linear_walk	20	23.837
simulation	logp_alpha	delta_method	linear_walk	20	24.582
simulation	logp_cpm	delta_method	linear_walk	20	20.9639
simulation	logp1_size_normed	delta_method	linear_walk	20	28.412
simulation	logp1_hvg	delta_method	linear_walk	20	25.5769
simulation	logp1_zscore	delta_method	linear_walk	20	25.0659
simulation	logp1_hvg_zscore	delta_method	linear_walk	20	23.3304
simulation	pearson_clip	glm_residual	linear_walk	20	27.0767
simulation	sctransform	glm_residual	linear_walk	20	28.9504
simulation	pearson_analytic	glm_residual	linear_walk	20	26.8323
simulation	rand_quantile	glm_residual	linear_walk	20	19.311
simulation	pearson	glm_residual	linear_walk	20	27.6381
simulation	pearson_clip_hvg	glm_residual	linear_walk	20	23.0323
simulation	pearson_clip_zscore	glm_residual	linear_walk	20	25.1897
simulation	pearson_clip_hvg_zscore	glm_residual	linear_walk	20	20.433
simulation	sanity_map	latent_expr	linear_walk	20	24.3554
simulation	sanity_dists	latent_expr	linear_walk	20	20.3722
simulation	dino	latent_expr	linear_walk	20	28.8104
simulation	normalisr_norm	latent_expr	linear_walk	20	16.5951
simulation	glmpca	count_model	linear_walk	20	26.6131
simulation	newwave	count_model	linear_walk	20	8.39755
simulation	raw_counts	negative_control	linear_walk	20	15.931
simulation	scaled_raw_counts	negative_control	linear_walk	20	18.4292
simulation	logp1	delta_method	linear_walk	50	24.2555
simulation	acosh	delta_method	linear_walk	50	20.3442
simulation	logp_alpha	delta_method	linear_walk	50	21.0059
simulation	logp_cpm	delta_method	linear_walk	50	17.882
simulation	logp1_size_normed	delta_method	linear_walk	50	24.7527
simulation	logp1_hvg	delta_method	linear_walk	50	21.0877
simulation	logp1_zscore	delta_method	linear_walk	50	19.9137
simulation	logp1_hvg_zscore	delta_method	linear_walk	50	18.8141
simulation	pearson_clip	glm_residual	linear_walk	50	21.5847
simulation	sctransform	glm_residual	linear_walk	50	26.082
simulation	pearson_analytic	glm_residual	linear_walk	50	23.0268
simulation	rand_quantile	glm_residual	linear_walk	50	14.7483
simulation	pearson	glm_residual	linear_walk	50	23.3942
simulation	pearson_clip_hvg	glm_residual	linear_walk	50	21.3852
simulation	pearson_clip_zscore	glm_residual	linear_walk	50	19.1248
simulation	pearson_clip_hvg_zscore	glm_residual	linear_walk	50	18.5941
simulation	sanity_map	latent_expr	linear_walk	50	21.4042
simulation	sanity_dists	latent_expr	linear_walk	50	20.3722
simulation	dino	latent_expr	linear_walk	50	24.4567
simulation	normalisr_norm	latent_expr	linear_walk	50	13.8237
simulation	glmpca	count_model	linear_walk	50	20.3588
simulation	newwave	count_model	linear_walk	50	5.87772
simulation	raw_counts	negative_control	linear_walk	50	16.0767
simulation	scaled_raw_counts	negative_control	linear_walk	50	17.9002
simulation	logp1	delta_method	linear_walk	100	20.9703
simulation	acosh	delta_method	linear_walk	100	18.3472
simulation	logp_alpha	delta_method	linear_walk	100	18.8908
simulation	logp_cpm	delta_method	linear_walk	100	16.1553
simulation	logp1_size_normed	delta_method	linear_walk	100	21.6492
simulation	logp1_hvg	delta_method	linear_walk	100	17.9511
simulation	logp1_zscore	delta_method	linear_walk	100	17.0683
simulation	logp1_hvg_zscore	delta_method	linear_walk	100	15.9201
simulation	pearson_clip	glm_residual	linear_walk	100	18.785
simulation	sctransform	glm_residual	linear_walk	100	22.7267
simulation	pearson_analytic	glm_residual	linear_walk	100	20.6844
simulation	rand_quantile	glm_residual	linear_walk	100	13.0672
simulation	pearson	glm_residual	linear_walk	100	19.9491
simulation	pearson_clip_hvg	glm_residual	linear_walk	100	19.9596
simulation	pearson_clip_zscore	glm_residual	linear_walk	100	16.4386
simulation	pearson_clip_hvg_zscore	glm_residual	linear_walk	100	17.3113
simulation	sanity_map	latent_expr	linear_walk	100	19.4972
simulation	sanity_dists	latent_expr	linear_walk	100	20.3722
simulation	dino	latent_expr	linear_walk	100	21.7304
simulation	normalisr_norm	latent_expr	linear_walk	100	11.9656
simulation	glmpca	count_model	linear_walk	100	14.4744
simulation	newwave	count_model	linear_walk	100	4.84827
simulation	raw_counts	negative_control	linear_walk	100	16.0467
simulation	scaled_raw_counts	negative_control	linear_walk	100	17.5918
simulation	logp1	delta_method	linear_walk	200	16.6509
simulation	acosh	delta_method	linear_walk	200	15.8703
simulation	logp_alpha	delta_method	linear_walk	200	16.1636
simulation	logp_cpm	delta_method	linear_walk	200	14.0943
simulation	logp1_size_normed	delta_method	linear_walk	200	17.6812
simulation	logp1_hvg	delta_method	linear_walk	200	14.2605
simulation	logp1_zscore	delta_method	linear_walk	200	13.8461
simulation	logp1_hvg_zscore	delta_method	linear_walk	200	12.4748
simulation	pearson_clip	glm_residual	linear_walk	200	16.0935
simulation	sctransform	glm_residual	linear_walk	200	19.8176
simulation	pearson_analytic	glm_residual	linear_walk	200	18.2547
simulation	rand_quantile	glm_residual	linear_walk	200	11.3786
simulation	pearson	glm_residual	linear_walk	200	16.7691
simulation	pearson_clip_hvg	glm_residual	linear_walk	200	18.711
simulation	pearson_clip_zscore	glm_residual	linear_walk	200	13.8233
simulation	pearson_clip_hvg_zscore	glm_residual	linear_walk	200	16.5012
simulation	sanity_map	latent_expr	linear_walk	200	17.284
simulation	sanity_dists	latent_expr	linear_walk	200	20.3722
simulation	dino	latent_expr	linear_walk	200	18.3763
simulation	normalisr_norm	latent_expr	linear_walk	200	9.9557
simulation	glmpca	count_model	linear_walk	200	10.9796
simulation	newwave	count_model	linear_walk	200	3.82136
simulation	raw_counts	negative_control	linear_walk	200	16.0302
simulation	scaled_raw_counts	negative_control	linear_walk	200	17.2956
simulation	logp1	delta_method	linear_walk	1000	7.77118
simulation	acosh	delta_method	linear_walk	1000	6.78282
simulation	logp_alpha	delta_method	linear_walk	1000	6.45242
simulation	logp_cpm	delta_method	linear_walk	1000	7.15689
simulation	logp1_size_normed	delta_method	linear_walk	1000	9.12667
simulation	logp1_hvg	delta_method	linear_walk	1000	7.40252
simulation	logp1_zscore	delta_method	linear_walk	1000	6.01305
simulation	logp1_hvg_zscore	delta_method	linear_walk	1000	6.46131
simulation	pearson_clip	glm_residual	linear_walk	1000	9.68839
simulation	sctransform	glm_residual	linear_walk	1000	13.6364
simulation	pearson_analytic	glm_residual	linear_walk	1000	12.2002
simulation	rand_quantile	glm_residual	linear_walk	1000	6.61372
simulation	pearson	glm_residual	linear_walk	1000	9.87784
simulation	pearson_clip_hvg	glm_residual	linear_walk	1000	11.4616
simulation	pearson_clip_zscore	glm_residual	linear_walk	1000	7.80649
simulation	pearson_clip_hvg_zscore	glm_residual	linear_walk	1000	9.97062
simulation	sanity_map	latent_expr	linear_walk	1000	10.5084
simulation	sanity_dists	latent_expr	linear_walk	1000	20.3722
simulation	dino	latent_expr	linear_walk	1000	10.4218
simulation	normalisr_norm	latent_expr	linear_walk	1000	5.16259
simulation	glmpca	count_model	linear_walk	1000	5.96653
simulation	raw_counts	negative_control	linear_walk	1000	15.982
simulation	scaled_raw_counts	negative_control	linear_walk	1000	16.5655
simulation	logp1	delta_method	linear_walk	100000	3.85158
simulation	acosh	delta_method	linear_walk	100000	4.17379
simulation	logp_alpha	delta_method	linear_walk	100000	3.49002
simulation	logp_cpm	delta_method	linear_walk	100000	4.52088
simulation	logp1_size_normed	delta_method	linear_walk	100000	5.42488
simulation	logp1_hvg	delta_method	linear_walk	100000	7.40252
simulation	logp1_zscore	delta_method	linear_walk	100000	2.41132
simulation	logp1_hvg_zscore	delta_method	linear_walk	100000	6.46131
simulation	pearson_clip	glm_residual	linear_walk	100000	5.23629
simulation	sctransform	glm_residual	linear_walk	100000	11.1471
simulation	pearson_analytic	glm_residual	linear_walk	100000	8.84836
simulation	rand_quantile	glm_residual	linear_walk	100000	3.89079
simulation	pearson	glm_residual	linear_walk	100000	5.23629
simulation	pearson_clip_hvg	glm_residual	linear_walk	100000	11.4616
simulation	pearson_clip_zscore	glm_residual	linear_walk	100000	4.25198
simulation	pearson_clip_hvg_zscore	glm_residual	linear_walk	100000	9.97062
simulation	sanity_map	latent_expr	linear_walk	100000	7.59316
simulation	sanity_dists	latent_expr	linear_walk	100000	20.3722
simulation	dino	latent_expr	linear_walk	100000	7.40576
simulation	normalisr_norm	latent_expr	linear_walk	100000	1.78362
simulation	glmpca	count_model	linear_walk	100000	5.33922
simulation	raw_counts	negative_control	linear_walk	100000	15.9224
simulation	scaled_raw_counts	negative_control	linear_walk	100000	16.1102
simulation	logp1	delta_method	muscat	5	2.63532
simulation	acosh	delta_method	muscat	5	2.59548
simulation	logp_alpha	delta_method	muscat	5	2.62052
simulation	logp_cpm	delta_method	muscat	5	2.50608
simulation	logp1_size_normed	delta_method	muscat	5	2.615
simulation	logp1_hvg	delta_method	muscat	5	2.6354
simulation	logp1_zscore	delta_method	muscat	5	2.5784
simulation	logp1_hvg_zscore	delta_method	muscat	5	2.57828
simulation	pearson_clip	glm_residual	muscat	5	2.39528
simulation	sctransform	glm_residual	muscat	5	2.07944
simulation	pearson_analytic	glm_residual	muscat	5	2.3478
simulation	rand_quantile	glm_residual	muscat	5	2.55536
simulation	pearson	glm_residual	muscat	5	2.39292
simulation	pearson_clip_hvg	glm_residual	muscat	5	2.3954
simulation	pearson_clip_zscore	glm_residual	muscat	5	2.55184
simulation	pearson_clip_hvg_zscore	glm_residual	muscat	5	2.55184
simulation	sanity_map	latent_expr	muscat	5	2.39708
simulation	sanity_dists	latent_expr	muscat	5	2.48752
simulation	dino	latent_expr	muscat	5	2.5712
simulation	normalisr_norm	latent_expr	muscat	5	2.45936
simulation	glmpca	count_model	muscat	5	2.52976
simulation	newwave	count_model	muscat	5	2.6498
simulation	raw_counts	negative_control	muscat	5	1.8044
simulation	scaled_raw_counts	negative_control	muscat	5	1.88004
simulation	logp1	delta_method	muscat	10	2.74228
simulation	acosh	delta_method	muscat	10	2.7074
simulation	logp_alpha	delta_method	muscat	10	2.71232
simulation	logp_cpm	delta_method	muscat	10	2.6452
simulation	logp1_size_normed	delta_method	muscat	10	2.73404
simulation	logp1_hvg	delta_method	muscat	10	2.74196
simulation	logp1_zscore	delta_method	muscat	10	2.73236
simulation	logp1_hvg_zscore	delta_method	muscat	10	2.73236
simulation	pearson_clip	glm_residual	muscat	10	2.61164
simulation	sctransform	glm_residual	muscat	10	2.4472
simulation	pearson_analytic	glm_residual	muscat	10	2.55024
simulation	rand_quantile	glm_residual	muscat	10	2.63472
simulation	pearson	glm_residual	muscat	10	2.61164
simulation	pearson_clip_hvg	glm_residual	muscat	10	2.61268
simulation	pearson_clip_zscore	glm_residual	muscat	10	2.71996
simulation	pearson_clip_hvg_zscore	glm_residual	muscat	10	2.72008
simulation	sanity_map	latent_expr	muscat	10	2.50368
simulation	sanity_dists	latent_expr	muscat	10	2.48752
simulation	dino	latent_expr	muscat	10	2.74924
simulation	normalisr_norm	latent_expr	muscat	10	2.50948
simulation	glmpca	count_model	muscat	10	2.40028
simulation	newwave	count_model	muscat	10	2.69484
simulation	raw_counts	negative_control	muscat	10	1.928
simulation	scaled_raw_counts	negative_control	muscat	10	2.0974
simulation	logp1	delta_method	muscat	20	2.61628
simulation	acosh	delta_method	muscat	20	2.64716
simulation	logp_alpha	delta_method	muscat	20	2.65484
simulation	logp_cpm	delta_method	muscat	20	2.47396
simulation	logp1_size_normed	delta_method	muscat	20	2.64064
simulation	logp1_hvg	delta_method	muscat	20	2.61804
simulation	logp1_zscore	delta_method	muscat	20	2.62252
simulation	logp1_hvg_zscore	delta_method	muscat	20	2.62024
simulation	pearson_clip	glm_residual	muscat	20	2.64416
simulation	sctransform	glm_residual	muscat	20	2.4942
simulation	pearson_analytic	glm_residual	muscat	20	2.62
simulation	rand_quantile	glm_residual	muscat	20	2.62072
simulation	pearson	glm_residual	muscat	20	2.64352
simulation	pearson_clip_hvg	glm_residual	muscat	20	2.64272
simulation	pearson_clip_zscore	glm_residual	muscat	20	2.66548
simulation	pearson_clip_hvg_zscore	glm_residual	muscat	20	2.66432
simulation	sanity_map	latent_expr	muscat	20	2.52776
simulation	sanity_dists	latent_expr	muscat	20	2.48752
simulation	dino	latent_expr	muscat	20	2.68484
simulation	normalisr_norm	latent_expr	muscat	20	2.3898
simulation	glmpca	count_model	muscat	20	2.70384
simulation	newwave	count_model	muscat	20	2.60308
simulation	raw_counts	negative_control	muscat	20	2.07952
simulation	scaled_raw_counts	negative_control	muscat	20	2.14968
simulation	logp1	delta_method	muscat	50	2.53168
simulation	acosh	delta_method	muscat	50	2.50988
simulation	logp_alpha	delta_method	muscat	50	2.51124
simulation	logp_cpm	delta_method	muscat	50	2.43048
simulation	logp1_size_normed	delta_method	muscat	50	2.54728
simulation	logp1_hvg	delta_method	muscat	50	2.5356
simulation	logp1_zscore	delta_method	muscat	50	2.63532
simulation	logp1_hvg_zscore	delta_method	muscat	50	2.63428
simulation	pearson_clip	glm_residual	muscat	50	2.55248
simulation	sctransform	glm_residual	muscat	50	2.44404
simulation	pearson_analytic	glm_residual	muscat	50	2.57136
simulation	rand_quantile	glm_residual	muscat	50	2.50364
simulation	pearson	glm_residual	muscat	50	2.55124
simulation	pearson_clip_hvg	glm_residual	muscat	50	2.55084
simulation	pearson_clip_zscore	glm_residual	muscat	50	2.58772
simulation	pearson_clip_hvg_zscore	glm_residual	muscat	50	2.58824
simulation	sanity_map	latent_expr	muscat	50	2.4232
simulation	sanity_dists	latent_expr	muscat	50	2.48752
simulation	dino	latent_expr	muscat	50	2.56332
simulation	normalisr_norm	latent_expr	muscat	50	2.2366
simulation	glmpca	count_model	muscat	50	2.60644
simulation	newwave	count_model	muscat	50	2.221
simulation	raw_counts	negative_control	muscat	50	2.07116
simulation	scaled_raw_counts	negative_control	muscat	50	2.11864
simulation	logp1	delta_method	muscat	100	2.48988
simulation	acosh	delta_method	muscat	100	2.48564
simulation	logp_alpha	delta_method	muscat	100	2.50272
simulation	logp_cpm	delta_method	muscat	100	2.346
simulation	logp1_size_normed	delta_method	muscat	100	2.52632
simulation	logp1_hvg	delta_method	muscat	100	2.48988
simulation	logp1_zscore	delta_method	muscat	100	2.50488
simulation	logp1_hvg_zscore	delta_method	muscat	100	2.50864
simulation	pearson_clip	glm_residual	muscat	100	2.47756
simulation	sctransform	glm_residual	muscat	100	2.37912
simulation	pearson_analytic	glm_residual	muscat	100	2.53876
simulation	rand_quantile	glm_residual	muscat	100	2.4096
simulation	pearson	glm_residual	muscat	100	2.47668
simulation	pearson_clip_hvg	glm_residual	muscat	100	2.4746
simulation	pearson_clip_zscore	glm_residual	muscat	100	2.5426
simulation	pearson_clip_hvg_zscore	glm_residual	muscat	100	2.55712
simulation	sanity_map	latent_expr	muscat	100	2.35716
simulation	sanity_dists	latent_expr	muscat	100	2.48752
simulation	dino	latent_expr	muscat	100	2.46884
simulation	normalisr_norm	latent_expr	muscat	100	2.18288
simulation	glmpca	count_model	muscat	100	2.43928
simulation	newwave	count_model	muscat	100	2.03668
simulation	raw_counts	negative_control	muscat	100	2.06348
simulation	scaled_raw_counts	negative_control	muscat	100	2.1258
simulation	logp1	delta_method	muscat	200	2.5216
simulation	acosh	delta_method	muscat	200	2.53368
simulation	logp_alpha	delta_method	muscat	200	2.54944
simulation	logp_cpm	delta_method	muscat	200	2.3358
simulation	logp1_size_normed	delta_method	muscat	200	2.53336
simulation	logp1_hvg	delta_method	muscat	200	2.53444
simulation	logp1_zscore	delta_method	muscat	200	2.48232
simulation	logp1_hvg_zscore	delta_method	muscat	200	2.47464
simulation	pearson_clip	glm_residual	muscat	200	2.46012
simulation	sctransform	glm_residual	muscat	200	2.40196
simulation	pearson_analytic	glm_residual	muscat	200	2.51948
simulation	rand_quantile	glm_residual	muscat	200	2.48964
simulation	pearson	glm_residual	muscat	200	2.45304
simulation	pearson_clip_hvg	glm_residual	muscat	200	2.44916
simulation	pearson_clip_zscore	glm_residual	muscat	200	2.45344
simulation	pearson_clip_hvg_zscore	glm_residual	muscat	200	2.45468
simulation	sanity_map	latent_expr	muscat	200	2.34452
simulation	sanity_dists	latent_expr	muscat	200	2.48752
simulation	dino	latent_expr	muscat	200	2.49212
simulation	normalisr_norm	latent_expr	muscat	200	2.08692
simulation	glmpca	count_model	muscat	200	1.83336
simulation	newwave	count_model	muscat	200	1.44572
simulation	raw_counts	negative_control	muscat	200	2.06344
simulation	scaled_raw_counts	negative_control	muscat	200	2.12016
simulation	logp1	delta_method	muscat	1000	2.49776
simulation	acosh	delta_method	muscat	1000	2.37668
simulation	logp_alpha	delta_method	muscat	1000	2.41656
simulation	logp_cpm	delta_method	muscat	1000	2.123
simulation	logp1_size_normed	delta_method	muscat	1000	2.51596
simulation	logp1_hvg	delta_method	muscat	1000	2.49776
simulation	logp1_zscore	delta_method	muscat	1000	2.29084
simulation	logp1_hvg_zscore	delta_method	muscat	1000	2.29084
simulation	pearson_clip	glm_residual	muscat	1000	2.4042
simulation	sctransform	glm_residual	muscat	1000	2.35516
simulation	pearson_analytic	glm_residual	muscat	1000	2.464
simulation	rand_quantile	glm_residual	muscat	1000	2.44036
simulation	pearson	glm_residual	muscat	1000	2.40548
simulation	pearson_clip_hvg	glm_residual	muscat	1000	2.4042
simulation	pearson_clip_zscore	glm_residual	muscat	1000	2.28652
simulation	pearson_clip_hvg_zscore	glm_residual	muscat	1000	2.28652
simulation	sanity_map	latent_expr	muscat	1000	2.20696
simulation	sanity_dists	latent_expr	muscat	1000	2.48752
simulation	dino	latent_expr	muscat	1000	2.40608
simulation	normalisr_norm	latent_expr	muscat	1000	1.33732
simulation	glmpca	count_model	muscat	1000	1.74828
simulation	raw_counts	negative_control	muscat	1000	2.05024
simulation	scaled_raw_counts	negative_control	muscat	1000	2.11944
simulation	logp1	delta_method	muscat	100000	2.49776
simulation	acosh	delta_method	muscat	100000	2.37668
simulation	logp_alpha	delta_method	muscat	100000	2.41656
simulation	logp_cpm	delta_method	muscat	100000	2.123
simulation	logp1_size_normed	delta_method	muscat	100000	2.51596
simulation	logp1_hvg	delta_method	muscat	100000	2.49776
simulation	logp1_zscore	delta_method	muscat	100000	2.29084
simulation	logp1_hvg_zscore	delta_method	muscat	100000	2.29084
simulation	pearson_clip	glm_residual	muscat	100000	2.4042
simulation	sctransform	glm_residual	muscat	100000	2.35252
simulation	pearson_analytic	glm_residual	muscat	100000	2.464
simulation	rand_quantile	glm_residual	muscat	100000	2.33176
simulation	pearson	glm_residual	muscat	100000	2.40548
[truncated: 390 more rows]
