# Supplementary material for: Comparison of transformations for single-cell RNA-seq data
Source: Nat Methods. 2023 Apr 10;20(5):665–72. doi: 10.1038/s41592-023-01814-1 (PMC10172138; doi:10.1038/s41592-023-01814-1)
Supplement: Source Data Fig. 3 — Excel file with one sheet containing the CPU and elapsed time for the GSE179831 dataset and one sheet with raw data for the duration versus dataset size plot. [file 41592_2023_1814_MOESM6_ESM.xlsx]

## Sheet: Duration on GSE179831
benchmark	transformation	family	dataset	replicate	pca_dim	knn	alpha	cputime_sec	elapsed_sec
consistency	logp1	delta_method	GSE179831	1	10	50	FALSE	20.243	17.555
consistency	logp1_hvg	delta_method	GSE179831	1	10	50	FALSE	14.521	14.419
consistency	logp1_zscore	delta_method	GSE179831	1	10	50	FALSE	33.881	30.532
consistency	logp1_hvg_zscore	delta_method	GSE179831	1	10	50	FALSE	15.466	15.367
consistency	logp_cpm	delta_method	GSE179831	1	10	50	FALSE	21.458	18.581
consistency	logp1_size_normed	delta_method	GSE179831	1	10	50	FALSE	27.573	22.195
consistency	acosh	delta_method	GSE179831	1	10	50	TRUE	293.176	289.912
consistency	logp_alpha	delta_method	GSE179831	1	10	50	TRUE	286.004	282.63
consistency	pearson	glm_residual	GSE179831	1	10	50	TRUE	293.078	290.759
consistency	pearson_clip	glm_residual	GSE179831	1	10	50	TRUE	297.165	292.404
consistency	pearson_clip_hvg	glm_residual	GSE179831	1	10	50	TRUE	303.227	302.421
consistency	pearson_clip_zscore	glm_residual	GSE179831	1	10	50	TRUE	330.497	326.332
consistency	pearson_clip_hvg_zscore	glm_residual	GSE179831	1	10	50	TRUE	303.87	303.049
consistency	pearson_analytic	glm_residual	GSE179831	1	10	50	TRUE	22.262	19.08
consistency	sctransform	glm_residual	GSE179831	1	10	50	TRUE	52.31	50.676
consistency	rand_quantile	glm_residual	GSE179831	1	10	50	TRUE	408.113	405.098
consistency	dino	latent_expr	GSE179831	1	10	50	FALSE	11470.9	10774.6
consistency	normalisr_norm	latent_expr	GSE179831	1	10	50	FALSE	61.926	57.231
consistency	sanity_map	latent_expr	GSE179831	1	10	50	FALSE	67482	2257.01
consistency	sanity_dists	latent_expr	GSE179831	1	10	50	FALSE	460671	13451.6
consistency	glmpca	count_model	GSE179831	1	10	50	FALSE	12006.2	11362.4
consistency	newwave	count_model	GSE179831	1	10	50	TRUE	1051.95	4061.47
consistency	logp1	delta_method	GSE179831	2	10	50	FALSE	20.925	17.932
consistency	logp1_hvg	delta_method	GSE179831	2	10	50	FALSE	15.49	15.442
consistency	logp1_zscore	delta_method	GSE179831	2	10	50	FALSE	34.98	31.759
consistency	logp1_hvg_zscore	delta_method	GSE179831	2	10	50	FALSE	17.162	17.084
consistency	logp_cpm	delta_method	GSE179831	2	10	50	FALSE	19.056	17.666
consistency	logp1_size_normed	delta_method	GSE179831	2	10	50	FALSE	28.602	22.873
consistency	acosh	delta_method	GSE179831	2	10	50	TRUE	292.999	290.745
consistency	logp_alpha	delta_method	GSE179831	2	10	50	TRUE	288.515	285.588
consistency	pearson	glm_residual	GSE179831	2	10	50	TRUE	292.802	289.336
consistency	pearson_clip	glm_residual	GSE179831	2	10	50	TRUE	290.644	287.433
consistency	pearson_clip_hvg	glm_residual	GSE179831	2	10	50	TRUE	286.105	285.643
consistency	pearson_clip_zscore	glm_residual	GSE179831	2	10	50	TRUE	306.214	302.68
consistency	pearson_clip_hvg_zscore	glm_residual	GSE179831	2	10	50	TRUE	285.237	284.871
consistency	pearson_analytic	glm_residual	GSE179831	2	10	50	TRUE	24.623	21.061
consistency	sctransform	glm_residual	GSE179831	2	10	50	TRUE	57.144	54.622
consistency	rand_quantile	glm_residual	GSE179831	2	10	50	TRUE	407.103	403.727
consistency	dino	latent_expr	GSE179831	2	10	50	FALSE	11481.8	10831.8
consistency	normalisr_norm	latent_expr	GSE179831	2	10	50	FALSE	72.534	66.176
consistency	sanity_map	latent_expr	GSE179831	2	10	50	FALSE	66378.8	2512.26
consistency	sanity_dists	latent_expr	GSE179831	2	10	50	FALSE	492993	13443.2
consistency	glmpca	count_model	GSE179831	2	10	50	FALSE	8227.96	7831.69
consistency	newwave	count_model	GSE179831	2	10	50	TRUE	1059.45	5367.23
consistency	logp1	delta_method	GSE179831	3	10	50	FALSE	20.34	17.776
consistency	logp1_hvg	delta_method	GSE179831	3	10	50	FALSE	16.117	16.141
consistency	logp1_zscore	delta_method	GSE179831	3	10	50	FALSE	33.851	30.552
consistency	logp1_hvg_zscore	delta_method	GSE179831	3	10	50	FALSE	17.991	17.906
consistency	logp_cpm	delta_method	GSE179831	3	10	50	FALSE	22.06	19.336
consistency	logp1_size_normed	delta_method	GSE179831	3	10	50	FALSE	34.341	29.284
consistency	acosh	delta_method	GSE179831	3	10	50	TRUE	273.515	271.822
consistency	logp_alpha	delta_method	GSE179831	3	10	50	TRUE	292.92	290.102
consistency	pearson	glm_residual	GSE179831	3	10	50	TRUE	276.956	272.389
consistency	pearson_clip	glm_residual	GSE179831	3	10	50	TRUE	283.446	276.032
consistency	pearson_clip_hvg	glm_residual	GSE179831	3	10	50	TRUE	282.803	282.449
consistency	pearson_clip_zscore	glm_residual	GSE179831	3	10	50	TRUE	301.55	298.394
consistency	pearson_clip_hvg_zscore	glm_residual	GSE179831	3	10	50	TRUE	286.133	288.447
consistency	pearson_analytic	glm_residual	GSE179831	3	10	50	TRUE	21.175	18.983
consistency	sctransform	glm_residual	GSE179831	3	10	50	TRUE	56.659	54.406
consistency	rand_quantile	glm_residual	GSE179831	3	10	50	TRUE	412.004	409.387
consistency	dino	latent_expr	GSE179831	3	10	50	FALSE	12879.1	11879.4
consistency	normalisr_norm	latent_expr	GSE179831	3	10	50	FALSE	97.098	87.179
consistency	sanity_map	latent_expr	GSE179831	3	10	50	FALSE	65887.1	2288.08
consistency	sanity_dists	latent_expr	GSE179831	3	10	50	FALSE	618542	16798.8
consistency	glmpca	count_model	GSE179831	3	10	50	FALSE	11598.1	10870.2
consistency	newwave	count_model	GSE179831	3	10	50	TRUE	1140.38	5220.13
consistency	logp1	delta_method	GSE179831	4	10	50	FALSE	22.915	19.573
consistency	logp1_hvg	delta_method	GSE179831	4	10	50	FALSE	15.646	15.599
consistency	logp1_zscore	delta_method	GSE179831	4	10	50	FALSE	33.942	30.387
consistency	logp1_hvg_zscore	delta_method	GSE179831	4	10	50	FALSE	17.155	17.099
consistency	logp_cpm	delta_method	GSE179831	4	10	50	FALSE	20.397	17.853
consistency	logp1_size_normed	delta_method	GSE179831	4	10	50	FALSE	32.106	26.959
consistency	acosh	delta_method	GSE179831	4	10	50	TRUE	273.357	269.86
consistency	logp_alpha	delta_method	GSE179831	4	10	50	TRUE	286.698	283.509
consistency	pearson	glm_residual	GSE179831	4	10	50	TRUE	273.397	271.489
consistency	pearson_clip	glm_residual	GSE179831	4	10	50	TRUE	292.813	289.689
consistency	pearson_clip_hvg	glm_residual	GSE179831	4	10	50	TRUE	281.872	281.531
consistency	pearson_clip_zscore	glm_residual	GSE179831	4	10	50	TRUE	302.693	298.733
consistency	pearson_clip_hvg_zscore	glm_residual	GSE179831	4	10	50	TRUE	282.844	282.557
consistency	pearson_analytic	glm_residual	GSE179831	4	10	50	TRUE	31.141	24.133
consistency	sctransform	glm_residual	GSE179831	4	10	50	TRUE	56.517	54.061
consistency	rand_quantile	glm_residual	GSE179831	4	10	50	TRUE	402.274	399.172
consistency	dino	latent_expr	GSE179831	4	10	50	FALSE	11112.9	10495.4
consistency	normalisr_norm	latent_expr	GSE179831	4	10	50	FALSE	59.973	56.009
consistency	sanity_map	latent_expr	GSE179831	4	10	50	FALSE	66989.4	2348.05
consistency	sanity_dists	latent_expr	GSE179831	4	10	50	FALSE	478635	12803.3
consistency	glmpca	count_model	GSE179831	4	10	50	FALSE	13280.6	12694.1
consistency	newwave	count_model	GSE179831	4	10	50	TRUE	1007.48	3795.25
consistency	logp1	delta_method	GSE179831	5	10	50	FALSE	23.223	20.316
consistency	logp1_hvg	delta_method	GSE179831	5	10	50	FALSE	15.455	15.381
consistency	logp1_zscore	delta_method	GSE179831	5	10	50	FALSE	34.172	30.821
consistency	logp1_hvg_zscore	delta_method	GSE179831	5	10	50	FALSE	20.445	20.196
consistency	logp_cpm	delta_method	GSE179831	5	10	50	FALSE	28.508	25.624
consistency	logp1_size_normed	delta_method	GSE179831	5	10	50	FALSE	35.475	29.033
consistency	acosh	delta_method	GSE179831	5	10	50	TRUE	288.566	285.465
consistency	logp_alpha	delta_method	GSE179831	5	10	50	TRUE	279.306	276.306
consistency	pearson	glm_residual	GSE179831	5	10	50	TRUE	283.464	280.208
consistency	pearson_clip	glm_residual	GSE179831	5	10	50	TRUE	280.071	275.905
consistency	pearson_clip_hvg	glm_residual	GSE179831	5	10	50	TRUE	277.154	276.641
consistency	pearson_clip_zscore	glm_residual	GSE179831	5	10	50	TRUE	301.445	298.2
consistency	pearson_clip_hvg_zscore	glm_residual	GSE179831	5	10	50	TRUE	301.244	300.928
consistency	pearson_analytic	glm_residual	GSE179831	5	10	50	TRUE	23.459	20.068
consistency	sctransform	glm_residual	GSE179831	5	10	50	TRUE	56.472	53.893
consistency	rand_quantile	glm_residual	GSE179831	5	10	50	TRUE	410.615	408.162
consistency	dino	latent_expr	GSE179831	5	10	50	FALSE	11171.1	10540.1
consistency	normalisr_norm	latent_expr	GSE179831	5	10	50	FALSE	70.298	63.207
consistency	sanity_map	latent_expr	GSE179831	5	10	50	FALSE	65938.4	2373.01
consistency	sanity_dists	latent_expr	GSE179831	5	10	50	FALSE	476363	12762.5
consistency	glmpca	count_model	GSE179831	5	10	50	FALSE	6797.24	6490.64
consistency	newwave	count_model	GSE179831	5	10	50	TRUE	1294.33	5790.86

## Sheet: Duration vs Dataset size
benchmark	transformation	family	dataset	replicate	pca_dim	knn	alpha	n_cells	n_genes	proportion_zeros	cputime_sec	elapsed_sec
simulation	logp1	delta_method	muscat	1	10	10	FALSE	5000	999	0.62822	3.452	3.583
simulation	logp1_hvg	delta_method	muscat	1	10	10	FALSE	5000	999	0.62822	3.416	3.534
simulation	logp1_zscore	delta_method	muscat	1	10	10	FALSE	5000	999	0.62822	5.134	4.903
simulation	logp1_hvg_zscore	delta_method	muscat	1	10	10	FALSE	5000	999	0.62822	4.769	4.775
simulation	logp_cpm	delta_method	muscat	1	10	10	FALSE	5000	999	0.62822	3.103	3.131
simulation	logp1_size_normed	delta_method	muscat	1	10	10	FALSE	5000	999	0.62822	3.416	3.937
simulation	acosh	delta_method	muscat	1	10	10	TRUE	5000	999	0.62822	12.868	13.319
simulation	logp_alpha	delta_method	muscat	1	10	10	TRUE	5000	999	0.62822	12.736	13.006
simulation	pearson	glm_residual	muscat	1	10	10	TRUE	5000	999	0.62822	13.169	13.333
simulation	pearson_clip	glm_residual	muscat	1	10	10	TRUE	5000	999	0.62822	12.853	13.107
simulation	pearson_clip_hvg	glm_residual	muscat	1	10	10	TRUE	5000	999	0.62822	13.299	13.532
simulation	pearson_clip_zscore	glm_residual	muscat	1	10	10	TRUE	5000	999	0.62822	14.415	14.497
simulation	pearson_clip_hvg_zscore	glm_residual	muscat	1	10	10	TRUE	5000	999	0.62822	13.24	13.385
simulation	pearson_analytic	glm_residual	muscat	1	10	10	TRUE	5000	999	0.62822	3.096	3.285
simulation	sctransform	glm_residual	muscat	1	10	10	TRUE	5000	999	0.62822	11.576	12.301
simulation	rand_quantile	glm_residual	muscat	1	10	10	TRUE	5000	999	0.62822	16.494	16.795
simulation	dino	latent_expr	muscat	1	10	10	FALSE	5000	999	0.62822	379.465	374.755
simulation	normalisr_norm	latent_expr	muscat	1	10	10	FALSE	5000	999	0.62822	8.27	15.234
simulation	sanity_map	latent_expr	muscat	1	10	10	FALSE	5000	999	0.62822	1593.41	120.206
simulation	sanity_dists	latent_expr	muscat	1	10	10	FALSE	5000	999	0.62822	37770.1	1011.96
simulation	glmpca	count_model	muscat	1	10	10	FALSE	5000	999	0.62822	89.402	86.15
simulation	newwave	count_model	muscat	1	10	10	TRUE	5000	999	0.62822	84.592	199.509
simulation	logp1	delta_method	muscat	1	10	50	FALSE	5000	999	0.62822	4.267	4.353
simulation	logp1_hvg	delta_method	muscat	1	10	50	FALSE	5000	999	0.62822	4.377	4.446
simulation	logp1_zscore	delta_method	muscat	1	10	50	FALSE	5000	999	0.62822	5.357	5.302
simulation	logp1_hvg_zscore	delta_method	muscat	1	10	50	FALSE	5000	999	0.62822	5.863	5.765
simulation	logp_cpm	delta_method	muscat	1	10	50	FALSE	5000	999	0.62822	4.17	4.083
simulation	logp1_size_normed	delta_method	muscat	1	10	50	FALSE	5000	999	0.62822	5.149	5.271
simulation	acosh	delta_method	muscat	1	10	50	TRUE	5000	999	0.62822	13.953	14.217
simulation	logp_alpha	delta_method	muscat	1	10	50	TRUE	5000	999	0.62822	13.494	13.79
simulation	pearson	glm_residual	muscat	1	10	50	TRUE	5000	999	0.62822	13.122	13.489
simulation	pearson_clip	glm_residual	muscat	1	10	50	TRUE	5000	999	0.62822	13.692	14.081
simulation	pearson_clip_hvg	glm_residual	muscat	1	10	50	TRUE	5000	999	0.62822	14.04	14.307
simulation	pearson_clip_zscore	glm_residual	muscat	1	10	50	TRUE	5000	999	0.62822	14.813	14.739
simulation	pearson_clip_hvg_zscore	glm_residual	muscat	1	10	50	TRUE	5000	999	0.62822	14.262	14.341
simulation	pearson_analytic	glm_residual	muscat	1	10	50	TRUE	5000	999	0.62822	4.642	4.744
simulation	sctransform	glm_residual	muscat	1	10	50	TRUE	5000	999	0.62822	11.836	12.436
simulation	rand_quantile	glm_residual	muscat	1	10	50	TRUE	5000	999	0.62822	17.228	17.507
simulation	dino	latent_expr	muscat	1	10	50	FALSE	5000	999	0.62822	419.15	416.726
simulation	normalisr_norm	latent_expr	muscat	1	10	50	FALSE	5000	999	0.62822	8.904	15.986
simulation	sanity_map	latent_expr	muscat	1	10	50	FALSE	5000	999	0.62822	1667.89	101.23
simulation	sanity_dists	latent_expr	muscat	1	10	50	FALSE	5000	999	0.62822	37322.1	1066.84
simulation	glmpca	count_model	muscat	1	10	50	FALSE	5000	999	0.62822	195.898	187.241
simulation	newwave	count_model	muscat	1	10	50	TRUE	5000	999	0.62822	74.816	190.969
simulation	logp1	delta_method	muscat	1	10	100	FALSE	5000	999	0.62822	5.062	5.194
simulation	logp1_hvg	delta_method	muscat	1	10	100	FALSE	5000	999	0.62822	5.014	5.176
simulation	logp1_zscore	delta_method	muscat	1	10	100	FALSE	5000	999	0.62822	6.152	6.209
simulation	logp1_hvg_zscore	delta_method	muscat	1	10	100	FALSE	5000	999	0.62822	6.472	6.439
simulation	logp_cpm	delta_method	muscat	1	10	100	FALSE	5000	999	0.62822	5.144	5.091
simulation	logp1_size_normed	delta_method	muscat	1	10	100	FALSE	5000	999	0.62822	5.175	5.459
simulation	acosh	delta_method	muscat	1	10	100	TRUE	5000	999	0.62822	14.5	14.817
simulation	logp_alpha	delta_method	muscat	1	10	100	TRUE	5000	999	0.62822	14.83	15.166
simulation	pearson	glm_residual	muscat	1	10	100	TRUE	5000	999	0.62822	14.381	14.684
simulation	pearson_clip	glm_residual	muscat	1	10	100	TRUE	5000	999	0.62822	15.025	15.29
simulation	pearson_clip_hvg	glm_residual	muscat	1	10	100	TRUE	5000	999	0.62822	14.614	14.777
simulation	pearson_clip_zscore	glm_residual	muscat	1	10	100	TRUE	5000	999	0.62822	14.724	14.861
simulation	pearson_clip_hvg_zscore	glm_residual	muscat	1	10	100	TRUE	5000	999	0.62822	15.651	15.75
simulation	pearson_analytic	glm_residual	muscat	1	10	100	TRUE	5000	999	0.62822	4.791	4.906
simulation	sctransform	glm_residual	muscat	1	10	100	TRUE	5000	999	0.62822	12.291	13.08
simulation	rand_quantile	glm_residual	muscat	1	10	100	TRUE	5000	999	0.62822	18.406	18.662
simulation	dino	latent_expr	muscat	1	10	100	FALSE	5000	999	0.62822	426.359	419.257
simulation	normalisr_norm	latent_expr	muscat	1	10	100	FALSE	5000	999	0.62822	10.716	18.157
simulation	sanity_map	latent_expr	muscat	1	10	100	FALSE	5000	999	0.62822	1659.03	114.851
simulation	sanity_dists	latent_expr	muscat	1	10	100	FALSE	5000	999	0.62822	36902.6	1054.87
simulation	glmpca	count_model	muscat	1	10	100	FALSE	5000	999	0.62822	175.713	170.024
simulation	newwave	count_model	muscat	1	10	100	TRUE	5000	999	0.62822	76.515	202.81
simulation	logp1	delta_method	muscat	2	10	10	FALSE	5000	999	0.62822	3.484	3.564
simulation	logp1_hvg	delta_method	muscat	2	10	10	FALSE	5000	999	0.62822	3.628	3.752
simulation	logp1_zscore	delta_method	muscat	2	10	10	FALSE	5000	999	0.62822	4.798	4.777
simulation	logp1_hvg_zscore	delta_method	muscat	2	10	10	FALSE	5000	999	0.62822	4.629	4.653
simulation	logp_cpm	delta_method	muscat	2	10	10	FALSE	5000	999	0.62822	3.25	3.22
simulation	logp1_size_normed	delta_method	muscat	2	10	10	FALSE	5000	999	0.62822	3.407	3.479
simulation	acosh	delta_method	muscat	2	10	10	TRUE	5000	999	0.62822	13.11	13.439
simulation	logp_alpha	delta_method	muscat	2	10	10	TRUE	5000	999	0.62822	12.905	13.227
simulation	pearson	glm_residual	muscat	2	10	10	TRUE	5000	999	0.62822	13.122	13.543
simulation	pearson_clip	glm_residual	muscat	2	10	10	TRUE	5000	999	0.62822	12.915	13.21
simulation	pearson_clip_hvg	glm_residual	muscat	2	10	10	TRUE	5000	999	0.62822	12.96	13.223
simulation	pearson_clip_zscore	glm_residual	muscat	2	10	10	TRUE	5000	999	0.62822	13.498	13.564
simulation	pearson_clip_hvg_zscore	glm_residual	muscat	2	10	10	TRUE	5000	999	0.62822	13.417	13.554
simulation	pearson_analytic	glm_residual	muscat	2	10	10	TRUE	5000	999	0.62822	3.091	3.23
simulation	sctransform	glm_residual	muscat	2	10	10	TRUE	5000	999	0.62822	10.835	11.843
simulation	rand_quantile	glm_residual	muscat	2	10	10	TRUE	5000	999	0.62822	16.551	16.751
simulation	dino	latent_expr	muscat	2	10	10	FALSE	5000	999	0.62822	462.145	456.646
simulation	normalisr_norm	latent_expr	muscat	2	10	10	FALSE	5000	999	0.62822	8.512	15.771
simulation	sanity_map	latent_expr	muscat	2	10	10	FALSE	5000	999	0.62822	1643.76	101.955
simulation	sanity_dists	latent_expr	muscat	2	10	10	FALSE	5000	999	0.62822	37174.1	1007.67
simulation	glmpca	count_model	muscat	2	10	10	FALSE	5000	999	0.62822	52.871	51.284
simulation	newwave	count_model	muscat	2	10	10	TRUE	5000	999	0.62822	65.702	170.967
simulation	logp1	delta_method	muscat	2	10	50	FALSE	5000	999	0.62822	4.226	4.372
simulation	logp1_hvg	delta_method	muscat	2	10	50	FALSE	5000	999	0.62822	6.269	6.33
simulation	logp1_zscore	delta_method	muscat	2	10	50	FALSE	5000	999	0.62822	6.423	6.384
simulation	logp1_hvg_zscore	delta_method	muscat	2	10	50	FALSE	5000	999	0.62822	6.729	6.7
simulation	logp_cpm	delta_method	muscat	2	10	50	FALSE	5000	999	0.62822	5.491	5.376
simulation	logp1_size_normed	delta_method	muscat	2	10	50	FALSE	5000	999	0.62822	4.269	4.36
simulation	acosh	delta_method	muscat	2	10	50	TRUE	5000	999	0.62822	15.74	15.996
simulation	logp_alpha	delta_method	muscat	2	10	50	TRUE	5000	999	0.62822	17.6	17.97
simulation	pearson	glm_residual	muscat	2	10	50	TRUE	5000	999	0.62822	15.11	15.443
simulation	pearson_clip	glm_residual	muscat	2	10	50	TRUE	5000	999	0.62822	17.249	17.497
simulation	pearson_clip_hvg	glm_residual	muscat	2	10	50	TRUE	5000	999	0.62822	17.861	18.144
simulation	pearson_clip_zscore	glm_residual	muscat	2	10	50	TRUE	5000	999	0.62822	18.774	18.783
simulation	pearson_clip_hvg_zscore	glm_residual	muscat	2	10	50	TRUE	5000	999	0.62822	14.019	14.209
simulation	pearson_analytic	glm_residual	muscat	2	10	50	TRUE	5000	999	0.62822	5.546	5.874
simulation	sctransform	glm_residual	muscat	2	10	50	TRUE	5000	999	0.62822	11.706	12.314
simulation	rand_quantile	glm_residual	muscat	2	10	50	TRUE	5000	999	0.62822	18.043	18.354
simulation	dino	latent_expr	muscat	2	10	50	FALSE	5000	999	0.62822	413.689	408.398
simulation	normalisr_norm	latent_expr	muscat	2	10	50	FALSE	5000	999	0.62822	8.611	15.55
simulation	sanity_map	latent_expr	muscat	2	10	50	FALSE	5000	999	0.62822	1666.52	87.038
simulation	sanity_dists	latent_expr	muscat	2	10	50	FALSE	5000	999	0.62822	37311.2	1004.85
simulation	glmpca	count_model	muscat	2	10	50	FALSE	5000	999	0.62822	32.767	31.886
simulation	newwave	count_model	muscat	2	10	50	TRUE	5000	999	0.62822	56.248	157.968
simulation	logp1	delta_method	muscat	2	10	100	FALSE	5000	999	0.62822	5.414	5.522
simulation	logp1_hvg	delta_method	muscat	2	10	100	FALSE	5000	999	0.62822	5.202	5.315
simulation	logp1_zscore	delta_method	muscat	2	10	100	FALSE	5000	999	0.62822	7.204	7.153
simulation	logp1_hvg_zscore	delta_method	muscat	2	10	100	FALSE	5000	999	0.62822	6.726	6.676
simulation	logp_cpm	delta_method	muscat	2	10	100	FALSE	5000	999	0.62822	5.239	5.151
simulation	logp1_size_normed	delta_method	muscat	2	10	100	FALSE	5000	999	0.62822	5.081	5.172
simulation	acosh	delta_method	muscat	2	10	100	TRUE	5000	999	0.62822	16.182	16.469
simulation	logp_alpha	delta_method	muscat	2	10	100	TRUE	5000	999	0.62822	15.208	15.475
simulation	pearson	glm_residual	muscat	2	10	100	TRUE	5000	999	0.62822	14.497	14.734
simulation	pearson_clip	glm_residual	muscat	2	10	100	TRUE	5000	999	0.62822	14.333	14.55
simulation	pearson_clip_hvg	glm_residual	muscat	2	10	100	TRUE	5000	999	0.62822	14.513	14.726
simulation	pearson_clip_zscore	glm_residual	muscat	2	10	100	TRUE	5000	999	0.62822	14.999	15.138
simulation	pearson_clip_hvg_zscore	glm_residual	muscat	2	10	100	TRUE	5000	999	0.62822	15.343	15.556
simulation	pearson_analytic	glm_residual	muscat	2	10	100	TRUE	5000	999	0.62822	4.707	4.825
simulation	sctransform	glm_residual	muscat	2	10	100	TRUE	5000	999	0.62822	12.029	12.761
simulation	rand_quantile	glm_residual	muscat	2	10	100	TRUE	5000	999	0.62822	20.644	20.841
simulation	dino	latent_expr	muscat	2	10	100	FALSE	5000	999	0.62822	401.157	396.156
simulation	normalisr_norm	latent_expr	muscat	2	10	100	FALSE	5000	999	0.62822	10.512	18.484
simulation	sanity_map	latent_expr	muscat	2	10	100	FALSE	5000	999	0.62822	1645.45	88.712
simulation	sanity_dists	latent_expr	muscat	2	10	100	FALSE	5000	999	0.62822	37440.6	1000.84
simulation	glmpca	count_model	muscat	2	10	100	FALSE	5000	999	0.62822	164.971	159.07
simulation	newwave	count_model	muscat	2	10	100	TRUE	5000	999	0.62822	65.704	169.61
simulation	logp1	delta_method	muscat	3	10	10	FALSE	5000	999	0.62822	3.582	3.619
simulation	logp1_hvg	delta_method	muscat	3	10	10	FALSE	5000	999	0.62822	3.613	3.662
simulation	logp1_zscore	delta_method	muscat	3	10	10	FALSE	5000	999	0.62822	4.95	4.906
simulation	logp1_hvg_zscore	delta_method	muscat	3	10	10	FALSE	5000	999	0.62822	4.945	4.959
simulation	logp_cpm	delta_method	muscat	3	10	10	FALSE	5000	999	0.62822	3.413	3.404
simulation	logp1_size_normed	delta_method	muscat	3	10	10	FALSE	5000	999	0.62822	3.454	3.514
simulation	acosh	delta_method	muscat	3	10	10	TRUE	5000	999	0.62822	13.592	13.912
simulation	logp_alpha	delta_method	muscat	3	10	10	TRUE	5000	999	0.62822	13.679	13.968
simulation	pearson	glm_residual	muscat	3	10	10	TRUE	5000	999	0.62822	13.281	13.51
simulation	pearson_clip	glm_residual	muscat	3	10	10	TRUE	5000	999	0.62822	13.757	14.025
simulation	pearson_clip_hvg	glm_residual	muscat	3	10	10	TRUE	5000	999	0.62822	13.328	13.624
simulation	pearson_clip_zscore	glm_residual	muscat	3	10	10	TRUE	5000	999	0.62822	14.549	14.675
simulation	pearson_clip_hvg_zscore	glm_residual	muscat	3	10	10	TRUE	5000	999	0.62822	14.412	14.578
simulation	pearson_analytic	glm_residual	muscat	3	10	10	TRUE	5000	999	0.62822	3.165	3.298
simulation	sctransform	glm_residual	muscat	3	10	10	TRUE	5000	999	0.62822	10.89	11.642
simulation	rand_quantile	glm_residual	muscat	3	10	10	TRUE	5000	999	0.62822	16.568	16.812
simulation	dino	latent_expr	muscat	3	10	10	FALSE	5000	999	0.62822	347.157	343.288
simulation	normalisr_norm	latent_expr	muscat	3	10	10	FALSE	5000	999	0.62822	5.923	8.763
simulation	sanity_map	latent_expr	muscat	3	10	10	FALSE	5000	999	0.62822	1629.95	114.39
simulation	sanity_dists	latent_expr	muscat	3	10	10	FALSE	5000	999	0.62822	31816.5	971.946
simulation	glmpca	count_model	muscat	3	10	10	FALSE	5000	999	0.62822	73.014	70.235
simulation	newwave	count_model	muscat	3	10	10	TRUE	5000	999	0.62822	128.867	538.066
simulation	logp1	delta_method	muscat	3	10	50	FALSE	5000	999	0.62822	4.35	4.483
simulation	logp1_hvg	delta_method	muscat	3	10	50	FALSE	5000	999	0.62822	4.318	4.518
simulation	logp1_zscore	delta_method	muscat	3	10	50	FALSE	5000	999	0.62822	5.483	5.509
simulation	logp1_hvg_zscore	delta_method	muscat	3	10	50	FALSE	5000	999	0.62822	6.876	6.855
simulation	logp_cpm	delta_method	muscat	3	10	50	FALSE	5000	999	0.62822	3.89	3.883
simulation	logp1_size_normed	delta_method	muscat	3	10	50	FALSE	5000	999	0.62822	4.191	4.246
simulation	acosh	delta_method	muscat	3	10	50	TRUE	5000	999	0.62822	13.587	13.923
simulation	logp_alpha	delta_method	muscat	3	10	50	TRUE	5000	999	0.62822	14.537	14.784
simulation	pearson	glm_residual	muscat	3	10	50	TRUE	5000	999	0.62822	13.515	13.766
simulation	pearson_clip	glm_residual	muscat	3	10	50	TRUE	5000	999	0.62822	14.067	14.374
simulation	pearson_clip_hvg	glm_residual	muscat	3	10	50	TRUE	5000	999	0.62822	14.496	14.727
simulation	pearson_clip_zscore	glm_residual	muscat	3	10	50	TRUE	5000	999	0.62822	15.113	15.324
simulation	pearson_clip_hvg_zscore	glm_residual	muscat	3	10	50	TRUE	5000	999	0.62822	15.059	15.142
simulation	pearson_analytic	glm_residual	muscat	3	10	50	TRUE	5000	999	0.62822	4.281	4.388
simulation	sctransform	glm_residual	muscat	3	10	50	TRUE	5000	999	0.62822	11.866	12.538
simulation	rand_quantile	glm_residual	muscat	3	10	50	TRUE	5000	999	0.62822	18.008	18.207
simulation	dino	latent_expr	muscat	3	10	50	FALSE	5000	999	0.62822	354.763	350.949
simulation	normalisr_norm	latent_expr	muscat	3	10	50	FALSE	5000	999	0.62822	6.913	9.749
simulation	sanity_map	latent_expr	muscat	3	10	50	FALSE	5000	999	0.62822	1662.03	97.336
simulation	sanity_dists	latent_expr	muscat	3	10	50	FALSE	5000	999	0.62822	31999.7	906.495
simulation	glmpca	count_model	muscat	3	10	50	FALSE	5000	999	0.62822	73.572	70.912
simulation	newwave	count_model	muscat	3	10	50	TRUE	5000	999	0.62822	68.854	170.135
simulation	logp1	delta_method	muscat	3	10	100	FALSE	5000	999	0.62822	5.372	5.45
simulation	logp1_hvg	delta_method	muscat	3	10	100	FALSE	5000	999	0.62822	5.551	5.642
simulation	logp1_zscore	delta_method	muscat	3	10	100	FALSE	5000	999	0.62822	6.753	6.776
simulation	logp1_hvg_zscore	delta_method	muscat	3	10	100	FALSE	5000	999	0.62822	6.616	6.663
simulation	logp_cpm	delta_method	muscat	3	10	100	FALSE	5000	999	0.62822	5.033	5.001
simulation	logp1_size_normed	delta_method	muscat	3	10	100	FALSE	5000	999	0.62822	5.051	5.123
simulation	acosh	delta_method	muscat	3	10	100	TRUE	5000	999	0.62822	15.358	15.632
simulation	logp_alpha	delta_method	muscat	3	10	100	TRUE	5000	999	0.62822	15.359	15.664
simulation	pearson	glm_residual	muscat	3	10	100	TRUE	5000	999	0.62822	17.337	17.603
simulation	pearson_clip	glm_residual	muscat	3	10	100	TRUE	5000	999	0.62822	15.208	15.472
simulation	pearson_clip_hvg	glm_residual	muscat	3	10	100	TRUE	5000	999	0.62822	15.698	15.915
simulation	pearson_clip_zscore	glm_residual	muscat	3	10	100	TRUE	5000	999	0.62822	16.297	16.399
simulation	pearson_clip_hvg_zscore	glm_residual	muscat	3	10	100	TRUE	5000	999	0.62822	16.113	16.238
simulation	pearson_analytic	glm_residual	muscat	3	10	100	TRUE	5000	999	0.62822	4.942	5.061
simulation	sctransform	glm_residual	muscat	3	10	100	TRUE	5000	999	0.62822	12.735	13.286
simulation	rand_quantile	glm_residual	muscat	3	10	100	TRUE	5000	999	0.62822	18.905	19.123
simulation	dino	latent_expr	muscat	3	10	100	FALSE	5000	999	0.62822	356.073	352.951
simulation	normalisr_norm	latent_expr	muscat	3	10	100	FALSE	5000	999	0.62822	8	10.915
simulation	sanity_map	latent_expr	muscat	3	10	100	FALSE	5000	999	0.62822	1690.8	105.614
simulation	sanity_dists	latent_expr	muscat	3	10	100	FALSE	5000	999	0.62822	30617	895.523
simulation	glmpca	count_model	muscat	3	10	100	FALSE	5000	999	0.62822	182.211	174.591
simulation	newwave	count_model	muscat	3	10	100	TRUE	5000	999	0.62822	112.003	563.945
simulation	logp1	delta_method	muscat	4	10	10	FALSE	5000	999	0.62822	3.351	3.465
simulation	logp1_hvg	delta_method	muscat	4	10	10	FALSE	5000	999	0.62822	4.722	4.791
simulation	logp1_zscore	delta_method	muscat	4	10	10	FALSE	5000	999	0.62822	4.689	4.583
simulation	logp1_hvg_zscore	delta_method	muscat	4	10	10	FALSE	5000	999	0.62822	4.549	4.518
simulation	logp_cpm	delta_method	muscat	4	10	10	FALSE	5000	999	0.62822	3.173	3.114
simulation	logp1_size_normed	delta_method	muscat	4	10	10	FALSE	5000	999	0.62822	3.44	3.532
simulation	acosh	delta_method	muscat	4	10	10	TRUE	5000	999	0.62822	12.833	13.112
simulation	logp_alpha	delta_method	muscat	4	10	10	TRUE	5000	999	0.62822	12.942	13.182
simulation	pearson	glm_residual	muscat	4	10	10	TRUE	5000	999	0.62822	12.003	12.255
simulation	pearson_clip	glm_residual	muscat	4	10	10	TRUE	5000	999	0.62822	12.793	13.253
simulation	pearson_clip_hvg	glm_residual	muscat	4	10	10	TRUE	5000	999	0.62822	15.259	20.251
simulation	pearson_clip_zscore	glm_residual	muscat	4	10	10	TRUE	5000	999	0.62822	13.708	13.858
simulation	pearson_clip_hvg_zscore	glm_residual	muscat	4	10	10	TRUE	5000	999	0.62822	14.004	14.158
simulation	pearson_analytic	glm_residual	muscat	4	10	10	TRUE	5000	999	0.62822	5.615	5.696
simulation	sctransform	glm_residual	muscat	4	10	10	TRUE	5000	999	0.62822	10.979	11.601
simulation	rand_quantile	glm_residual	muscat	4	10	10	TRUE	5000	999	0.62822	17.088	17.345
simulation	dino	latent_expr	muscat	4	10	10	FALSE	5000	999	0.62822	423.254	416.469
simulation	normalisr_norm	latent_expr	muscat	4	10	10	FALSE	5000	999	0.62822	5.427	7.898
simulation	sanity_map	latent_expr	muscat	4	10	10	FALSE	5000	999	0.62822	1643.11	96.437
simulation	sanity_dists	latent_expr	muscat	4	10	10	FALSE	5000	999	0.62822	31519.6	865.185
simulation	glmpca	count_model	muscat	4	10	10	FALSE	5000	999	0.62822	160.129	154.275
simulation	newwave	count_model	muscat	4	10	10	TRUE	5000	999	0.62822	59.839	155.579
simulation	logp1	delta_method	muscat	4	10	50	FALSE	5000	999	0.62822	4.87	4.911
simulation	logp1_hvg	delta_method	muscat	4	10	50	FALSE	5000	999	0.62822	4.404	4.491
simulation	logp1_zscore	delta_method	muscat	4	10	50	FALSE	5000	999	0.62822	5.599	5.551
simulation	logp1_hvg_zscore	delta_method	muscat	4	10	50	FALSE	5000	999	0.62822	6.276	6.263
simulation	logp_cpm	delta_method	muscat	4	10	50	FALSE	5000	999	0.62822	4.656	4.496
simulation	logp1_size_normed	delta_method	muscat	4	10	50	FALSE	5000	999	0.62822	4.307	4.378
simulation	acosh	delta_method	muscat	4	10	50	TRUE	5000	999	0.62822	13.449	13.636
simulation	logp_alpha	delta_method	muscat	4	10	50	TRUE	5000	999	0.62822	13.349	13.632
simulation	pearson	glm_residual	muscat	4	10	50	TRUE	5000	999	0.62822	13.21	13.447
simulation	pearson_clip	glm_residual	muscat	4	10	50	TRUE	5000	999	0.62822	12.941	13.155
simulation	pearson_clip_hvg	glm_residual	muscat	4	10	50	TRUE	5000	999	0.62822	14.804	15.023
simulation	pearson_clip_zscore	glm_residual	muscat	4	10	50	TRUE	5000	999	0.62822	14.343	14.538
simulation	pearson_clip_hvg_zscore	glm_residual	muscat	4	10	50	TRUE	5000	999	0.62822	14.49	14.594
simulation	pearson_analytic	glm_residual	muscat	4	10	50	TRUE	5000	999	0.62822	4.558	4.549
simulation	sctransform	glm_residual	muscat	4	10	50	TRUE	5000	999	0.62822	13.166	13.724
simulation	rand_quantile	glm_residual	muscat	4	10	50	TRUE	5000	999	0.62822	18.379	18.556
simulation	dino	latent_expr	muscat	4	10	50	FALSE	5000	999	0.62822	371.841	366.267
simulation	normalisr_norm	latent_expr	muscat	4	10	50	FALSE	5000	999	0.62822	6.335	8.533
simulation	sanity_map	latent_expr	muscat	4	10	50	FALSE	5000	999	0.62822	1582.11	118.055
simulation	sanity_dists	latent_expr	muscat	4	10	50	FALSE	5000	999	0.62822	32239.9	963.222
simulation	glmpca	count_model	muscat	4	10	50	FALSE	5000	999	0.62822	166.98	160.623
simulation	newwave	count_model	muscat	4	10	50	TRUE	5000	999	0.62822	69.537	174.019
simulation	logp1	delta_method	muscat	4	10	100	FALSE	5000	999	0.62822	5.137	5.248
simulation	logp1_hvg	delta_method	muscat	4	10	100	FALSE	5000	999	0.62822	5.42	5.522
simulation	logp1_zscore	delta_method	muscat	4	10	100	FALSE	5000	999	0.62822	11.191	11.177
simulation	logp1_hvg_zscore	delta_method	muscat	4	10	100	FALSE	5000	999	0.62822	7.948	7.692
simulation	logp_cpm	delta_method	muscat	4	10	100	FALSE	5000	999	0.62822	5.494	5.376
simulation	logp1_size_normed	delta_method	muscat	4	10	100	FALSE	5000	999	0.62822	5.061	5.156
simulation	acosh	delta_method	muscat	4	10	100	TRUE	5000	999	0.62822	14.354	14.547
simulation	logp_alpha	delta_method	muscat	4	10	100	TRUE	5000	999	0.62822	15.08	15.27
simulation	pearson	glm_residual	muscat	4	10	100	TRUE	5000	999	0.62822	14.579	14.744
simulation	pearson_clip	glm_residual	muscat	4	10	100	TRUE	5000	999	0.62822	14.269	14.459
simulation	pearson_clip_hvg	glm_residual	muscat	4	10	100	TRUE	5000	999	0.62822	14.445	14.616
simulation	pearson_clip_zscore	glm_residual	muscat	4	10	100	TRUE	5000	999	0.62822	15.163	15.247
simulation	pearson_clip_hvg_zscore	glm_residual	muscat	4	10	100	TRUE	5000	999	0.62822	15.069	15.208
simulation	pearson_analytic	glm_residual	muscat	4	10	100	TRUE	5000	999	0.62822	4.915	5.029
simulation	sctransform	glm_residual	muscat	4	10	100	TRUE	5000	999	0.62822	12.36	12.819
simulation	rand_quantile	glm_residual	muscat	4	10	100	TRUE	5000	999	0.62822	18.235	18.447
simulation	dino	latent_expr	muscat	4	10	100	FALSE	5000	999	0.62822	353.267	348.03
simulation	normalisr_norm	latent_expr	muscat	4	10	100	FALSE	5000	999	0.62822	7.621	9.713
simulation	sanity_map	latent_expr	muscat	4	10	100	FALSE	5000	999	0.62822	1588.67	107.899
simulation	sanity_dists	latent_expr	muscat	4	10	100	FALSE	5000	999	0.62822	30998.6	887.714
simulation	glmpca	count_model	muscat	4	10	100	FALSE	5000	999	0.62822	164.368	158.483
simulation	newwave	count_model	muscat	4	10	100	TRUE	5000	999	0.62822	64.926	173.377
simulation	logp1	delta_method	muscat	5	10	10	FALSE	5000	999	0.62822	4.446	4.533
simulation	logp1_hvg	delta_method	muscat	5	10	10	FALSE	5000	999	0.62822	3.358	3.455
simulation	logp1_zscore	delta_method	muscat	5	10	10	FALSE	5000	999	0.62822	4.492	4.483
simulation	logp1_hvg_zscore	delta_method	muscat	5	10	10	FALSE	5000	999	0.62822	4.545	4.526
simulation	logp_cpm	delta_method	muscat	5	10	10	FALSE	5000	999	0.62822	3.264	3.145
simulation	logp1_size_normed	delta_method	muscat	5	10	10	FALSE	5000	999	0.62822	3.378	3.467
simulation	acosh	delta_method	muscat	5	10	10	TRUE	5000	999	0.62822	13.222	13.467
simulation	logp_alpha	delta_method	muscat	5	10	10	TRUE	5000	999	0.62822	13.088	13.379
simulation	pearson	glm_residual	muscat	5	10	10	TRUE	5000	999	0.62822	12.269	12.464
simulation	pearson_clip	glm_residual	muscat	5	10	10	TRUE	5000	999	0.62822	12.898	13.201
simulation	pearson_clip_hvg	glm_residual	muscat	5	10	10	TRUE	5000	999	0.62822	12.701	12.914
simulation	pearson_clip_zscore	glm_residual	muscat	5	10	10	TRUE	5000	999	0.62822	13.85	14.103
simulation	pearson_clip_hvg_zscore	glm_residual	muscat	5	10	10	TRUE	5000	999	0.62822	12.867	13.059
simulation	pearson_analytic	glm_residual	muscat	5	10	10	TRUE	5000	999	0.62822	3.301	3.398
simulation	sctransform	glm_residual	muscat	5	10	10	TRUE	5000	999	0.62822	11.53	12.039
simulation	rand_quantile	glm_residual	muscat	5	10	10	TRUE	5000	999	0.62822	17.279	17.476
simulation	dino	latent_expr	muscat	5	10	10	FALSE	5000	999	0.62822	371.358	365.364
simulation	normalisr_norm	latent_expr	muscat	5	10	10	FALSE	5000	999	0.62822	5.697	8.373
simulation	sanity_map	latent_expr	muscat	5	10	10	FALSE	5000	999	0.62822	1699.42	110.801
simulation	sanity_dists	latent_expr	muscat	5	10	10	FALSE	5000	999	0.62822	34727	969.499
simulation	glmpca	count_model	muscat	5	10	10	FALSE	5000	999	0.62822	154.882	149.409
simulation	newwave	count_model	muscat	5	10	10	TRUE	5000	999	0.62822	55.013	145.262
simulation	logp1	delta_method	muscat	5	10	50	FALSE	5000	999	0.62822	4.502	4.585
simulation	logp1_hvg	delta_method	muscat	5	10	50	FALSE	5000	999	0.62822	4.262	4.389
simulation	logp1_zscore	delta_method	muscat	5	10	50	FALSE	5000	999	0.62822	5.311	5.307
simulation	logp1_hvg_zscore	delta_method	muscat	5	10	50	FALSE	5000	999	0.62822	5.503	5.518
simulation	logp_cpm	delta_method	muscat	5	10	50	FALSE	5000	999	0.62822	3.877	3.849
simulation	logp1_size_normed	delta_method	muscat	5	10	50	FALSE	5000	999	0.62822	4.197	4.288
simulation	acosh	delta_method	muscat	5	10	50	TRUE	5000	999	0.62822	14.151	14.409
simulation	logp_alpha	delta_method	muscat	5	10	50	TRUE	5000	999	0.62822	14.056	14.31
simulation	pearson	glm_residual	muscat	5	10	50	TRUE	5000	999	0.62822	12.765	13
simulation	pearson_clip	glm_residual	muscat	5	10	50	TRUE	5000	999	0.62822	13.428	13.638
simulation	pearson_clip_hvg	glm_residual	muscat	5	10	50	TRUE	5000	999	0.62822	14.174	14.361
simulation	pearson_clip_zscore	glm_residual	muscat	5	10	50	TRUE	5000	999	0.62822	14.614	14.769
simulation	pearson_clip_hvg_zscore	glm_residual	muscat	5	10	50	TRUE	5000	999	0.62822	13.772	13.932
simulation	pearson_analytic	glm_residual	muscat	5	10	50	TRUE	5000	999	0.62822	4.219	4.32
simulation	sctransform	glm_residual	muscat	5	10	50	TRUE	5000	999	0.62822	11.233	11.797
simulation	rand_quantile	glm_residual	muscat	5	10	50	TRUE	5000	999	0.62822	17.074	17.276
simulation	dino	latent_expr	muscat	5	10	50	FALSE	5000	999	0.62822	383.146	377.053
simulation	normalisr_norm	latent_expr	muscat	5	10	50	FALSE	5000	999	0.62822	6.424	9.062
simulation	sanity_map	latent_expr	muscat	5	10	50	FALSE	5000	999	0.62822	1673.35	99.351
simulation	sanity_dists	latent_expr	muscat	5	10	50	FALSE	5000	999	0.62822	34476.7	968.028
simulation	glmpca	count_model	muscat	5	10	50	FALSE	5000	999	0.62822	161.392	155.336
simulation	newwave	count_model	muscat	5	10	50	TRUE	5000	999	0.62822	60.516	149.034
simulation	logp1	delta_method	muscat	5	10	100	FALSE	5000	999	0.62822	5.097	5.209
simulation	logp1_hvg	delta_method	muscat	5	10	100	FALSE	5000	999	0.62822	5.123	5.256
simulation	logp1_zscore	delta_method	muscat	5	10	100	FALSE	5000	999	0.62822	8.52	8.441
simulation	logp1_hvg_zscore	delta_method	muscat	5	10	100	FALSE	5000	999	0.62822	7.507	7.456
simulation	logp_cpm	delta_method	muscat	5	10	100	FALSE	5000	999	0.62822	5.612	5.512
simulation	logp1_size_normed	delta_method	muscat	5	10	100	FALSE	5000	999	0.62822	5.312	5.382
simulation	acosh	delta_method	muscat	5	10	100	TRUE	5000	999	0.62822	19.514	19.768
simulation	logp_alpha	delta_method	muscat	5	10	100	TRUE	5000	999	0.62822	17.378	17.704
simulation	pearson	glm_residual	muscat	5	10	100	TRUE	5000	999	0.62822	16.683	16.881
simulation	pearson_clip	glm_residual	muscat	5	10	100	TRUE	5000	999	0.62822	15.149	15.345
simulation	pearson_clip_hvg	glm_residual	muscat	5	10	100	TRUE	5000	999	0.62822	13.986	14.197
simulation	pearson_clip_zscore	glm_residual	muscat	5	10	100	TRUE	5000	999	0.62822	14.365	14.473
simulation	pearson_clip_hvg_zscore	glm_residual	muscat	5	10	100	TRUE	5000	999	0.62822	14.434	14.575
simulation	pearson_analytic	glm_residual	muscat	5	10	100	TRUE	5000	999	0.62822	4.879	4.955
simulation	sctransform	glm_residual	muscat	5	10	100	TRUE	5000	999	0.62822	11.673	12.17
simulation	rand_quantile	glm_residual	muscat	5	10	100	TRUE	5000	999	0.62822	18.174	18.369
simulation	dino	latent_expr	muscat	5	10	100	FALSE	5000	999	0.62822	370.599	364.023
simulation	normalisr_norm	latent_expr	muscat	5	10	100	FALSE	5000	999	0.62822	7.886	10.184
simulation	sanity_map	latent_expr	muscat	5	10	100	FALSE	5000	999	0.62822	1604.83	102.39
simulation	sanity_dists	latent_expr	muscat	5	10	100	FALSE	5000	999	0.62822	34080.3	934.48
simulation	glmpca	count_model	muscat	5	10	100	FALSE	5000	999	0.62822	168.557	162.609
simulation	newwave	count_model	muscat	5	10	100	TRUE	5000	999	0.62822	74.796	207.89
simulation	logp1	delta_method	dyngen	1	10	10	FALSE	5000	995	0.751819	3.065	3.225
simulation	logp1_hvg	delta_method	dyngen	1	10	10	FALSE	5000	995	0.751819	3.2	3.382
simulation	logp1_zscore	delta_method	dyngen	1	10	10	FALSE	5000	995	0.751819	3.907	3.897
simulation	logp1_hvg_zscore	delta_method	dyngen	1	10	10	FALSE	5000	995	0.751819	3.866	3.909
simulation	logp_cpm	delta_method	dyngen	1	10	10	FALSE	5000	995	0.751819	3.485	3.639
simulation	logp1_size_normed	delta_method	dyngen	1	10	10	FALSE	5000	995	0.751819	3.998	4.117
simulation	acosh	delta_method	dyngen	1	10	10	TRUE	5000	995	0.751819	15.116	15.299
simulation	logp_alpha	delta_method	dyngen	1	10	10	TRUE	5000	995	0.751819	15.867	16.075
simulation	pearson	glm_residual	dyngen	1	10	10	TRUE	5000	995	0.751819	14.784	15.038
simulation	pearson_clip	glm_residual	dyngen	1	10	10	TRUE	5000	995	0.751819	15.887	16.031
simulation	pearson_clip_hvg	glm_residual	dyngen	1	10	10	TRUE	5000	995	0.751819	15.377	15.608
simulation	pearson_clip_zscore	glm_residual	dyngen	1	10	10	TRUE	5000	995	0.751819	21.569	21.639
simulation	pearson_clip_hvg_zscore	glm_residual	dyngen	1	10	10	TRUE	5000	995	0.751819	16.219	16.421
simulation	pearson_analytic	glm_residual	dyngen	1	10	10	TRUE	5000	995	0.751819	4.145	4.142
simulation	sctransform	glm_residual	dyngen	1	10	10	TRUE	5000	995	0.751819	12.377	12.931
simulation	rand_quantile	glm_residual	dyngen	1	10	10	TRUE	5000	995	0.751819	18.464	18.521
simulation	dino	latent_expr	dyngen	1	10	10	FALSE	5000	995	0.751819	290.121	290.886
simulation	normalisr_norm	latent_expr	dyngen	1	10	10	FALSE	5000	995	0.751819	6.361	9.306
simulation	sanity_map	latent_expr	dyngen	1	10	10	FALSE	5000	995	0.751819	1646.37	105.476
simulation	sanity_dists	latent_expr	dyngen	1	10	10	FALSE	5000	995	0.751819	1899.68	135.776
simulation	glmpca	count_model	dyngen	1	10	10	FALSE	5000	995	0.751819	67	64.735
simulation	newwave	count_model	dyngen	1	10	10	TRUE	5000	995	0.751819	37.968	99.339
simulation	logp1	delta_method	dyngen	1	10	50	FALSE	5000	995	0.751819	4.098	4.264
simulation	logp1_hvg	delta_method	dyngen	1	10	50	FALSE	5000	995	0.751819	4.452	4.624
simulation	logp1_zscore	delta_method	dyngen	1	10	50	FALSE	5000	995	0.751819	4.773	4.746
simulation	logp1_hvg_zscore	delta_method	dyngen	1	10	50	FALSE	5000	995	0.751819	4.418	4.466
simulation	logp_cpm	delta_method	dyngen	1	10	50	FALSE	5000	995	0.751819	4.092	4.239
simulation	logp1_size_normed	delta_method	dyngen	1	10	50	FALSE	5000	995	0.751819	4.739	4.905
simulation	acosh	delta_method	dyngen	1	10	50	TRUE	5000	995	0.751819	15.909	16.177
simulation	logp_alpha	delta_method	dyngen	1	10	50	TRUE	5000	995	0.751819	15.965	16.204
simulation	pearson	glm_residual	dyngen	1	10	50	TRUE	5000	995	0.751819	15.841	16.035
simulation	pearson_clip	glm_residual	dyngen	1	10	50	TRUE	5000	995	0.751819	15.73	16.126
simulation	pearson_clip_hvg	glm_residual	dyngen	1	10	50	TRUE	5000	995	0.751819	16.561	16.736
simulation	pearson_clip_zscore	glm_residual	dyngen	1	10	50	TRUE	5000	995	0.751819	15.905	16.023
simulation	pearson_clip_hvg_zscore	glm_residual	dyngen	1	10	50	TRUE	5000	995	0.751819	17.186	17.338
simulation	pearson_analytic	glm_residual	dyngen	1	10	50	TRUE	5000	995	0.751819	5.04	4.971
simulation	sctransform	glm_residual	dyngen	1	10	50	TRUE	5000	995	0.751819	13.002	13.526
simulation	rand_quantile	glm_residual	dyngen	1	10	50	TRUE	5000	995	0.751819	18.693	18.7
simulation	dino	latent_expr	dyngen	1	10	50	FALSE	5000	995	0.751819	285.623	286.635
simulation	normalisr_norm	latent_expr	dyngen	1	10	50	FALSE	5000	995	0.751819	7.158	10.134
simulation	sanity_map	latent_expr	dyngen	1	10	50	FALSE	5000	995	0.751819	1623.44	128.603
simulation	sanity_dists	latent_expr	dyngen	1	10	50	FALSE	5000	995	0.751819	1956.95	124.414
simulation	glmpca	count_model	dyngen	1	10	50	FALSE	5000	995	0.751819	69.375	67.044
simulation	newwave	count_model	dyngen	1	10	50	TRUE	5000	995	0.751819	38.355	96.826
simulation	logp1	delta_method	dyngen	1	10	100	FALSE	5000	995	0.751819	5.015	5.178
simulation	logp1_hvg	delta_method	dyngen	1	10	100	FALSE	5000	995	0.751819	5.121	5.254
simulation	logp1_zscore	delta_method	dyngen	1	10	100	FALSE	5000	995	0.751819	5.207	5.244
simulation	logp1_hvg_zscore	delta_method	dyngen	1	10	100	FALSE	5000	995	0.751819	5.851	5.848
simulation	logp_cpm	delta_method	dyngen	1	10	100	FALSE	5000	995	0.751819	5.244	5.402
simulation	logp1_size_normed	delta_method	dyngen	1	10	100	FALSE	5000	995	0.751819	5.369	6.97
simulation	acosh	delta_method	dyngen	1	10	100	TRUE	5000	995	0.751819	18.277	18.469
simulation	logp_alpha	delta_method	dyngen	1	10	100	TRUE	5000	995	0.751819	17.45	17.661
simulation	pearson	glm_residual	dyngen	1	10	100	TRUE	5000	995	0.751819	16.354	16.538
simulation	pearson_clip	glm_residual	dyngen	1	10	100	TRUE	5000	995	0.751819	16.327	16.51
simulation	pearson_clip_hvg	glm_residual	dyngen	1	10	100	TRUE	5000	995	0.751819	17.306	17.527
simulation	pearson_clip_zscore	glm_residual	dyngen	1	10	100	TRUE	5000	995	0.751819	23.015	23.036
simulation	pearson_clip_hvg_zscore	glm_residual	dyngen	1	10	100	TRUE	5000	995	0.751819	16.765	16.966
simulation	pearson_analytic	glm_residual	dyngen	1	10	100	TRUE	5000	995	0.751819	5.983	5.968
simulation	sctransform	glm_residual	dyngen	1	10	100	TRUE	5000	995	0.751819	16.542	17.002
simulation	rand_quantile	glm_residual	dyngen	1	10	100	TRUE	5000	995	0.751819	19.566	19.663
simulation	dino	latent_expr	dyngen	1	10	100	FALSE	5000	995	0.751819	290.843	291.893
simulation	normalisr_norm	latent_expr	dyngen	1	10	100	FALSE	5000	995	0.751819	8.393	10.928
simulation	sanity_map	latent_expr	dyngen	1	10	100	FALSE	5000	995	0.751819	1647.54	107.455
simulation	sanity_dists	latent_expr	dyngen	1	10	100	FALSE	5000	995	0.751819	1963.44	130.08
simulation	glmpca	count_model	dyngen	1	10	100	FALSE	5000	995	0.751819	81.677	78.961
simulation	newwave	count_model	dyngen	1	10	100	TRUE	5000	995	0.751819	41.381	104.003
simulation	logp1	delta_method	dyngen	2	10	10	FALSE	5000	995	0.751819	3.013	3.178
simulation	logp1_hvg	delta_method	dyngen	2	10	10	FALSE	5000	995	0.751819	3.452	3.596
simulation	logp1_zscore	delta_method	dyngen	2	10	10	FALSE	5000	995	0.751819	4.656	4.586
simulation	logp1_hvg_zscore	delta_method	dyngen	2	10	10	FALSE	5000	995	0.751819	4.754	4.715
simulation	logp_cpm	delta_method	dyngen	2	10	10	FALSE	5000	995	0.751819	3.356	3.5
simulation	logp1_size_normed	delta_method	dyngen	2	10	10	FALSE	5000	995	0.751819	3.917	4.157
simulation	acosh	delta_method	dyngen	2	10	10	TRUE	5000	995	0.751819	17.404	17.233
simulation	logp_alpha	delta_method	dyngen	2	10	10	TRUE	5000	995	0.751819	15.098	15.25
simulation	pearson	glm_residual	dyngen	2	10	10	TRUE	5000	995	0.751819	19.404	19.455
simulation	pearson_clip	glm_residual	dyngen	2	10	10	TRUE	5000	995	0.751819	15.032	15.194
simulation	pearson_clip_hvg	glm_residual	dyngen	2	10	10	TRUE	5000	995	0.751819	17.728	17.867
simulation	pearson_clip_zscore	glm_residual	dyngen	2	10	10	TRUE	5000	995	0.751819	15.253	15.311
simulation	pearson_clip_hvg_zscore	glm_residual	dyngen	2	10	10	TRUE	5000	995	0.751819	17.128	17.151
simulation	pearson_analytic	glm_residual	dyngen	2	10	10	TRUE	5000	995	0.751819	4.975	4.84
simulation	sctransform	glm_residual	dyngen	2	10	10	TRUE	5000	995	0.751819	12.41	12.976
simulation	rand_quantile	glm_residual	dyngen	2	10	10	TRUE	5000	995	0.751819	20.855	20.814
simulation	dino	latent_expr	dyngen	2	10	10	FALSE	5000	995	0.751819	312.601	313.556
simulation	normalisr_norm	latent_expr	dyngen	2	10	10	FALSE	5000	995	0.751819	5.927	8.548
simulation	sanity_map	latent_expr	dyngen	2	10	10	FALSE	5000	995	0.751819	1673.19	95.296
simulation	sanity_dists	latent_expr	dyngen	2	10	10	FALSE	5000	995	0.751819	2103.05	137.308
simulation	glmpca	count_model	dyngen	2	10	10	FALSE	5000	995	0.751819	54.917	52.943
simulation	newwave	count_model	dyngen	2	10	10	TRUE	5000	995	0.751819	37.841	90.253
simulation	logp1	delta_method	dyngen	2	10	50	FALSE	5000	995	0.751819	4.017	4.163
simulation	logp1_hvg	delta_method	dyngen	2	10	50	FALSE	5000	995	0.751819	4.114	4.271
simulation	logp1_zscore	delta_method	dyngen	2	10	50	FALSE	5000	995	0.751819	5.081	4.827
simulation	logp1_hvg_zscore	delta_method	dyngen	2	10	50	FALSE	5000	995	0.751819	4.925	4.833
simulation	logp_cpm	delta_method	dyngen	2	10	50	FALSE	5000	995	0.751819	3.97	4.131
simulation	logp1_size_normed	delta_method	dyngen	2	10	50	FALSE	5000	995	0.751819	4.515	4.689
simulation	acosh	delta_method	dyngen	2	10	50	TRUE	5000	995	0.751819	15.86	16.017
simulation	logp_alpha	delta_method	dyngen	2	10	50	TRUE	5000	995	0.751819	15.771	15.951
simulation	pearson	glm_residual	dyngen	2	10	50	TRUE	5000	995	0.751819	15.304	15.512
simulation	pearson_clip	glm_residual	dyngen	2	10	50	TRUE	5000	995	0.751819	15.948	16.12
simulation	pearson_clip_hvg	glm_residual	dyngen	2	10	50	TRUE	5000	995	0.751819	15.408	15.605
simulation	pearson_clip_zscore	glm_residual	dyngen	2	10	50	TRUE	5000	995	0.751819	16.448	16.567
simulation	pearson_clip_hvg_zscore	glm_residual	dyngen	2	10	50	TRUE	5000	995	0.751819	16.264	16.364
simulation	pearson_analytic	glm_residual	dyngen	2	10	50	TRUE	5000	995	0.751819	4.982	4.928
simulation	sctransform	glm_residual	dyngen	2	10	50	TRUE	5000	995	0.751819	12.126	13.003
simulation	rand_quantile	glm_residual	dyngen	2	10	50	TRUE	5000	995	0.751819	19.159	19.279
simulation	dino	latent_expr	dyngen	2	10	50	FALSE	5000	995	0.751819	313.535	311.511
simulation	normalisr_norm	latent_expr	dyngen	2	10	50	FALSE	5000	995	0.751819	6.735	9.185
simulation	sanity_map	latent_expr	dyngen	2	10	50	FALSE	5000	995	0.751819	1664.4	88.899
simulation	sanity_dists	latent_expr	dyngen	2	10	50	FALSE	5000	995	0.751819	2174.49	122.064
simulation	glmpca	count_model	dyngen	2	10	50	FALSE	5000	995	0.751819	55.498	53.528
simulation	newwave	count_model	dyngen	2	10	50	TRUE	5000	995	0.751819	40.433	94.174
simulation	logp1	delta_method	dyngen	2	10	100	FALSE	5000	995	0.751819	4.962	5.132
simulation	logp1_hvg	delta_method	dyngen	2	10	100	FALSE	5000	995	0.751819	5.422	5.573
simulation	logp1_zscore	delta_method	dyngen	2	10	100	FALSE	5000	995	0.751819	5.964	5.782
simulation	logp1_hvg_zscore	delta_method	dyngen	2	10	100	FALSE	5000	995	0.751819	5.875	5.79
simulation	logp_cpm	delta_method	dyngen	2	10	100	FALSE	5000	995	0.751819	5.052	5.217
simulation	logp1_size_normed	delta_method	dyngen	2	10	100	FALSE	5000	995	0.751819	5.465	5.638
simulation	acosh	delta_method	dyngen	2	10	100	TRUE	5000	995	0.751819	16.864	17.016
simulation	logp_alpha	delta_method	dyngen	2	10	100	TRUE	5000	995	0.751819	17.034	17.204
simulation	pearson	glm_residual	dyngen	2	10	100	TRUE	5000	995	0.751819	16.288	16.465
simulation	pearson_clip	glm_residual	dyngen	2	10	100	TRUE	5000	995	0.751819	16.178	16.36
simulation	pearson_clip_hvg	glm_residual	dyngen	2	10	100	TRUE	5000	995	0.751819	17.886	18.048
simulation	pearson_clip_zscore	glm_residual	dyngen	2	10	100	TRUE	5000	995	0.751819	17.22	17.334
simulation	pearson_clip_hvg_zscore	glm_residual	dyngen	2	10	100	TRUE	5000	995	0.751819	17.126	17.251
simulation	pearson_analytic	glm_residual	dyngen	2	10	100	TRUE	5000	995	0.751819	6.341	6.228
simulation	sctransform	glm_residual	dyngen	2	10	100	TRUE	5000	995	0.751819	13.161	13.825
simulation	rand_quantile	glm_residual	dyngen	2	10	100	TRUE	5000	995	0.751819	19.901	20.004
simulation	dino	latent_expr	dyngen	2	10	100	FALSE	5000	995	0.751819	315.423	313.39
simulation	normalisr_norm	latent_expr	dyngen	2	10	100	FALSE	5000	995	0.751819	8.105	10.571
simulation	sanity_map	latent_expr	dyngen	2	10	100	FALSE	5000	995	0.751819	1618.29	88.88
simulation	sanity_dists	latent_expr	dyngen	2	10	100	FALSE	5000	995	0.751819	2166.41	110.003
simulation	glmpca	count_model	dyngen	2	10	100	FALSE	5000	995	0.751819	56.437	54.486
simulation	newwave	count_model	dyngen	2	10	100	TRUE	5000	995	0.751819	40.621	92.863
simulation	logp1	delta_method	dyngen	3	10	10	FALSE	5000	995	0.751819	3.185	3.307
simulation	logp1_hvg	delta_method	dyngen	3	10	10	FALSE	5000	995	0.751819	3.48	3.605
simulation	logp1_zscore	delta_method	dyngen	3	10	10	FALSE	5000	995	0.751819	3.802	3.868
simulation	logp1_hvg_zscore	delta_method	dyngen	3	10	10	FALSE	5000	995	0.751819	3.871	3.937
simulation	logp_cpm	delta_method	dyngen	3	10	10	FALSE	5000	995	0.751819	3.422	3.551
simulation	logp1_size_normed	delta_method	dyngen	3	10	10	FALSE	5000	995	0.751819	3.669	4.667
simulation	acosh	delta_method	dyngen	3	10	10	TRUE	5000	995	0.751819	15.814	16.039
simulation	logp_alpha	delta_method	dyngen	3	10	10	TRUE	5000	995	0.751819	14.807	15.007
simulation	pearson	glm_residual	dyngen	3	10	10	TRUE	5000	995	0.751819	14.355	14.53
simulation	pearson_clip	glm_residual	dyngen	3	10	10	TRUE	5000	995	0.751819	13.826	13.985
simulation	pearson_clip_hvg	glm_residual	dyngen	3	10	10	TRUE	5000	995	0.751819	14.519	14.684
simulation	pearson_clip_zscore	glm_residual	dyngen	3	10	10	TRUE	5000	995	0.751819	15.014	15.173
simulation	pearson_clip_hvg_zscore	glm_residual	dyngen	3	10	10	TRUE	5000	995	0.751819	15.487	15.667
simulation	pearson_analytic	glm_residual	dyngen	3	10	10	TRUE	5000	995	0.751819	4.101	4.139
simulation	sctransform	glm_residual	dyngen	3	10	10	TRUE	5000	995	0.751819	12.019	12.524
simulation	rand_quantile	glm_residual	dyngen	3	10	10	TRUE	5000	995	0.751819	21.595	21.796
simulation	dino	latent_expr	dyngen	3	10	10	FALSE	5000	995	0.751819	1539.76	1463.15
simulation	normalisr_norm	latent_expr	dyngen	3	10	10	FALSE	5000	995	0.751819	5.822	8.732
simulation	sanity_map	latent_expr	dyngen	3	10	10	FALSE	5000	995	0.751819	1679.87	147.292
simulation	sanity_dists	latent_expr	dyngen	3	10	10	FALSE	5000	995	0.751819	220839	5641.33
simulation	glmpca	count_model	dyngen	3	10	10	FALSE	5000	995	0.751819	402.983	389.636
simulation	newwave	count_model	dyngen	3	10	10	TRUE	5000	995	0.751819	142.715	643.473
simulation	logp1	delta_method	dyngen	3	10	50	FALSE	5000	995	0.751819	4.112	4.243
simulation	logp1_hvg	delta_method	dyngen	3	10	50	FALSE	5000	995	0.751819	3.977	4.117
simulation	logp1_zscore	delta_method	dyngen	3	10	50	FALSE	5000	995	0.751819	4.261	4.331
simulation	logp1_hvg_zscore	delta_method	dyngen	3	10	50	FALSE	5000	995	0.751819	5.129	5.193
simulation	logp_cpm	delta_method	dyngen	3	10	50	FALSE	5000	995	0.751819	5.295	5.421
simulation	logp1_size_normed	delta_method	dyngen	3	10	50	FALSE	5000	995	0.751819	4.618	4.635
simulation	acosh	delta_method	dyngen	3	10	50	TRUE	5000	995	0.751819	19.996	20.247
simulation	logp_alpha	delta_method	dyngen	3	10	50	TRUE	5000	995	0.751819	14.908	15.144
simulation	pearson	glm_residual	dyngen	3	10	50	TRUE	5000	995	0.751819	15.498	15.706
simulation	pearson_clip	glm_residual	dyngen	3	10	50	TRUE	5000	995	0.751819	16.493	16.707
simulation	pearson_clip_hvg	glm_residual	dyngen	3	10	50	TRUE	5000	995	0.751819	16.722	16.913
simulation	pearson_clip_zscore	glm_residual	dyngen	3	10	50	TRUE	5000	995	0.751819	16.483	16.69
simulation	pearson_clip_hvg_zscore	glm_residual	dyngen	3	10	50	TRUE	5000	995	0.751819	34.823	34.949
simulation	pearson_analytic	glm_residual	dyngen	3	10	50	TRUE	5000	995	0.751819	5.157	5.186
simulation	sctransform	glm_residual	dyngen	3	10	50	TRUE	5000	995	0.751819	12.391	13.037
simulation	rand_quantile	glm_residual	dyngen	3	10	50	TRUE	5000	995	0.751819	20.71	20.887
simulation	dino	latent_expr	dyngen	3	10	50	FALSE	5000	995	0.751819	1618.37	1542.32
simulation	normalisr_norm	latent_expr	dyngen	3	10	50	FALSE	5000	995	0.751819	6.518	9.47
simulation	sanity_map	latent_expr	dyngen	3	10	50	FALSE	5000	995	0.751819	1269.9	89.403
simulation	sanity_dists	latent_expr	dyngen	3	10	50	FALSE	5000	995	0.751819	218224	5599.09
simulation	glmpca	count_model	dyngen	3	10	50	FALSE	5000	995	0.751819	372.48	359.786
simulation	newwave	count_model	dyngen	3	10	50	TRUE	5000	995	0.751819	139.069	626.511
simulation	logp1	delta_method	dyngen	3	10	100	FALSE	5000	995	0.751819	5.176	5.334
simulation	logp1_hvg	delta_method	dyngen	3	10	100	FALSE	5000	995	0.751819	5.001	5.138
simulation	logp1_zscore	delta_method	dyngen	3	10	100	FALSE	5000	995	0.751819	5.292	5.389
simulation	logp1_hvg_zscore	delta_method	dyngen	3	10	100	FALSE	5000	995	0.751819	5.586	5.656
simulation	logp_cpm	delta_method	dyngen	3	10	100	FALSE	5000	995	0.751819	5.131	5.259
simulation	logp1_size_normed	delta_method	dyngen	3	10	100	FALSE	5000	995	0.751819	5.161	5.191
simulation	acosh	delta_method	dyngen	3	10	100	TRUE	5000	995	0.751819	16.072	16.341
simulation	logp_alpha	delta_method	dyngen	3	10	100	TRUE	5000	995	0.751819	15.46	15.715
simulation	pearson	glm_residual	dyngen	3	10	100	TRUE	5000	995	0.751819	15.545	15.762
simulation	pearson_clip	glm_residual	dyngen	3	10	100	TRUE	5000	995	0.751819	15.53	15.69
simulation	pearson_clip_hvg	glm_residual	dyngen	3	10	100	TRUE	5000	995	0.751819	16.328	16.498
simulation	pearson_clip_zscore	glm_residual	dyngen	3	10	100	TRUE	5000	995	0.751819	16.608	16.781
simulation	pearson_clip_hvg_zscore	glm_residual	dyngen	3	10	100	TRUE	5000	995	0.751819	17.208	17.373
simulation	pearson_analytic	glm_residual	dyngen	3	10	100	TRUE	5000	995	0.751819	5.837	5.851
simulation	sctransform	glm_residual	dyngen	3	10	100	TRUE	5000	995	0.751819	14.116	14.544
simulation	rand_quantile	glm_residual	dyngen	3	10	100	TRUE	5000	995	0.751819	20.154	20.331
simulation	dino	latent_expr	dyngen	3	10	100	FALSE	5000	995	0.751819	1575.11	1495.03
simulation	normalisr_norm	latent_expr	dyngen	3	10	100	FALSE	5000	995	0.751819	7.372	9.743
simulation	sanity_map	latent_expr	dyngen	3	10	100	FALSE	5000	995	0.751819	1277.8	89.687
simulation	sanity_dists	latent_expr	dyngen	3	10	100	FALSE	5000	995	0.751819	218978	5686.3
simulation	glmpca	count_model	dyngen	3	10	100	FALSE	5000	995	0.751819	372.567	357.146
simulation	newwave	count_model	dyngen	3	10	100	TRUE	5000	995	0.751819	144.109	642.479
simulation	logp1	delta_method	dyngen	4	10	10	FALSE	5000	995	0.751819	3.435	3.574
simulation	logp1_hvg	delta_method	dyngen	4	10	10	FALSE	5000	995	0.751819	3.811	3.941
simulation	logp1_zscore	delta_method	dyngen	4	10	10	FALSE	5000	995	0.751819	3.945	3.876
simulation	logp1_hvg_zscore	delta_method	dyngen	4	10	10	FALSE	5000	995	0.751819	3.949	3.912
simulation	logp_cpm	delta_method	dyngen	4	10	10	FALSE	5000	995	0.751819	3.558	3.706
simulation	logp1_size_normed	delta_method	dyngen	4	10	10	FALSE	5000	995	0.751819	3.708	3.87
simulation	acosh	delta_method	dyngen	4	10	10	TRUE	5000	995	0.751819	17.523	17.558
simulation	logp_alpha	delta_method	dyngen	4	10	10	TRUE	5000	995	0.751819	17.299	17.472
simulation	pearson	glm_residual	dyngen	4	10	10	TRUE	5000	995	0.751819	16.405	16.547
simulation	pearson_clip	glm_residual	dyngen	4	10	10	TRUE	5000	995	0.751819	17.109	17.26
simulation	pearson_clip_hvg	glm_residual	dyngen	4	10	10	TRUE	5000	995	0.751819	16.237	16.388
simulation	pearson_clip_zscore	glm_residual	dyngen	4	10	10	TRUE	5000	995	0.751819	17.147	17.145
simulation	pearson_clip_hvg_zscore	glm_residual	dyngen	4	10	10	TRUE	5000	995	0.751819	18.331	18.293
simulation	pearson_analytic	glm_residual	dyngen	4	10	10	TRUE	5000	995	0.751819	4.636	4.514
simulation	sctransform	glm_residual	dyngen	4	10	10	TRUE	5000	995	0.751819	11.975	12.592
simulation	rand_quantile	glm_residual	dyngen	4	10	10	TRUE	5000	995	0.751819	19.196	19.223
simulation	dino	latent_expr	dyngen	4	10	10	FALSE	5000	995	0.751819	292.481	293.383
simulation	normalisr_norm	latent_expr	dyngen	4	10	10	FALSE	5000	995	0.751819	6.822	9.191
simulation	sanity_map	latent_expr	dyngen	4	10	10	FALSE	5000	995	0.751819	1759.87	118.038
simulation	sanity_dists	latent_expr	dyngen	4	10	10	FALSE	5000	995	0.751819	1694.73	140.771
simulation	glmpca	count_model	dyngen	4	10	10	FALSE	5000	995	0.751819	57.493	55.523
simulation	newwave	count_model	dyngen	4	10	10	TRUE	5000	995	0.751819	34.755	89.934
simulation	logp1	delta_method	dyngen	4	10	50	FALSE	5000	995	0.751819	4.129	4.297
simulation	logp1_hvg	delta_method	dyngen	4	10	50	FALSE	5000	995	0.751819	4.27	4.432
simulation	logp1_zscore	delta_method	dyngen	4	10	50	FALSE	5000	995	0.751819	4.656	4.586
simulation	logp1_hvg_zscore	delta_method	dyngen	4	10	50	FALSE	5000	995	0.751819	4.758	4.718
simulation	logp_cpm	delta_method	dyngen	4	10	50	FALSE	5000	995	0.751819	4.076	4.228
simulation	logp1_size_normed	delta_method	dyngen	4	10	50	FALSE	5000	995	0.751819	5.228	5.377
simulation	acosh	delta_method	dyngen	4	10	50	TRUE	5000	995	0.751819	17.693	17.771
simulation	logp_alpha	delta_method	dyngen	4	10	50	TRUE	5000	995	0.751819	18.357	18.531
simulation	pearson	glm_residual	dyngen	4	10	50	TRUE	5000	995	0.751819	18.397	18.543
simulation	pearson_clip	glm_residual	dyngen	4	10	50	TRUE	5000	995	0.751819	18.199	18.301
simulation	pearson_clip_hvg	glm_residual	dyngen	4	10	50	TRUE	5000	995	0.751819	17.925	18.093
simulation	pearson_clip_zscore	glm_residual	dyngen	4	10	50	TRUE	5000	995	0.751819	18.6	18.636
simulation	pearson_clip_hvg_zscore	glm_residual	dyngen	4	10	50	TRUE	5000	995	0.751819	18.703	18.625
simulation	pearson_analytic	glm_residual	dyngen	4	10	50	TRUE	5000	995	0.751819	6.065	5.838
simulation	sctransform	glm_residual	dyngen	4	10	50	TRUE	5000	995	0.751819	12.956	14.629
simulation	rand_quantile	glm_residual	dyngen	4	10	50	TRUE	5000	995	0.751819	21.05	20.983
simulation	dino	latent_expr	dyngen	4	10	50	FALSE	5000	995	0.751819	304.615	305.322
simulation	normalisr_norm	latent_expr	dyngen	4	10	50	FALSE	5000	995	0.751819	7.501	9.935
simulation	sanity_map	latent_expr	dyngen	4	10	50	FALSE	5000	995	0.751819	1637.89	112.652
simulation	sanity_dists	latent_expr	dyngen	4	10	50	FALSE	5000	995	0.751819	1769.65	124.521
simulation	glmpca	count_model	dyngen	4	10	50	FALSE	5000	995	0.751819	61.092	59.07
simulation	newwave	count_model	dyngen	4	10	50	TRUE	5000	995	0.751819	37.452	92.593
simulation	logp1	delta_method	dyngen	4	10	100	FALSE	5000	995	0.751819	4.84	4.996
simulation	logp1_hvg	delta_method	dyngen	4	10	100	FALSE	5000	995	0.751819	6.013	6.177
simulation	logp1_zscore	delta_method	dyngen	4	10	100	FALSE	5000	995	0.751819	5.745	5.7
simulation	logp1_hvg_zscore	delta_method	dyngen	4	10	100	FALSE	5000	995	0.751819	6.129	6.116
simulation	logp_cpm	delta_method	dyngen	4	10	100	FALSE	5000	995	0.751819	5.131	5.273
simulation	logp1_size_normed	delta_method	dyngen	4	10	100	FALSE	5000	995	0.751819	5.4	5.539
simulation	acosh	delta_method	dyngen	4	10	100	TRUE	5000	995	0.751819	18.301	18.377
simulation	logp_alpha	delta_method	dyngen	4	10	100	TRUE	5000	995	0.751819	18.678	18.792
simulation	pearson	glm_residual	dyngen	4	10	100	TRUE	5000	995	0.751819	18.772	18.881
simulation	pearson_clip	glm_residual	dyngen	4	10	100	TRUE	5000	995	0.751819	18.626	18.771
simulation	pearson_clip_hvg	glm_residual	dyngen	4	10	100	TRUE	5000	995	0.751819	18.294	18.886
simulation	pearson_clip_zscore	glm_residual	dyngen	4	10	100	TRUE	5000	995	0.751819	19.535	19.364
simulation	pearson_clip_hvg_zscore	glm_residual	dyngen	4	10	100	TRUE	5000	995	0.751819	18.825	18.835
simulation	pearson_analytic	glm_residual	dyngen	4	10	100	TRUE	5000	995	0.751819	6.154	6.005
simulation	sctransform	glm_residual	dyngen	4	10	100	TRUE	5000	995	0.751819	13.601	14.262
simulation	rand_quantile	glm_residual	dyngen	4	10	100	TRUE	5000	995	0.751819	22.502	22.134
simulation	dino	latent_expr	dyngen	4	10	100	FALSE	5000	995	0.751819	309.868	310.666
simulation	normalisr_norm	latent_expr	dyngen	4	10	100	FALSE	5000	995	0.751819	8.262	10.604
simulation	sanity_map	latent_expr	dyngen	4	10	100	FALSE	5000	995	0.751819	1689.28	125.304
simulation	sanity_dists	latent_expr	dyngen	4	10	100	FALSE	5000	995	0.751819	1762.28	111.352
simulation	glmpca	count_model	dyngen	4	10	100	FALSE	5000	995	0.751819	61.464	59.265
simulation	newwave	count_model	dyngen	4	10	100	TRUE	5000	995	0.751819	37.503	92.688
simulation	logp1	delta_method	dyngen	5	10	10	FALSE	5000	995	0.751819	3.159	3.295
simulation	logp1_hvg	delta_method	dyngen	5	10	10	FALSE	5000	995	0.751819	3.19	3.309
simulation	logp1_zscore	delta_method	dyngen	5	10	10	FALSE	5000	995	0.751819	4.196	4.133
simulation	logp1_hvg_zscore	delta_method	dyngen	5	10	10	FALSE	5000	995	0.751819	4.717	4.693
simulation	logp_cpm	delta_method	dyngen	5	10	10	FALSE	5000	995	0.751819	3.156	3.289
simulation	logp1_size_normed	delta_method	dyngen	5	10	10	FALSE	5000	995	0.751819	3.6	3.721
simulation	acosh	delta_method	dyngen	5	10	10	TRUE	5000	995	0.751819	15.413	15.491
simulation	logp_alpha	delta_method	dyngen	5	10	10	TRUE	5000	995	0.751819	16.225	16.301
simulation	pearson	glm_residual	dyngen	5	10	10	TRUE	5000	995	0.751819	15.707	15.798
simulation	pearson_clip	glm_residual	dyngen	5	10	10	TRUE	5000	995	0.751819	16.122	16.226
simulation	pearson_clip_hvg	glm_residual	dyngen	5	10	10	TRUE	5000	995	0.751819	16.644	16.797
simulation	pearson_clip_zscore	glm_residual	dyngen	5	10	10	TRUE	5000	995	0.751819	17.616	17.604
simulation	pearson_clip_hvg_zscore	glm_residual	dyngen	5	10	10	TRUE	5000	995	0.751819	15.844	15.902
simulation	pearson_analytic	glm_residual	dyngen	5	10	10	TRUE	5000	995	0.751819	4.37	4.402
simulation	sctransform	glm_residual	dyngen	5	10	10	TRUE	5000	995	0.751819	11.394	11.795
simulation	rand_quantile	glm_residual	dyngen	5	10	10	TRUE	5000	995	0.751819	21.065	20.953
simulation	dino	latent_expr	dyngen	5	10	10	FALSE	5000	995	0.751819	300.867	300.642
simulation	normalisr_norm	latent_expr	dyngen	5	10	10	FALSE	5000	995	0.751819	6.417	8.956
simulation	sanity_map	latent_expr	dyngen	5	10	10	FALSE	5000	995	0.751819	1674.27	100.258
simulation	sanity_dists	latent_expr	dyngen	5	10	10	FALSE	5000	995	0.751819	1734.3	119.781
simulation	glmpca	count_model	dyngen	5	10	10	FALSE	5000	995	0.751819	62.179	59.967
simulation	newwave	count_model	dyngen	5	10	10	TRUE	5000	995	0.751819	34.783	87.67
simulation	logp1	delta_method	dyngen	5	10	50	FALSE	5000	995	0.751819	4.569	4.73
simulation	logp1_hvg	delta_method	dyngen	5	10	50	FALSE	5000	995	0.751819	4.462	4.629
simulation	logp1_zscore	delta_method	dyngen	5	10	50	FALSE	5000	995	0.751819	4.624	4.578
simulation	logp1_hvg_zscore	delta_method	dyngen	5	10	50	FALSE	5000	995	0.751819	5.122	5.01
simulation	logp_cpm	delta_method	dyngen	5	10	50	FALSE	5000	995	0.751819	4.291	4.422
simulation	logp1_size_normed	delta_method	dyngen	5	10	50	FALSE	5000	995	0.751819	4.545	4.704
simulation	acosh	delta_method	dyngen	5	10	50	TRUE	5000	995	0.751819	17.958	18.124
simulation	logp_alpha	delta_method	dyngen	5	10	50	TRUE	5000	995	0.751819	17.092	17.327
simulation	pearson	glm_residual	dyngen	5	10	50	TRUE	5000	995	0.751819	18.493	18.611
simulation	pearson_clip	glm_residual	dyngen	5	10	50	TRUE	5000	995	0.751819	15.741	15.866
simulation	pearson_clip_hvg	glm_residual	dyngen	5	10	50	TRUE	5000	995	0.751819	15.768	15.885
simulation	pearson_clip_zscore	glm_residual	dyngen	5	10	50	TRUE	5000	995	0.751819	17.686	17.633
simulation	pearson_clip_hvg_zscore	glm_residual	dyngen	5	10	50	TRUE	5000	995	0.751819	17.875	17.891
simulation	pearson_analytic	glm_residual	dyngen	5	10	50	TRUE	5000	995	0.751819	5.041	4.973
simulation	sctransform	glm_residual	dyngen	5	10	50	TRUE	5000	995	0.751819	13.628	13.946
simulation	rand_quantile	glm_residual	dyngen	5	10	50	TRUE	5000	995	0.751819	22.201	22.152
simulation	dino	latent_expr	dyngen	5	10	50	FALSE	5000	995	0.751819	291.735	292.829
simulation	normalisr_norm	latent_expr	dyngen	5	10	50	FALSE	5000	995	0.751819	7.121	9.796
simulation	sanity_map	latent_expr	dyngen	5	10	50	FALSE	5000	995	0.751819	1699.81	93.925
simulation	sanity_dists	latent_expr	dyngen	5	10	50	FALSE	5000	995	0.751819	1729.72	107.529
simulation	glmpca	count_model	dyngen	5	10	50	FALSE	5000	995	0.751819	59.092	56.956
simulation	newwave	count_model	dyngen	5	10	50	TRUE	5000	995	0.751819	37.472	94.003
simulation	logp1	delta_method	dyngen	5	10	100	FALSE	5000	995	0.751819	4.977	5.111
simulation	logp1_hvg	delta_method	dyngen	5	10	100	FALSE	5000	995	0.751819	5.885	6.015
simulation	logp1_zscore	delta_method	dyngen	5	10	100	FALSE	5000	995	0.751819	6.045	5.992
simulation	logp1_hvg_zscore	delta_method	dyngen	5	10	100	FALSE	5000	995	0.751819	5.852	5.741
simulation	logp_cpm	delta_method	dyngen	5	10	100	FALSE	5000	995	0.751819	5.368	5.5
simulation	logp1_size_normed	delta_method	dyngen	5	10	100	FALSE	5000	995	0.751819	6.294	6.438
simulation	acosh	delta_method	dyngen	5	10	100	TRUE	5000	995	0.751819	17.764	17.961
simulation	logp_alpha	delta_method	dyngen	5	10	100	TRUE	5000	995	0.751819	17.79	17.925
simulation	pearson	glm_residual	dyngen	5	10	100	TRUE	5000	995	0.751819	18.004	17.938
simulation	pearson_clip	glm_residual	dyngen	5	10	100	TRUE	5000	995	0.751819	16.963	17.088
simulation	pearson_clip_hvg	glm_residual	dyngen	5	10	100	TRUE	5000	995	0.751819	17.201	17.265
simulation	pearson_clip_zscore	glm_residual	dyngen	5	10	100	TRUE	5000	995	0.751819	18.577	18.66
simulation	pearson_clip_hvg_zscore	glm_residual	dyngen	5	10	100	TRUE	5000	995	0.751819	17.559	17.569
simulation	pearson_analytic	glm_residual	dyngen	5	10	100	TRUE	5000	995	0.751819	5.794	5.698
simulation	sctransform	glm_residual	dyngen	5	10	100	TRUE	5000	995	0.751819	16.156	16.57
simulation	rand_quantile	glm_residual	dyngen	5	10	100	TRUE	5000	995	0.751819	20.409	20.335
simulation	dino	latent_expr	dyngen	5	10	100	FALSE	5000	995	0.751819	294.735	295.441
simulation	normalisr_norm	latent_expr	dyngen	5	10	100	FALSE	5000	995	0.751819	8.386	11.089
simulation	sanity_map	latent_expr	dyngen	5	10	100	FALSE	5000	995	0.751819	1667.52	88.583
simulation	sanity_dists	latent_expr	dyngen	5	10	100	FALSE	5000	995	0.751819	1765.66	100.802
simulation	glmpca	count_model	dyngen	5	10	100	FALSE	5000	995	0.751819	58.471	56.568
simulation	newwave	count_model	dyngen	5	10	100	TRUE	5000	995	0.751819	39.065	96.004
simulation	logp1	delta_method	linear_walk	1	10	10	FALSE	8569	17130	0.900575	11.6	9.817
simulation	logp1_hvg	delta_method	linear_walk	1	10	10	FALSE	8569	17130	0.900575	8.722	8.547
simulation	logp1_zscore	delta_method	linear_walk	1	10	10	FALSE	8569	17130	0.900575	20.526	18.647
simulation	logp1_hvg_zscore	delta_method	linear_walk	1	10	10	FALSE	8569	17130	0.900575	7.962	8.008
simulation	logp_cpm	delta_method	linear_walk	1	10	10	FALSE	8569	17130	0.900575	13.534	11.7
simulation	logp1_size_normed	delta_method	linear_walk	1	10	10	FALSE	8569	17130	0.900575	12.09	10.769
simulation	acosh	delta_method	linear_walk	1	10	10	TRUE	8569	17130	0.900575	200.585	198.76
simulation	logp_alpha	delta_method	linear_walk	1	10	10	TRUE	8569	17130	0.900575	218.638	217.408
simulation	pearson	glm_residual	linear_walk	1	10	10	TRUE	8569	17130	0.900575	198.689	196.477
simulation	pearson_clip	glm_residual	linear_walk	1	10	10	TRUE	8569	17130	0.900575	199.353	198.142
simulation	pearson_clip_hvg	glm_residual	linear_walk	1	10	10	TRUE	8569	17130	0.900575	196.802	196.726
simulation	pearson_clip_zscore	glm_residual	linear_walk	1	10	10	TRUE	8569	17130	0.900575	211.217	209.191
simulation	pearson_clip_hvg_zscore	glm_residual	linear_walk	1	10	10	TRUE	8569	17130	0.900575	208.427	208.42
simulation	pearson_analytic	glm_residual	linear_walk	1	10	10	TRUE	8569	17130	0.900575	12.852	10.95
simulation	sctransform	glm_residual	linear_walk	1	10	10	TRUE	8569	17130	0.900575	34.623	33.475
simulation	rand_quantile	glm_residual	linear_walk	1	10	10	TRUE	8569	17130	0.900575	279.366	277.434
simulation	dino	latent_expr	linear_walk	1	10	10	FALSE	8569	17130	0.900575	6881.56	6623.66
simulation	normalisr_norm	latent_expr	linear_walk	1	10	10	FALSE	8569	17130	0.900575	44.979	41.715
simulation	sanity_map	latent_expr	linear_walk	1	10	10	FALSE	8569	17130	0.900575	47063.5	1608.29
simulation	sanity_dists	latent_expr	linear_walk	1	10	10	FALSE	8569	17130	0.900575	317897	8686.16
simulation	glmpca	count_model	linear_walk	1	10	10	FALSE	8569	17130	0.900575	8640.24	8216.74
simulation	newwave	count_model	linear_walk	1	10	10	TRUE	8569	17130	0.900575	469.327	1643.46
simulation	logp1	delta_method	linear_walk	1	10	50	FALSE	8569	17130	0.900575	12.18	10.344
simulation	logp1_hvg	delta_method	linear_walk	1	10	50	FALSE	8569	17130	0.900575	8.411	8.939
simulation	logp1_zscore	delta_method	linear_walk	1	10	50	FALSE	8569	17130	0.900575	26.282	24.394
simulation	logp1_hvg_zscore	delta_method	linear_walk	1	10	50	FALSE	8569	17130	0.900575	8.948	9.016
simulation	logp_cpm	delta_method	linear_walk	1	10	50	FALSE	8569	17130	0.900575	12.892	10.995
simulation	logp1_size_normed	delta_method	linear_walk	1	10	50	FALSE	8569	17130	0.900575	17.431	15.233
simulation	acosh	delta_method	linear_walk	1	10	50	TRUE	8569	17130	0.900575	203.229	201.491
simulation	logp_alpha	delta_method	linear_walk	1	10	50	TRUE	8569	17130	0.900575	201.373	199.455
simulation	pearson	glm_residual	linear_walk	1	10	50	TRUE	8569	17130	0.900575	199.551	197.63
simulation	pearson_clip	glm_residual	linear_walk	1	10	50	TRUE	8569	17130	0.900575	201.687	199.676
simulation	pearson_clip_hvg	glm_residual	linear_walk	1	10	50	TRUE	8569	17130	0.900575	202.716	202.979
simulation	pearson_clip_zscore	glm_residual	linear_walk	1	10	50	TRUE	8569	17130	0.900575	231.222	229.297
simulation	pearson_clip_hvg_zscore	glm_residual	linear_walk	1	10	50	TRUE	8569	17130	0.900575	200.516	200.488
simulation	pearson_analytic	glm_residual	linear_walk	1	10	50	TRUE	8569	17130	0.900575	13.526	11.701
simulation	sctransform	glm_residual	linear_walk	1	10	50	TRUE	8569	17130	0.900575	31.688	30.371
simulation	rand_quantile	glm_residual	linear_walk	1	10	50	TRUE	8569	17130	0.900575	272.69	270.258
simulation	dino	latent_expr	linear_walk	1	10	50	FALSE	8569	17130	0.900575	6879.37	6558.62
simulation	normalisr_norm	latent_expr	linear_walk	1	10	50	FALSE	8569	17130	0.900575	40.356	37.96
simulation	sanity_map	latent_expr	linear_walk	1	10	50	FALSE	8569	17130	0.900575	47033.1	1544.17
simulation	sanity_dists	latent_expr	linear_walk	1	10	50	FALSE	8569	17130	0.900575	332814	8932.08
simulation	glmpca	count_model	linear_walk	1	10	50	FALSE	8569	17130	0.900575	3468.55	3311.97
simulation	newwave	count_model	linear_walk	1	10	50	TRUE	8569	17130	0.900575	441.6	1338.51
simulation	logp1	delta_method	linear_walk	1	10	100	FALSE	8569	17130	0.900575	12.446	11.264
simulation	logp1_hvg	delta_method	linear_walk	1	10	100	FALSE	8569	17130	0.900575	10.086	10.148
simulation	logp1_zscore	delta_method	linear_walk	1	10	100	FALSE	8569	17130	0.900575	21.048	19.349
simulation	logp1_hvg_zscore	delta_method	linear_walk	1	10	100	FALSE	8569	17130	0.900575	9.88	9.941
simulation	logp_cpm	delta_method	linear_walk	1	10	100	FALSE	8569	17130	0.900575	13.511	11.799
simulation	logp1_size_normed	delta_method	linear_walk	1	10	100	FALSE	8569	17130	0.900575	15.266	13.295
simulation	acosh	delta_method	linear_walk	1	10	100	TRUE	8569	17130	0.900575	203.607	201.498
simulation	logp_alpha	delta_method	linear_walk	1	10	100	TRUE	8569	17130	0.900575	226.127	224.297
simulation	pearson	glm_residual	linear_walk	1	10	100	TRUE	8569	17130	0.900575	202.229	201.016
simulation	pearson_clip	glm_residual	linear_walk	1	10	100	TRUE	8569	17130	0.900575	208.603	206.798
simulation	pearson_clip_hvg	glm_residual	linear_walk	1	10	100	TRUE	8569	17130	0.900575	199.563	199.492
simulation	pearson_clip_zscore	glm_residual	linear_walk	1	10	100	TRUE	8569	17130	0.900575	209.83	207.981
simulation	pearson_clip_hvg_zscore	glm_residual	linear_walk	1	10	100	TRUE	8569	17130	0.900575	199.148	199.112
simulation	pearson_analytic	glm_residual	linear_walk	1	10	100	TRUE	8569	17130	0.900575	14.503	12.661
simulation	sctransform	glm_residual	linear_walk	1	10	100	TRUE	8569	17130	0.900575	34.418	33.036
simulation	rand_quantile	glm_residual	linear_walk	1	10	100	TRUE	8569	17130	0.900575	259.116	257.899
simulation	dino	latent_expr	linear_walk	1	10	100	FALSE	8569	17130	0.900575	6751.85	6482.27
simulation	normalisr_norm	latent_expr	linear_walk	1	10	100	FALSE	8569	17130	0.900575	49.116	45.489
simulation	sanity_map	latent_expr	linear_walk	1	10	100	FALSE	8569	17130	0.900575	45911.9	1618.47
simulation	sanity_dists	latent_expr	linear_walk	1	10	100	FALSE	8569	17130	0.900575	334170	8949.6
simulation	glmpca	count_model	linear_walk	1	10	100	FALSE	8569	17130	0.900575	5769.16	5492.05
simulation	newwave	count_model	linear_walk	1	10	100	TRUE	8569	17130	0.900575	479.786	1598.81
simulation	logp1	delta_method	linear_walk	2	10	10	FALSE	8569	17130	0.900575	13.41	11.541
simulation	logp1_hvg	delta_method	linear_walk	2	10	10	FALSE	8569	17130	0.900575	12.029	12.05
simulation	logp1_zscore	delta_method	linear_walk	2	10	10	FALSE	8569	17130	0.900575	19.543	17.692
simulation	logp1_hvg_zscore	delta_method	linear_walk	2	10	10	FALSE	8569	17130	0.900575	10.715	10.8
simulation	logp_cpm	delta_method	linear_walk	2	10	10	FALSE	8569	17130	0.900575	15.863	13.552
simulation	logp1_size_normed	delta_method	linear_walk	2	10	10	FALSE	8569	17130	0.900575	11.873	10.197
simulation	acosh	delta_method	linear_walk	2	10	10	TRUE	8569	17130	0.900575	209.519	207.667
simulation	logp_alpha	delta_method	linear_walk	2	10	10	TRUE	8569	17130	0.900575	199.394	197.114
simulation	pearson	glm_residual	linear_walk	2	10	10	TRUE	8569	17130	0.900575	201.978	198.999
simulation	pearson_clip	glm_residual	linear_walk	2	10	10	TRUE	8569	17130	0.900575	197.795	195.833
simulation	pearson_clip_hvg	glm_residual	linear_walk	2	10	10	TRUE	8569	17130	0.900575	213.89	213.596
simulation	pearson_clip_zscore	glm_residual	linear_walk	2	10	10	TRUE	8569	17130	0.900575	205.691	203.551
simulation	pearson_clip_hvg_zscore	glm_residual	linear_walk	2	10	10	TRUE	8569	17130	0.900575	220.057	250.325
simulation	pearson_analytic	glm_residual	linear_walk	2	10	10	TRUE	8569	17130	0.900575	13.036	10.682
simulation	sctransform	glm_residual	linear_walk	2	10	10	TRUE	8569	17130	0.900575	30.621	29.755
simulation	rand_quantile	glm_residual	linear_walk	2	10	10	TRUE	8569	17130	0.900575	269.292	266.676
simulation	dino	latent_expr	linear_walk	2	10	10	FALSE	8569	17130	0.900575	8386.17	8029.92
simulation	normalisr_norm	latent_expr	linear_walk	2	10	10	FALSE	8569	17130	0.900575	58.24	54.761
simulation	sanity_map	latent_expr	linear_walk	2	10	10	FALSE	8569	17130	0.900575	47988.6	1640.09
simulation	sanity_dists	latent_expr	linear_walk	2	10	10	FALSE	8569	17130	0.900575	356788	9630.59
simulation	glmpca	count_model	linear_walk	2	10	10	FALSE	8569	17130	0.900575	6549.18	6267.38
simulation	newwave	count_model	linear_walk	2	10	10	TRUE	8569	17130	0.900575	528.882	1622.72
simulation	logp1	delta_method	linear_walk	2	10	50	FALSE	8569	17130	0.900575	17.795	14.478
simulation	logp1_hvg	delta_method	linear_walk	2	10	50	FALSE	8569	17130	0.900575	8.328	8.375
simulation	logp1_zscore	delta_method	linear_walk	2	10	50	FALSE	8569	17130	0.900575	22.333	20.54
simulation	logp1_hvg_zscore	delta_method	linear_walk	2	10	50	FALSE	8569	17130	0.900575	11.404	11.357
simulation	logp_cpm	delta_method	linear_walk	2	10	50	FALSE	8569	17130	0.900575	13.239	11.237
simulation	logp1_size_normed	delta_method	linear_walk	2	10	50	FALSE	8569	17130	0.900575	13.535	11.598
simulation	acosh	delta_method	linear_walk	2	10	50	TRUE	8569	17130	0.900575	203.512	201.906
simulation	logp_alpha	delta_method	linear_walk	2	10	50	TRUE	8569	17130	0.900575	216.848	214.337
simulation	pearson	glm_residual	linear_walk	2	10	50	TRUE	8569	17130	0.900575	221.482	219.018
simulation	pearson_clip	glm_residual	linear_walk	2	10	50	TRUE	8569	17130	0.900575	220.681	218.66
simulation	pearson_clip_hvg	glm_residual	linear_walk	2	10	50	TRUE	8569	17130	0.900575	194.406	194.324
simulation	pearson_clip_zscore	glm_residual	linear_walk	2	10	50	TRUE	8569	17130	0.900575	221.917	219.763
simulation	pearson_clip_hvg_zscore	glm_residual	linear_walk	2	10	50	TRUE	8569	17130	0.900575	193.852	193.79
simulation	pearson_analytic	glm_residual	linear_walk	2	10	50	TRUE	8569	17130	0.900575	13.246	11.343
simulation	sctransform	glm_residual	linear_walk	2	10	50	TRUE	8569	17130	0.900575	40.273	38.967
simulation	rand_quantile	glm_residual	linear_walk	2	10	50	TRUE	8569	17130	0.900575	268.76	266.811
simulation	dino	latent_expr	linear_walk	2	10	50	FALSE	8569	17130	0.900575	6645.51	6373.72
simulation	normalisr_norm	latent_expr	linear_walk	2	10	50	FALSE	8569	17130	0.900575	56.738	54.15
simulation	sanity_map	latent_expr	linear_walk	2	10	50	FALSE	8569	17130	0.900575	47298.1	1588.91
simulation	sanity_dists	latent_expr	linear_walk	2	10	50	FALSE	8569	17130	0.900575	352494	9449.94
simulation	glmpca	count_model	linear_walk	2	10	50	FALSE	8569	17130	0.900575	7104.16	6786.52
simulation	newwave	count_model	linear_walk	2	10	50	TRUE	8569	17130	0.900575	491.83	1661.75
simulation	logp1	delta_method	linear_walk	2	10	100	FALSE	8569	17130	0.900575	15.161	13.438
simulation	logp1_hvg	delta_method	linear_walk	2	10	100	FALSE	8569	17130	0.900575	9.405	9.527
simulation	logp1_zscore	delta_method	linear_walk	2	10	100	FALSE	8569	17130	0.900575	21.535	19.827
simulation	logp1_hvg_zscore	delta_method	linear_walk	2	10	100	FALSE	8569	17130	0.900575	15.2	15.289
simulation	logp_cpm	delta_method	linear_walk	2	10	100	FALSE	8569	17130	0.900575	14.223	12.15
simulation	logp1_size_normed	delta_method	linear_walk	2	10	100	FALSE	8569	17130	0.900575	14.871	13.194
simulation	acosh	delta_method	linear_walk	2	10	100	TRUE	8569	17130	0.900575	248.405	243.648
simulation	logp_alpha	delta_method	linear_walk	2	10	100	TRUE	8569	17130	0.900575	211.669	209.739
simulation	pearson	glm_residual	linear_walk	2	10	100	TRUE	8569	17130	0.900575	196.354	194.598
simulation	pearson_clip	glm_residual	linear_walk	2	10	100	TRUE	8569	17130	0.900575	213.601	211.495
simulation	pearson_clip_hvg	glm_residual	linear_walk	2	10	100	TRUE	8569	17130	0.900575	207.645	207.864
simulation	pearson_clip_zscore	glm_residual	linear_walk	2	10	100	TRUE	8569	17130	0.900575	226.535	223.846
simulation	pearson_clip_hvg_zscore	glm_residual	linear_walk	2	10	100	TRUE	8569	17130	0.900575	219.953	219.961
simulation	pearson_analytic	glm_residual	linear_walk	2	10	100	TRUE	8569	17130	0.900575	15.436	13.162
simulation	sctransform	glm_residual	linear_walk	2	10	100	TRUE	8569	17130	0.900575	35.505	34.237
simulation	rand_quantile	glm_residual	linear_walk	2	10	100	TRUE	8569	17130	0.900575	266.247	264.023
simulation	dino	latent_expr	linear_walk	2	10	100	FALSE	8569	17130	0.900575	6683.26	6416.96
simulation	normalisr_norm	latent_expr	linear_walk	2	10	100	FALSE	8569	17130	0.900575	62.849	59.16
simulation	sanity_map	latent_expr	linear_walk	2	10	100	FALSE	8569	17130	0.900575	47708.6	1563.84
simulation	sanity_dists	latent_expr	linear_walk	2	10	100	FALSE	8569	17130	0.900575	356106	9679.55
simulation	glmpca	count_model	linear_walk	2	10	100	FALSE	8569	17130	0.900575	5896.87	5628.46
simulation	newwave	count_model	linear_walk	2	10	100	TRUE	8569	17130	0.900575	483.555	1582.76
simulation	logp1	delta_method	linear_walk	3	10	10	FALSE	8569	17130	0.900575	12.9	11.059
simulation	logp1_hvg	delta_method	linear_walk	3	10	10	FALSE	8569	17130	0.900575	7.63	7.688
simulation	logp1_zscore	delta_method	linear_walk	3	10	10	FALSE	8569	17130	0.900575	19.115	17.389
simulation	logp1_hvg_zscore	delta_method	linear_walk	3	10	10	FALSE	8569	17130	0.900575	7.767	7.883
simulation	logp_cpm	delta_method	linear_walk	3	10	10	FALSE	8569	17130	0.900575	12.237	10.09
simulation	logp1_size_normed	delta_method	linear_walk	3	10	10	FALSE	8569	17130	0.900575	12.465	10.643
simulation	acosh	delta_method	linear_walk	3	10	10	TRUE	8569	17130	0.900575	192.757	190.615
simulation	logp_alpha	delta_method	linear_walk	3	10	10	TRUE	8569	17130	0.900575	200.674	199.495
simulation	pearson	glm_residual	linear_walk	3	10	10	TRUE	8569	17130	0.900575	204.978	203.244
simulation	pearson_clip	glm_residual	linear_walk	3	10	10	TRUE	8569	17130	0.900575	249.345	246.757
simulation	pearson_clip_hvg	glm_residual	linear_walk	3	10	10	TRUE	8569	17130	0.900575	222.439	222.385
simulation	pearson_clip_zscore	glm_residual	linear_walk	3	10	10	TRUE	8569	17130	0.900575	219.943	217.963
simulation	pearson_clip_hvg_zscore	glm_residual	linear_walk	3	10	10	TRUE	8569	17130	0.900575	213.682	213.583
simulation	pearson_analytic	glm_residual	linear_walk	3	10	10	TRUE	8569	17130	0.900575	13.729	11.548
simulation	sctransform	glm_residual	linear_walk	3	10	10	TRUE	8569	17130	0.900575	30.436	29.602
simulation	rand_quantile	glm_residual	linear_walk	3	10	10	TRUE	8569	17130	0.900575	270.18	267.104
simulation	dino	latent_expr	linear_walk	3	10	10	FALSE	8569	17130	0.900575	6974.58	6689.71
simulation	normalisr_norm	latent_expr	linear_walk	3	10	10	FALSE	8569	17130	0.900575	50.841	47.093
simulation	sanity_map	latent_expr	linear_walk	3	10	10	FALSE	8569	17130	0.900575	47168.7	1548.67
simulation	sanity_dists	latent_expr	linear_walk	3	10	10	FALSE	8569	17130	0.900575	336712	9157.61
simulation	glmpca	count_model	linear_walk	3	10	10	FALSE	8569	17130	0.900575	6944.17	6630.07
simulation	newwave	count_model	linear_walk	3	10	10	TRUE	8569	17130	0.900575	455.87	1380.99
simulation	logp1	delta_method	linear_walk	3	10	50	FALSE	8569	17130	0.900575	16.657	14.062
simulation	logp1_hvg	delta_method	linear_walk	3	10	50	FALSE	8569	17130	0.900575	9.113	9.16
simulation	logp1_zscore	delta_method	linear_walk	3	10	50	FALSE	8569	17130	0.900575	26.17	23.659
simulation	logp1_hvg_zscore	delta_method	linear_walk	3	10	50	FALSE	8569	17130	0.900575	12.305	12.316
simulation	logp_cpm	delta_method	linear_walk	3	10	50	FALSE	8569	17130	0.900575	20.034	16.542
simulation	logp1_size_normed	delta_method	linear_walk	3	10	50	FALSE	8569	17130	0.900575	17.278	14.854
simulation	acosh	delta_method	linear_walk	3	10	50	TRUE	8569	17130	0.900575	223.921	219.814
simulation	logp_alpha	delta_method	linear_walk	3	10	50	TRUE	8569	17130	0.900575	207.872	206.108
simulation	pearson	glm_residual	linear_walk	3	10	50	TRUE	8569	17130	0.900575	203.097	200.925
simulation	pearson_clip	glm_residual	linear_walk	3	10	50	TRUE	8569	17130	0.900575	218.696	216.429
simulation	pearson_clip_hvg	glm_residual	linear_walk	3	10	50	TRUE	8569	17130	0.900575	196.991	196.994
simulation	pearson_clip_zscore	glm_residual	linear_walk	3	10	50	TRUE	8569	17130	0.900575	210.193	208.046
simulation	pearson_clip_hvg_zscore	glm_residual	linear_walk	3	10	50	TRUE	8569	17130	0.900575	204.257	204.257
simulation	pearson_analytic	glm_residual	linear_walk	3	10	50	TRUE	8569	17130	0.900575	14.271	12.318
simulation	sctransform	glm_residual	linear_walk	3	10	50	TRUE	8569	17130	0.900575	33.385	32.525
simulation	rand_quantile	glm_residual	linear_walk	3	10	50	TRUE	8569	17130	0.900575	257.413	256.102
simulation	dino	latent_expr	linear_walk	3	10	50	FALSE	8569	17130	0.900575	6868.74	6580.06
simulation	normalisr_norm	latent_expr	linear_walk	3	10	50	FALSE	8569	17130	0.900575	110.44	101.473
simulation	sanity_map	latent_expr	linear_walk	3	10	50	FALSE	8569	17130	0.900575	46884.1	1556.05
simulation	sanity_dists	latent_expr	linear_walk	3	10	50	FALSE	8569	17130	0.900575	342066	9185.42
simulation	glmpca	count_model	linear_walk	3	10	50	FALSE	8569	17130	0.900575	7169.19	6833.07
simulation	newwave	count_model	linear_walk	3	10	50	TRUE	8569	17130	0.900575	469.01	1440.17
simulation	logp1	delta_method	linear_walk	3	10	100	FALSE	8569	17130	0.900575	18.154	15.09
simulation	logp1_hvg	delta_method	linear_walk	3	10	100	FALSE	8569	17130	0.900575	11.424	11.436
simulation	logp1_zscore	delta_method	linear_walk	3	10	100	FALSE	8569	17130	0.900575	32.501	29.656
simulation	logp1_hvg_zscore	delta_method	linear_walk	3	10	100	FALSE	8569	17130	0.900575	12.581	12.582
simulation	logp_cpm	delta_method	linear_walk	3	10	100	FALSE	8569	17130	0.900575	17.912	14.914
simulation	logp1_size_normed	delta_method	linear_walk	3	10	100	FALSE	8569	17130	0.900575	18.336	16.331
simulation	acosh	delta_method	linear_walk	3	10	100	TRUE	8569	17130	0.900575	221.805	218.716
simulation	logp_alpha	delta_method	linear_walk	3	10	100	TRUE	8569	17130	0.900575	245.099	241.992
simulation	pearson	glm_residual	linear_walk	3	10	100	TRUE	8569	17130	0.900575	212.676	211.351
simulation	pearson_clip	glm_residual	linear_walk	3	10	100	TRUE	8569	17130	0.900575	268.099	263.51
simulation	pearson_clip_hvg	glm_residual	linear_walk	3	10	100	TRUE	8569	17130	0.900575	233.059	232.847
simulation	pearson_clip_zscore	glm_residual	linear_walk	3	10	100	TRUE	8569	17130	0.900575	205.176	203.328
simulation	pearson_clip_hvg_zscore	glm_residual	linear_walk	3	10	100	TRUE	8569	17130	0.900575	211.877	211.866
simulation	pearson_analytic	glm_residual	linear_walk	3	10	100	TRUE	8569	17130	0.900575	15.764	13.789
simulation	sctransform	glm_residual	linear_walk	3	10	100	TRUE	8569	17130	0.900575	38.737	36.692
simulation	rand_quantile	glm_residual	linear_walk	3	10	100	TRUE	8569	17130	0.900575	309.152	307.066
simulation	dino	latent_expr	linear_walk	3	10	100	FALSE	8569	17130	0.900575	6679.56	6416.27
simulation	normalisr_norm	latent_expr	linear_walk	3	10	100	FALSE	8569	17130	0.900575	44.763	42.104
simulation	sanity_map	latent_expr	linear_walk	3	10	100	FALSE	8569	17130	0.900575	47076.1	1541.03
simulation	sanity_dists	latent_expr	linear_walk	3	10	100	FALSE	8569	17130	0.900575	332063	8989.11
simulation	glmpca	count_model	linear_walk	3	10	100	FALSE	8569	17130	0.900575	2475.54	2356.3
simulation	newwave	count_model	linear_walk	3	10	100	TRUE	8569	17130	0.900575	475.13	1680.22
simulation	logp1	delta_method	linear_walk	4	10	10	FALSE	8569	17130	0.900575	10.696	9.488
simulation	logp1_hvg	delta_method	linear_walk	4	10	10	FALSE	8569	17130	0.900575	7.295	7.381
simulation	logp1_zscore	delta_method	linear_walk	4	10	10	FALSE	8569	17130	0.900575	19.439	18.46
simulation	logp1_hvg_zscore	delta_method	linear_walk	4	10	10	FALSE	8569	17130	0.900575	9.493	9.518
simulation	logp_cpm	delta_method	linear_walk	4	10	10	FALSE	8569	17130	0.900575	11.5	9.625
simulation	logp1_size_normed	delta_method	linear_walk	4	10	10	FALSE	8569	17130	0.900575	12.817	10.86
simulation	acosh	delta_method	linear_walk	4	10	10	TRUE	8569	17130	0.900575	186.961	184.929
simulation	logp_alpha	delta_method	linear_walk	4	10	10	TRUE	8569	17130	0.900575	208.044	206.17
simulation	pearson	glm_residual	linear_walk	4	10	10	TRUE	8569	17130	0.900575	187.906	185.997
simulation	pearson_clip	glm_residual	linear_walk	4	10	10	TRUE	8569	17130	0.900575	197.5	195.184
simulation	pearson_clip_hvg	glm_residual	linear_walk	4	10	10	TRUE	8569	17130	0.900575	185.917	185.755
simulation	pearson_clip_zscore	glm_residual	linear_walk	4	10	10	TRUE	8569	17130	0.900575	199.839	197.791
simulation	pearson_clip_hvg_zscore	glm_residual	linear_walk	4	10	10	TRUE	8569	17130	0.900575	197.824	197.859
simulation	pearson_analytic	glm_residual	linear_walk	4	10	10	TRUE	8569	17130	0.900575	12.165	10.166
simulation	sctransform	glm_residual	linear_walk	4	10	10	TRUE	8569	17130	0.900575	29.201	28.421
simulation	rand_quantile	glm_residual	linear_walk	4	10	10	TRUE	8569	17130	0.900575	243.546	242.38
simulation	dino	latent_expr	linear_walk	4	10	10	FALSE	8569	17130	0.900575	7268.4	6983.89
simulation	normalisr_norm	latent_expr	linear_walk	4	10	10	FALSE	8569	17130	0.900575	83.34	74.763
simulation	sanity_map	latent_expr	linear_walk	4	10	10	FALSE	8569	17130	0.900575	46983.7	1515.41
simulation	sanity_dists	latent_expr	linear_walk	4	10	10	FALSE	8569	17130	0.900575	342155	9174.6
simulation	glmpca	count_model	linear_walk	4	10	10	FALSE	8569	17130	0.900575	8145.33	7760.85
simulation	newwave	count_model	linear_walk	4	10	10	TRUE	8569	17130	0.900575	499.333	1643.28
simulation	logp1	delta_method	linear_walk	4	10	50	FALSE	8569	17130	0.900575	15.87	13.491
simulation	logp1_hvg	delta_method	linear_walk	4	10	50	FALSE	8569	17130	0.900575	13.934	14.016
simulation	logp1_zscore	delta_method	linear_walk	4	10	50	FALSE	8569	17130	0.900575	25.611	23.749
simulation	logp1_hvg_zscore	delta_method	linear_walk	4	10	50	FALSE	8569	17130	0.900575	8.997	9.021
simulation	logp_cpm	delta_method	linear_walk	4	10	50	FALSE	8569	17130	0.900575	12.775	10.645
simulation	logp1_size_normed	delta_method	linear_walk	4	10	50	FALSE	8569	17130	0.900575	15.763	13.132
simulation	acosh	delta_method	linear_walk	4	10	50	TRUE	8569	17130	0.900575	188.709	186.382
simulation	logp_alpha	delta_method	linear_walk	4	10	50	TRUE	8569	17130	0.900575	190.019	188.078
simulation	pearson	glm_residual	linear_walk	4	10	50	TRUE	8569	17130	0.900575	198.877	197.713
simulation	pearson_clip	glm_residual	linear_walk	4	10	50	TRUE	8569	17130	0.900575	192.1	190.016
simulation	pearson_clip_hvg	glm_residual	linear_walk	4	10	50	TRUE	8569	17130	0.900575	184.782	184.764
simulation	pearson_clip_zscore	glm_residual	linear_walk	4	10	50	TRUE	8569	17130	0.900575	209.276	207.504
simulation	pearson_clip_hvg_zscore	glm_residual	linear_walk	4	10	50	TRUE	8569	17130	0.900575	187.358	187.363
simulation	pearson_analytic	glm_residual	linear_walk	4	10	50	TRUE	8569	17130	0.900575	15.249	12.635
simulation	sctransform	glm_residual	linear_walk	4	10	50	TRUE	8569	17130	0.900575	33.806	32.339
simulation	rand_quantile	glm_residual	linear_walk	4	10	50	TRUE	8569	17130	0.900575	253.655	251.384
simulation	dino	latent_expr	linear_walk	4	10	50	FALSE	8569	17130	0.900575	6823.79	6549.09
simulation	normalisr_norm	latent_expr	linear_walk	4	10	50	FALSE	8569	17130	0.900575	39.839	39.534
simulation	sanity_map	latent_expr	linear_walk	4	10	50	FALSE	8569	17130	0.900575	47562.8	1611.85
simulation	sanity_dists	latent_expr	linear_walk	4	10	50	FALSE	8569	17130	0.900575	337569	9059.32
simulation	glmpca	count_model	linear_walk	4	10	50	FALSE	8569	17130	0.900575	6756.8	6450.47
simulation	newwave	count_model	linear_walk	4	10	50	TRUE	8569	17130	0.900575	475.205	1360.1
simulation	logp1	delta_method	linear_walk	4	10	100	FALSE	8569	17130	0.900575	19.777	17.796
simulation	logp1_hvg	delta_method	linear_walk	4	10	100	FALSE	8569	17130	0.900575	9.736	9.759
simulation	logp1_zscore	delta_method	linear_walk	4	10	100	FALSE	8569	17130	0.900575	24.401	22.006
simulation	logp1_hvg_zscore	delta_method	linear_walk	4	10	100	FALSE	8569	17130	0.900575	10.14	10.178
simulation	logp_cpm	delta_method	linear_walk	4	10	100	FALSE	8569	17130	0.900575	16.842	14.827
simulation	logp1_size_normed	delta_method	linear_walk	4	10	100	FALSE	8569	17130	0.900575	14.75	12.873
simulation	acosh	delta_method	linear_walk	4	10	100	TRUE	8569	17130	0.900575	214.26	211.929
simulation	logp_alpha	delta_method	linear_walk	4	10	100	TRUE	8569	17130	0.900575	186.372	184.374
simulation	pearson	glm_residual	linear_walk	4	10	100	TRUE	8569	17130	0.900575	191.22	188.874
simulation	pearson_clip	glm_residual	linear_walk	4	10	100	TRUE	8569	17130	0.900575	188.448	186.458
simulation	pearson_clip_hvg	glm_residual	linear_walk	4	10	100	TRUE	8569	17130	0.900575	189.617	189.605
simulation	pearson_clip_zscore	glm_residual	linear_walk	4	10	100	TRUE	8569	17130	0.900575	235.087	232.965
simulation	pearson_clip_hvg_zscore	glm_residual	linear_walk	4	10	100	TRUE	8569	17130	0.900575	189.218	189.01
simulation	pearson_analytic	glm_residual	linear_walk	4	10	100	TRUE	8569	17130	0.900575	18.024	15.777
simulation	sctransform	glm_residual	linear_walk	4	10	100	TRUE	8569	17130	0.900575	38.998	37.126
simulation	rand_quantile	glm_residual	linear_walk	4	10	100	TRUE	8569	17130	0.900575	277.143	274.516
simulation	dino	latent_expr	linear_walk	4	10	100	FALSE	8569	17130	0.900575	7711.04	7339.83
simulation	normalisr_norm	latent_expr	linear_walk	4	10	100	FALSE	8569	17130	0.900575	44.218	41.747
simulation	sanity_map	latent_expr	linear_walk	4	10	100	FALSE	8569	17130	0.900575	48273.2	1575.7
simulation	sanity_dists	latent_expr	linear_walk	4	10	100	FALSE	8569	17130	0.900575	351484	9378.69
simulation	glmpca	count_model	linear_walk	4	10	100	FALSE	8569	17130	0.900575	2126.63	2030.81
simulation	newwave	count_model	linear_walk	4	10	100	TRUE	8569	17130	0.900575	482.962	1394.39
simulation	logp1	delta_method	linear_walk	5	10	10	FALSE	8569	17130	0.900575	14.121	11.702
simulation	logp1_hvg	delta_method	linear_walk	5	10	10	FALSE	8569	17130	0.900575	7.6	7.636
simulation	logp1_zscore	delta_method	linear_walk	5	10	10	FALSE	8569	17130	0.900575	20.166	18.968
simulation	logp1_hvg_zscore	delta_method	linear_walk	5	10	10	FALSE	8569	17130	0.900575	8.584	8.633
simulation	logp_cpm	delta_method	linear_walk	5	10	10	FALSE	8569	17130	0.900575	12.642	10.827
simulation	logp1_size_normed	delta_method	linear_walk	5	10	10	FALSE	8569	17130	0.900575	16.402	14.331
simulation	acosh	delta_method	linear_walk	5	10	10	TRUE	8569	17130	0.900575	184.77	182.97
simulation	logp_alpha	delta_method	linear_walk	5	10	10	TRUE	8569	17130	0.900575	186.389	184.568
simulation	pearson	glm_residual	linear_walk	5	10	10	TRUE	8569	17130	0.900575	180.901	179.18
simulation	pearson_clip	glm_residual	linear_walk	5	10	10	TRUE	8569	17130	0.900575	182.962	181.754
simulation	pearson_clip_hvg	glm_residual	linear_walk	5	10	10	TRUE	8569	17130	0.900575	174.309	174.25
simulation	pearson_clip_zscore	glm_residual	linear_walk	5	10	10	TRUE	8569	17130	0.900575	188.129	186.046
simulation	pearson_clip_hvg_zscore	glm_residual	linear_walk	5	10	10	TRUE	8569	17130	0.900575	186.861	186.806
simulation	pearson_analytic	glm_residual	linear_walk	5	10	10	TRUE	8569	17130	0.900575	13.765	11.24
simulation	sctransform	glm_residual	linear_walk	5	10	10	TRUE	8569	17130	0.900575	36.046	34.021
simulation	rand_quantile	glm_residual	linear_walk	5	10	10	TRUE	8569	17130	0.900575	257.301	255.057
simulation	dino	latent_expr	linear_walk	5	10	10	FALSE	8569	17130	0.900575	6297.32	6066.25
simulation	normalisr_norm	latent_expr	linear_walk	5	10	10	FALSE	8569	17130	0.900575	59.03	54.08
simulation	sanity_map	latent_expr	linear_walk	5	10	10	FALSE	8569	17130	0.900575	48950.8	1695.76
simulation	sanity_dists	latent_expr	linear_walk	5	10	10	FALSE	8569	17130	0.900575	305977	8462.08
simulation	glmpca	count_model	linear_walk	5	10	10	FALSE	8569	17130	0.900575	8943.88	8540.57
simulation	newwave	count_model	linear_walk	5	10	10	TRUE	8569	17130	0.900575	466.66	1585.08
simulation	logp1	delta_method	linear_walk	5	10	50	FALSE	8569	17130	0.900575	13.816	11.524
simulation	logp1_hvg	delta_method	linear_walk	5	10	50	FALSE	8569	17130	0.900575	8.343	8.397
simulation	logp1_zscore	delta_method	linear_walk	5	10	50	FALSE	8569	17130	0.900575	23.138	20.695
simulation	logp1_hvg_zscore	delta_method	linear_walk	5	10	50	FALSE	8569	17130	0.900575	9.4	9.477
simulation	logp_cpm	delta_method	linear_walk	5	10	50	FALSE	8569	17130	0.900575	11.763	10.562
simulation	logp1_size_normed	delta_method	linear_walk	5	10	50	FALSE	8569	17130	0.900575	14.437	12.318
simulation	acosh	delta_method	linear_walk	5	10	50	TRUE	8569	17130	0.900575	183.954	182.857
simulation	logp_alpha	delta_method	linear_walk	5	10	50	TRUE	8569	17130	0.900575	189.083	186.811
simulation	pearson	glm_residual	linear_walk	5	10	50	TRUE	8569	17130	0.900575	189.012	186.794
simulation	pearson_clip	glm_residual	linear_walk	5	10	50	TRUE	8569	17130	0.900575	182.257	179.926
simulation	pearson_clip_hvg	glm_residual	linear_walk	5	10	50	TRUE	8569	17130	0.900575	176.221	176.162
simulation	pearson_clip_zscore	glm_residual	linear_walk	5	10	50	TRUE	8569	17130	0.900575	193.225	191.988
simulation	pearson_clip_hvg_zscore	glm_residual	linear_walk	5	10	50	TRUE	8569	17130	0.900575	173.827	173.715
simulation	pearson_analytic	glm_residual	linear_walk	5	10	50	TRUE	8569	17130	0.900575	21.073	16.831
simulation	sctransform	glm_residual	linear_walk	5	10	50	TRUE	8569	17130	0.900575	52.361	48.311
simulation	rand_quantile	glm_residual	linear_walk	5	10	50	TRUE	8569	17130	0.900575	264.699	262.469
simulation	dino	latent_expr	linear_walk	5	10	50	FALSE	8569	17130	0.900575	6315.43	6081.29
simulation	normalisr_norm	latent_expr	linear_walk	5	10	50	FALSE	8569	17130	0.900575	48.846	44.741
simulation	sanity_map	latent_expr	linear_walk	5	10	50	FALSE	8569	17130	0.900575	45912.1	1667.5
simulation	sanity_dists	latent_expr	linear_walk	5	10	50	FALSE	8569	17130	0.900575	322715	8684.14
simulation	glmpca	count_model	linear_walk	5	10	50	FALSE	8569	17130	0.900575	1861.47	1776.59
simulation	newwave	count_model	linear_walk	5	10	50	TRUE	8569	17130	0.900575	497.674	1586.26
simulation	logp1	delta_method	linear_walk	5	10	100	FALSE	8569	17130	0.900575	13.782	11.882
simulation	logp1_hvg	delta_method	linear_walk	5	10	100	FALSE	8569	17130	0.900575	10.286	10.322
simulation	logp1_zscore	delta_method	linear_walk	5	10	100	FALSE	8569	17130	0.900575	23.747	21.569
simulation	logp1_hvg_zscore	delta_method	linear_walk	5	10	100	FALSE	8569	17130	0.900575	10.378	10.417
simulation	logp_cpm	delta_method	linear_walk	5	10	100	FALSE	8569	17130	0.900575	14.844	13.022
simulation	logp1_size_normed	delta_method	linear_walk	5	10	100	FALSE	8569	17130	0.900575	22.523	20.696
simulation	acosh	delta_method	linear_walk	5	10	100	TRUE	8569	17130	0.900575	188.896	186.788
simulation	logp_alpha	delta_method	linear_walk	5	10	100	TRUE	8569	17130	0.900575	188.47	185.868
simulation	pearson	glm_residual	linear_walk	5	10	100	TRUE	8569	17130	0.900575	238.208	235.996
simulation	pearson_clip	glm_residual	linear_walk	5	10	100	TRUE	8569	17130	0.900575	200.564	196.575
simulation	pearson_clip_hvg	glm_residual	linear_walk	5	10	100	TRUE	8569	17130	0.900575	186.208	186.198
simulation	pearson_clip_zscore	glm_residual	linear_walk	5	10	100	TRUE	8569	17130	0.900575	189.283	187.482
simulation	pearson_clip_hvg_zscore	glm_residual	linear_walk	5	10	100	TRUE	8569	17130	0.900575	178.369	178.14
simulation	pearson_analytic	glm_residual	linear_walk	5	10	100	TRUE	8569	17130	0.900575	15.627	13.672
simulation	sctransform	glm_residual	linear_walk	5	10	100	TRUE	8569	17130	0.900575	34.632	33.21
simulation	rand_quantile	glm_residual	linear_walk	5	10	100	TRUE	8569	17130	0.900575	249.077	247.831
simulation	dino	latent_expr	linear_walk	5	10	100	FALSE	8569	17130	0.900575	8667.76	8271.93
simulation	normalisr_norm	latent_expr	linear_walk	5	10	100	FALSE	8569	17130	0.900575	49.676	45.763
simulation	sanity_map	latent_expr	linear_walk	5	10	100	FALSE	8569	17130	0.900575	45955.5	1558.78
simulation	sanity_dists	latent_expr	linear_walk	5	10	100	FALSE	8569	17130	0.900575	322240	8818.74
simulation	glmpca	count_model	linear_walk	5	10	100	FALSE	8569	17130	0.900575	1835.34	1755.86
simulation	newwave	count_model	linear_walk	5	10	100	TRUE	8569	17130	0.900575	488.467	1524.76
simulation	logp1	delta_method	random_walk	1	10	10	FALSE	8569	17192	0.900108	15.998	12.893
simulation	logp1_hvg	delta_method	random_walk	1	10	10	FALSE	8569	17192	0.900108	7.508	7.52
simulation	logp1_zscore	delta_method	random_walk	1	10	10	FALSE	8569	17192	0.900108	20.36	17.876
simulation	logp1_hvg_zscore	delta_method	random_walk	1	10	10	FALSE	8569	17192	0.900108	11.082	10.942
simulation	logp_cpm	delta_method	random_walk	1	10	10	FALSE	8569	17192	0.900108	17.127	13.942
simulation	logp1_size_normed	delta_method	random_walk	1	10	10	FALSE	8569	17192	0.900108	18.359	15.307
simulation	acosh	delta_method	random_walk	1	10	10	TRUE	8569	17192	0.900108	209.653	206.193
simulation	logp_alpha	delta_method	random_walk	1	10	10	TRUE	8569	17192	0.900108	185.836	183.5
simulation	pearson	glm_residual	random_walk	1	10	10	TRUE	8569	17192	0.900108	178.127	173.261
simulation	pearson_clip	glm_residual	random_walk	1	10	10	TRUE	8569	17192	0.900108	183.732	178.807
simulation	pearson_clip_hvg	glm_residual	random_walk	1	10	10	TRUE	8569	17192	0.900108	174.335	174.075
simulation	pearson_clip_zscore	glm_residual	random_walk	1	10	10	TRUE	8569	17192	0.900108	184.209	181.282
simulation	pearson_clip_hvg_zscore	glm_residual	random_walk	1	10	10	TRUE	8569	17192	0.900108	186.935	186.598
simulation	pearson_analytic	glm_residual	random_walk	1	10	10	TRUE	8569	17192	0.900108	13.906	11.177
simulation	sctransform	glm_residual	random_walk	1	10	10	TRUE	8569	17192	0.900108	48.94	43.971
simulation	rand_quantile	glm_residual	random_walk	1	10	10	TRUE	8569	17192	0.900108	257.304	253.774
simulation	dino	latent_expr	random_walk	1	10	10	FALSE	8569	17192	0.900108	8435.67	8115.57
simulation	normalisr_norm	latent_expr	random_walk	1	10	10	FALSE	8569	17192	0.900108	45.935	41.473
simulation	sanity_map	latent_expr	random_walk	1	10	10	FALSE	8569	17192	0.900108	46906.7	1630.94
simulation	sanity_dists	latent_expr	random_walk	1	10	10	FALSE	8569	17192	0.900108	331244	8854.68
simulation	glmpca	count_model	random_walk	1	10	10	FALSE	8569	17192	0.900108	7616.72	7256.91
simulation	newwave	count_model	random_walk	1	10	10	TRUE	8569	17192	0.900108	970.86	4058.65
simulation	logp1	delta_method	random_walk	1	10	50	FALSE	8569	17192	0.900108	13.009	10.828
simulation	logp1_hvg	delta_method	random_walk	1	10	50	FALSE	8569	17192	0.900108	10.213	10.26
simulation	logp1_zscore	delta_method	random_walk	1	10	50	FALSE	8569	17192	0.900108	21.103	18.713
simulation	logp1_hvg_zscore	delta_method	random_walk	1	10	50	FALSE	8569	17192	0.900108	8.736	8.802
simulation	logp_cpm	delta_method	random_walk	1	10	50	FALSE	8569	17192	0.900108	18.311	15.133
simulation	logp1_size_normed	delta_method	random_walk	1	10	50	FALSE	8569	17192	0.900108	15.228	12.548
simulation	acosh	delta_method	random_walk	1	10	50	TRUE	8569	17192	0.900108	213.292	210.159
simulation	logp_alpha	delta_method	random_walk	1	10	50	TRUE	8569	17192	0.900108	178.026	176.678
simulation	pearson	glm_residual	random_walk	1	10	50	TRUE	8569	17192	0.900108	186.846	182.9
simulation	pearson_clip	glm_residual	random_walk	1	10	50	TRUE	8569	17192	0.900108	183.869	179.759
simulation	pearson_clip_hvg	glm_residual	random_walk	1	10	50	TRUE	8569	17192	0.900108	183.311	183.114
simulation	pearson_clip_zscore	glm_residual	random_walk	1	10	50	TRUE	8569	17192	0.900108	201.528	199.154
simulation	pearson_clip_hvg_zscore	glm_residual	random_walk	1	10	50	TRUE	8569	17192	0.900108	179.362	179.365
simulation	pearson_analytic	glm_residual	random_walk	1	10	50	TRUE	8569	17192	0.900108	17.988	13.798
simulation	sctransform	glm_residual	random_walk	1	10	50	TRUE	8569	17192	0.900108	50.563	45.667
simulation	rand_quantile	glm_residual	random_walk	1	10	50	TRUE	8569	17192	0.900108	275.317	271.145
simulation	dino	latent_expr	random_walk	1	10	50	FALSE	8569	17192	0.900108	8426.59	8039.07
simulation	normalisr_norm	latent_expr	random_walk	1	10	50	FALSE	8569	17192	0.900108	40.616	37.894
simulation	sanity_map	latent_expr	random_walk	1	10	50	FALSE	8569	17192	0.900108	46153.8	1524.75
simulation	sanity_dists	latent_expr	random_walk	1	10	50	FALSE	8569	17192	0.900108	326157	8737.53
simulation	glmpca	count_model	random_walk	1	10	50	FALSE	8569	17192	0.900108	2849.8	2718.88
simulation	newwave	count_model	random_walk	1	10	50	TRUE	8569	17192	0.900108	725.456	2618.62
simulation	logp1	delta_method	random_walk	1	10	100	FALSE	8569	17192	0.900108	23.204	19.335
simulation	logp1_hvg	delta_method	random_walk	1	10	100	FALSE	8569	17192	0.900108	17.681	17.693
simulation	logp1_zscore	delta_method	random_walk	1	10	100	FALSE	8569	17192	0.900108	29.85	26.671
simulation	logp1_hvg_zscore	delta_method	random_walk	1	10	100	FALSE	8569	17192	0.900108	10.2	10.252
simulation	logp_cpm	delta_method	random_walk	1	10	100	FALSE	8569	17192	0.900108	15.98	13.447
simulation	logp1_size_normed	delta_method	random_walk	1	10	100	FALSE	8569	17192	0.900108	15.656	13.399
simulation	acosh	delta_method	random_walk	1	10	100	TRUE	8569	17192	0.900108	192.274	190.864
simulation	logp_alpha	delta_method	random_walk	1	10	100	TRUE	8569	17192	0.900108	180.102	177.503
simulation	pearson	glm_residual	random_walk	1	10	100	TRUE	8569	17192	0.900108	184.641	180.047
simulation	pearson_clip	glm_residual	random_walk	1	10	100	TRUE	8569	17192	0.900108	234.66	229.12
simulation	pearson_clip_hvg	glm_residual	random_walk	1	10	100	TRUE	8569	17192	0.900108	195.617	195.374
simulation	pearson_clip_zscore	glm_residual	random_walk	1	10	100	TRUE	8569	17192	0.900108	201.598	198.932
simulation	pearson_clip_hvg_zscore	glm_residual	random_walk	1	10	100	TRUE	8569	17192	0.900108	191.859	191.692
simulation	pearson_analytic	glm_residual	random_walk	1	10	100	TRUE	8569	17192	0.900108	18.951	15.446
simulation	sctransform	glm_residual	random_walk	1	10	100	TRUE	8569	17192	0.900108	57.772	52.234
simulation	rand_quantile	glm_residual	random_walk	1	10	100	TRUE	8569	17192	0.900108	257.578	254.43
simulation	dino	latent_expr	random_walk	1	10	100	FALSE	8569	17192	0.900108	8274.71	7932.26
simulation	normalisr_norm	latent_expr	random_walk	1	10	100	FALSE	8569	17192	0.900108	50.855	45.488
simulation	sanity_map	latent_expr	random_walk	1	10	100	FALSE	8569	17192	0.900108	46117.3	1529.01
simulation	sanity_dists	latent_expr	random_walk	1	10	100	FALSE	8569	17192	0.900108	328917	8802.57
simulation	glmpca	count_model	random_walk	1	10	100	FALSE	8569	17192	0.900108	7292.8	6959.37
simulation	newwave	count_model	random_walk	1	10	100	TRUE	8569	17192	0.900108	849.622	3673.51
simulation	logp1	delta_method	random_walk	2	10	10	FALSE	8569	17192	0.900108	15.052	19.013
simulation	logp1_hvg	delta_method	random_walk	2	10	10	FALSE	8569	17192	0.900108	13.777	21.155
simulation	logp1_zscore	delta_method	random_walk	2	10	10	FALSE	8569	17192	0.900108	22.82	25.895
simulation	logp1_hvg_zscore	delta_method	random_walk	2	10	10	FALSE	8569	17192	0.900108	8.383	16.975
simulation	logp_cpm	delta_method	random_walk	2	10	10	FALSE	8569	17192	0.900108	12.058	17.38
simulation	logp1_size_normed	delta_method	random_walk	2	10	10	FALSE	8569	17192	0.900108	25.593	19.52
simulation	acosh	delta_method	random_walk	2	10	10	TRUE	8569	17192	0.900108	221.179	230.896
simulation	logp_alpha	delta_method	random_walk	2	10	10	TRUE	8569	17192	0.900108	212.816	224.484
simulation	pearson	glm_residual	random_walk	2	10	10	TRUE	8569	17192	0.900108	220.55	225.956
simulation	pearson_clip	glm_residual	random_walk	2	10	10	TRUE	8569	17192	0.900108	222.332	229.18
simulation	pearson_clip_hvg	glm_residual	random_walk	2	10	10	TRUE	8569	17192	0.900108	206.79	221.845
simulation	pearson_clip_zscore	glm_residual	random_walk	2	10	10	TRUE	8569	17192	0.900108	226.79	241.885
simulation	pearson_clip_hvg_zscore	glm_residual	random_walk	2	10	10	TRUE	8569	17192	0.900108	250.702	266.206
simulation	pearson_analytic	glm_residual	random_walk	2	10	10	TRUE	8569	17192	0.900108	14.823	20.496
simulation	sctransform	glm_residual	random_walk	2	10	10	TRUE	8569	17192	0.900108	35.812	99.894
simulation	rand_quantile	glm_residual	random_walk	2	10	10	TRUE	8569	17192	0.900108	294.164	306.627
simulation	dino	latent_expr	random_walk	2	10	10	FALSE	8569	17192	0.900108	8706.41	8346.73
simulation	normalisr_norm	latent_expr	random_walk	2	10	10	FALSE	8569	17192	0.900108	55.972	51.227
simulation	sanity_map	latent_expr	random_walk	2	10	10	FALSE	8569	17192	0.900108	46910.5	1579.25
simulation	sanity_dists	latent_expr	random_walk	2	10	10	FALSE	8569	17192	0.900108	336397	9328.97
simulation	glmpca	count_model	random_walk	2	10	10	FALSE	8569	17192	0.900108	7519.6	7177.79
simulation	newwave	count_model	random_walk	2	10	10	TRUE	8569	17192	0.900108	631.258	2497.2
simulation	logp1	delta_method	random_walk	2	10	50	FALSE	8569	17192	0.900108	15.281	21.985
simulation	logp1_hvg	delta_method	random_walk	2	10	50	FALSE	8569	17192	0.900108	9.757	17.979
simulation	logp1_zscore	delta_method	random_walk	2	10	50	FALSE	8569	17192	0.900108	23.833	29.093
simulation	logp1_hvg_zscore	delta_method	random_walk	2	10	50	FALSE	8569	17192	0.900108	9.918	15.034
simulation	logp_cpm	delta_method	random_walk	2	10	50	FALSE	8569	17192	0.900108	19.049	19.908
simulation	logp1_size_normed	delta_method	random_walk	2	10	50	FALSE	8569	17192	0.900108	14.274	12.279
simulation	acosh	delta_method	random_walk	2	10	50	TRUE	8569	17192	0.900108	220.326	232.539
simulation	logp_alpha	delta_method	random_walk	2	10	50	TRUE	8569	17192	0.900108	211.267	222.903
simulation	pearson	glm_residual	random_walk	2	10	50	TRUE	8569	17192	0.900108	218.491	225.961
simulation	pearson_clip	glm_residual	random_walk	2	10	50	TRUE	8569	17192	0.900108	222.481	236.671
simulation	pearson_clip_hvg	glm_residual	random_walk	2	10	50	TRUE	8569	17192	0.900108	264.929	280.11
simulation	pearson_clip_zscore	glm_residual	random_walk	2	10	50	TRUE	8569	17192	0.900108	231.035	227.123
simulation	pearson_clip_hvg_zscore	glm_residual	random_walk	2	10	50	TRUE	8569	17192	0.900108	225.539	225.078
simulation	pearson_analytic	glm_residual	random_walk	2	10	50	TRUE	8569	17192	0.900108	19.376	16.125
simulation	sctransform	glm_residual	random_walk	2	10	50	TRUE	8569	17192	0.900108	42.876	39.774
simulation	rand_quantile	glm_residual	random_walk	2	10	50	TRUE	8569	17192	0.900108	286.867	283.354
simulation	dino	latent_expr	random_walk	2	10	50	FALSE	8569	17192	0.900108	8303.99	7954.32
simulation	normalisr_norm	latent_expr	random_walk	2	10	50	FALSE	8569	17192	0.900108	62.012	54.009
simulation	sanity_map	latent_expr	random_walk	2	10	50	FALSE	8569	17192	0.900108	48346.8	1588.33
simulation	sanity_dists	latent_expr	random_walk	2	10	50	FALSE	8569	17192	0.900108	334816	8934.38
simulation	glmpca	count_model	random_walk	2	10	50	FALSE	8569	17192	0.900108	8139.41	7760.47
simulation	newwave	count_model	random_walk	2	10	50	TRUE	8569	17192	0.900108	623.191	2445.56
simulation	logp1	delta_method	random_walk	2	10	100	FALSE	8569	17192	0.900108	17.291	14.633
simulation	logp1_hvg	delta_method	random_walk	2	10	100	FALSE	8569	17192	0.900108	16.139	16.167
simulation	logp1_zscore	delta_method	random_walk	2	10	100	FALSE	8569	17192	0.900108	27.91	24.902
simulation	logp1_hvg_zscore	delta_method	random_walk	2	10	100	FALSE	8569	17192	0.900108	11.348	11.347
simulation	logp_cpm	delta_method	random_walk	2	10	100	FALSE	8569	17192	0.900108	15.704	14.082
simulation	logp1_size_normed	delta_method	random_walk	2	10	100	FALSE	8569	17192	0.900108	27.222	21.935
simulation	acosh	delta_method	random_walk	2	10	100	TRUE	8569	17192	0.900108	219.605	217.043
simulation	logp_alpha	delta_method	random_walk	2	10	100	TRUE	8569	17192	0.900108	222.646	238.018
simulation	pearson	glm_residual	random_walk	2	10	100	TRUE	8569	17192	0.900108	213.594	230.382
simulation	pearson_clip	glm_residual	random_walk	2	10	100	TRUE	8569	17192	0.900108	223.961	236.132
simulation	pearson_clip_hvg	glm_residual	random_walk	2	10	100	TRUE	8569	17192	0.900108	267.325	288.138
simulation	pearson_clip_zscore	glm_residual	random_walk	2	10	100	TRUE	8569	17192	0.900108	237.764	245.269
simulation	pearson_clip_hvg_zscore	glm_residual	random_walk	2	10	100	TRUE	8569	17192	0.900108	226.421	245.932
simulation	pearson_analytic	glm_residual	random_walk	2	10	100	TRUE	8569	17192	0.900108	16.089	21.099
simulation	sctransform	glm_residual	random_walk	2	10	100	TRUE	8569	17192	0.900108	37.258	119.208
simulation	rand_quantile	glm_residual	random_walk	2	10	100	TRUE	8569	17192	0.900108	294.011	305.59
simulation	dino	latent_expr	random_walk	2	10	100	FALSE	8569	17192	0.900108	8349.21	7990.28
simulation	normalisr_norm	latent_expr	random_walk	2	10	100	FALSE	8569	17192	0.900108	64.874	57.326
simulation	sanity_map	latent_expr	random_walk	2	10	100	FALSE	8569	17192	0.900108	47454.3	1564.47
simulation	sanity_dists	latent_expr	random_walk	2	10	100	FALSE	8569	17192	0.900108	335310	9196.78
simulation	glmpca	count_model	random_walk	2	10	100	FALSE	8569	17192	0.900108	8596.92	8221.6
simulation	newwave	count_model	random_walk	2	10	100	TRUE	8569	17192	0.900108	781.692	3067.45
simulation	logp1	delta_method	random_walk	3	10	10	FALSE	8569	17192	0.900108	13.168	10.476
simulation	logp1_hvg	delta_method	random_walk	3	10	10	FALSE	8569	17192	0.900108	7.941	8.013
simulation	logp1_zscore	delta_method	random_walk	3	10	10	FALSE	8569	17192	0.900108	19.007	17.464
simulation	logp1_hvg_zscore	delta_method	random_walk	3	10	10	FALSE	8569	17192	0.900108	7.681	7.715
simulation	logp_cpm	delta_method	random_walk	3	10	10	FALSE	8569	17192	0.900108	13.769	11.17
simulation	logp1_size_normed	delta_method	random_walk	3	10	10	FALSE	8569	17192	0.900108	16.187	13.204
simulation	acosh	delta_method	random_walk	3	10	10	TRUE	8569	17192	0.900108	202.324	200.307
simulation	logp_alpha	delta_method	random_walk	3	10	10	TRUE	8569	17192	0.900108	188.772	186.775
simulation	pearson	glm_residual	random_walk	3	10	10	TRUE	8569	17192	0.900108	202.859	198.507
simulation	pearson_clip	glm_residual	random_walk	3	10	10	TRUE	8569	17192	0.900108	188.63	186.332
simulation	pearson_clip_hvg	glm_residual	random_walk	3	10	10	TRUE	8569	17192	0.900108	204.964	204.934
simulation	pearson_clip_zscore	glm_residual	random_walk	3	10	10	TRUE	8569	17192	0.900108	260.649	255.41
simulation	pearson_clip_hvg_zscore	glm_residual	random_walk	3	10	10	TRUE	8569	17192	0.900108	190.599	190.523
simulation	pearson_analytic	glm_residual	random_walk	3	10	10	TRUE	8569	17192	0.900108	13.113	11.019
simulation	sctransform	glm_residual	random_walk	3	10	10	TRUE	8569	17192	0.900108	34.879	32.07
simulation	rand_quantile	glm_residual	random_walk	3	10	10	TRUE	8569	17192	0.900108	260.389	257.646
simulation	dino	latent_expr	random_walk	3	10	10	FALSE	8569	17192	0.900108	9719.38	9113.8
simulation	normalisr_norm	latent_expr	random_walk	3	10	10	FALSE	8569	17192	0.900108	39.829	36.89
simulation	sanity_map	latent_expr	random_walk	3	10	10	FALSE	8569	17192	0.900108	48019.5	1547.09
simulation	sanity_dists	latent_expr	random_walk	3	10	10	FALSE	8569	17192	0.900108	321420	8722.26
simulation	glmpca	count_model	random_walk	3	10	10	FALSE	8569	17192	0.900108	7512.6	7169.03
simulation	newwave	count_model	random_walk	3	10	10	TRUE	8569	17192	0.900108	602.184	2112.67
simulation	logp1	delta_method	random_walk	3	10	50	FALSE	8569	17192	0.900108	13.136	10.858
simulation	logp1_hvg	delta_method	random_walk	3	10	50	FALSE	8569	17192	0.900108	8.598	8.67
simulation	logp1_zscore	delta_method	random_walk	3	10	50	FALSE	8569	17192	0.900108	22.605	20.294
simulation	logp1_hvg_zscore	delta_method	random_walk	3	10	50	FALSE	8569	17192	0.900108	9.554	9.604
simulation	logp_cpm	delta_method	random_walk	3	10	50	FALSE	8569	17192	0.900108	14.419	11.671
simulation	logp1_size_normed	delta_method	random_walk	3	10	50	FALSE	8569	17192	0.900108	18.512	15.579
simulation	acosh	delta_method	random_walk	3	10	50	TRUE	8569	17192	0.900108	197.286	194.789
simulation	logp_alpha	delta_method	random_walk	3	10	50	TRUE	8569	17192	0.900108	207.426	204.926
simulation	pearson	glm_residual	random_walk	3	10	50	TRUE	8569	17192	0.900108	199.742	196.703
simulation	pearson_clip	glm_residual	random_walk	3	10	50	TRUE	8569	17192	0.900108	206.759	203.664
simulation	pearson_clip_hvg	glm_residual	random_walk	3	10	50	TRUE	8569	17192	0.900108	193.171	192.96
simulation	pearson_clip_zscore	glm_residual	random_walk	3	10	50	TRUE	8569	17192	0.900108	213.996	210.445
simulation	pearson_clip_hvg_zscore	glm_residual	random_walk	3	10	50	TRUE	8569	17192	0.900108	193.68	193.65
simulation	pearson_analytic	glm_residual	random_walk	3	10	50	TRUE	8569	17192	0.900108	16.536	13.496
simulation	sctransform	glm_residual	random_walk	3	10	50	TRUE	8569	17192	0.900108	34.683	32.25
simulation	rand_quantile	glm_residual	random_walk	3	10	50	TRUE	8569	17192	0.900108	251.893	249.643
simulation	dino	latent_expr	random_walk	3	10	50	FALSE	8569	17192	0.900108	8296.32	7911.32
simulation	normalisr_norm	latent_expr	random_walk	3	10	50	FALSE	8569	17192	0.900108	48.847	43.858
simulation	sanity_map	latent_expr	random_walk	3	10	50	FALSE	8569	17192	0.900108	49060	1577.73
simulation	sanity_dists	latent_expr	random_walk	3	10	50	FALSE	8569	17192	0.900108	337064	9247.94
simulation	glmpca	count_model	random_walk	3	10	50	FALSE	8569	17192	0.900108	7415.5	7085.95
simulation	newwave	count_model	random_walk	3	10	50	TRUE	8569	17192	0.900108	678.295	2218.81
simulation	logp1	delta_method	random_walk	3	10	100	FALSE	8569	17192	0.900108	14.805	12.36
simulation	logp1_hvg	delta_method	random_walk	3	10	100	FALSE	8569	17192	0.900108	12.486	12.494
simulation	logp1_zscore	delta_method	random_walk	3	10	100	FALSE	8569	17192	0.900108	31.448	27.421
simulation	logp1_hvg_zscore	delta_method	random_walk	3	10	100	FALSE	8569	17192	0.900108	14.224	14.145
simulation	logp_cpm	delta_method	random_walk	3	10	100	FALSE	8569	17192	0.900108	15.075	12.94
simulation	logp1_size_normed	delta_method	random_walk	3	10	100	FALSE	8569	17192	0.900108	25.425	20.033
simulation	acosh	delta_method	random_walk	3	10	100	TRUE	8569	17192	0.900108	258.72	255.459
simulation	logp_alpha	delta_method	random_walk	3	10	100	TRUE	8569	17192	0.900108	268.156	265.553
simulation	pearson	glm_residual	random_walk	3	10	100	TRUE	8569	17192	0.900108	195.452	190.662
simulation	pearson_clip	glm_residual	random_walk	3	10	100	TRUE	8569	17192	0.900108	195.648	192.299
simulation	pearson_clip_hvg	glm_residual	random_walk	3	10	100	TRUE	8569	17192	0.900108	186.626	186.461
simulation	pearson_clip_zscore	glm_residual	random_walk	3	10	100	TRUE	8569	17192	0.900108	234.935	229.036
simulation	pearson_clip_hvg_zscore	glm_residual	random_walk	3	10	100	TRUE	8569	17192	0.900108	190.094	190.196
simulation	pearson_analytic	glm_residual	random_walk	3	10	100	TRUE	8569	17192	0.900108	22.622	18.521
simulation	sctransform	glm_residual	random_walk	3	10	100	TRUE	8569	17192	0.900108	35.447	33.915
simulation	rand_quantile	glm_residual	random_walk	3	10	100	TRUE	8569	17192	0.900108	250.481	248.348
simulation	dino	latent_expr	random_walk	3	10	100	FALSE	8569	17192	0.900108	9173.48	8737.39
simulation	normalisr_norm	latent_expr	random_walk	3	10	100	FALSE	8569	17192	0.900108	43.128	40.094
simulation	sanity_map	latent_expr	random_walk	3	10	100	FALSE	8569	17192	0.900108	46539.9	1659.49
simulation	sanity_dists	latent_expr	random_walk	3	10	100	FALSE	8569	17192	0.900108	337498	8996.55
simulation	glmpca	count_model	random_walk	3	10	100	FALSE	8569	17192	0.900108	7217.04	6878.78
simulation	newwave	count_model	random_walk	3	10	100	TRUE	8569	17192	0.900108	667.933	2122.46
simulation	logp1	delta_method	random_walk	4	10	10	FALSE	8569	17192	0.900108	11.058	9.37
simulation	logp1_hvg	delta_method	random_walk	4	10	10	FALSE	8569	17192	0.900108	14.371	14.441
simulation	logp1_zscore	delta_method	random_walk	4	10	10	FALSE	8569	17192	0.900108	23.525	19.715
simulation	logp1_hvg_zscore	delta_method	random_walk	4	10	10	FALSE	8569	17192	0.900108	10.222	10.319
simulation	logp_cpm	delta_method	random_walk	4	10	10	FALSE	8569	17192	0.900108	15.602	12.51
simulation	logp1_size_normed	delta_method	random_walk	4	10	10	FALSE	8569	17192	0.900108	15.937	13.006
simulation	acosh	delta_method	random_walk	4	10	10	TRUE	8569	17192	0.900108	211.837	209.01
simulation	logp_alpha	delta_method	random_walk	4	10	10	TRUE	8569	17192	0.900108	213.239	211.7
simulation	pearson	glm_residual	random_walk	4	10	10	TRUE	8569	17192	0.900108	227.467	222.851
simulation	pearson_clip	glm_residual	random_walk	4	10	10	TRUE	8569	17192	0.900108	227.382	223.616
simulation	pearson_clip_hvg	glm_residual	random_walk	4	10	10	TRUE	8569	17192	0.900108	207.8	207.854
simulation	pearson_clip_zscore	glm_residual	random_walk	4	10	10	TRUE	8569	17192	0.900108	229.329	225.259
simulation	pearson_clip_hvg_zscore	glm_residual	random_walk	4	10	10	TRUE	8569	17192	0.900108	238.635	238.571
simulation	pearson_analytic	glm_residual	random_walk	4	10	10	TRUE	8569	17192	0.900108	15.501	12.084
simulation	sctransform	glm_residual	random_walk	4	10	10	TRUE	8569	17192	0.900108	39.111	36.491
simulation	rand_quantile	glm_residual	random_walk	4	10	10	TRUE	8569	17192	0.900108	277.011	274.59
simulation	dino	latent_expr	random_walk	4	10	10	FALSE	8569	17192	0.900108	11145.1	10374.3
simulation	normalisr_norm	latent_expr	random_walk	4	10	10	FALSE	8569	17192	0.900108	47.174	42.152
simulation	sanity_map	latent_expr	random_walk	4	10	10	FALSE	8569	17192	0.900108	46746.6	1657.84
simulation	sanity_dists	latent_expr	random_walk	4	10	10	FALSE	8569	17192	0.900108	345841	9322.54
simulation	glmpca	count_model	random_walk	4	10	10	FALSE	8569	17192	0.900108	14950.3	14258.7
simulation	newwave	count_model	random_walk	4	10	10	TRUE	8569	17192	0.900108	627.516	2569.04
simulation	logp1	delta_method	random_walk	4	10	50	FALSE	8569	17192	0.900108	13.164	10.757
simulation	logp1_hvg	delta_method	random_walk	4	10	50	FALSE	8569	17192	0.900108	10.372	10.384
simulation	logp1_zscore	delta_method	random_walk	4	10	50	FALSE	8569	17192	0.900108	21.817	19.037
simulation	logp1_hvg_zscore	delta_method	random_walk	4	10	50	FALSE	8569	17192	0.900108	10.95	10.955
simulation	logp_cpm	delta_method	random_walk	4	10	50	FALSE	8569	17192	0.900108	13.731	11.223
simulation	logp1_size_normed	delta_method	random_walk	4	10	50	FALSE	8569	17192	0.900108	17.213	14.303
simulation	acosh	delta_method	random_walk	4	10	50	TRUE	8569	17192	0.900108	205.634	204.258
simulation	logp_alpha	delta_method	random_walk	4	10	50	TRUE	8569	17192	0.900108	207.364	205.142
simulation	pearson	glm_residual	random_walk	4	10	50	TRUE	8569	17192	0.900108	199.945	196.196
simulation	pearson_clip	glm_residual	random_walk	4	10	50	TRUE	8569	17192	0.900108	219.297	216.219
simulation	pearson_clip_hvg	glm_residual	random_walk	4	10	50	TRUE	8569	17192	0.900108	203.482	203.023
simulation	pearson_clip_zscore	glm_residual	random_walk	4	10	50	TRUE	8569	17192	0.900108	224.137	220.689
simulation	pearson_clip_hvg_zscore	glm_residual	random_walk	4	10	50	TRUE	8569	17192	0.900108	197.869	197.766
simulation	pearson_analytic	glm_residual	random_walk	4	10	50	TRUE	8569	17192	0.900108	21.859	17.043
simulation	sctransform	glm_residual	random_walk	4	10	50	TRUE	8569	17192	0.900108	50.919	45.926
simulation	rand_quantile	glm_residual	random_walk	4	10	50	TRUE	8569	17192	0.900108	366.45	361.662
simulation	dino	latent_expr	random_walk	4	10	50	FALSE	8569	17192	0.900108	9432.08	9028.83
simulation	normalisr_norm	latent_expr	random_walk	4	10	50	FALSE	8569	17192	0.900108	42.846	39.464
simulation	sanity_map	latent_expr	random_walk	4	10	50	FALSE	8569	17192	0.900108	48117.4	1615.13
simulation	sanity_dists	latent_expr	random_walk	4	10	50	FALSE	8569	17192	0.900108	363648	9814.92
simulation	glmpca	count_model	random_walk	4	10	50	FALSE	8569	17192	0.900108	15599.1	14923.3
simulation	newwave	count_model	random_walk	4	10	50	TRUE	8569	17192	0.900108	854.745	3345.88
simulation	logp1	delta_method	random_walk	4	10	100	FALSE	8569	17192	0.900108	19.064	15.075
simulation	logp1_hvg	delta_method	random_walk	4	10	100	FALSE	8569	17192	0.900108	10.059	10.062
simulation	logp1_zscore	delta_method	random_walk	4	10	100	FALSE	8569	17192	0.900108	29.9	24.13
simulation	logp1_hvg_zscore	delta_method	random_walk	4	10	100	FALSE	8569	17192	0.900108	14.676	14.514
simulation	logp_cpm	delta_method	random_walk	4	10	100	FALSE	8569	17192	0.900108	16.161	13.981
simulation	logp1_size_normed	delta_method	random_walk	4	10	100	FALSE	8569	17192	0.900108	21.797	18.191
simulation	acosh	delta_method	random_walk	4	10	100	TRUE	8569	17192	0.900108	231.763	228.466
simulation	logp_alpha	delta_method	random_walk	4	10	100	TRUE	8569	17192	0.900108	213.024	210.153
simulation	pearson	glm_residual	random_walk	4	10	100	TRUE	8569	17192	0.900108	215.735	211.996
simulation	pearson_clip	glm_residual	random_walk	4	10	100	TRUE	8569	17192	0.900108	230.531	226.655
simulation	pearson_clip_hvg	glm_residual	random_walk	4	10	100	TRUE	8569	17192	0.900108	205.65	205.484
simulation	pearson_clip_zscore	glm_residual	random_walk	4	10	100	TRUE	8569	17192	0.900108	221.282	218.097
simulation	pearson_clip_hvg_zscore	glm_residual	random_walk	4	10	100	TRUE	8569	17192	0.900108	200.119	199.969
simulation	pearson_analytic	glm_residual	random_walk	4	10	100	TRUE	8569	17192	0.900108	18.107	15.006
simulation	sctransform	glm_residual	random_walk	4	10	100	TRUE	8569	17192	0.900108	35.972	33.599
simulation	rand_quantile	glm_residual	random_walk	4	10	100	TRUE	8569	17192	0.900108	264.087	259.049
simulation	dino	latent_expr	random_walk	4	10	100	FALSE	8569	17192	0.900108	9091.55	8700.6
simulation	normalisr_norm	latent_expr	random_walk	4	10	100	FALSE	8569	17192	0.900108	52.821	46.489
simulation	sanity_map	latent_expr	random_walk	4	10	100	FALSE	8569	17192	0.900108	48147	1629.49
simulation	sanity_dists	latent_expr	random_walk	4	10	100	FALSE	8569	17192	0.900108	360162	9724.92
simulation	glmpca	count_model	random_walk	4	10	100	FALSE	8569	17192	0.900108	21520.8	20364.2
simulation	newwave	count_model	random_walk	4	10	100	TRUE	8569	17192	0.900108	1062.03	6061.94
simulation	logp1	delta_method	random_walk	5	10	10	FALSE	8569	17192	0.900108	13.177	10.502
simulation	logp1_hvg	delta_method	random_walk	5	10	10	FALSE	8569	17192	0.900108	8.197	8.235
simulation	logp1_zscore	delta_method	random_walk	5	10	10	FALSE	8569	17192	0.900108	19.464	17.832
simulation	logp1_hvg_zscore	delta_method	random_walk	5	10	10	FALSE	8569	17192	0.900108	8.373	8.363
simulation	logp_cpm	delta_method	random_walk	5	10	10	FALSE	8569	17192	0.900108	16.597	13.949
simulation	logp1_size_normed	delta_method	random_walk	5	10	10	FALSE	8569	17192	0.900108	14.117	11.535
simulation	acosh	delta_method	random_walk	5	10	10	TRUE	8569	17192	0.900108	212.55	210.19
simulation	logp_alpha	delta_method	random_walk	5	10	10	TRUE	8569	17192	0.900108	203.573	201.093
simulation	pearson	glm_residual	random_walk	5	10	10	TRUE	8569	17192	0.900108	300.353	293.412
simulation	pearson_clip	glm_residual	random_walk	5	10	10	TRUE	8569	17192	0.900108	225.415	220.741
simulation	pearson_clip_hvg	glm_residual	random_walk	5	10	10	TRUE	8569	17192	0.900108	208.574	208.426
simulation	pearson_clip_zscore	glm_residual	random_walk	5	10	10	TRUE	8569	17192	0.900108	221.84	218.765
simulation	pearson_clip_hvg_zscore	glm_residual	random_walk	5	10	10	TRUE	8569	17192	0.900108	216.223	216.14
simulation	pearson_analytic	glm_residual	random_walk	5	10	10	TRUE	8569	17192	0.900108	19.469	14.584
simulation	sctransform	glm_residual	random_walk	5	10	10	TRUE	8569	17192	0.900108	38.068	34.267
simulation	rand_quantile	glm_residual	random_walk	5	10	10	TRUE	8569	17192	0.900108	268.239	265.24
simulation	dino	latent_expr	random_walk	5	10	10	FALSE	8569	17192	0.900108	8834.28	8477.87
simulation	normalisr_norm	latent_expr	random_walk	5	10	10	FALSE	8569	17192	0.900108	47.772	42.608
simulation	sanity_map	latent_expr	random_walk	5	10	10	FALSE	8569	17192	0.900108	47268.6	1547.58
simulation	sanity_dists	latent_expr	random_walk	5	10	10	FALSE	8569	17192	0.900108	353728	9407.78
simulation	glmpca	count_model	random_walk	5	10	10	FALSE	8569	17192	0.900108	9820.93	9389.06
simulation	newwave	count_model	random_walk	5	10	10	TRUE	8569	17192	0.900108	633.104	2743.18
simulation	logp1	delta_method	random_walk	5	10	50	FALSE	8569	17192	0.900108	15.245	12.337
simulation	logp1_hvg	delta_method	random_walk	5	10	50	FALSE	8569	17192	0.900108	9.174	9.176
simulation	logp1_zscore	delta_method	random_walk	5	10	50	FALSE	8569	17192	0.900108	23.94	20.925
simulation	logp1_hvg_zscore	delta_method	random_walk	5	10	50	FALSE	8569	17192	0.900108	9.221	9.2
simulation	logp_cpm	delta_method	random_walk	5	10	50	FALSE	8569	17192	0.900108	12.687	11.039
simulation	logp1_size_normed	delta_method	random_walk	5	10	50	FALSE	8569	17192	0.900108	20.244	17.29
simulation	acosh	delta_method	random_walk	5	10	50	TRUE	8569	17192	0.900108	214.044	212.514
simulation	logp_alpha	delta_method	random_walk	5	10	50	TRUE	8569	17192	0.900108	201.363	198.844
simulation	pearson	glm_residual	random_walk	5	10	50	TRUE	8569	17192	0.900108	208.861	204.661
simulation	pearson_clip	glm_residual	random_walk	5	10	50	TRUE	8569	17192	0.900108	269.175	264.266
simulation	pearson_clip_hvg	glm_residual	random_walk	5	10	50	TRUE	8569	17192	0.900108	215.182	215.066
simulation	pearson_clip_zscore	glm_residual	random_walk	5	10	50	TRUE	8569	17192	0.900108	221.179	216.762
simulation	pearson_clip_hvg_zscore	glm_residual	random_walk	5	10	50	TRUE	8569	17192	0.900108	222.976	222.884
simulation	pearson_analytic	glm_residual	random_walk	5	10	50	TRUE	8569	17192	0.900108	16.988	13.355
simulation	sctransform	glm_residual	random_walk	5	10	50	TRUE	8569	17192	0.900108	36.975	33.726
simulation	rand_quantile	glm_residual	random_walk	5	10	50	TRUE	8569	17192	0.900108	267.204	265.649
simulation	dino	latent_expr	random_walk	5	10	50	FALSE	8569	17192	0.900108	8799.97	8425.73
simulation	normalisr_norm	latent_expr	random_walk	5	10	50	FALSE	8569	17192	0.900108	42.051	39.047
simulation	sanity_map	latent_expr	random_walk	5	10	50	FALSE	8569	17192	0.900108	62638.5	2300.38
simulation	sanity_dists	latent_expr	random_walk	5	10	50	FALSE	8569	17192	0.900108	350585	9575.39
simulation	glmpca	count_model	random_walk	5	10	50	FALSE	8569	17192	0.900108	8757.23	8386.94
simulation	newwave	count_model	random_walk	5	10	50	TRUE	8569	17192	0.900108	628.183	2545.54
simulation	logp1	delta_method	random_walk	5	10	100	FALSE	8569	17192	0.900108	15.264	12.657
simulation	logp1_hvg	delta_method	random_walk	5	10	100	FALSE	8569	17192	0.900108	10.381	10.386
simulation	logp1_zscore	delta_method	random_walk	5	10	100	FALSE	8569	17192	0.900108	24.281	21.802
simulation	logp1_hvg_zscore	delta_method	random_walk	5	10	100	FALSE	8569	17192	0.900108	11.087	11.102
simulation	logp_cpm	delta_method	random_walk	5	10	100	FALSE	8569	17192	0.900108	14.389	12.819
simulation	logp1_size_normed	delta_method	random_walk	5	10	100	FALSE	8569	17192	0.900108	22.584	18.448
simulation	acosh	delta_method	random_walk	5	10	100	TRUE	8569	17192	0.900108	213.2	210.51
simulation	logp_alpha	delta_method	random_walk	5	10	100	TRUE	8569	17192	0.900108	292.332	289.864
simulation	pearson	glm_residual	random_walk	5	10	100	TRUE	8569	17192	0.900108	215.641	210.481
simulation	pearson_clip	glm_residual	random_walk	5	10	100	TRUE	8569	17192	0.900108	218.133	214.03
simulation	pearson_clip_hvg	glm_residual	random_walk	5	10	100	TRUE	8569	17192	0.900108	205.308	205.179
simulation	pearson_clip_zscore	glm_residual	random_walk	5	10	100	TRUE	8569	17192	0.900108	230.404	227.963
simulation	pearson_clip_hvg_zscore	glm_residual	random_walk	5	10	100	TRUE	8569	17192	0.900108	207.256	207.202
simulation	pearson_analytic	glm_residual	random_walk	5	10	100	TRUE	8569	17192	0.900108	19.42	15.919
simulation	sctransform	glm_residual	random_walk	5	10	100	TRUE	8569	17192	0.900108	38.945	36.34
simulation	rand_quantile	glm_residual	random_walk	5	10	100	TRUE	8569	17192	0.900108	272.604	270.341
simulation	dino	latent_expr	random_walk	5	10	100	FALSE	8569	17192	0.900108	8385.33	8009.45
simulation	normalisr_norm	latent_expr	random_walk	5	10	100	FALSE	8569	17192	0.900108	52.131	46.273
simulation	sanity_map	latent_expr	random_walk	5	10	100	FALSE	8569	17192	0.900108	48051.2	1578.12
simulation	sanity_dists	latent_expr	random_walk	5	10	100	FALSE	8569	17192	0.900108	340425	9266.35
simulation	glmpca	count_model	random_walk	5	10	100	FALSE	8569	17192	0.900108	10025.4	9559.52
simulation	newwave	count_model	random_walk	5	10	100	TRUE	8569	17192	0.900108	775.77	2706.78
simulation	logp1	delta_method	scDesign2	1	10	10	FALSE	2838	16199	0.824039	7.309	6.414
simulation	logp1_hvg	delta_method	scDesign2	1	10	10	FALSE	2838	16199	0.824039	4.635	4.743
simulation	logp1_zscore	delta_method	scDesign2	1	10	10	FALSE	2838	16199	0.824039	14.266	13.277
simulation	logp1_hvg_zscore	delta_method	scDesign2	1	10	10	FALSE	2838	16199	0.824039	4.313	4.426
simulation	logp_cpm	delta_method	scDesign2	1	10	10	FALSE	2838	16199	0.824039	7.091	6.263
simulation	logp1_size_normed	delta_method	scDesign2	1	10	10	FALSE	2838	16199	0.824039	8.936	7.467
simulation	acosh	delta_method	scDesign2	1	10	10	TRUE	2838	16199	0.824039	76.518	76.082
simulation	logp_alpha	delta_method	scDesign2	1	10	10	TRUE	2838	16199	0.824039	75.383	74.961
simulation	pearson	glm_residual	scDesign2	1	10	10	TRUE	2838	16199	0.824039	78.44	77.743
simulation	pearson_clip	glm_residual	scDesign2	1	10	10	TRUE	2838	16199	0.824039	88.209	87.559
simulation	pearson_clip_hvg	glm_residual	scDesign2	1	10	10	TRUE	2838	16199	0.824039	84.335	84.442
simulation	pearson_clip_zscore	glm_residual	scDesign2	1	10	10	TRUE	2838	16199	0.824039	79.521	78.766
simulation	pearson_clip_hvg_zscore	glm_residual	scDesign2	1	10	10	TRUE	2838	16199	0.824039	97.964	98.2
simulation	pearson_analytic	glm_residual	scDesign2	1	10	10	TRUE	2838	16199	0.824039	8.543	7.321
simulation	sctransform	glm_residual	scDesign2	1	10	10	TRUE	2838	16199	0.824039	20.698	20.331
simulation	rand_quantile	glm_residual	scDesign2	1	10	10	TRUE	2838	16199	0.824039	102.634	101.984
simulation	dino	latent_expr	scDesign2	1	10	10	FALSE	2838	16199	0.824039	1695.01	1688.92
simulation	normalisr_norm	latent_expr	scDesign2	1	10	10	FALSE	2838	16199	0.824039	22.24	19.965
simulation	sanity_map	latent_expr	scDesign2	1	10	10	FALSE	2838	16199	0.824039	14692.8	497.034
simulation	sanity_dists	latent_expr	scDesign2	1	10	10	FALSE	2838	16199	0.824039	35703.4	1035.47
simulation	glmpca	count_model	scDesign2	1	10	10	FALSE	2838	16199	0.824039	863.433	826.06
simulation	newwave	count_model	scDesign2	1	10	10	TRUE	2838	16199	0.824039	183.337	616.55
simulation	logp1	delta_method	scDesign2	1	10	50	FALSE	2838	16199	0.824039	7.598	6.673
simulation	logp1_hvg	delta_method	scDesign2	1	10	50	FALSE	2838	16199	0.824039	4.301	4.49
simulation	logp1_zscore	delta_method	scDesign2	1	10	50	FALSE	2838	16199	0.824039	10.626	9.57
simulation	logp1_hvg_zscore	delta_method	scDesign2	1	10	50	FALSE	2838	16199	0.824039	5.353	5.426
simulation	logp_cpm	delta_method	scDesign2	1	10	50	FALSE	2838	16199	0.824039	6.438	5.647
simulation	logp1_size_normed	delta_method	scDesign2	1	10	50	FALSE	2838	16199	0.824039	7.601	6.407
simulation	acosh	delta_method	scDesign2	1	10	50	TRUE	2838	16199	0.824039	91.333	90.844
simulation	logp_alpha	delta_method	scDesign2	1	10	50	TRUE	2838	16199	0.824039	84.83	84.34
simulation	pearson	glm_residual	scDesign2	1	10	50	TRUE	2838	16199	0.824039	82.851	81.972
simulation	pearson_clip	glm_residual	scDesign2	1	10	50	TRUE	2838	16199	0.824039	77.124	76.297
simulation	pearson_clip_hvg	glm_residual	scDesign2	1	10	50	TRUE	2838	16199	0.824039	84.13	84.137
simulation	pearson_clip_zscore	glm_residual	scDesign2	1	10	50	TRUE	2838	16199	0.824039	79.106	78.517
simulation	pearson_clip_hvg_zscore	glm_residual	scDesign2	1	10	50	TRUE	2838	16199	0.824039	86.396	86.592
simulation	pearson_analytic	glm_residual	scDesign2	1	10	50	TRUE	2838	16199	0.824039	7.355	6.311
simulation	sctransform	glm_residual	scDesign2	1	10	50	TRUE	2838	16199	0.824039	22.27	21.771
simulation	rand_quantile	glm_residual	scDesign2	1	10	50	TRUE	2838	16199	0.824039	103.525	103.615
simulation	dino	latent_expr	scDesign2	1	10	50	FALSE	2838	16199	0.824039	1687.77	1682.89
simulation	normalisr_norm	latent_expr	scDesign2	1	10	50	FALSE	2838	16199	0.824039	22.461	20.52
simulation	sanity_map	latent_expr	scDesign2	1	10	50	FALSE	2838	16199	0.824039	14382.5	471.501
simulation	sanity_dists	latent_expr	scDesign2	1	10	50	FALSE	2838	16199	0.824039	43433.3	1354.5
simulation	glmpca	count_model	scDesign2	1	10	50	FALSE	2838	16199	0.824039	596.631	572.761
simulation	newwave	count_model	scDesign2	1	10	50	TRUE	2838	16199	0.824039	184.63	658.749
simulation	logp1	delta_method	scDesign2	1	10	100	FALSE	2838	16199	0.824039	6.718	6.125
simulation	logp1_hvg	delta_method	scDesign2	1	10	100	FALSE	2838	16199	0.824039	5.157	5.272
simulation	logp1_zscore	delta_method	scDesign2	1	10	100	FALSE	2838	16199	0.824039	10.05	9.562
simulation	logp1_hvg_zscore	delta_method	scDesign2	1	10	100	FALSE	2838	16199	0.824039	5.786	5.901
simulation	logp_cpm	delta_method	scDesign2	1	10	100	FALSE	2838	16199	0.824039	6.598	5.971
simulation	logp1_size_normed	delta_method	scDesign2	1	10	100	FALSE	2838	16199	0.824039	8.473	7.189
simulation	acosh	delta_method	scDesign2	1	10	100	TRUE	2838	16199	0.824039	81.018	80.532
simulation	logp_alpha	delta_method	scDesign2	1	10	100	TRUE	2838	16199	0.824039	79.648	79.468
simulation	pearson	glm_residual	scDesign2	1	10	100	TRUE	2838	16199	0.824039	79.31	78.5
simulation	pearson_clip	glm_residual	scDesign2	1	10	100	TRUE	2838	16199	0.824039	88.292	87.503
simulation	pearson_clip_hvg	glm_residual	scDesign2	1	10	100	TRUE	2838	16199	0.824039	79.644	79.842
simulation	pearson_clip_zscore	glm_residual	scDesign2	1	10	100	TRUE	2838	16199	0.824039	80.921	80.196
simulation	pearson_clip_hvg_zscore	glm_residual	scDesign2	1	10	100	TRUE	2838	16199	0.824039	82.659	82.86
simulation	pearson_analytic	glm_residual	scDesign2	1	10	100	TRUE	2838	16199	0.824039	8.628	7.421
simulation	sctransform	glm_residual	scDesign2	1	10	100	TRUE	2838	16199	0.824039	21.674	21.362
simulation	rand_quantile	glm_residual	scDesign2	1	10	100	TRUE	2838	16199	0.824039	109.218	108.622
simulation	dino	latent_expr	scDesign2	1	10	100	FALSE	2838	16199	0.824039	2692.95	2682.9
simulation	normalisr_norm	latent_expr	scDesign2	1	10	100	FALSE	2838	16199	0.824039	19.683	18.766
simulation	sanity_map	latent_expr	scDesign2	1	10	100	FALSE	2838	16199	0.824039	14331	505.397
simulation	sanity_dists	latent_expr	scDesign2	1	10	100	FALSE	2838	16199	0.824039	33477.9	1009.44
simulation	glmpca	count_model	scDesign2	1	10	100	FALSE	2838	16199	0.824039	594.672	566.506
simulation	newwave	count_model	scDesign2	1	10	100	TRUE	2838	16199	0.824039	186.015	653.742
simulation	logp1	delta_method	scDesign2	2	10	10	FALSE	2838	16199	0.824039	5.934	5.177
simulation	logp1_hvg	delta_method	scDesign2	2	10	10	FALSE	2838	16199	0.824039	4.368	4.483
simulation	logp1_zscore	delta_method	scDesign2	2	10	10	FALSE	2838	16199	0.824039	10.42	9.441
simulation	logp1_hvg_zscore	delta_method	scDesign2	2	10	10	FALSE	2838	16199	0.824039	4.05	4.168
simulation	logp_cpm	delta_method	scDesign2	2	10	10	FALSE	2838	16199	0.824039	5.422	4.881
simulation	logp1_size_normed	delta_method	scDesign2	2	10	10	FALSE	2838	16199	0.824039	8.43	7.108
simulation	acosh	delta_method	scDesign2	2	10	10	TRUE	2838	16199	0.824039	78.788	78.605
simulation	logp_alpha	delta_method	scDesign2	2	10	10	TRUE	2838	16199	0.824039	81.07	80.578
simulation	pearson	glm_residual	scDesign2	2	10	10	TRUE	2838	16199	0.824039	79.885	79.519
simulation	pearson_clip	glm_residual	scDesign2	2	10	10	TRUE	2838	16199	0.824039	82.771	82.168
simulation	pearson_clip_hvg	glm_residual	scDesign2	2	10	10	TRUE	2838	16199	0.824039	79.564	79.723
simulation	pearson_clip_zscore	glm_residual	scDesign2	2	10	10	TRUE	2838	16199	0.824039	82.084	81.25
simulation	pearson_clip_hvg_zscore	glm_residual	scDesign2	2	10	10	TRUE	2838	16199	0.824039	76.005	76.128
simulation	pearson_analytic	glm_residual	scDesign2	2	10	10	TRUE	2838	16199	0.824039	7.936	6.735
simulation	sctransform	glm_residual	scDesign2	2	10	10	TRUE	2838	16199	0.824039	21.927	21.783
simulation	rand_quantile	glm_residual	scDesign2	2	10	10	TRUE	2838	16199	0.824039	116.664	115.333
simulation	dino	latent_expr	scDesign2	2	10	10	FALSE	2838	16199	0.824039	1735.2	1728.41
simulation	normalisr_norm	latent_expr	scDesign2	2	10	10	FALSE	2838	16199	0.824039	23.345	22.16
simulation	sanity_map	latent_expr	scDesign2	2	10	10	FALSE	2838	16199	0.824039	14231.8	519.311
simulation	sanity_dists	latent_expr	scDesign2	2	10	10	FALSE	2838	16199	0.824039	36914.1	1084.41
simulation	glmpca	count_model	scDesign2	2	10	10	FALSE	2838	16199	0.824039	525.98	505.908
simulation	newwave	count_model	scDesign2	2	10	10	TRUE	2838	16199	0.824039	191.783	722.902
simulation	logp1	delta_method	scDesign2	2	10	50	FALSE	2838	16199	0.824039	5.722	5.161
simulation	logp1_hvg	delta_method	scDesign2	2	10	50	FALSE	2838	16199	0.824039	4.321	4.437
simulation	logp1_zscore	delta_method	scDesign2	2	10	50	FALSE	2838	16199	0.824039	10.392	9.345
simulation	logp1_hvg_zscore	delta_method	scDesign2	2	10	50	FALSE	2838	16199	0.824039	5.197	5.316
simulation	logp_cpm	delta_method	scDesign2	2	10	50	FALSE	2838	16199	0.824039	5.845	5.313
simulation	logp1_size_normed	delta_method	scDesign2	2	10	50	FALSE	2838	16199	0.824039	7.379	6.272
simulation	acosh	delta_method	scDesign2	2	10	50	TRUE	2838	16199	0.824039	81.421	81.039
simulation	logp_alpha	delta_method	scDesign2	2	10	50	TRUE	2838	16199	0.824039	76.343	75.763
simulation	pearson	glm_residual	scDesign2	2	10	50	TRUE	2838	16199	0.824039	81.779	80.974
simulation	pearson_clip	glm_residual	scDesign2	2	10	50	TRUE	2838	16199	0.824039	81.364	80.982
simulation	pearson_clip_hvg	glm_residual	scDesign2	2	10	50	TRUE	2838	16199	0.824039	80.386	80.547
simulation	pearson_clip_zscore	glm_residual	scDesign2	2	10	50	TRUE	2838	16199	0.824039	85.215	84.127
simulation	pearson_clip_hvg_zscore	glm_residual	scDesign2	2	10	50	TRUE	2838	16199	0.824039	74.962	75.118
simulation	pearson_analytic	glm_residual	scDesign2	2	10	50	TRUE	2838	16199	0.824039	5.83	5.225
simulation	sctransform	glm_residual	scDesign2	2	10	50	TRUE	2838	16199	0.824039	24.118	23.908
simulation	rand_quantile	glm_residual	scDesign2	2	10	50	TRUE	2838	16199	0.824039	134.812	133.823
simulation	dino	latent_expr	scDesign2	2	10	50	FALSE	2838	16199	0.824039	2356.98	2343.18
simulation	normalisr_norm	latent_expr	scDesign2	2	10	50	FALSE	2838	16199	0.824039	24.933	23.403
simulation	sanity_map	latent_expr	scDesign2	2	10	50	FALSE	2838	16199	0.824039	15709.6	514.526
simulation	sanity_dists	latent_expr	scDesign2	2	10	50	FALSE	2838	16199	0.824039	35326.3	1026.96
simulation	glmpca	count_model	scDesign2	2	10	50	FALSE	2838	16199	0.824039	578.819	555.344
simulation	newwave	count_model	scDesign2	2	10	50	TRUE	2838	16199	0.824039	184.532	608.742
simulation	logp1	delta_method	scDesign2	2	10	100	FALSE	2838	16199	0.824039	9.147	8.019
simulation	logp1_hvg	delta_method	scDesign2	2	10	100	FALSE	2838	16199	0.824039	5.069	5.209
simulation	logp1_zscore	delta_method	scDesign2	2	10	100	FALSE	2838	16199	0.824039	10.518	9.695
simulation	logp1_hvg_zscore	delta_method	scDesign2	2	10	100	FALSE	2838	16199	0.824039	5.09	5.211
simulation	logp_cpm	delta_method	scDesign2	2	10	100	FALSE	2838	16199	0.824039	6.438	5.771
simulation	logp1_size_normed	delta_method	scDesign2	2	10	100	FALSE	2838	16199	0.824039	7.661	6.633
simulation	acosh	delta_method	scDesign2	2	10	100	TRUE	2838	16199	0.824039	81.635	81.217
simulation	logp_alpha	delta_method	scDesign2	2	10	100	TRUE	2838	16199	0.824039	76.412	75.956
simulation	pearson	glm_residual	scDesign2	2	10	100	TRUE	2838	16199	0.824039	82.648	82.001
simulation	pearson_clip	glm_residual	scDesign2	2	10	100	TRUE	2838	16199	0.824039	82.161	81.543
simulation	pearson_clip_hvg	glm_residual	scDesign2	2	10	100	TRUE	2838	16199	0.824039	82.428	82.632
simulation	pearson_clip_zscore	glm_residual	scDesign2	2	10	100	TRUE	2838	16199	0.824039	83.1	82.043
simulation	pearson_clip_hvg_zscore	glm_residual	scDesign2	2	10	100	TRUE	2838	16199	0.824039	81.042	81.225
simulation	pearson_analytic	glm_residual	scDesign2	2	10	100	TRUE	2838	16199	0.824039	6.991	6.203
simulation	sctransform	glm_residual	scDesign2	2	10	100	TRUE	2838	16199	0.824039	20.477	20.207
simulation	rand_quantile	glm_residual	scDesign2	2	10	100	TRUE	2838	16199	0.824039	106.017	104.872
simulation	dino	latent_expr	scDesign2	2	10	100	FALSE	2838	16199	0.824039	1641.34	1636.89
simulation	normalisr_norm	latent_expr	scDesign2	2	10	100	FALSE	2838	16199	0.824039	19.81	18.755
simulation	sanity_map	latent_expr	scDesign2	2	10	100	FALSE	2838	16199	0.824039	14234.8	498.763
simulation	sanity_dists	latent_expr	scDesign2	2	10	100	FALSE	2838	16199	0.824039	35199.1	1034.87
simulation	glmpca	count_model	scDesign2	2	10	100	FALSE	2838	16199	0.824039	662.151	630.605
simulation	newwave	count_model	scDesign2	2	10	100	TRUE	2838	16199	0.824039	179.009	611.097
simulation	logp1	delta_method	scDesign2	3	10	10	FALSE	2838	16199	0.824039	5.923	5.353
simulation	logp1_hvg	delta_method	scDesign2	3	10	10	FALSE	2838	16199	0.824039	3.964	4.073
simulation	logp1_zscore	delta_method	scDesign2	3	10	10	FALSE	2838	16199	0.824039	10.055	9.086
simulation	logp1_hvg_zscore	delta_method	scDesign2	3	10	10	FALSE	2838	16199	0.824039	4.564	4.682
simulation	logp_cpm	delta_method	scDesign2	3	10	10	FALSE	2838	16199	0.824039	5.778	5.185
simulation	logp1_size_normed	delta_method	scDesign2	3	10	10	FALSE	2838	16199	0.824039	6.97	5.921
simulation	acosh	delta_method	scDesign2	3	10	10	TRUE	2838	16199	0.824039	87.146	86.671
simulation	logp_alpha	delta_method	scDesign2	3	10	10	TRUE	2838	16199	0.824039	85.626	85.231
simulation	pearson	glm_residual	scDesign2	3	10	10	TRUE	2838	16199	0.824039	85.569	85.192
simulation	pearson_clip	glm_residual	scDesign2	3	10	10	TRUE	2838	16199	0.824039	80.3	79.492
simulation	pearson_clip_hvg	glm_residual	scDesign2	3	10	10	TRUE	2838	16199	0.824039	98.458	98.918
simulation	pearson_clip_zscore	glm_residual	scDesign2	3	10	10	TRUE	2838	16199	0.824039	89.86	88.728
simulation	pearson_clip_hvg_zscore	glm_residual	scDesign2	3	10	10	TRUE	2838	16199	0.824039	85.248	85.462
simulation	pearson_analytic	glm_residual	scDesign2	3	10	10	TRUE	2838	16199	0.824039	5.657	5.076
simulation	sctransform	glm_residual	scDesign2	3	10	10	TRUE	2838	16199	0.824039	22.065	22.121
simulation	rand_quantile	glm_residual	scDesign2	3	10	10	TRUE	2838	16199	0.824039	114.364	113.886
simulation	dino	latent_expr	scDesign2	3	10	10	FALSE	2838	16199	0.824039	1815.86	1810.76
simulation	normalisr_norm	latent_expr	scDesign2	3	10	10	FALSE	2838	16199	0.824039	18.233	17.65
simulation	sanity_map	latent_expr	scDesign2	3	10	10	FALSE	2838	16199	0.824039	15796.5	509.057
simulation	sanity_dists	latent_expr	scDesign2	3	10	10	FALSE	2838	16199	0.824039	34130.8	1025.4
simulation	glmpca	count_model	scDesign2	3	10	10	FALSE	2838	16199	0.824039	685.858	659.293
simulation	newwave	count_model	scDesign2	3	10	10	TRUE	2838	16199	0.824039	169.161	580.008
simulation	logp1	delta_method	scDesign2	3	10	50	FALSE	2838	16199	0.824039	6.282	5.715
simulation	logp1_hvg	delta_method	scDesign2	3	10	50	FALSE	2838	16199	0.824039	4.353	4.478
simulation	logp1_zscore	delta_method	scDesign2	3	10	50	FALSE	2838	16199	0.824039	10.458	9.521
simulation	logp1_hvg_zscore	delta_method	scDesign2	3	10	50	FALSE	2838	16199	0.824039	4.743	4.863
simulation	logp_cpm	delta_method	scDesign2	3	10	50	FALSE	2838	16199	0.824039	7.056	6.04
simulation	logp1_size_normed	delta_method	scDesign2	3	10	50	FALSE	2838	16199	0.824039	8.404	7.165
simulation	acosh	delta_method	scDesign2	3	10	50	TRUE	2838	16199	0.824039	93.435	93.007
simulation	logp_alpha	delta_method	scDesign2	3	10	50	TRUE	2838	16199	0.824039	88.016	87.397
simulation	pearson	glm_residual	scDesign2	3	10	50	TRUE	2838	16199	0.824039	78.344	77.731
simulation	pearson_clip	glm_residual	scDesign2	3	10	50	TRUE	2838	16199	0.824039	80.069	79.385
simulation	pearson_clip_hvg	glm_residual	scDesign2	3	10	50	TRUE	2838	16199	0.824039	79.34	79.535
simulation	pearson_clip_zscore	glm_residual	scDesign2	3	10	50	TRUE	2838	16199	0.824039	91.836	91.048
simulation	pearson_clip_hvg_zscore	glm_residual	scDesign2	3	10	50	TRUE	2838	16199	0.824039	85.56	85.746
simulation	pearson_analytic	glm_residual	scDesign2	3	10	50	TRUE	2838	16199	0.824039	6.752	6.041
simulation	sctransform	glm_residual	scDesign2	3	10	50	TRUE	2838	16199	0.824039	21.526	21.181
simulation	rand_quantile	glm_residual	scDesign2	3	10	50	TRUE	2838	16199	0.824039	142.967	141.626
simulation	dino	latent_expr	scDesign2	3	10	50	FALSE	2838	16199	0.824039	1654.45	1649.18
simulation	normalisr_norm	latent_expr	scDesign2	3	10	50	FALSE	2838	16199	0.824039	19.316	19.078
simulation	sanity_map	latent_expr	scDesign2	3	10	50	FALSE	2838	16199	0.824039	15413.9	508.208
simulation	sanity_dists	latent_expr	scDesign2	3	10	50	FALSE	2838	16199	0.824039	33844.3	1053.41
simulation	glmpca	count_model	scDesign2	3	10	50	FALSE	2838	16199	0.824039	684.012	657.795
simulation	newwave	count_model	scDesign2	3	10	50	TRUE	2838	16199	0.824039	180.991	648.414
simulation	logp1	delta_method	scDesign2	3	10	100	FALSE	2838	16199	0.824039	8.289	7.585
simulation	logp1_hvg	delta_method	scDesign2	3	10	100	FALSE	2838	16199	0.824039	6.885	6.994
simulation	logp1_zscore	delta_method	scDesign2	3	10	100	FALSE	2838	16199	0.824039	13.192	12.112
simulation	logp1_hvg_zscore	delta_method	scDesign2	3	10	100	FALSE	2838	16199	0.824039	5.446	5.555
simulation	logp_cpm	delta_method	scDesign2	3	10	100	FALSE	2838	16199	0.824039	6.117	5.727
simulation	logp1_size_normed	delta_method	scDesign2	3	10	100	FALSE	2838	16199	0.824039	8.444	7.294
simulation	acosh	delta_method	scDesign2	3	10	100	TRUE	2838	16199	0.824039	80.591	80.079
simulation	logp_alpha	delta_method	scDesign2	3	10	100	TRUE	2838	16199	0.824039	81.559	81.122
simulation	pearson	glm_residual	scDesign2	3	10	100	TRUE	2838	16199	0.824039	80.036	79.522
simulation	pearson_clip	glm_residual	scDesign2	3	10	100	TRUE	2838	16199	0.824039	89.242	88.562
simulation	pearson_clip_hvg	glm_residual	scDesign2	3	10	100	TRUE	2838	16199	0.824039	77.444	77.603
simulation	pearson_clip_zscore	glm_residual	scDesign2	3	10	100	TRUE	2838	16199	0.824039	89.028	88.089
simulation	pearson_clip_hvg_zscore	glm_residual	scDesign2	3	10	100	TRUE	2838	16199	0.824039	79.435	79.631
simulation	pearson_analytic	glm_residual	scDesign2	3	10	100	TRUE	2838	16199	0.824039	6.714	6.079
simulation	sctransform	glm_residual	scDesign2	3	10	100	TRUE	2838	16199	0.824039	26.883	26.472
simulation	rand_quantile	glm_residual	scDesign2	3	10	100	TRUE	2838	16199	0.824039	113.413	112.808
simulation	dino	latent_expr	scDesign2	3	10	100	FALSE	2838	16199	0.824039	1615.17	1610.22
simulation	normalisr_norm	latent_expr	scDesign2	3	10	100	FALSE	2838	16199	0.824039	20.015	19.687
simulation	sanity_map	latent_expr	scDesign2	3	10	100	FALSE	2838	16199	0.824039	14577.2	485.875
simulation	sanity_dists	latent_expr	scDesign2	3	10	100	FALSE	2838	16199	0.824039	43526.8	1424.18
simulation	glmpca	count_model	scDesign2	3	10	100	FALSE	2838	16199	0.824039	577.356	553.179
simulation	newwave	count_model	scDesign2	3	10	100	TRUE	2838	16199	0.824039	202.478	815.729
simulation	logp1	delta_method	scDesign2	4	10	10	FALSE	2838	16199	0.824039	5.661	5.099
simulation	logp1_hvg	delta_method	scDesign2	4	10	10	FALSE	2838	16199	0.824039	3.906	4.029
simulation	logp1_zscore	delta_method	scDesign2	4	10	10	FALSE	2838	16199	0.824039	8.977	8.562
simulation	logp1_hvg_zscore	delta_method	scDesign2	4	10	10	FALSE	2838	16199	0.824039	4.158	4.283
simulation	logp_cpm	delta_method	scDesign2	4	10	10	FALSE	2838	16199	0.824039	5.321	4.737
simulation	logp1_size_normed	delta_method	scDesign2	4	10	10	FALSE	2838	16199	0.824039	9.146	7.427
simulation	acosh	delta_method	scDesign2	4	10	10	TRUE	2838	16199	0.824039	82.634	82.224
simulation	logp_alpha	delta_method	scDesign2	4	10	10	TRUE	2838	16199	0.824039	88.331	88.121
simulation	pearson	glm_residual	scDesign2	4	10	10	TRUE	2838	16199	0.824039	81.145	80.344
simulation	pearson_clip	glm_residual	scDesign2	4	10	10	TRUE	2838	16199	0.824039	84.535	83.699
simulation	pearson_clip_hvg	glm_residual	scDesign2	4	10	10	TRUE	2838	16199	0.824039	98.595	98.871
simulation	pearson_clip_zscore	glm_residual	scDesign2	4	10	10	TRUE	2838	16199	0.824039	101.736	101.014
simulation	pearson_clip_hvg_zscore	glm_residual	scDesign2	4	10	10	TRUE	2838	16199	0.824039	82.025	82.081
simulation	pearson_analytic	glm_residual	scDesign2	4	10	10	TRUE	2838	16199	0.824039	6.238	5.603
simulation	sctransform	glm_residual	scDesign2	4	10	10	TRUE	2838	16199	0.824039	19.181	19.116
simulation	rand_quantile	glm_residual	scDesign2	4	10	10	TRUE	2838	16199	0.824039	113.003	112.453
simulation	dino	latent_expr	scDesign2	4	10	10	FALSE	2838	16199	0.824039	2371.11	2363.45
simulation	normalisr_norm	latent_expr	scDesign2	4	10	10	FALSE	2838	16199	0.824039	22.916	20.636
simulation	sanity_map	latent_expr	scDesign2	4	10	10	FALSE	2838	16199	0.824039	15711.6	508.029
simulation	sanity_dists	latent_expr	scDesign2	4	10	10	FALSE	2838	16199	0.824039	37135.1	1074.82
simulation	glmpca	count_model	scDesign2	4	10	10	FALSE	2838	16199	0.824039	841.385	797.953
simulation	newwave	count_model	scDesign2	4	10	10	TRUE	2838	16199	0.824039	187.876	679.167
simulation	logp1	delta_method	scDesign2	4	10	50	FALSE	2838	16199	0.824039	6.002	5.629
simulation	logp1_hvg	delta_method	scDesign2	4	10	50	FALSE	2838	16199	0.824039	4.201	4.305
simulation	logp1_zscore	delta_method	scDesign2	4	10	50	FALSE	2838	16199	0.824039	9.694	8.924
simulation	logp1_hvg_zscore	delta_method	scDesign2	4	10	50	FALSE	2838	16199	0.824039	4.513	4.626
simulation	logp_cpm	delta_method	scDesign2	4	10	50	FALSE	2838	16199	0.824039	6.546	5.769
simulation	logp1_size_normed	delta_method	scDesign2	4	10	50	FALSE	2838	16199	0.824039	9.994	8.087
simulation	acosh	delta_method	scDesign2	4	10	50	TRUE	2838	16199	0.824039	80.336	79.895
simulation	logp_alpha	delta_method	scDesign2	4	10	50	TRUE	2838	16199	0.824039	80.25	79.865
simulation	pearson	glm_residual	scDesign2	4	10	50	TRUE	2838	16199	0.824039	84.554	84.01
simulation	pearson_clip	glm_residual	scDesign2	4	10	50	TRUE	2838	16199	0.824039	81.858	81.364
simulation	pearson_clip_hvg	glm_residual	scDesign2	4	10	50	TRUE	2838	16199	0.824039	75.715	75.866
simulation	pearson_clip_zscore	glm_residual	scDesign2	4	10	50	TRUE	2838	16199	0.824039	89.973	89.162
simulation	pearson_clip_hvg_zscore	glm_residual	scDesign2	4	10	50	TRUE	2838	16199	0.824039	78.036	78.172
simulation	pearson_analytic	glm_residual	scDesign2	4	10	50	TRUE	2838	16199	0.824039	6.219	5.642
simulation	sctransform	glm_residual	scDesign2	4	10	50	TRUE	2838	16199	0.824039	24.188	23.269
simulation	rand_quantile	glm_residual	scDesign2	4	10	50	TRUE	2838	16199	0.824039	107.717	107.05
simulation	dino	latent_expr	scDesign2	4	10	50	FALSE	2838	16199	0.824039	2266.42	2259.14
simulation	normalisr_norm	latent_expr	scDesign2	4	10	50	FALSE	2838	16199	0.824039	22.923	20.919
simulation	sanity_map	latent_expr	scDesign2	4	10	50	FALSE	2838	16199	0.824039	14429.3	520.065
simulation	sanity_dists	latent_expr	scDesign2	4	10	50	FALSE	2838	16199	0.824039	34555.2	1052.84
simulation	glmpca	count_model	scDesign2	4	10	50	FALSE	2838	16199	0.824039	595.16	570.654
simulation	newwave	count_model	scDesign2	4	10	50	TRUE	2838	16199	0.824039	168.313	553.74
simulation	logp1	delta_method	scDesign2	4	10	100	FALSE	2838	16199	0.824039	6.307	5.791
simulation	logp1_hvg	delta_method	scDesign2	4	10	100	FALSE	2838	16199	0.824039	4.932	5.028
simulation	logp1_zscore	delta_method	scDesign2	4	10	100	FALSE	2838	16199	0.824039	10.106	9.4
simulation	logp1_hvg_zscore	delta_method	scDesign2	4	10	100	FALSE	2838	16199	0.824039	5.354	5.46
simulation	logp_cpm	delta_method	scDesign2	4	10	100	FALSE	2838	16199	0.824039	6.587	6.053
simulation	logp1_size_normed	delta_method	scDesign2	4	10	100	FALSE	2838	16199	0.824039	7.186	6.472
simulation	acosh	delta_method	scDesign2	4	10	100	TRUE	2838	16199	0.824039	87.113	86.937
simulation	logp_alpha	delta_method	scDesign2	4	10	100	TRUE	2838	16199	0.824039	78.682	78.226
simulation	pearson	glm_residual	scDesign2	4	10	100	TRUE	2838	16199	0.824039	81.481	80.909
simulation	pearson_clip	glm_residual	scDesign2	4	10	100	TRUE	2838	16199	0.824039	86.923	86.117
simulation	pearson_clip_hvg	glm_residual	scDesign2	4	10	100	TRUE	2838	16199	0.824039	83.102	83.235
simulation	pearson_clip_zscore	glm_residual	scDesign2	4	10	100	TRUE	2838	16199	0.824039	80.564	79.786
simulation	pearson_clip_hvg_zscore	glm_residual	scDesign2	4	10	100	TRUE	2838	16199	0.824039	97.678	97.979
simulation	pearson_analytic	glm_residual	scDesign2	4	10	100	TRUE	2838	16199	0.824039	6.685	5.923
simulation	sctransform	glm_residual	scDesign2	4	10	100	TRUE	2838	16199	0.824039	22.006	21.8
simulation	rand_quantile	glm_residual	scDesign2	4	10	100	TRUE	2838	16199	0.824039	102.226	101.574
simulation	dino	latent_expr	scDesign2	4	10	100	FALSE	2838	16199	0.824039	1618.91	1612.83
simulation	normalisr_norm	latent_expr	scDesign2	4	10	100	FALSE	2838	16199	0.824039	20.221	19.568
simulation	sanity_map	latent_expr	scDesign2	4	10	100	FALSE	2838	16199	0.824039	14256	517.787
simulation	sanity_dists	latent_expr	scDesign2	4	10	100	FALSE	2838	16199	0.824039	36684.5	1150.97
simulation	glmpca	count_model	scDesign2	4	10	100	FALSE	2838	16199	0.824039	564.204	539.657
simulation	newwave	count_model	scDesign2	4	10	100	TRUE	2838	16199	0.824039	196.362	631.056
simulation	logp1	delta_method	scDesign2	5	10	10	FALSE	2838	16199	0.824039	6.136	5.518
simulation	logp1_hvg	delta_method	scDesign2	5	10	10	FALSE	2838	16199	0.824039	5.069	5.133
simulation	logp1_zscore	delta_method	scDesign2	5	10	10	FALSE	2838	16199	0.824039	12.341	11.138
simulation	logp1_hvg_zscore	delta_method	scDesign2	5	10	10	FALSE	2838	16199	0.824039	6.047	6.097
simulation	logp_cpm	delta_method	scDesign2	5	10	10	FALSE	2838	16199	0.824039	6.23	5.414
simulation	logp1_size_normed	delta_method	scDesign2	5	10	10	FALSE	2838	16199	0.824039	7.418	6.158
simulation	acosh	delta_method	scDesign2	5	10	10	TRUE	2838	16199	0.824039	85.813	85.265
simulation	logp_alpha	delta_method	scDesign2	5	10	10	TRUE	2838	16199	0.824039	82.48	82.077
simulation	pearson	glm_residual	scDesign2	5	10	10	TRUE	2838	16199	0.824039	86.084	85.63
simulation	pearson_clip	glm_residual	scDesign2	5	10	10	TRUE	2838	16199	0.824039	85.85	85.266
simulation	pearson_clip_hvg	glm_residual	scDesign2	5	10	10	TRUE	2838	16199	0.824039	88.297	88.489
simulation	pearson_clip_zscore	glm_residual	scDesign2	5	10	10	TRUE	2838	16199	0.824039	88.215	87.428
simulation	pearson_clip_hvg_zscore	glm_residual	scDesign2	5	10	10	TRUE	2838	16199	0.824039	86.137	86.281
simulation	pearson_analytic	glm_residual	scDesign2	5	10	10	TRUE	2838	16199	0.824039	6.314	5.501
simulation	sctransform	glm_residual	scDesign2	5	10	10	TRUE	2838	16199	0.824039	20.167	20.024
simulation	rand_quantile	glm_residual	scDesign2	5	10	10	TRUE	2838	16199	0.824039	105.366	104.844
simulation	dino	latent_expr	scDesign2	5	10	10	FALSE	2838	16199	0.824039	1648.12	1641.5
simulation	normalisr_norm	latent_expr	scDesign2	5	10	10	FALSE	2838	16199	0.824039	22.702	20.671
simulation	sanity_map	latent_expr	scDesign2	5	10	10	FALSE	2838	16199	0.824039	15685.4	513.567
simulation	sanity_dists	latent_expr	scDesign2	5	10	10	FALSE	2838	16199	0.824039	36955.9	1090.21
simulation	glmpca	count_model	scDesign2	5	10	10	FALSE	2838	16199	0.824039	683.788	655.664
simulation	newwave	count_model	scDesign2	5	10	10	TRUE	2838	16199	0.824039	180.538	589.597
simulation	logp1	delta_method	scDesign2	5	10	50	FALSE	2838	16199	0.824039	6.465	5.757
simulation	logp1_hvg	delta_method	scDesign2	5	10	50	FALSE	2838	16199	0.824039	4.543	4.645
simulation	logp1_zscore	delta_method	scDesign2	5	10	50	FALSE	2838	16199	0.824039	11.041	10.099
simulation	logp1_hvg_zscore	delta_method	scDesign2	5	10	50	FALSE	2838	16199	0.824039	5.065	5.151
simulation	logp_cpm	delta_method	scDesign2	5	10	50	FALSE	2838	16199	0.824039	6.243	5.636
simulation	logp1_size_normed	delta_method	scDesign2	5	10	50	FALSE	2838	16199	0.824039	8.125	6.808
simulation	acosh	delta_method	scDesign2	5	10	50	TRUE	2838	16199	0.824039	89.133	88.844
simulation	logp_alpha	delta_method	scDesign2	5	10	50	TRUE	2838	16199	0.824039	88.321	87.908
simulation	pearson	glm_residual	scDesign2	5	10	50	TRUE	2838	16199	0.824039	84.531	83.969
simulation	pearson_clip	glm_residual	scDesign2	5	10	50	TRUE	2838	16199	0.824039	97.606	96.605
simulation	pearson_clip_hvg	glm_residual	scDesign2	5	10	50	TRUE	2838	16199	0.824039	94.13	94.262
simulation	pearson_clip_zscore	glm_residual	scDesign2	5	10	50	TRUE	2838	16199	0.824039	94.039	93.122
simulation	pearson_clip_hvg_zscore	glm_residual	scDesign2	5	10	50	TRUE	2838	16199	0.824039	104.196	104.34
simulation	pearson_analytic	glm_residual	scDesign2	5	10	50	TRUE	2838	16199	0.824039	7.229	6.301
simulation	sctransform	glm_residual	scDesign2	5	10	50	TRUE	2838	16199	0.824039	20.907	20.748
simulation	rand_quantile	glm_residual	scDesign2	5	10	50	TRUE	2838	16199	0.824039	114.034	113.349
simulation	dino	latent_expr	scDesign2	5	10	50	FALSE	2838	16199	0.824039	1688.19	1681.47
simulation	normalisr_norm	latent_expr	scDesign2	5	10	50	FALSE	2838	16199	0.824039	22.878	21.27
simulation	sanity_map	latent_expr	scDesign2	5	10	50	FALSE	2838	16199	0.824039	15789	515.688
simulation	sanity_dists	latent_expr	scDesign2	5	10	50	FALSE	2838	16199	0.824039	36639.5	1059.73
simulation	glmpca	count_model	scDesign2	5	10	50	FALSE	2838	16199	0.824039	643.302	616.418
simulation	newwave	count_model	scDesign2	5	10	50	TRUE	2838	16199	0.824039	190.785	629.998
simulation	logp1	delta_method	scDesign2	5	10	100	FALSE	2838	16199	0.824039	6.834	6.128
simulation	logp1_hvg	delta_method	scDesign2	5	10	100	FALSE	2838	16199	0.824039	4.765	4.882
simulation	logp1_zscore	delta_method	scDesign2	5	10	100	FALSE	2838	16199	0.824039	10.776	9.866
simulation	logp1_hvg_zscore	delta_method	scDesign2	5	10	100	FALSE	2838	16199	0.824039	5.151	5.26
simulation	logp_cpm	delta_method	scDesign2	5	10	100	FALSE	2838	16199	0.824039	6.152	5.58
simulation	logp1_size_normed	delta_method	scDesign2	5	10	100	FALSE	2838	16199	0.824039	7.489	6.726
simulation	acosh	delta_method	scDesign2	5	10	100	TRUE	2838	16199	0.824039	85.685	85.377
simulation	logp_alpha	delta_method	scDesign2	5	10	100	TRUE	2838	16199	0.824039	93.303	92.816
simulation	pearson	glm_residual	scDesign2	5	10	100	TRUE	2838	16199	0.824039	82.645	81.772
simulation	pearson_clip	glm_residual	scDesign2	5	10	100	TRUE	2838	16199	0.824039	79.071	78.535
simulation	pearson_clip_hvg	glm_residual	scDesign2	5	10	100	TRUE	2838	16199	0.824039	84.211	84.383
simulation	pearson_clip_zscore	glm_residual	scDesign2	5	10	100	TRUE	2838	16199	0.824039	88.899	88.103
simulation	pearson_clip_hvg_zscore	glm_residual	scDesign2	5	10	100	TRUE	2838	16199	0.824039	83.549	83.735
simulation	pearson_analytic	glm_residual	scDesign2	5	10	100	TRUE	2838	16199	0.824039	7.442	6.692
simulation	sctransform	glm_residual	scDesign2	5	10	100	TRUE	2838	16199	0.824039	21.669	21.64
simulation	rand_quantile	glm_residual	scDesign2	5	10	100	TRUE	2838	16199	0.824039	106.067	105.559
simulation	dino	latent_expr	scDesign2	5	10	100	FALSE	2838	16199	0.824039	1670.56	1663.54
simulation	normalisr_norm	latent_expr	scDesign2	5	10	100	FALSE	2838	16199	0.824039	22.705	20.931
simulation	sanity_map	latent_expr	scDesign2	5	10	100	FALSE	2838	16199	0.824039	18952.1	677.49
simulation	sanity_dists	latent_expr	scDesign2	5	10	100	FALSE	2838	16199	0.824039	34304.9	1078.05
simulation	glmpca	count_model	scDesign2	5	10	100	FALSE	2838	16199	0.824039	675.29	643.513
simulation	newwave	count_model	scDesign2	5	10	100	TRUE	2838	16199	0.824039	197.44	722.379
consistency	logp1	delta_method	GSE142647	1	10	10	FALSE	1196	25231	0.740435	4.223	3.987
consistency	logp1_hvg	delta_method	GSE142647	1	10	10	FALSE	1196	25231	0.740435	3.405	3.562
consistency	logp1_zscore	delta_method	GSE142647	1	10	10	FALSE	1196	25231	0.740435	7.108	6.66
consistency	logp1_hvg_zscore	delta_method	GSE142647	1	10	10	FALSE	1196	25231	0.740435	3.312	3.594
consistency	logp_cpm	delta_method	GSE142647	1	10	10	FALSE	1196	25231	0.740435	4.034	3.831
consistency	logp1_size_normed	delta_method	GSE142647	1	10	10	FALSE	1196	25231	0.740435	4.805	4.412
consistency	acosh	delta_method	GSE142647	1	10	10	TRUE	1196	25231	0.740435	53.243	53.186
consistency	logp_alpha	delta_method	GSE142647	1	10	10	TRUE	1196	25231	0.740435	53.306	53.203
consistency	pearson	glm_residual	GSE142647	1	10	10	TRUE	1196	25231	0.740435	52.874	52.569
consistency	pearson_clip	glm_residual	GSE142647	1	10	10	TRUE	1196	25231	0.740435	63.767	63.405
consistency	pearson_clip_hvg	glm_residual	GSE142647	1	10	10	TRUE	1196	25231	0.740435	59.463	59.696
consistency	pearson_clip_zscore	glm_residual	GSE142647	1	10	10	TRUE	1196	25231	0.740435	62.962	62.77
consistency	pearson_clip_hvg_zscore	glm_residual	GSE142647	1	10	10	TRUE	1196	25231	0.740435	55.304	55.602
consistency	pearson_analytic	glm_residual	GSE142647	1	10	10	TRUE	1196	25231	0.740435	5.353	5.025
consistency	sctransform	glm_residual	GSE142647	1	10	10	TRUE	1196	25231	0.740435	20.168	20.501
consistency	rand_quantile	glm_residual	GSE142647	1	10	10	TRUE	1196	25231	0.740435	78.374	78.129
consistency	dino	latent_expr	GSE142647	1	10	10	FALSE	1196	25231	0.740435	914.249	913.779
consistency	normalisr_norm	latent_expr	GSE142647	1	10	10	FALSE	1196	25231	0.740435	16.35	16.91
consistency	sanity_map	latent_expr	GSE142647	1	10	10	FALSE	1196	25231	0.740435	9515.3	319.372
consistency	sanity_dists	latent_expr	GSE142647	1	10	10	FALSE	1196	25231	0.740435	22767	675.758
consistency	glmpca	count_model	GSE142647	1	10	10	FALSE	1196	25231	0.740435	337.145	323.423
consistency	newwave	count_model	GSE142647	1	10	10	TRUE	1196	25231	0.740435	150.201	417.371
consistency	logp1	delta_method	GSE142647	1	10	50	FALSE	1196	25231	0.740435	6.265	6.038
consistency	logp1_hvg	delta_method	GSE142647	1	10	50	FALSE	1196	25231	0.740435	3.686	3.865
consistency	logp1_zscore	delta_method	GSE142647	1	10	50	FALSE	1196	25231	0.740435	9.345	8.912
consistency	logp1_hvg_zscore	delta_method	GSE142647	1	10	50	FALSE	1196	25231	0.740435	4.897	5.11
consistency	logp_cpm	delta_method	GSE142647	1	10	50	FALSE	1196	25231	0.740435	4.984	4.56
consistency	logp1_size_normed	delta_method	GSE142647	1	10	50	FALSE	1196	25231	0.740435	5.325	4.96
consistency	acosh	delta_method	GSE142647	1	10	50	TRUE	1196	25231	0.740435	55.097	54.965
consistency	logp_alpha	delta_method	GSE142647	1	10	50	TRUE	1196	25231	0.740435	62.592	62.426
consistency	pearson	glm_residual	GSE142647	1	10	50	TRUE	1196	25231	0.740435	58.963	58.305
consistency	pearson_clip	glm_residual	GSE142647	1	10	50	TRUE	1196	25231	0.740435	64.462	63.959
consistency	pearson_clip_hvg	glm_residual	GSE142647	1	10	50	TRUE	1196	25231	0.740435	58.202	58.413
consistency	pearson_clip_zscore	glm_residual	GSE142647	1	10	50	TRUE	1196	25231	0.740435	56.761	56.373
consistency	pearson_clip_hvg_zscore	glm_residual	GSE142647	1	10	50	TRUE	1196	25231	0.740435	54.33	54.552
consistency	pearson_analytic	glm_residual	GSE142647	1	10	50	TRUE	1196	25231	0.740435	4.759	4.496
consistency	sctransform	glm_residual	GSE142647	1	10	50	TRUE	1196	25231	0.740435	21.21	21.5
consistency	rand_quantile	glm_residual	GSE142647	1	10	50	TRUE	1196	25231	0.740435	74.26	74.068
consistency	dino	latent_expr	GSE142647	1	10	50	FALSE	1196	25231	0.740435	914.748	915.086
consistency	normalisr_norm	latent_expr	GSE142647	1	10	50	FALSE	1196	25231	0.740435	16.155	17.072
consistency	sanity_map	latent_expr	GSE142647	1	10	50	FALSE	1196	25231	0.740435	8979.55	319.845
consistency	sanity_dists	latent_expr	GSE142647	1	10	50	FALSE	1196	25231	0.740435	21749.9	684.152
consistency	glmpca	count_model	GSE142647	1	10	50	FALSE	1196	25231	0.740435	419.119	400.35
consistency	newwave	count_model	GSE142647	1	10	50	TRUE	1196	25231	0.740435	148.486	415.869
consistency	logp1	delta_method	GSE142647	1	10	100	FALSE	1196	25231	0.740435	6.723	6.316
consistency	logp1_hvg	delta_method	GSE142647	1	10	100	FALSE	1196	25231	0.740435	4.139	5.526
consistency	logp1_zscore	delta_method	GSE142647	1	10	100	FALSE	1196	25231	0.740435	7.717	7.254
consistency	logp1_hvg_zscore	delta_method	GSE142647	1	10	100	FALSE	1196	25231	0.740435	4.354	4.535
consistency	logp_cpm	delta_method	GSE142647	1	10	100	FALSE	1196	25231	0.740435	5.855	5.496
consistency	logp1_size_normed	delta_method	GSE142647	1	10	100	FALSE	1196	25231	0.740435	5.915	5.456
consistency	acosh	delta_method	GSE142647	1	10	100	TRUE	1196	25231	0.740435	57.746	57.703
consistency	logp_alpha	delta_method	GSE142647	1	10	100	TRUE	1196	25231	0.740435	54.914	55.016
consistency	pearson	glm_residual	GSE142647	1	10	100	TRUE	1196	25231	0.740435	54.194	53.949
consistency	pearson_clip	glm_residual	GSE142647	1	10	100	TRUE	1196	25231	0.740435	73.764	73.042
consistency	pearson_clip_hvg	glm_residual	GSE142647	1	10	100	TRUE	1196	25231	0.740435	58.843	59.303
consistency	pearson_clip_zscore	glm_residual	GSE142647	1	10	100	TRUE	1196	25231	0.740435	56.277	56.207
consistency	pearson_clip_hvg_zscore	glm_residual	GSE142647	1	10	100	TRUE	1196	25231	0.740435	55.737	56.012
consistency	pearson_analytic	glm_residual	GSE142647	1	10	100	TRUE	1196	25231	0.740435	5.283	4.998
consistency	sctransform	glm_residual	GSE142647	1	10	100	TRUE	1196	25231	0.740435	25.068	26.2
consistency	rand_quantile	glm_residual	GSE142647	1	10	100	TRUE	1196	25231	0.740435	72.659	72.386
consistency	dino	latent_expr	GSE142647	1	10	100	FALSE	1196	25231	0.740435	1383.08	1382.75
consistency	normalisr_norm	latent_expr	GSE142647	1	10	100	FALSE	1196	25231	0.740435	17.199	17.175
consistency	sanity_map	latent_expr	GSE142647	1	10	100	FALSE	1196	25231	0.740435	9467.23	320.36
consistency	sanity_dists	latent_expr	GSE142647	1	10	100	FALSE	1196	25231	0.740435	23081.8	674.165
consistency	glmpca	count_model	GSE142647	1	10	100	FALSE	1196	25231	0.740435	392.047	375.512
consistency	newwave	count_model	GSE142647	1	10	100	TRUE	1196	25231	0.740435	153.915	412.191
consistency	logp1	delta_method	GSE142647	2	10	10	FALSE	1196	25231	0.740435	4.422	4.073
consistency	logp1_hvg	delta_method	GSE142647	2	10	10	FALSE	1196	25231	0.740435	3.139	3.308
consistency	logp1_zscore	delta_method	GSE142647	2	10	10	FALSE	1196	25231	0.740435	6.836	6.398
consistency	logp1_hvg_zscore	delta_method	GSE142647	2	10	10	FALSE	1196	25231	0.740435	3.587	3.773
consistency	logp_cpm	delta_method	GSE142647	2	10	10	FALSE	1196	25231	0.740435	4.175	3.873
consistency	logp1_size_normed	delta_method	GSE142647	2	10	10	FALSE	1196	25231	0.740435	4.694	4.407
consistency	acosh	delta_method	GSE142647	2	10	10	TRUE	1196	25231	0.740435	59.088	58.943
consistency	logp_alpha	delta_method	GSE142647	2	10	10	TRUE	1196	25231	0.740435	56.262	56.154
consistency	pearson	glm_residual	GSE142647	2	10	10	TRUE	1196	25231	0.740435	56.05	55.767
consistency	pearson_clip	glm_residual	GSE142647	2	10	10	TRUE	1196	25231	0.740435	55.939	55.679
consistency	pearson_clip_hvg	glm_residual	GSE142647	2	10	10	TRUE	1196	25231	0.740435	55.067	55.384
consistency	pearson_clip_zscore	glm_residual	GSE142647	2	10	10	TRUE	1196	25231	0.740435	76.31	75.721
consistency	pearson_clip_hvg_zscore	glm_residual	GSE142647	2	10	10	TRUE	1196	25231	0.740435	54.6	54.842
consistency	pearson_analytic	glm_residual	GSE142647	2	10	10	TRUE	1196	25231	0.740435	5.604	5.192
consistency	sctransform	glm_residual	GSE142647	2	10	10	TRUE	1196	25231	0.740435	25.509	26.793
consistency	rand_quantile	glm_residual	GSE142647	2	10	10	TRUE	1196	25231	0.740435	78.422	78.156
consistency	dino	latent_expr	GSE142647	2	10	10	FALSE	1196	25231	0.740435	1610.46	1608.58
consistency	normalisr_norm	latent_expr	GSE142647	2	10	10	FALSE	1196	25231	0.740435	16.29	16.272
consistency	sanity_map	latent_expr	GSE142647	2	10	10	FALSE	1196	25231	0.740435	9179.46	346.659
consistency	sanity_dists	latent_expr	GSE142647	2	10	10	FALSE	1196	25231	0.740435	22541.1	653.702
consistency	glmpca	count_model	GSE142647	2	10	10	FALSE	1196	25231	0.740435	324.469	310.35
consistency	newwave	count_model	GSE142647	2	10	10	TRUE	1196	25231	0.740435	142.412	376.019
consistency	logp1	delta_method	GSE142647	2	10	50	FALSE	1196	25231	0.740435	4.858	4.569
consistency	logp1_hvg	delta_method	GSE142647	2	10	50	FALSE	1196	25231	0.740435	3.955	4.121
consistency	logp1_zscore	delta_method	GSE142647	2	10	50	FALSE	1196	25231	0.740435	7.074	6.646
consistency	logp1_hvg_zscore	delta_method	GSE142647	2	10	50	FALSE	1196	25231	0.740435	3.66	3.886
consistency	logp_cpm	delta_method	GSE142647	2	10	50	FALSE	1196	25231	0.740435	4.424	4.061
consistency	logp1_size_normed	delta_method	GSE142647	2	10	50	FALSE	1196	25231	0.740435	5.128	4.828
consistency	acosh	delta_method	GSE142647	2	10	50	TRUE	1196	25231	0.740435	58.765	58.71
consistency	logp_alpha	delta_method	GSE142647	2	10	50	TRUE	1196	25231	0.740435	58.316	58.17
consistency	pearson	glm_residual	GSE142647	2	10	50	TRUE	1196	25231	0.740435	54.633	54.47
consistency	pearson_clip	glm_residual	GSE142647	2	10	50	TRUE	1196	25231	0.740435	57.67	57.303
consistency	pearson_clip_hvg	glm_residual	GSE142647	2	10	50	TRUE	1196	25231	0.740435	55.107	55.382
consistency	pearson_clip_zscore	glm_residual	GSE142647	2	10	50	TRUE	1196	25231	0.740435	59.27	58.926
consistency	pearson_clip_hvg_zscore	glm_residual	GSE142647	2	10	50	TRUE	1196	25231	0.740435	56.022	56.257
consistency	pearson_analytic	glm_residual	GSE142647	2	10	50	TRUE	1196	25231	0.740435	4.99	4.707
consistency	sctransform	glm_residual	GSE142647	2	10	50	TRUE	1196	25231	0.740435	19.87	20.313
consistency	rand_quantile	glm_residual	GSE142647	2	10	50	TRUE	1196	25231	0.740435	77.52	77.1
consistency	dino	latent_expr	GSE142647	2	10	50	FALSE	1196	25231	0.740435	989.875	988.485
consistency	normalisr_norm	latent_expr	GSE142647	2	10	50	FALSE	1196	25231	0.740435	17.232	16.923
consistency	sanity_map	latent_expr	GSE142647	2	10	50	FALSE	1196	25231	0.740435	9577.87	323.033
consistency	sanity_dists	latent_expr	GSE142647	2	10	50	FALSE	1196	25231	0.740435	22643.4	662.936
consistency	glmpca	count_model	GSE142647	2	10	50	FALSE	1196	25231	0.740435	328.415	311.963
consistency	newwave	count_model	GSE142647	2	10	50	TRUE	1196	25231	0.740435	142.019	376.807
consistency	logp1	delta_method	GSE142647	2	10	100	FALSE	1196	25231	0.740435	5.352	5.169
consistency	logp1_hvg	delta_method	GSE142647	2	10	100	FALSE	1196	25231	0.740435	4.156	4.327
consistency	logp1_zscore	delta_method	GSE142647	2	10	100	FALSE	1196	25231	0.740435	7.936	7.498
consistency	logp1_hvg_zscore	delta_method	GSE142647	2	10	100	FALSE	1196	25231	0.740435	3.986	4.143
consistency	logp_cpm	delta_method	GSE142647	2	10	100	FALSE	1196	25231	0.740435	4.915	4.591
consistency	logp1_size_normed	delta_method	GSE142647	2	10	100	FALSE	1196	25231	0.740435	5.72	5.388
consistency	acosh	delta_method	GSE142647	2	10	100	TRUE	1196	25231	0.740435	56.203	56.086
consistency	logp_alpha	delta_method	GSE142647	2	10	100	TRUE	1196	25231	0.740435	56.602	56.616
consistency	pearson	glm_residual	GSE142647	2	10	100	TRUE	1196	25231	0.740435	54.834	54.578
consistency	pearson_clip	glm_residual	GSE142647	2	10	100	TRUE	1196	25231	0.740435	60.238	59.879
consistency	pearson_clip_hvg	glm_residual	GSE142647	2	10	100	TRUE	1196	25231	0.740435	57.246	57.542
consistency	pearson_clip_zscore	glm_residual	GSE142647	2	10	100	TRUE	1196	25231	0.740435	59.989	59.634
consistency	pearson_clip_hvg_zscore	glm_residual	GSE142647	2	10	100	TRUE	1196	25231	0.740435	59.264	59.509
consistency	pearson_analytic	glm_residual	GSE142647	2	10	100	TRUE	1196	25231	0.740435	5.413	5.062
consistency	sctransform	glm_residual	GSE142647	2	10	100	TRUE	1196	25231	0.740435	21.245	21.559
consistency	rand_quantile	glm_residual	GSE142647	2	10	100	TRUE	1196	25231	0.740435	75.137	74.91
consistency	dino	latent_expr	GSE142647	2	10	100	FALSE	1196	25231	0.740435	1608.6	1606.48
consistency	normalisr_norm	latent_expr	GSE142647	2	10	100	FALSE	1196	25231	0.740435	17.986	17.541
consistency	sanity_map	latent_expr	GSE142647	2	10	100	FALSE	1196	25231	0.740435	8941.15	336.865
consistency	sanity_dists	latent_expr	GSE142647	2	10	100	FALSE	1196	25231	0.740435	28425	889.614
consistency	glmpca	count_model	GSE142647	2	10	100	FALSE	1196	25231	0.740435	410.301	392.565
consistency	newwave	count_model	GSE142647	2	10	100	TRUE	1196	25231	0.740435	143.08	379.967
consistency	logp1	delta_method	GSE142647	3	10	10	FALSE	1196	25231	0.740435	4.116	3.947
consistency	logp1_hvg	delta_method	GSE142647	3	10	10	FALSE	1196	25231	0.740435	3.915	4.038
consistency	logp1_zscore	delta_method	GSE142647	3	10	10	FALSE	1196	25231	0.740435	7.929	7.394
consistency	logp1_hvg_zscore	delta_method	GSE142647	3	10	10	FALSE	1196	25231	0.740435	4.201	4.382
consistency	logp_cpm	delta_method	GSE142647	3	10	10	FALSE	1196	25231	0.740435	5.509	4.847
consistency	logp1_size_normed	delta_method	GSE142647	3	10	10	FALSE	1196	25231	0.740435	4.968	4.52
consistency	acosh	delta_method	GSE142647	3	10	10	TRUE	1196	25231	0.740435	58.012	57.859
consistency	logp_alpha	delta_method	GSE142647	3	10	10	TRUE	1196	25231	0.740435	58.185	58.051
consistency	pearson	glm_residual	GSE142647	3	10	10	TRUE	1196	25231	0.740435	52.802	52.458
consistency	pearson_clip	glm_residual	GSE142647	3	10	10	TRUE	1196	25231	0.740435	53.708	53.266
consistency	pearson_clip_hvg	glm_residual	GSE142647	3	10	10	TRUE	1196	25231	0.740435	54.822	55.139
consistency	pearson_clip_zscore	glm_residual	GSE142647	3	10	10	TRUE	1196	25231	0.740435	56.643	56.226
consistency	pearson_clip_hvg_zscore	glm_residual	GSE142647	3	10	10	TRUE	1196	25231	0.740435	52.887	53.155
consistency	pearson_analytic	glm_residual	GSE142647	3	10	10	TRUE	1196	25231	0.740435	4.689	4.333
consistency	sctransform	glm_residual	GSE142647	3	10	10	TRUE	1196	25231	0.740435	22.969	23.195
consistency	rand_quantile	glm_residual	GSE142647	3	10	10	TRUE	1196	25231	0.740435	74.145	83.229
consistency	dino	latent_expr	GSE142647	3	10	10	FALSE	1196	25231	0.740435	922.009	921.755
consistency	normalisr_norm	latent_expr	GSE142647	3	10	10	FALSE	1196	25231	0.740435	16.669	16.813
consistency	sanity_map	latent_expr	GSE142647	3	10	10	FALSE	1196	25231	0.740435	9553.9	315.614
consistency	sanity_dists	latent_expr	GSE142647	3	10	10	FALSE	1196	25231	0.740435	22767.3	662.419
consistency	glmpca	count_model	GSE142647	3	10	10	FALSE	1196	25231	0.740435	477.129	453.476
consistency	newwave	count_model	GSE142647	3	10	10	TRUE	1196	25231	0.740435	158.453	530.791
consistency	logp1	delta_method	GSE142647	3	10	50	FALSE	1196	25231	0.740435	5.105	8.224
consistency	logp1_hvg	delta_method	GSE142647	3	10	50	FALSE	1196	25231	0.740435	3.931	8.444
consistency	logp1_zscore	delta_method	GSE142647	3	10	50	FALSE	1196	25231	0.740435	7.537	12.068
consistency	logp1_hvg_zscore	delta_method	GSE142647	3	10	50	FALSE	1196	25231	0.740435	4.288	10.246
consistency	logp_cpm	delta_method	GSE142647	3	10	50	FALSE	1196	25231	0.740435	5.156	12.531
consistency	logp1_size_normed	delta_method	GSE142647	3	10	50	FALSE	1196	25231	0.740435	5.136	4.765
consistency	acosh	delta_method	GSE142647	3	10	50	TRUE	1196	25231	0.740435	54.409	59.781
consistency	logp_alpha	delta_method	GSE142647	3	10	50	TRUE	1196	25231	0.740435	54.195	63.033
consistency	pearson	glm_residual	GSE142647	3	10	50	TRUE	1196	25231	0.740435	54.449	54.177
consistency	pearson_clip	glm_residual	GSE142647	3	10	50	TRUE	1196	25231	0.740435	57.072	56.696
consistency	pearson_clip_hvg	glm_residual	GSE142647	3	10	50	TRUE	1196	25231	0.740435	61.199	61.415
consistency	pearson_clip_zscore	glm_residual	GSE142647	3	10	50	TRUE	1196	25231	0.740435	61.393	60.951
consistency	pearson_clip_hvg_zscore	glm_residual	GSE142647	3	10	50	TRUE	1196	25231	0.740435	56.383	56.873
consistency	pearson_analytic	glm_residual	GSE142647	3	10	50	TRUE	1196	25231	0.740435	6.31	5.816
consistency	sctransform	glm_residual	GSE142647	3	10	50	TRUE	1196	25231	0.740435	24.422	24.444
consistency	rand_quantile	glm_residual	GSE142647	3	10	50	TRUE	1196	25231	0.740435	77.931	77.704
consistency	dino	latent_expr	GSE142647	3	10	50	FALSE	1196	25231	0.740435	907.049	906.627
consistency	normalisr_norm	latent_expr	GSE142647	3	10	50	FALSE	1196	25231	0.740435	16.737	16.926
consistency	sanity_map	latent_expr	GSE142647	3	10	50	FALSE	1196	25231	0.740435	9073.61	324.42
consistency	sanity_dists	latent_expr	GSE142647	3	10	50	FALSE	1196	25231	0.740435	21664.9	692.553
consistency	glmpca	count_model	GSE142647	3	10	50	FALSE	1196	25231	0.740435	524.352	495.832
consistency	newwave	count_model	GSE142647	3	10	50	TRUE	1196	25231	0.740435	144.418	385.613
consistency	logp1	delta_method	GSE142647	3	10	100	FALSE	1196	25231	0.740435	8.328	7.644
consistency	logp1_hvg	delta_method	GSE142647	3	10	100	FALSE	1196	25231	0.740435	4.96	5.231
consistency	logp1_zscore	delta_method	GSE142647	3	10	100	FALSE	1196	25231	0.740435	7.495	7.153
consistency	logp1_hvg_zscore	delta_method	GSE142647	3	10	100	FALSE	1196	25231	0.740435	4.275	4.491
consistency	logp_cpm	delta_method	GSE142647	3	10	100	FALSE	1196	25231	0.740435	4.893	4.515
consistency	logp1_size_normed	delta_method	GSE142647	3	10	100	FALSE	1196	25231	0.740435	6.628	6.076
consistency	acosh	delta_method	GSE142647	3	10	100	TRUE	1196	25231	0.740435	53.955	53.775
consistency	logp_alpha	delta_method	GSE142647	3	10	100	TRUE	1196	25231	0.740435	55.069	54.969
consistency	pearson	glm_residual	GSE142647	3	10	100	TRUE	1196	25231	0.740435	57.331	57.079
consistency	pearson_clip	glm_residual	GSE142647	3	10	100	TRUE	1196	25231	0.740435	54.75	54.402
consistency	pearson_clip_hvg	glm_residual	GSE142647	3	10	100	TRUE	1196	25231	0.740435	53.396	53.74
consistency	pearson_clip_zscore	glm_residual	GSE142647	3	10	100	TRUE	1196	25231	0.740435	56.889	56.451
consistency	pearson_clip_hvg_zscore	glm_residual	GSE142647	3	10	100	TRUE	1196	25231	0.740435	53.986	54.232
consistency	pearson_analytic	glm_residual	GSE142647	3	10	100	TRUE	1196	25231	0.740435	7.305	6.8
consistency	sctransform	glm_residual	GSE142647	3	10	100	TRUE	1196	25231	0.740435	23.498	24.037
consistency	rand_quantile	glm_residual	GSE142647	3	10	100	TRUE	1196	25231	0.740435	87.111	86.746
consistency	dino	latent_expr	GSE142647	3	10	100	FALSE	1196	25231	0.740435	880.224	880.089
consistency	normalisr_norm	latent_expr	GSE142647	3	10	100	FALSE	1196	25231	0.740435	16.355	16.922
consistency	sanity_map	latent_expr	GSE142647	3	10	100	FALSE	1196	25231	0.740435	9354.99	322.819
consistency	sanity_dists	latent_expr	GSE142647	3	10	100	FALSE	1196	25231	0.740435	22656.5	694.681
consistency	glmpca	count_model	GSE142647	3	10	100	FALSE	1196	25231	0.740435	571.9	537.528
consistency	newwave	count_model	GSE142647	3	10	100	TRUE	1196	25231	0.740435	149.302	380.028
consistency	logp1	delta_method	GSE142647	4	10	10	FALSE	1196	25231	0.740435	4.449	4.06
consistency	logp1_hvg	delta_method	GSE142647	4	10	10	FALSE	1196	25231	0.740435	4.299	4.564
consistency	logp1_zscore	delta_method	GSE142647	4	10	10	FALSE	1196	25231	0.740435	7.777	7.286
consistency	logp1_hvg_zscore	delta_method	GSE142647	4	10	10	FALSE	1196	25231	0.740435	4.407	4.6
consistency	logp_cpm	delta_method	GSE142647	4	10	10	FALSE	1196	25231	0.740435	5.176	4.811
consistency	logp1_size_normed	delta_method	GSE142647	4	10	10	FALSE	1196	25231	0.740435	5.256	4.953
consistency	acosh	delta_method	GSE142647	4	10	10	TRUE	1196	25231	0.740435	62.399	62.301
consistency	logp_alpha	delta_method	GSE142647	4	10	10	TRUE	1196	25231	0.740435	55.713	56.061
consistency	pearson	glm_residual	GSE142647	4	10	10	TRUE	1196	25231	0.740435	55.561	55.248
consistency	pearson_clip	glm_residual	GSE142647	4	10	10	TRUE	1196	25231	0.740435	58.119	58.002
consistency	pearson_clip_hvg	glm_residual	GSE142647	4	10	10	TRUE	1196	25231	0.740435	55.066	55.303
consistency	pearson_clip_zscore	glm_residual	GSE142647	4	10	10	TRUE	1196	25231	0.740435	58.167	57.84
consistency	pearson_clip_hvg_zscore	glm_residual	GSE142647	4	10	10	TRUE	1196	25231	0.740435	55.152	55.538
consistency	pearson_analytic	glm_residual	GSE142647	4	10	10	TRUE	1196	25231	0.740435	4.501	4.307
consistency	sctransform	glm_residual	GSE142647	4	10	10	TRUE	1196	25231	0.740435	19.395	19.769
consistency	rand_quantile	glm_residual	GSE142647	4	10	10	TRUE	1196	25231	0.740435	86.392	86.313
consistency	dino	latent_expr	GSE142647	4	10	10	FALSE	1196	25231	0.740435	899.829	900.617
consistency	normalisr_norm	latent_expr	GSE142647	4	10	10	FALSE	1196	25231	0.740435	20.215	19.617
consistency	sanity_map	latent_expr	GSE142647	4	10	10	FALSE	1196	25231	0.740435	9446.12	321.255
consistency	sanity_dists	latent_expr	GSE142647	4	10	10	FALSE	1196	25231	0.740435	22826	688.421
consistency	glmpca	count_model	GSE142647	4	10	10	FALSE	1196	25231	0.740435	384.789	367.692
consistency	newwave	count_model	GSE142647	4	10	10	TRUE	1196	25231	0.740435	149.779	415.879
consistency	logp1	delta_method	GSE142647	4	10	50	FALSE	1196	25231	0.740435	4.699	4.361
consistency	logp1_hvg	delta_method	GSE142647	4	10	50	FALSE	1196	25231	0.740435	3.449	3.606
consistency	logp1_zscore	delta_method	GSE142647	4	10	50	FALSE	1196	25231	0.740435	7.489	7.095
consistency	logp1_hvg_zscore	delta_method	GSE142647	4	10	50	FALSE	1196	25231	0.740435	3.867	4.018
consistency	logp_cpm	delta_method	GSE142647	4	10	50	FALSE	1196	25231	0.740435	4.604	4.256
consistency	logp1_size_normed	delta_method	GSE142647	4	10	50	FALSE	1196	25231	0.740435	5.554	5.31
consistency	acosh	delta_method	GSE142647	4	10	50	TRUE	1196	25231	0.740435	60.219	60.015
consistency	logp_alpha	delta_method	GSE142647	4	10	50	TRUE	1196	25231	0.740435	56.507	56.34
consistency	pearson	glm_residual	GSE142647	4	10	50	TRUE	1196	25231	0.740435	55.851	55.581
consistency	pearson_clip	glm_residual	GSE142647	4	10	50	TRUE	1196	25231	0.740435	57.673	57.288
consistency	pearson_clip_hvg	glm_residual	GSE142647	4	10	50	TRUE	1196	25231	0.740435	57.027	57.339
consistency	pearson_clip_zscore	glm_residual	GSE142647	4	10	50	TRUE	1196	25231	0.740435	59.304	59.021
consistency	pearson_clip_hvg_zscore	glm_residual	GSE142647	4	10	50	TRUE	1196	25231	0.740435	56.951	57.21
consistency	pearson_analytic	glm_residual	GSE142647	4	10	50	TRUE	1196	25231	0.740435	5.107	4.697
consistency	sctransform	glm_residual	GSE142647	4	10	50	TRUE	1196	25231	0.740435	19.696	20.106
consistency	rand_quantile	glm_residual	GSE142647	4	10	50	TRUE	1196	25231	0.740435	89.085	88.75
consistency	dino	latent_expr	GSE142647	4	10	50	FALSE	1196	25231	0.740435	900.115	900.485
consistency	normalisr_norm	latent_expr	GSE142647	4	10	50	FALSE	1196	25231	0.740435	20.558	20.002
consistency	sanity_map	latent_expr	GSE142647	4	10	50	FALSE	1196	25231	0.740435	9444.69	322.334
consistency	sanity_dists	latent_expr	GSE142647	4	10	50	FALSE	1196	25231	0.740435	22735.4	678.869
consistency	glmpca	count_model	GSE142647	4	10	50	FALSE	1196	25231	0.740435	418.114	398.691
consistency	newwave	count_model	GSE142647	4	10	50	TRUE	1196	25231	0.740435	177.551	593.947
consistency	logp1	delta_method	GSE142647	4	10	100	FALSE	1196	25231	0.740435	6.122	5.73
consistency	logp1_hvg	delta_method	GSE142647	4	10	100	FALSE	1196	25231	0.740435	4.882	5.046
consistency	logp1_zscore	delta_method	GSE142647	4	10	100	FALSE	1196	25231	0.740435	10.549	9.704
consistency	logp1_hvg_zscore	delta_method	GSE142647	4	10	100	FALSE	1196	25231	0.740435	6.452	6.579
consistency	logp_cpm	delta_method	GSE142647	4	10	100	FALSE	1196	25231	0.740435	6.565	5.923
consistency	logp1_size_normed	delta_method	GSE142647	4	10	100	FALSE	1196	25231	0.740435	5.445	5.227
consistency	acosh	delta_method	GSE142647	4	10	100	TRUE	1196	25231	0.740435	75.941	75.738
consistency	logp_alpha	delta_method	GSE142647	4	10	100	TRUE	1196	25231	0.740435	70.153	70.055
consistency	pearson	glm_residual	GSE142647	4	10	100	TRUE	1196	25231	0.740435	75.463	75.034
consistency	pearson_clip	glm_residual	GSE142647	4	10	100	TRUE	1196	25231	0.740435	71.239	70.773
consistency	pearson_clip_hvg	glm_residual	GSE142647	4	10	100	TRUE	1196	25231	0.740435	71.655	72.055
consistency	pearson_clip_zscore	glm_residual	GSE142647	4	10	100	TRUE	1196	25231	0.740435	60.533	60.274
consistency	pearson_clip_hvg_zscore	glm_residual	GSE142647	4	10	100	TRUE	1196	25231	0.740435	57.532	57.808
consistency	pearson_analytic	glm_residual	GSE142647	4	10	100	TRUE	1196	25231	0.740435	5.149	4.848
consistency	sctransform	glm_residual	GSE142647	4	10	100	TRUE	1196	25231	0.740435	22.02	22.312
consistency	rand_quantile	glm_residual	GSE142647	4	10	100	TRUE	1196	25231	0.740435	79.55	79.334
consistency	dino	latent_expr	GSE142647	4	10	100	FALSE	1196	25231	0.740435	894.622	894.672
consistency	normalisr_norm	latent_expr	GSE142647	4	10	100	FALSE	1196	25231	0.740435	25.573	24.905
consistency	sanity_map	latent_expr	GSE142647	4	10	100	FALSE	1196	25231	0.740435	9609.71	330.87
consistency	sanity_dists	latent_expr	GSE142647	4	10	100	FALSE	1196	25231	0.740435	22719.8	659.757
consistency	glmpca	count_model	GSE142647	4	10	100	FALSE	1196	25231	0.740435	339.82	326.384
consistency	newwave	count_model	GSE142647	4	10	100	TRUE	1196	25231	0.740435	167.121	570.402
consistency	logp1	delta_method	GSE142647	5	10	10	FALSE	1196	25231	0.740435	4.655	4.4
consistency	logp1_hvg	delta_method	GSE142647	5	10	10	FALSE	1196	25231	0.740435	5.285	5.501
consistency	logp1_zscore	delta_method	GSE142647	5	10	10	FALSE	1196	25231	0.740435	8.825	8.438
consistency	logp1_hvg_zscore	delta_method	GSE142647	5	10	10	FALSE	1196	25231	0.740435	4.148	4.416
consistency	logp_cpm	delta_method	GSE142647	5	10	10	FALSE	1196	25231	0.740435	5.049	4.816
consistency	logp1_size_normed	delta_method	GSE142647	5	10	10	FALSE	1196	25231	0.740435	5.231	5.036
consistency	acosh	delta_method	GSE142647	5	10	10	TRUE	1196	25231	0.740435	59.194	59.106
consistency	logp_alpha	delta_method	GSE142647	5	10	10	TRUE	1196	25231	0.740435	55.633	55.487
consistency	pearson	glm_residual	GSE142647	5	10	10	TRUE	1196	25231	0.740435	59.979	59.739
consistency	pearson_clip	glm_residual	GSE142647	5	10	10	TRUE	1196	25231	0.740435	55.585	55.342
consistency	pearson_clip_hvg	glm_residual	GSE142647	5	10	10	TRUE	1196	25231	0.740435	57.534	57.855
consistency	pearson_clip_zscore	glm_residual	GSE142647	5	10	10	TRUE	1196	25231	0.740435	55.729	55.441
consistency	pearson_clip_hvg_zscore	glm_residual	GSE142647	5	10	10	TRUE	1196	25231	0.740435	53.068	53.376
consistency	pearson_analytic	glm_residual	GSE142647	5	10	10	TRUE	1196	25231	0.740435	5.823	5.394
consistency	sctransform	glm_residual	GSE142647	5	10	10	TRUE	1196	25231	0.740435	19.225	19.534
consistency	rand_quantile	glm_residual	GSE142647	5	10	10	TRUE	1196	25231	0.740435	73.284	73.031
consistency	dino	latent_expr	GSE142647	5	10	10	FALSE	1196	25231	0.740435	892.784	893.224
consistency	normalisr_norm	latent_expr	GSE142647	5	10	10	FALSE	1196	25231	0.740435	23.531	24.367
consistency	sanity_map	latent_expr	GSE142647	5	10	10	FALSE	1196	25231	0.740435	9843.29	328.083
consistency	sanity_dists	latent_expr	GSE142647	5	10	10	FALSE	1196	25231	0.740435	22583.7	686.061
consistency	glmpca	count_model	GSE142647	5	10	10	FALSE	1196	25231	0.740435	388.156	370.897
consistency	newwave	count_model	GSE142647	5	10	10	TRUE	1196	25231	0.740435	149.813	397.297
consistency	logp1	delta_method	GSE142647	5	10	50	FALSE	1196	25231	0.740435	4.711	4.382
consistency	logp1_hvg	delta_method	GSE142647	5	10	50	FALSE	1196	25231	0.740435	3.414	3.566
consistency	logp1_zscore	delta_method	GSE142647	5	10	50	FALSE	1196	25231	0.740435	7.194	6.938
consistency	logp1_hvg_zscore	delta_method	GSE142647	5	10	50	FALSE	1196	25231	0.740435	3.96	4.139
consistency	logp_cpm	delta_method	GSE142647	5	10	50	FALSE	1196	25231	0.740435	4.57	4.245
consistency	logp1_size_normed	delta_method	GSE142647	5	10	50	FALSE	1196	25231	0.740435	5.135	5.15
consistency	acosh	delta_method	GSE142647	5	10	50	TRUE	1196	25231	0.740435	53.642	53.473
consistency	logp_alpha	delta_method	GSE142647	5	10	50	TRUE	1196	25231	0.740435	53.546	53.415
consistency	pearson	glm_residual	GSE142647	5	10	50	TRUE	1196	25231	0.740435	56.077	55.883
consistency	pearson_clip	glm_residual	GSE142647	5	10	50	TRUE	1196	25231	0.740435	56.1	55.651
consistency	pearson_clip_hvg	glm_residual	GSE142647	5	10	50	TRUE	1196	25231	0.740435	62.308	62.579
consistency	pearson_clip_zscore	glm_residual	GSE142647	5	10	50	TRUE	1196	25231	0.740435	74.54	74.144
consistency	pearson_clip_hvg_zscore	glm_residual	GSE142647	5	10	50	TRUE	1196	25231	0.740435	72.947	73.328
consistency	pearson_analytic	glm_residual	GSE142647	5	10	50	TRUE	1196	25231	0.740435	5.408	7.461
consistency	sctransform	glm_residual	GSE142647	5	10	50	TRUE	1196	25231	0.740435	20.948	21.236
consistency	rand_quantile	glm_residual	GSE142647	5	10	50	TRUE	1196	25231	0.740435	81.983	81.787
consistency	dino	latent_expr	GSE142647	5	10	50	FALSE	1196	25231	0.740435	896.484	897.029
consistency	normalisr_norm	latent_expr	GSE142647	5	10	50	FALSE	1196	25231	0.740435	20.499	21.834
consistency	sanity_map	latent_expr	GSE142647	5	10	50	FALSE	1196	25231	0.740435	9702.93	323.229
consistency	sanity_dists	latent_expr	GSE142647	5	10	50	FALSE	1196	25231	0.740435	22821.1	660.964
consistency	glmpca	count_model	GSE142647	5	10	50	FALSE	1196	25231	0.740435	369.572	353.126
consistency	newwave	count_model	GSE142647	5	10	50	TRUE	1196	25231	0.740435	148.07	409.093
consistency	logp1	delta_method	GSE142647	5	10	100	FALSE	1196	25231	0.740435	6.069	5.897
consistency	logp1_hvg	delta_method	GSE142647	5	10	100	FALSE	1196	25231	0.740435	4.892	5.064
consistency	logp1_zscore	delta_method	GSE142647	5	10	100	FALSE	1196	25231	0.740435	10.957	10.123
consistency	logp1_hvg_zscore	delta_method	GSE142647	5	10	100	FALSE	1196	25231	0.740435	5.354	5.524
consistency	logp_cpm	delta_method	GSE142647	5	10	100	FALSE	1196	25231	0.740435	6.64	5.977
consistency	logp1_size_normed	delta_method	GSE142647	5	10	100	FALSE	1196	25231	0.740435	5.867	5.699
consistency	acosh	delta_method	GSE142647	5	10	100	TRUE	1196	25231	0.740435	60.319	60.173
consistency	logp_alpha	delta_method	GSE142647	5	10	100	TRUE	1196	25231	0.740435	60.201	60.064
consistency	pearson	glm_residual	GSE142647	5	10	100	TRUE	1196	25231	0.740435	61.985	61.355
consistency	pearson_clip	glm_residual	GSE142647	5	10	100	TRUE	1196	25231	0.740435	59.09	58.737
consistency	pearson_clip_hvg	glm_residual	GSE142647	5	10	100	TRUE	1196	25231	0.740435	58.689	58.989
consistency	pearson_clip_zscore	glm_residual	GSE142647	5	10	100	TRUE	1196	25231	0.740435	65.273	64.686
consistency	pearson_clip_hvg_zscore	glm_residual	GSE142647	5	10	100	TRUE	1196	25231	0.740435	55.919	56.244
consistency	pearson_analytic	glm_residual	GSE142647	5	10	100	TRUE	1196	25231	0.740435	5.371	4.968
consistency	sctransform	glm_residual	GSE142647	5	10	100	TRUE	1196	25231	0.740435	21.824	22.281
consistency	rand_quantile	glm_residual	GSE142647	5	10	100	TRUE	1196	25231	0.740435	77.313	77.131
consistency	dino	latent_expr	GSE142647	5	10	100	FALSE	1196	25231	0.740435	1014.96	1015.15
consistency	normalisr_norm	latent_expr	GSE142647	5	10	100	FALSE	1196	25231	0.740435	25.512	25.368
consistency	sanity_map	latent_expr	GSE142647	5	10	100	FALSE	1196	25231	0.740435	9465.73	318.784
consistency	sanity_dists	latent_expr	GSE142647	5	10	100	FALSE	1196	25231	0.740435	22988.8	675.275
consistency	glmpca	count_model	GSE142647	5	10	100	FALSE	1196	25231	0.740435	511.358	486.743
consistency	newwave	count_model	GSE142647	5	10	100	TRUE	1196	25231	0.740435	152.278	398.823
consistency	logp1	delta_method	GSE178765	1	10	10	FALSE	10477	20020	0.861871	26.374	21.976
consistency	logp1_hvg	delta_method	GSE178765	1	10	10	FALSE	10477	20020	0.861871	16.597	16.548
consistency	logp1_zscore	delta_method	GSE178765	1	10	10	FALSE	10477	20020	0.861871	53.596	48.216
consistency	logp1_hvg_zscore	delta_method	GSE178765	1	10	10	FALSE	10477	20020	0.861871	16.223	16.156
consistency	logp_cpm	delta_method	GSE178765	1	10	10	FALSE	10477	20020	0.861871	23.534	20.021
consistency	logp1_size_normed	delta_method	GSE178765	1	10	10	FALSE	10477	20020	0.861871	18.848	16.472
consistency	acosh	delta_method	GSE178765	1	10	10	TRUE	10477	20020	0.861871	330.114	325.381
consistency	logp_alpha	delta_method	GSE178765	1	10	10	TRUE	10477	20020	0.861871	295.39	292.331
consistency	pearson	glm_residual	GSE178765	1	10	10	TRUE	10477	20020	0.861871	273.508	270.633
consistency	pearson_clip	glm_residual	GSE178765	1	10	10	TRUE	10477	20020	0.861871	277.035	273.525
consistency	pearson_clip_hvg	glm_residual	GSE178765	1	10	10	TRUE	10477	20020	0.861871	285.638	285.443
consistency	pearson_clip_zscore	glm_residual	GSE178765	1	10	10	TRUE	10477	20020	0.861871	287.874	284.169
consistency	pearson_clip_hvg_zscore	glm_residual	GSE178765	1	10	10	TRUE	10477	20020	0.861871	290.371	290.206
consistency	pearson_analytic	glm_residual	GSE178765	1	10	10	TRUE	10477	20020	0.861871	19.803	16.509
consistency	sctransform	glm_residual	GSE178765	1	10	10	TRUE	10477	20020	0.861871	48.142	46.266
consistency	rand_quantile	glm_residual	GSE178765	1	10	10	TRUE	10477	20020	0.861871	379.236	376.059
consistency	dino	latent_expr	GSE178765	1	10	10	FALSE	10477	20020	0.861871	12631.2	11667.2
consistency	normalisr_norm	latent_expr	GSE178765	1	10	10	FALSE	10477	20020	0.861871	76.634	68.507
consistency	sanity_map	latent_expr	GSE178765	1	10	10	FALSE	10477	20020	0.861871	69118.4	2280.1
[truncated: 4,601 more rows]
