# Supplementary material for: Comparison of transformations for single-cell RNA-seq data
Source: Nat Methods. 2023 Apr 10;20(5):665–72. doi: 10.1038/s41592-023-01814-1 (PMC10172138; doi:10.1038/s41592-023-01814-1)
Supplement: Source Data Fig. 4 — Excel file with the data underlying the pairwise comparison. [file 41592_2023_1814_MOESM7_ESM.xlsx]

## Sheet: Contrast Data
benchmark	transformation	dataset	replicate	pca_dim	alpha	knn	knn_recovery
simulation	logp1	muscat	1	10	FALSE	50	1.08078
simulation	logp1_hvg	muscat	1	10	FALSE	50	1.07972
simulation	logp1_zscore	muscat	1	10	FALSE	50	1.05608
simulation	logp1_hvg_zscore	muscat	1	10	FALSE	50	1.05691
simulation	logp_cpm	muscat	1	10	FALSE	50	1.0749
simulation	logp1_size_normed	muscat	1	10	FALSE	50	1.06083
simulation	acosh	muscat	1	10	0.05	50	1.08341
simulation	acosh	muscat	1	10	FALSE	50	1.03757
simulation	acosh	muscat	1	10	TRUE	50	1.06459
simulation	logp_alpha	muscat	1	10	0.05	50	1.07144
simulation	logp_alpha	muscat	1	10	FALSE	50	0.933455
simulation	logp_alpha	muscat	1	10	TRUE	50	1.07377
simulation	pearson	muscat	1	10	0.05	50	0.97245
simulation	pearson	muscat	1	10	FALSE	50	0.972525
simulation	pearson	muscat	1	10	TRUE	50	0.98615
simulation	pearson_clip	muscat	1	10	0.05	50	0.970492
simulation	pearson_clip	muscat	1	10	FALSE	50	0.972374
simulation	pearson_clip	muscat	1	10	TRUE	50	0.985925
simulation	pearson_clip_hvg	muscat	1	10	0.05	50	0.970944
simulation	pearson_clip_hvg	muscat	1	10	FALSE	50	0.972374
simulation	pearson_clip_hvg	muscat	1	10	TRUE	50	0.98615
simulation	pearson_clip_zscore	muscat	1	10	0.05	50	1.03809
simulation	pearson_clip_zscore	muscat	1	10	FALSE	50	1.03907
simulation	pearson_clip_zscore	muscat	1	10	TRUE	50	1.05759
simulation	pearson_clip_hvg_zscore	muscat	1	10	0.05	50	1.03817
simulation	pearson_clip_hvg_zscore	muscat	1	10	FALSE	50	1.0399
simulation	pearson_clip_hvg_zscore	muscat	1	10	TRUE	50	1.05797
simulation	pearson_analytic	muscat	1	10	0.05	50	0.96304
simulation	pearson_analytic	muscat	1	10	FALSE	50	0.972374
simulation	pearson_analytic	muscat	1	10	TRUE	50	0.978999
simulation	sctransform	muscat	1	10	0.05	50	0.983064
simulation	sctransform	muscat	1	10	FALSE	50	0.982462
simulation	sctransform	muscat	1	10	TRUE	50	0.981634
simulation	rand_quantile	muscat	1	10	0.05	50	1.03696
simulation	rand_quantile	muscat	1	10	FALSE	50	0.962739
simulation	rand_quantile	muscat	1	10	TRUE	50	1.03079
simulation	dino	muscat	1	10	FALSE	50	1.09967
simulation	normalisr_norm	muscat	1	10	FALSE	50	0.943844
simulation	sanity_map	muscat	1	10	FALSE	50	0.968084
simulation	sanity_dists	muscat	1	10	FALSE	50	1.04841
simulation	glmpca	muscat	1	10	FALSE	50	1.04396
simulation	glmpca	muscat	1	10	0.05	50	0.526273
simulation	newwave	muscat	1	10	TRUE	50	1.01814
simulation	raw_counts	muscat	1	10	FALSE	50	0.836948
simulation	scaled_raw_counts	muscat	1	10	FALSE	50	0.888966
simulation	logp1	muscat	2	10	FALSE	50	1.04447
simulation	logp1_hvg	muscat	2	10	FALSE	50	1.04447
simulation	logp1_zscore	muscat	2	10	FALSE	50	1.01886
simulation	logp1_hvg_zscore	muscat	2	10	FALSE	50	1.01963
simulation	logp_cpm	muscat	2	10	FALSE	50	0.973274
simulation	logp1_size_normed	muscat	2	10	FALSE	50	1.04711
simulation	acosh	muscat	2	10	0.05	50	1.02791
simulation	acosh	muscat	2	10	FALSE	50	0.972113
simulation	acosh	muscat	2	10	TRUE	50	0.994092
simulation	logp_alpha	muscat	2	10	0.05	50	1.01429
simulation	logp_alpha	muscat	2	10	FALSE	50	0.933959
simulation	logp_alpha	muscat	2	10	TRUE	50	1.00485
simulation	pearson	muscat	2	10	0.05	50	0.985966
simulation	pearson	muscat	2	10	FALSE	50	1.00175
simulation	pearson	muscat	2	10	TRUE	50	0.978305
simulation	pearson_clip	muscat	2	10	0.05	50	0.991693
simulation	pearson_clip	muscat	2	10	FALSE	50	1.00493
simulation	pearson_clip	muscat	2	10	TRUE	50	0.977453
simulation	pearson_clip_hvg	muscat	2	10	0.05	50	0.991848
simulation	pearson_clip_hvg	muscat	2	10	FALSE	50	1.005
simulation	pearson_clip_hvg	muscat	2	10	TRUE	50	0.977531
simulation	pearson_clip_zscore	muscat	2	10	0.05	50	1.02698
simulation	pearson_clip_zscore	muscat	2	10	FALSE	50	1.02667
simulation	pearson_clip_zscore	muscat	2	10	TRUE	50	1.03426
simulation	pearson_clip_hvg_zscore	muscat	2	10	0.05	50	1.02706
simulation	pearson_clip_hvg_zscore	muscat	2	10	FALSE	50	1.02606
simulation	pearson_clip_hvg_zscore	muscat	2	10	TRUE	50	1.03496
simulation	pearson_analytic	muscat	2	10	0.05	50	0.991693
simulation	pearson_analytic	muscat	2	10	FALSE	50	1.00493
simulation	pearson_analytic	muscat	2	10	TRUE	50	1.00168
simulation	sctransform	muscat	2	10	0.05	50	0.946574
simulation	sctransform	muscat	2	10	FALSE	50	0.9458
simulation	sctransform	muscat	2	10	TRUE	50	0.946342
simulation	rand_quantile	muscat	2	10	0.05	50	1.01143
simulation	rand_quantile	muscat	2	10	FALSE	50	2.4191
simulation	rand_quantile	muscat	2	10	TRUE	50	0.976215
simulation	dino	muscat	2	10	FALSE	50	1.04424
simulation	normalisr_norm	muscat	2	10	FALSE	50	0.944098
simulation	sanity_map	muscat	2	10	FALSE	50	0.982019
simulation	sanity_dists	muscat	2	10	FALSE	50	1.00183
simulation	glmpca	muscat	2	10	FALSE	50	0.456532
simulation	glmpca	muscat	2	10	0.05	50	0.334795
simulation	newwave	muscat	2	10	TRUE	50	1.03526
simulation	raw_counts	muscat	2	10	FALSE	50	0.88203
simulation	scaled_raw_counts	muscat	2	10	FALSE	50	0.889924
simulation	logp1	muscat	3	10	FALSE	50	1.06311
simulation	logp1_hvg	muscat	3	10	FALSE	50	1.06297
simulation	logp1_zscore	muscat	3	10	FALSE	50	1.05148
simulation	logp1_hvg_zscore	muscat	3	10	FALSE	50	1.05033
simulation	logp_cpm	muscat	3	10	FALSE	50	1.01595
simulation	logp1_size_normed	muscat	3	10	FALSE	50	1.04
simulation	acosh	muscat	3	10	0.05	50	1.05988
simulation	acosh	muscat	3	10	FALSE	50	1.07467
simulation	acosh	muscat	3	10	TRUE	50	1.0405
simulation	logp_alpha	muscat	3	10	0.05	50	1.06519
simulation	logp_alpha	muscat	3	10	FALSE	50	0.932672
simulation	logp_alpha	muscat	3	10	TRUE	50	1.03935
simulation	pearson	muscat	3	10	0.05	50	1.05249
simulation	pearson	muscat	3	10	FALSE	50	1.02951
simulation	pearson	muscat	3	10	TRUE	50	1.0433
simulation	pearson_clip	muscat	3	10	0.05	50	1.05313
simulation	pearson_clip	muscat	3	10	FALSE	50	1.02987
simulation	pearson_clip	muscat	3	10	TRUE	50	1.04603
simulation	pearson_clip_hvg	muscat	3	10	0.05	50	1.05263
simulation	pearson_clip_hvg	muscat	3	10	FALSE	50	1.02966
simulation	pearson_clip_hvg	muscat	3	10	TRUE	50	1.04674
simulation	pearson_clip_zscore	muscat	3	10	0.05	50	1.03633
simulation	pearson_clip_zscore	muscat	3	10	FALSE	50	1.03497
simulation	pearson_clip_zscore	muscat	3	10	TRUE	50	1.03913
simulation	pearson_clip_hvg_zscore	muscat	3	10	0.05	50	1.03583
simulation	pearson_clip_hvg_zscore	muscat	3	10	FALSE	50	1.03483
simulation	pearson_clip_hvg_zscore	muscat	3	10	TRUE	50	1.03827
simulation	pearson_analytic	muscat	3	10	0.05	50	1.06821
simulation	pearson_analytic	muscat	3	10	FALSE	50	1.02966
simulation	pearson_analytic	muscat	3	10	TRUE	50	1.04157
simulation	sctransform	muscat	3	10	0.05	50	0.899434
simulation	sctransform	muscat	3	10	FALSE	50	0.905967
simulation	sctransform	muscat	3	10	TRUE	50	0.899865
simulation	rand_quantile	muscat	3	10	0.05	50	1.0644
simulation	rand_quantile	muscat	3	10	FALSE	50	1.04725
simulation	rand_quantile	muscat	3	10	TRUE	50	1.01989
simulation	dino	muscat	3	10	FALSE	50	1.04775
simulation	normalisr_norm	muscat	3	10	FALSE	50	0.952917
simulation	sanity_map	muscat	3	10	FALSE	50	0.967992
simulation	sanity_dists	muscat	3	10	FALSE	50	0.963254
simulation	glmpca	muscat	3	10	FALSE	50	1.05557
simulation	glmpca	muscat	3	10	0.05	50	0.390241
simulation	newwave	muscat	3	10	TRUE	50	1.03784
simulation	raw_counts	muscat	3	10	FALSE	50	0.634679
simulation	scaled_raw_counts	muscat	3	10	FALSE	50	0.874667
simulation	logp1	muscat	4	10	FALSE	50	1.06513
simulation	logp1_hvg	muscat	4	10	FALSE	50	1.06546
simulation	logp1_zscore	muscat	4	10	FALSE	50	1.08758
simulation	logp1_hvg_zscore	muscat	4	10	FALSE	50	1.08692
simulation	logp_cpm	muscat	4	10	FALSE	50	1.02354
simulation	logp1_size_normed	muscat	4	10	FALSE	50	1.07648
simulation	acosh	muscat	4	10	0.05	50	1.06546
simulation	acosh	muscat	4	10	FALSE	50	0.97615
simulation	acosh	muscat	4	10	TRUE	50	1.06472
simulation	logp_alpha	muscat	4	10	0.05	50	1.04094
simulation	logp_alpha	muscat	4	10	FALSE	50	0.714921
simulation	logp_alpha	muscat	4	10	TRUE	50	1.04947
simulation	pearson	muscat	4	10	0.05	50	0.993383
simulation	pearson	muscat	4	10	FALSE	50	0.946572
simulation	pearson	muscat	4	10	TRUE	50	0.995868
simulation	pearson_clip	muscat	4	10	0.05	50	0.996366
simulation	pearson_clip	muscat	4	10	FALSE	50	0.942015
simulation	pearson_clip	muscat	4	10	TRUE	50	0.995206
simulation	pearson_clip_hvg	muscat	4	10	0.05	50	0.996283
simulation	pearson_clip_hvg	muscat	4	10	FALSE	50	0.942098
simulation	pearson_clip_hvg	muscat	4	10	TRUE	50	0.996034
simulation	pearson_clip_zscore	muscat	4	10	0.05	50	1.07607
simulation	pearson_clip_zscore	muscat	4	10	FALSE	50	1.07615
simulation	pearson_clip_zscore	muscat	4	10	TRUE	50	1.07557
simulation	pearson_clip_hvg_zscore	muscat	4	10	0.05	50	1.07574
simulation	pearson_clip_hvg_zscore	muscat	4	10	FALSE	50	1.0759
simulation	pearson_clip_hvg_zscore	muscat	4	10	TRUE	50	1.07582
simulation	pearson_analytic	muscat	4	10	0.05	50	0.99272
simulation	pearson_analytic	muscat	4	10	FALSE	50	0.942181
simulation	pearson_analytic	muscat	4	10	TRUE	50	0.971262
simulation	sctransform	muscat	4	10	0.05	50	0.97209
simulation	sctransform	muscat	4	10	FALSE	50	0.973664
simulation	sctransform	muscat	4	10	TRUE	50	0.97325
simulation	rand_quantile	muscat	4	10	0.05	50	1.05196
simulation	rand_quantile	muscat	4	10	FALSE	50	0.947069
simulation	rand_quantile	muscat	4	10	TRUE	50	1.07905
simulation	dino	muscat	4	10	FALSE	50	1.07814
simulation	normalisr_norm	muscat	4	10	FALSE	50	0.996283
simulation	sanity_map	muscat	4	10	FALSE	50	0.955272
simulation	sanity_dists	muscat	4	10	FALSE	50	0.891145
simulation	glmpca	muscat	4	10	FALSE	50	1.08899
simulation	glmpca	muscat	4	10	0.05	50	1.05544
simulation	newwave	muscat	4	10	TRUE	50	1.08601
simulation	raw_counts	muscat	4	10	FALSE	50	0.68294
simulation	scaled_raw_counts	muscat	4	10	FALSE	50	0.686669
simulation	logp1	muscat	5	10	FALSE	50	1.07143
simulation	logp1_hvg	muscat	5	10	FALSE	50	1.07176
simulation	logp1_zscore	muscat	5	10	FALSE	50	1.09624
simulation	logp1_hvg_zscore	muscat	5	10	FALSE	50	1.09649
simulation	logp_cpm	muscat	5	10	FALSE	50	1.04924
simulation	logp1_size_normed	muscat	5	10	FALSE	50	1.08868
simulation	acosh	muscat	5	10	0.05	50	1.05582
simulation	acosh	muscat	5	10	FALSE	50	0.985888
simulation	acosh	muscat	5	10	TRUE	50	1.09723
simulation	logp_alpha	muscat	5	10	0.05	50	1.03207
simulation	logp_alpha	muscat	5	10	FALSE	50	0.739047
simulation	logp_alpha	muscat	5	10	TRUE	50	1.10232
simulation	pearson	muscat	5	10	0.05	50	0.973809
simulation	pearson	muscat	5	10	FALSE	50	0.908894
simulation	pearson	muscat	5	10	TRUE	50	1.06798
simulation	pearson_clip	muscat	5	10	0.05	50	0.982191
simulation	pearson_clip	muscat	5	10	FALSE	50	0.909141
simulation	pearson_clip	muscat	5	10	TRUE	50	1.06666
simulation	pearson_clip_hvg	muscat	5	10	0.05	50	0.980794
simulation	pearson_clip_hvg	muscat	5	10	FALSE	50	0.909223
simulation	pearson_clip_hvg	muscat	5	10	TRUE	50	1.06683
simulation	pearson_clip_zscore	muscat	5	10	0.05	50	1.08556
simulation	pearson_clip_zscore	muscat	5	10	FALSE	50	1.08063
simulation	pearson_clip_zscore	muscat	5	10	TRUE	50	1.07882
simulation	pearson_clip_hvg_zscore	muscat	5	10	0.05	50	1.08532
simulation	pearson_clip_hvg_zscore	muscat	5	10	FALSE	50	1.08071
simulation	pearson_clip_hvg_zscore	muscat	5	10	TRUE	50	1.07866
simulation	pearson_analytic	muscat	5	10	0.05	50	0.962634
simulation	pearson_analytic	muscat	5	10	FALSE	50	0.909552
simulation	pearson_analytic	muscat	5	10	TRUE	50	0.951212
simulation	sctransform	muscat	5	10	0.05	50	0.953267
simulation	sctransform	muscat	5	10	FALSE	50	0.950144
simulation	sctransform	muscat	5	10	TRUE	50	0.95565
simulation	rand_quantile	muscat	5	10	0.05	50	1.00651
simulation	rand_quantile	muscat	5	10	FALSE	50	0.905936
simulation	rand_quantile	muscat	5	10	TRUE	50	1.01317
simulation	dino	muscat	5	10	FALSE	50	1.07003
simulation	normalisr_norm	muscat	5	10	FALSE	50	1.04365
simulation	sanity_map	muscat	5	10	FALSE	50	0.988436
simulation	sanity_dists	muscat	5	10	FALSE	50	0.91555
simulation	glmpca	muscat	5	10	FALSE	50	1.01826
simulation	glmpca	muscat	5	10	0.05	50	1.03626
simulation	newwave	muscat	5	10	TRUE	50	1.06034
simulation	raw_counts	muscat	5	10	FALSE	50	0.706753
simulation	scaled_raw_counts	muscat	5	10	FALSE	50	0.711191
simulation	logp1	dyngen	1	5	FALSE	50	0.884026
simulation	logp1_hvg	dyngen	1	5	FALSE	50	0.884277
simulation	logp1_zscore	dyngen	1	5	FALSE	50	1.2173
simulation	logp1_hvg_zscore	dyngen	1	5	FALSE	50	1.21727
simulation	logp_cpm	dyngen	1	5	FALSE	50	1.15404
simulation	logp1_size_normed	dyngen	1	5	FALSE	50	0.849526
simulation	acosh	dyngen	1	5	0.05	50	1.01163
simulation	acosh	dyngen	1	5	FALSE	50	0.998824
simulation	acosh	dyngen	1	5	TRUE	50	0.924121
simulation	logp_alpha	dyngen	1	5	0.05	50	0.714214
simulation	logp_alpha	dyngen	1	5	FALSE	50	0.402922
simulation	logp_alpha	dyngen	1	5	TRUE	50	0.958155
simulation	pearson	dyngen	1	5	0.05	50	1.13492
simulation	pearson	dyngen	1	5	FALSE	50	1.1294
simulation	pearson	dyngen	1	5	TRUE	50	1.10627
simulation	pearson_clip	dyngen	1	5	0.05	50	1.1351
simulation	pearson_clip	dyngen	1	5	FALSE	50	1.12962
simulation	pearson_clip	dyngen	1	5	TRUE	50	1.10652
simulation	pearson_clip_hvg	dyngen	1	5	0.05	50	1.13503
simulation	pearson_clip_hvg	dyngen	1	5	FALSE	50	1.12962
simulation	pearson_clip_hvg	dyngen	1	5	TRUE	50	1.10652
simulation	pearson_clip_zscore	dyngen	1	5	0.05	50	1.14077
simulation	pearson_clip_zscore	dyngen	1	5	FALSE	50	1.14127
simulation	pearson_clip_zscore	dyngen	1	5	TRUE	50	1.14027
simulation	pearson_clip_hvg_zscore	dyngen	1	5	0.05	50	1.14077
simulation	pearson_clip_hvg_zscore	dyngen	1	5	FALSE	50	1.14127
simulation	pearson_clip_hvg_zscore	dyngen	1	5	TRUE	50	1.1403
simulation	pearson_analytic	dyngen	1	5	0.05	50	1.13367
simulation	pearson_analytic	dyngen	1	5	FALSE	50	1.12965
simulation	pearson_analytic	dyngen	1	5	TRUE	50	1.13044
simulation	sctransform	dyngen	1	5	0.05	50	1.08708
simulation	sctransform	dyngen	1	5	FALSE	50	1.09045
simulation	sctransform	dyngen	1	5	TRUE	50	1.0864
simulation	rand_quantile	dyngen	1	5	0.05	50	0.806848
simulation	rand_quantile	dyngen	1	5	FALSE	50	0.827828
simulation	rand_quantile	dyngen	1	5	TRUE	50	0.813949
simulation	dino	dyngen	1	5	FALSE	50	0.615339
simulation	normalisr_norm	dyngen	1	5	FALSE	50	1.26988
simulation	sanity_map	dyngen	1	5	FALSE	50	1.04573
simulation	sanity_dists	dyngen	1	5	FALSE	50	0.12692
simulation	glmpca	dyngen	1	5	FALSE	50	1.1809
simulation	glmpca	dyngen	1	5	0.05	50	1.03232
simulation	newwave	dyngen	1	5	TRUE	50	1.17344
simulation	raw_counts	dyngen	1	5	FALSE	50	0.877714
simulation	scaled_raw_counts	dyngen	1	5	FALSE	50	0.397471
simulation	logp1	dyngen	2	5	FALSE	50	0.980247
simulation	logp1_hvg	dyngen	2	5	FALSE	50	0.980216
simulation	logp1_zscore	dyngen	2	5	FALSE	50	1.20277
simulation	logp1_hvg_zscore	dyngen	2	5	FALSE	50	1.20277
simulation	logp_cpm	dyngen	2	5	FALSE	50	1.1349
simulation	logp1_size_normed	dyngen	2	5	FALSE	50	0.896998
simulation	acosh	dyngen	2	5	0.05	50	1.05247
simulation	acosh	dyngen	2	5	FALSE	50	1.04149
simulation	acosh	dyngen	2	5	TRUE	50	0.988569
simulation	logp_alpha	dyngen	2	5	0.05	50	0.739362
simulation	logp_alpha	dyngen	2	5	FALSE	50	0.452517
simulation	logp_alpha	dyngen	2	5	TRUE	50	0.871271
simulation	pearson	dyngen	2	5	0.05	50	1.10202
simulation	pearson	dyngen	2	5	FALSE	50	1.1011
simulation	pearson	dyngen	2	5	TRUE	50	1.08617
simulation	pearson_clip	dyngen	2	5	0.05	50	1.10206
simulation	pearson_clip	dyngen	2	5	FALSE	50	1.1012
simulation	pearson_clip	dyngen	2	5	TRUE	50	1.08614
simulation	pearson_clip_hvg	dyngen	2	5	0.05	50	1.10206
simulation	pearson_clip_hvg	dyngen	2	5	FALSE	50	1.1012
simulation	pearson_clip_hvg	dyngen	2	5	TRUE	50	1.08614
simulation	pearson_clip_zscore	dyngen	2	5	0.05	50	1.1086
simulation	pearson_clip_zscore	dyngen	2	5	FALSE	50	1.10987
simulation	pearson_clip_zscore	dyngen	2	5	TRUE	50	1.11031
simulation	pearson_clip_hvg_zscore	dyngen	2	5	0.05	50	1.1086
simulation	pearson_clip_hvg_zscore	dyngen	2	5	FALSE	50	1.10987
simulation	pearson_clip_hvg_zscore	dyngen	2	5	TRUE	50	1.11031
simulation	pearson_analytic	dyngen	2	5	0.05	50	1.10177
simulation	pearson_analytic	dyngen	2	5	FALSE	50	1.1012
simulation	pearson_analytic	dyngen	2	5	TRUE	50	1.10164
simulation	sctransform	dyngen	2	5	0.05	50	1.08112
simulation	sctransform	dyngen	2	5	FALSE	50	1.07896
simulation	sctransform	dyngen	2	5	TRUE	50	1.07944
simulation	rand_quantile	dyngen	2	5	0.05	50	0.864474
simulation	rand_quantile	dyngen	2	5	FALSE	50	0.861266
simulation	rand_quantile	dyngen	2	5	TRUE	50	0.831632
simulation	dino	dyngen	2	5	FALSE	50	0.754068
simulation	normalisr_norm	dyngen	2	5	FALSE	50	1.0122
simulation	sanity_map	dyngen	2	5	FALSE	50	1.11536
simulation	sanity_dists	dyngen	2	5	FALSE	50	0.250858
simulation	glmpca	dyngen	2	5	FALSE	50	1.10949
simulation	glmpca	dyngen	2	5	0.05	50	1.10606
simulation	newwave	dyngen	2	5	TRUE	50	1.18762
simulation	raw_counts	dyngen	2	5	FALSE	50	0.851547
simulation	scaled_raw_counts	dyngen	2	5	FALSE	50	0.442036
simulation	logp1	dyngen	3	5	FALSE	50	1.35537
simulation	logp1_hvg	dyngen	3	5	FALSE	50	1.35537
simulation	logp1_zscore	dyngen	3	5	FALSE	50	0.832872
simulation	logp1_hvg_zscore	dyngen	3	5	FALSE	50	0.832872
simulation	logp_cpm	dyngen	3	5	FALSE	50	1.36641
simulation	logp1_size_normed	dyngen	3	5	FALSE	50	1.35024
simulation	acosh	dyngen	3	5	0.05	50	1.33173
simulation	acosh	dyngen	3	5	FALSE	50	1.04253
simulation	acosh	dyngen	3	5	TRUE	50	1.281
simulation	logp_alpha	dyngen	3	5	0.05	50	1.31572
simulation	logp_alpha	dyngen	3	5	FALSE	50	1.09191
simulation	logp_alpha	dyngen	3	5	TRUE	50	1.28462
simulation	pearson	dyngen	3	5	0.05	50	1.21583
simulation	pearson	dyngen	3	5	FALSE	50	0.977536
simulation	pearson	dyngen	3	5	TRUE	50	0.809397
simulation	pearson_clip	dyngen	3	5	0.05	50	1.19396
simulation	pearson_clip	dyngen	3	5	FALSE	50	1.03603
simulation	pearson_clip	dyngen	3	5	TRUE	50	0.809172
simulation	pearson_clip_hvg	dyngen	3	5	0.05	50	1.19396
simulation	pearson_clip_hvg	dyngen	3	5	FALSE	50	1.03603
simulation	pearson_clip_hvg	dyngen	3	5	TRUE	50	0.809157
simulation	pearson_clip_zscore	dyngen	3	5	0.05	50	0.788639
simulation	pearson_clip_zscore	dyngen	3	5	FALSE	50	0.779168
simulation	pearson_clip_zscore	dyngen	3	5	TRUE	50	0.788113
simulation	pearson_clip_hvg_zscore	dyngen	3	5	0.05	50	0.788504
simulation	pearson_clip_hvg_zscore	dyngen	3	5	FALSE	50	0.779168
simulation	pearson_clip_hvg_zscore	dyngen	3	5	TRUE	50	0.788113
simulation	pearson_analytic	dyngen	3	5	0.05	50	1.17812
simulation	pearson_analytic	dyngen	3	5	FALSE	50	1.03594
simulation	pearson_analytic	dyngen	3	5	TRUE	50	1.17799
simulation	sctransform	dyngen	3	5	0.05	50	0.600612
simulation	sctransform	dyngen	3	5	FALSE	50	0.602894
simulation	sctransform	dyngen	3	5	TRUE	50	0.602384
simulation	rand_quantile	dyngen	3	5	0.05	50	1.2611
simulation	rand_quantile	dyngen	3	5	FALSE	50	0.0404811
simulation	rand_quantile	dyngen	3	5	TRUE	50	1.15319
simulation	dino	dyngen	3	5	FALSE	50	1.34185
simulation	normalisr_norm	dyngen	3	5	FALSE	50	0.986541
simulation	sanity_map	dyngen	3	5	FALSE	50	1.35141
simulation	sanity_dists	dyngen	3	5	FALSE	50	1.13993
simulation	glmpca	dyngen	3	5	FALSE	50	0.823986
simulation	glmpca	dyngen	3	5	0.05	50	1.11942
simulation	newwave	dyngen	3	5	TRUE	50	1.28702
simulation	raw_counts	dyngen	3	5	FALSE	50	0.552476
simulation	scaled_raw_counts	dyngen	3	5	FALSE	50	0.51123
simulation	logp1	dyngen	4	5	FALSE	50	0.914453
simulation	logp1_hvg	dyngen	4	5	FALSE	50	0.91453
simulation	logp1_zscore	dyngen	4	5	FALSE	50	1.17923
simulation	logp1_hvg_zscore	dyngen	4	5	FALSE	50	1.17923
simulation	logp_cpm	dyngen	4	5	FALSE	50	1.15426
simulation	logp1_size_normed	dyngen	4	5	FALSE	50	0.844946
simulation	acosh	dyngen	4	5	0.05	50	1.04268
simulation	acosh	dyngen	4	5	FALSE	50	1.03443
simulation	acosh	dyngen	4	5	TRUE	50	0.968895
simulation	logp_alpha	dyngen	4	5	0.05	50	0.754364
simulation	logp_alpha	dyngen	4	5	FALSE	50	0.644055
simulation	logp_alpha	dyngen	4	5	TRUE	50	0.905977
simulation	pearson	dyngen	4	5	0.05	50	1.10629
simulation	pearson	dyngen	4	5	FALSE	50	1.10594
simulation	pearson	dyngen	4	5	TRUE	50	1.10525
simulation	pearson_clip	dyngen	4	5	0.05	50	1.10671
simulation	pearson_clip	dyngen	4	5	FALSE	50	1.10621
simulation	pearson_clip	dyngen	4	5	TRUE	50	1.10517
simulation	pearson_clip_hvg	dyngen	4	5	0.05	50	1.10671
simulation	pearson_clip_hvg	dyngen	4	5	FALSE	50	1.10629
simulation	pearson_clip_hvg	dyngen	4	5	TRUE	50	1.10513
simulation	pearson_clip_zscore	dyngen	4	5	0.05	50	1.10598
simulation	pearson_clip_zscore	dyngen	4	5	FALSE	50	1.10641
simulation	pearson_clip_zscore	dyngen	4	5	TRUE	50	1.10756
simulation	pearson_clip_hvg_zscore	dyngen	4	5	0.05	50	1.10598
simulation	pearson_clip_hvg_zscore	dyngen	4	5	FALSE	50	1.10641
simulation	pearson_clip_hvg_zscore	dyngen	4	5	TRUE	50	1.10756
simulation	pearson_analytic	dyngen	4	5	0.05	50	1.10764
simulation	pearson_analytic	dyngen	4	5	FALSE	50	1.10625
simulation	pearson_analytic	dyngen	4	5	TRUE	50	1.10737
simulation	sctransform	dyngen	4	5	0.05	50	1.09061
simulation	sctransform	dyngen	4	5	FALSE	50	1.0925
simulation	sctransform	dyngen	4	5	TRUE	50	1.09369
simulation	rand_quantile	dyngen	4	5	0.05	50	0.786151
simulation	rand_quantile	dyngen	4	5	FALSE	50	0.803759
simulation	rand_quantile	dyngen	4	5	TRUE	50	0.781874
simulation	dino	dyngen	4	5	FALSE	50	0.649911
simulation	normalisr_norm	dyngen	4	5	FALSE	50	1.19506
simulation	sanity_map	dyngen	4	5	FALSE	50	1.03636
simulation	sanity_dists	dyngen	4	5	FALSE	50	0.0989431
simulation	glmpca	dyngen	4	5	FALSE	50	1.10721
simulation	glmpca	dyngen	4	5	0.05	50	0.997484
simulation	newwave	dyngen	4	5	TRUE	50	1.21853
simulation	raw_counts	dyngen	4	5	FALSE	50	0.95541
simulation	scaled_raw_counts	dyngen	4	5	FALSE	50	0.640587
simulation	logp1	dyngen	5	5	FALSE	50	0.886443
simulation	logp1_hvg	dyngen	5	5	FALSE	50	0.88641
simulation	logp1_zscore	dyngen	5	5	FALSE	50	1.20766
simulation	logp1_hvg_zscore	dyngen	5	5	FALSE	50	1.20766
simulation	logp_cpm	dyngen	5	5	FALSE	50	1.18825
simulation	logp1_size_normed	dyngen	5	5	FALSE	50	0.766977
simulation	acosh	dyngen	5	5	0.05	50	1.00985
simulation	acosh	dyngen	5	5	FALSE	50	0.993949
simulation	acosh	dyngen	5	5	TRUE	50	0.916276
simulation	logp_alpha	dyngen	5	5	0.05	50	0.66388
simulation	logp_alpha	dyngen	5	5	FALSE	50	0.432631
simulation	logp_alpha	dyngen	5	5	TRUE	50	0.903515
simulation	pearson	dyngen	5	5	0.05	50	1.14178
simulation	pearson	dyngen	5	5	FALSE	50	1.13476
simulation	pearson	dyngen	5	5	TRUE	50	1.11469
simulation	pearson_clip	dyngen	5	5	0.05	50	1.14195
simulation	pearson_clip	dyngen	5	5	FALSE	50	1.13486
simulation	pearson_clip	dyngen	5	5	TRUE	50	1.11475
simulation	pearson_clip_hvg	dyngen	5	5	0.05	50	1.14191
simulation	pearson_clip_hvg	dyngen	5	5	FALSE	50	1.13473
simulation	pearson_clip_hvg	dyngen	5	5	TRUE	50	1.11462
simulation	pearson_clip_zscore	dyngen	5	5	0.05	50	1.14913
simulation	pearson_clip_zscore	dyngen	5	5	FALSE	50	1.14773
simulation	pearson_clip_zscore	dyngen	5	5	TRUE	50	1.14018
simulation	pearson_clip_hvg_zscore	dyngen	5	5	0.05	50	1.14913
simulation	pearson_clip_hvg_zscore	dyngen	5	5	FALSE	50	1.14769
simulation	pearson_clip_hvg_zscore	dyngen	5	5	TRUE	50	1.14021
simulation	pearson_analytic	dyngen	5	5	0.05	50	1.13987
simulation	pearson_analytic	dyngen	5	5	FALSE	50	1.13483
simulation	pearson_analytic	dyngen	5	5	TRUE	50	1.13603
simulation	sctransform	dyngen	5	5	0.05	50	1.10627
simulation	sctransform	dyngen	5	5	FALSE	50	1.10794
simulation	sctransform	dyngen	5	5	TRUE	50	1.1079
simulation	rand_quantile	dyngen	5	5	0.05	50	0.794572
simulation	rand_quantile	dyngen	5	5	FALSE	50	0.815786
simulation	rand_quantile	dyngen	5	5	TRUE	50	0.78946
simulation	dino	dyngen	5	5	FALSE	50	0.592855
simulation	normalisr_norm	dyngen	5	5	FALSE	50	1.28627
simulation	sanity_map	dyngen	5	5	FALSE	50	1.07333
simulation	sanity_dists	dyngen	5	5	FALSE	50	0.0830852
simulation	glmpca	dyngen	5	5	FALSE	50	1.1805
simulation	glmpca	dyngen	5	5	0.05	50	0.981221
simulation	newwave	dyngen	5	5	TRUE	50	1.23592
simulation	raw_counts	dyngen	5	5	FALSE	50	0.893359
simulation	scaled_raw_counts	dyngen	5	5	FALSE	50	0.42919
simulation	logp1	linear_walk	1	10	FALSE	50	1.24266
simulation	logp1_hvg	linear_walk	1	10	FALSE	50	1.1396
simulation	logp1_zscore	linear_walk	1	10	FALSE	50	1.11937
simulation	logp1_hvg_zscore	linear_walk	1	10	FALSE	50	1.07233
simulation	logp_cpm	linear_walk	1	10	FALSE	50	0.871379
simulation	logp1_size_normed	linear_walk	1	10	FALSE	50	1.19392
simulation	acosh	linear_walk	1	10	0.05	50	1.19031
simulation	acosh	linear_walk	1	10	FALSE	50	1.28196
simulation	acosh	linear_walk	1	10	TRUE	50	0.994459
simulation	logp_alpha	linear_walk	1	10	0.05	50	1.33757
simulation	logp_alpha	linear_walk	1	10	FALSE	50	0.975578
simulation	logp_alpha	linear_walk	1	10	TRUE	50	1.02666
simulation	pearson	linear_walk	1	10	0.05	50	1.07176
simulation	pearson	linear_walk	1	10	FALSE	50	0.996063
simulation	pearson	linear_walk	1	10	TRUE	50	1.11175
simulation	pearson_clip	linear_walk	1	10	0.05	50	1.06665
simulation	pearson_clip	linear_walk	1	10	FALSE	50	1.00905
simulation	pearson_clip	linear_walk	1	10	TRUE	50	1.1116
simulation	pearson_clip_hvg	linear_walk	1	10	0.05	50	1.0454
simulation	pearson_clip_hvg	linear_walk	1	10	FALSE	50	0.973473
simulation	pearson_clip_hvg	linear_walk	1	10	TRUE	50	0.946337
simulation	pearson_clip_zscore	linear_walk	1	10	0.05	50	0.975258
simulation	pearson_clip_zscore	linear_walk	1	10	FALSE	50	0.960619
simulation	pearson_clip_zscore	linear_walk	1	10	TRUE	50	1.0732
simulation	pearson_clip_hvg_zscore	linear_walk	1	10	0.05	50	0.931502
simulation	pearson_clip_hvg_zscore	linear_walk	1	10	FALSE	50	0.903039
simulation	pearson_clip_hvg_zscore	linear_walk	1	10	TRUE	50	0.844991
simulation	pearson_analytic	linear_walk	1	10	0.05	50	1.05955
simulation	pearson_analytic	linear_walk	1	10	FALSE	50	1.00905
simulation	pearson_analytic	linear_walk	1	10	TRUE	50	1.03741
simulation	sctransform	linear_walk	1	10	0.05	50	1.12276
simulation	sctransform	linear_walk	1	10	FALSE	50	1.12307
simulation	sctransform	linear_walk	1	10	TRUE	50	1.12592
simulation	rand_quantile	linear_walk	1	10	0.05	50	0.958223
simulation	rand_quantile	linear_walk	1	10	FALSE	50	0.0120485
simulation	rand_quantile	linear_walk	1	10	TRUE	50	0.932136
simulation	dino	linear_walk	1	10	FALSE	50	1.22025
simulation	normalisr_norm	linear_walk	1	10	FALSE	50	0.713336
simulation	sanity_map	linear_walk	1	10	FALSE	50	0.979925
simulation	sanity_dists	linear_walk	1	10	FALSE	50	0.868187
simulation	glmpca	linear_walk	1	10	FALSE	50	1.26915
simulation	glmpca	linear_walk	1	10	0.05	50	1.1391
simulation	newwave	linear_walk	1	10	TRUE	50	0.551166
simulation	raw_counts	linear_walk	1	10	FALSE	50	0.642921
simulation	scaled_raw_counts	linear_walk	1	10	FALSE	50	0.769303
simulation	logp1	linear_walk	2	10	FALSE	50	1.23974
simulation	logp1_hvg	linear_walk	2	10	FALSE	50	1.13692
simulation	logp1_zscore	linear_walk	2	10	FALSE	50	1.10077
simulation	logp1_hvg_zscore	linear_walk	2	10	FALSE	50	1.03756
simulation	logp_cpm	linear_walk	2	10	FALSE	50	0.853822
simulation	logp1_size_normed	linear_walk	2	10	FALSE	50	1.19899
simulation	acosh	linear_walk	2	10	0.05	50	1.1554
simulation	acosh	linear_walk	2	10	FALSE	50	1.25821
simulation	acosh	linear_walk	2	10	TRUE	50	0.970736
simulation	logp_alpha	linear_walk	2	10	0.05	50	1.29431
simulation	logp_alpha	linear_walk	2	10	FALSE	50	1.00532
simulation	logp_alpha	linear_walk	2	10	TRUE	50	1.00413
simulation	pearson	linear_walk	2	10	0.05	50	1.08423
simulation	pearson	linear_walk	2	10	FALSE	50	1.00705
simulation	pearson	linear_walk	2	10	TRUE	50	1.11758
simulation	pearson_clip	linear_walk	2	10	0.05	50	1.08462
simulation	pearson_clip	linear_walk	2	10	FALSE	50	1.031
simulation	pearson_clip	linear_walk	2	10	TRUE	50	1.11829
simulation	pearson_clip_hvg	linear_walk	2	10	0.05	50	1.07056
simulation	pearson_clip_hvg	linear_walk	2	10	FALSE	50	0.995327
simulation	pearson_clip_hvg	linear_walk	2	10	TRUE	50	0.973802
simulation	pearson_clip_zscore	linear_walk	2	10	0.05	50	0.975538
simulation	pearson_clip_zscore	linear_walk	2	10	FALSE	50	0.959814
simulation	pearson_clip_zscore	linear_walk	2	10	TRUE	50	1.07461
simulation	pearson_clip_hvg_zscore	linear_walk	2	10	0.05	50	0.935248
simulation	pearson_clip_hvg_zscore	linear_walk	2	10	FALSE	50	0.910295
simulation	pearson_clip_hvg_zscore	linear_walk	2	10	TRUE	50	0.883596
simulation	pearson_analytic	linear_walk	2	10	0.05	50	1.06164
simulation	pearson_analytic	linear_walk	2	10	FALSE	50	1.03103
simulation	pearson_analytic	linear_walk	2	10	TRUE	50	1.05144
simulation	sctransform	linear_walk	2	10	0.05	50	1.14374
simulation	sctransform	linear_walk	2	10	FALSE	50	1.1445
simulation	sctransform	linear_walk	2	10	TRUE	50	1.14851
simulation	rand_quantile	linear_walk	2	10	0.05	50	0.968972
simulation	rand_quantile	linear_walk	2	10	FALSE	50	0.0121358
simulation	rand_quantile	linear_walk	2	10	TRUE	50	0.934576
simulation	dino	linear_walk	2	10	FALSE	50	1.19336
simulation	normalisr_norm	linear_walk	2	10	FALSE	50	0.695878
simulation	sanity_map	linear_walk	2	10	FALSE	50	0.985541
simulation	sanity_dists	linear_walk	2	10	FALSE	50	0.885612
simulation	glmpca	linear_walk	2	10	FALSE	50	1.22195
simulation	glmpca	linear_walk	2	10	0.05	50	0.994994
simulation	newwave	linear_walk	2	10	TRUE	50	0.599798
simulation	raw_counts	linear_walk	2	10	FALSE	50	0.659674
simulation	scaled_raw_counts	linear_walk	2	10	FALSE	50	0.789169
simulation	logp1	linear_walk	3	10	FALSE	50	1.25366
simulation	logp1_hvg	linear_walk	3	10	FALSE	50	1.14087
simulation	logp1_zscore	linear_walk	3	10	FALSE	50	1.12336
simulation	logp1_hvg_zscore	linear_walk	3	10	FALSE	50	1.08545
simulation	logp_cpm	linear_walk	3	10	FALSE	50	0.876406
simulation	logp1_size_normed	linear_walk	3	10	FALSE	50	1.20385
simulation	acosh	linear_walk	3	10	0.05	50	1.19768
simulation	acosh	linear_walk	3	10	FALSE	50	1.25072
simulation	acosh	linear_walk	3	10	TRUE	50	1.00514
simulation	logp_alpha	linear_walk	3	10	0.05	50	1.33611
simulation	logp_alpha	linear_walk	3	10	FALSE	50	0.93996
simulation	logp_alpha	linear_walk	3	10	TRUE	50	1.04058
simulation	pearson	linear_walk	3	10	0.05	50	1.08065
simulation	pearson	linear_walk	3	10	FALSE	50	0.989208
simulation	pearson	linear_walk	3	10	TRUE	50	1.12315
simulation	pearson_clip	linear_walk	3	10	0.05	50	1.07999
simulation	pearson_clip	linear_walk	3	10	FALSE	50	0.997476
simulation	pearson_clip	linear_walk	3	10	TRUE	50	1.12322
simulation	pearson_clip_hvg	linear_walk	3	10	0.05	50	1.06153
simulation	pearson_clip_hvg	linear_walk	3	10	FALSE	50	0.967495
simulation	pearson_clip_hvg	linear_walk	3	10	TRUE	50	0.968286
simulation	pearson_clip_zscore	linear_walk	3	10	0.05	50	0.978208
simulation	pearson_clip_zscore	linear_walk	3	10	FALSE	50	0.964577
simulation	pearson_clip_zscore	linear_walk	3	10	TRUE	50	1.07245
simulation	pearson_clip_hvg_zscore	linear_walk	3	10	0.05	50	0.939301
simulation	pearson_clip_hvg_zscore	linear_walk	3	10	FALSE	50	0.908842
simulation	pearson_clip_hvg_zscore	linear_walk	3	10	TRUE	50	0.875518
simulation	pearson_analytic	linear_walk	3	10	0.05	50	1.0734
simulation	pearson_analytic	linear_walk	3	10	FALSE	50	0.997476
simulation	pearson_analytic	linear_walk	3	10	TRUE	50	1.04166
simulation	sctransform	linear_walk	3	10	0.05	50	1.17443
simulation	sctransform	linear_walk	3	10	FALSE	50	1.17199
simulation	sctransform	linear_walk	3	10	TRUE	50	1.17003
simulation	rand_quantile	linear_walk	3	10	0.05	50	0.951951
simulation	rand_quantile	linear_walk	3	10	FALSE	50	0.0121621
simulation	rand_quantile	linear_walk	3	10	TRUE	50	0.926724
simulation	dino	linear_walk	3	10	FALSE	50	1.22458
simulation	normalisr_norm	linear_walk	3	10	FALSE	50	0.667151
simulation	sanity_map	linear_walk	3	10	FALSE	50	0.973166
simulation	sanity_dists	linear_walk	3	10	FALSE	50	0.799607
simulation	glmpca	linear_walk	3	10	FALSE	50	1.2219
simulation	glmpca	linear_walk	3	10	0.05	50	1.13787
simulation	newwave	linear_walk	3	10	TRUE	50	0.576974
simulation	raw_counts	linear_walk	3	10	FALSE	50	0.59062
simulation	scaled_raw_counts	linear_walk	3	10	FALSE	50	0.704609
simulation	logp1	linear_walk	4	10	FALSE	50	1.22937
simulation	logp1_hvg	linear_walk	4	10	FALSE	50	1.15146
simulation	logp1_zscore	linear_walk	4	10	FALSE	50	1.10013
simulation	logp1_hvg_zscore	linear_walk	4	10	FALSE	50	1.07984
simulation	logp_cpm	linear_walk	4	10	FALSE	50	0.859925
simulation	logp1_size_normed	linear_walk	4	10	FALSE	50	1.19557
simulation	acosh	linear_walk	4	10	0.05	50	1.18332
simulation	acosh	linear_walk	4	10	FALSE	50	1.24975
simulation	acosh	linear_walk	4	10	TRUE	50	0.989513
simulation	logp_alpha	linear_walk	4	10	0.05	50	1.33544
simulation	logp_alpha	linear_walk	4	10	FALSE	50	0.97442
simulation	logp_alpha	linear_walk	4	10	TRUE	50	1.02429
simulation	pearson	linear_walk	4	10	0.05	50	1.08428
simulation	pearson	linear_walk	4	10	FALSE	50	0.99762
simulation	pearson	linear_walk	4	10	TRUE	50	1.11184
simulation	pearson_clip	linear_walk	4	10	0.05	50	1.08291
simulation	pearson_clip	linear_walk	4	10	FALSE	50	1.01197
simulation	pearson_clip	linear_walk	4	10	TRUE	50	1.11194
simulation	pearson_clip_hvg	linear_walk	4	10	0.05	50	1.06909
simulation	pearson_clip_hvg	linear_walk	4	10	FALSE	50	0.977143
simulation	pearson_clip_hvg	linear_walk	4	10	TRUE	50	0.978253
simulation	pearson_clip_zscore	linear_walk	4	10	0.05	50	0.966134
simulation	pearson_clip_zscore	linear_walk	4	10	FALSE	50	0.949346
simulation	pearson_clip_zscore	linear_walk	4	10	TRUE	50	1.06777
simulation	pearson_clip_hvg_zscore	linear_walk	4	10	0.05	50	0.92561
simulation	pearson_clip_hvg_zscore	linear_walk	4	10	FALSE	50	0.891073
simulation	pearson_clip_hvg_zscore	linear_walk	4	10	TRUE	50	0.873816
simulation	pearson_analytic	linear_walk	4	10	0.05	50	1.07844
simulation	pearson_analytic	linear_walk	4	10	FALSE	50	1.01197
simulation	pearson_analytic	linear_walk	4	10	TRUE	50	1.05375
simulation	sctransform	linear_walk	4	10	0.05	50	1.13588
simulation	sctransform	linear_walk	4	10	FALSE	50	1.13955
simulation	sctransform	linear_walk	4	10	TRUE	50	1.14358
simulation	rand_quantile	linear_walk	4	10	0.05	50	0.961156
simulation	rand_quantile	linear_walk	4	10	FALSE	50	0.0122399
simulation	rand_quantile	linear_walk	4	10	TRUE	50	0.929593
simulation	dino	linear_walk	4	10	FALSE	50	1.22735
simulation	normalisr_norm	linear_walk	4	10	FALSE	50	0.709768
simulation	sanity_map	linear_walk	4	10	FALSE	50	0.973468
simulation	sanity_dists	linear_walk	4	10	FALSE	50	0.867988
simulation	glmpca	linear_walk	4	10	FALSE	50	1.23277
simulation	glmpca	linear_walk	4	10	0.05	50	1.12147
simulation	newwave	linear_walk	4	10	TRUE	50	0.580064
simulation	raw_counts	linear_walk	4	10	FALSE	50	0.613563
simulation	scaled_raw_counts	linear_walk	4	10	FALSE	50	0.7356
simulation	logp1	linear_walk	5	10	FALSE	50	1.24382
simulation	logp1_hvg	linear_walk	5	10	FALSE	50	1.1761
simulation	logp1_zscore	linear_walk	5	10	FALSE	50	1.10872
simulation	logp1_hvg_zscore	linear_walk	5	10	FALSE	50	1.11463
simulation	logp_cpm	linear_walk	5	10	FALSE	50	0.857477
simulation	logp1_size_normed	linear_walk	5	10	FALSE	50	1.2356
simulation	acosh	linear_walk	5	10	0.05	50	1.19092
simulation	acosh	linear_walk	5	10	FALSE	50	1.24676
simulation	acosh	linear_walk	5	10	TRUE	50	1.01784
simulation	logp_alpha	linear_walk	5	10	0.05	50	1.31223
simulation	logp_alpha	linear_walk	5	10	FALSE	50	0.907407
simulation	logp_alpha	linear_walk	5	10	TRUE	50	1.05853
simulation	pearson	linear_walk	5	10	0.05	50	1.06374
simulation	pearson	linear_walk	5	10	FALSE	50	1.01878
simulation	pearson	linear_walk	5	10	TRUE	50	1.10736
simulation	pearson_clip	linear_walk	5	10	0.05	50	1.06391
simulation	pearson_clip	linear_walk	5	10	FALSE	50	1.01984
simulation	pearson_clip	linear_walk	5	10	TRUE	50	1.10729
simulation	pearson_clip_hvg	linear_walk	5	10	0.05	50	1.04333
simulation	pearson_clip_hvg	linear_walk	5	10	FALSE	50	0.983589
simulation	pearson_clip_hvg	linear_walk	5	10	TRUE	50	1.00071
simulation	pearson_clip_zscore	linear_walk	5	10	0.05	50	0.949215
simulation	pearson_clip_zscore	linear_walk	5	10	FALSE	50	0.933531
simulation	pearson_clip_zscore	linear_walk	5	10	TRUE	50	1.04368
simulation	pearson_clip_hvg_zscore	linear_walk	5	10	0.05	50	0.921067
simulation	pearson_clip_hvg_zscore	linear_walk	5	10	FALSE	50	0.893461
simulation	pearson_clip_hvg_zscore	linear_walk	5	10	TRUE	50	0.910144
simulation	pearson_analytic	linear_walk	5	10	0.05	50	1.06384
simulation	pearson_analytic	linear_walk	5	10	FALSE	50	1.01984
simulation	pearson_analytic	linear_walk	5	10	TRUE	50	1.04234
simulation	sctransform	linear_walk	5	10	0.05	50	1.15583
simulation	sctransform	linear_walk	5	10	FALSE	50	1.15586
simulation	sctransform	linear_walk	5	10	TRUE	50	1.15729
simulation	rand_quantile	linear_walk	5	10	0.05	50	0.945871
simulation	rand_quantile	linear_walk	5	10	FALSE	50	0.0121478
simulation	rand_quantile	linear_walk	5	10	TRUE	50	0.907264
simulation	dino	linear_walk	5	10	FALSE	50	1.21661
simulation	normalisr_norm	linear_walk	5	10	FALSE	50	0.647428
simulation	sanity_map	linear_walk	5	10	FALSE	50	0.943114
simulation	sanity_dists	linear_walk	5	10	FALSE	50	0.810793
simulation	glmpca	linear_walk	5	10	FALSE	50	1.11402
simulation	glmpca	linear_walk	5	10	0.05	50	1.34697
simulation	newwave	linear_walk	5	10	TRUE	50	0.600072
simulation	raw_counts	linear_walk	5	10	FALSE	50	0.618192
simulation	scaled_raw_counts	linear_walk	5	10	FALSE	50	0.71283
simulation	logp1	random_walk	1	200	FALSE	50	1.19743
simulation	logp1_hvg	random_walk	1	200	FALSE	50	1.1541
simulation	logp1_zscore	random_walk	1	200	FALSE	50	1.10548
simulation	logp1_hvg_zscore	random_walk	1	200	FALSE	50	1.05235
simulation	logp_cpm	random_walk	1	200	FALSE	50	1.00247
simulation	logp1_size_normed	random_walk	1	200	FALSE	50	1.12767
simulation	acosh	random_walk	1	200	0.05	50	1.20625
simulation	acosh	random_walk	1	200	FALSE	50	1.21488
simulation	acosh	random_walk	1	200	TRUE	50	1.09748
simulation	logp_alpha	random_walk	1	200	0.05	50	1.23748
simulation	logp_alpha	random_walk	1	200	FALSE	50	1.00457
simulation	logp_alpha	random_walk	1	200	TRUE	50	1.10876
simulation	pearson	random_walk	1	200	0.05	50	0.91822
simulation	pearson	random_walk	1	200	FALSE	50	0.891161
simulation	pearson	random_walk	1	200	TRUE	50	0.945888
simulation	pearson_clip	random_walk	1	200	0.05	50	1.02713
simulation	pearson_clip	random_walk	1	200	FALSE	50	1.01611
simulation	pearson_clip	random_walk	1	200	TRUE	50	1.01683
simulation	pearson_clip_hvg	random_walk	1	200	0.05	50	0.965355
simulation	pearson_clip_hvg	random_walk	1	200	FALSE	50	0.959664
simulation	pearson_clip_hvg	random_walk	1	200	TRUE	50	0.831745
simulation	pearson_clip_zscore	random_walk	1	200	0.05	50	1.0172
simulation	pearson_clip_zscore	random_walk	1	200	FALSE	50	1.00966
simulation	pearson_clip_zscore	random_walk	1	200	TRUE	50	1.07397
simulation	pearson_clip_hvg_zscore	random_walk	1	200	0.05	50	0.978752
simulation	pearson_clip_hvg_zscore	random_walk	1	200	FALSE	50	0.97679
simulation	pearson_clip_hvg_zscore	random_walk	1	200	TRUE	50	0.846893
simulation	pearson_analytic	random_walk	1	200	0.05	50	1.02925
simulation	pearson_analytic	random_walk	1	200	FALSE	50	1.01584
simulation	pearson_analytic	random_walk	1	200	TRUE	50	1.02428
simulation	sctransform	random_walk	1	200	0.05	50	1.01089
simulation	sctransform	random_walk	1	200	FALSE	50	1.01256
simulation	sctransform	random_walk	1	200	TRUE	50	1.00918
simulation	rand_quantile	random_walk	1	200	0.05	50	1.08512
simulation	rand_quantile	random_walk	1	200	FALSE	50	0.0212506
simulation	rand_quantile	random_walk	1	200	TRUE	50	0.999694
simulation	dino	random_walk	1	200	FALSE	50	1.23449
simulation	normalisr_norm	random_walk	1	200	FALSE	50	0.792832
simulation	sanity_map	random_walk	1	200	FALSE	50	1.14679
simulation	sanity_dists	random_walk	1	200	FALSE	50	1.20164
simulation	glmpca	random_walk	1	200	FALSE	50	1.21762
simulation	glmpca	random_walk	1	200	0.05	50	0.721116
simulation	newwave	random_walk	1	200	TRUE	50	1.22224
simulation	raw_counts	random_walk	1	200	FALSE	50	0.489428
simulation	scaled_raw_counts	random_walk	1	200	FALSE	50	0.781477
simulation	logp1	random_walk	2	200	FALSE	50	1.1847
simulation	logp1_hvg	random_walk	2	200	FALSE	50	1.1362
simulation	logp1_zscore	random_walk	2	200	FALSE	50	1.09526
simulation	logp1_hvg_zscore	random_walk	2	200	FALSE	50	1.02613
simulation	logp_cpm	random_walk	2	200	FALSE	50	0.993998
simulation	logp1_size_normed	random_walk	2	200	FALSE	50	1.12645
simulation	acosh	random_walk	2	200	0.05	50	1.19922
simulation	acosh	random_walk	2	200	FALSE	50	1.18161
simulation	acosh	random_walk	2	200	TRUE	50	1.08546
simulation	logp_alpha	random_walk	2	200	0.05	50	1.22813
simulation	logp_alpha	random_walk	2	200	FALSE	50	0.920879
simulation	logp_alpha	random_walk	2	200	TRUE	50	1.0951
simulation	pearson	random_walk	2	200	0.05	50	0.902596
simulation	pearson	random_walk	2	200	FALSE	50	0.869018
simulation	pearson	random_walk	2	200	TRUE	50	0.951524
simulation	pearson_clip	random_walk	2	200	0.05	50	1.03347
simulation	pearson_clip	random_walk	2	200	FALSE	50	1.01703
simulation	pearson_clip	random_walk	2	200	TRUE	50	1.01928
simulation	pearson_clip_hvg	random_walk	2	200	0.05	50	0.969333
simulation	pearson_clip_hvg	random_walk	2	200	FALSE	50	0.955161
simulation	pearson_clip_hvg	random_walk	2	200	TRUE	50	0.840676
simulation	pearson_clip_zscore	random_walk	2	200	0.05	50	1.02145
simulation	pearson_clip_zscore	random_walk	2	200	FALSE	50	1.01495
simulation	pearson_clip_zscore	random_walk	2	200	TRUE	50	1.07787
simulation	pearson_clip_hvg_zscore	random_walk	2	200	0.05	50	0.990559
simulation	pearson_clip_hvg_zscore	random_walk	2	200	FALSE	50	0.984391
simulation	pearson_clip_hvg_zscore	random_walk	2	200	TRUE	50	0.865878
simulation	pearson_analytic	random_walk	2	200	0.05	50	1.03522
simulation	pearson_analytic	random_walk	2	200	FALSE	50	1.01703
simulation	pearson_analytic	random_walk	2	200	TRUE	50	1.03434
simulation	sctransform	random_walk	2	200	0.05	50	1.00146
simulation	sctransform	random_walk	2	200	FALSE	50	1.00463
simulation	sctransform	random_walk	2	200	TRUE	50	0.999643
simulation	rand_quantile	random_walk	2	200	0.05	50	1.08141
simulation	rand_quantile	random_walk	2	200	FALSE	50	0.020059
simulation	rand_quantile	random_walk	2	200	TRUE	50	1.00871
simulation	dino	random_walk	2	200	FALSE	50	1.21061
simulation	normalisr_norm	random_walk	2	200	FALSE	50	0.79486
simulation	sanity_map	random_walk	2	200	FALSE	50	1.14548
simulation	sanity_dists	random_walk	2	200	FALSE	50	1.20675
simulation	glmpca	random_walk	2	200	FALSE	50	1.20397
simulation	glmpca	random_walk	2	200	0.05	50	1.01326
simulation	newwave	random_walk	2	200	TRUE	50	1.22998
simulation	raw_counts	random_walk	2	200	FALSE	50	0.499439
simulation	scaled_raw_counts	random_walk	2	200	FALSE	50	0.706841
simulation	logp1	random_walk	3	200	FALSE	50	1.1858
simulation	logp1_hvg	random_walk	3	200	FALSE	50	1.13922
simulation	logp1_zscore	random_walk	3	200	FALSE	50	1.10165
simulation	logp1_hvg_zscore	random_walk	3	200	FALSE	50	1.04363
simulation	logp_cpm	random_walk	3	200	FALSE	50	0.993404
simulation	logp1_size_normed	random_walk	3	200	FALSE	50	1.12234
simulation	acosh	random_walk	3	200	0.05	50	1.19802
simulation	acosh	random_walk	3	200	FALSE	50	1.19781
simulation	acosh	random_walk	3	200	TRUE	50	1.08936
simulation	logp_alpha	random_walk	3	200	0.05	50	1.22906
simulation	logp_alpha	random_walk	3	200	FALSE	50	0.957809
simulation	logp_alpha	random_walk	3	200	TRUE	50	1.0986
simulation	pearson	random_walk	3	200	0.05	50	0.910681
simulation	pearson	random_walk	3	200	FALSE	50	0.874025
simulation	pearson	random_walk	3	200	TRUE	50	0.941882
simulation	pearson_clip	random_walk	3	200	0.05	50	1.0271
simulation	pearson_clip	random_walk	3	200	FALSE	50	1.01233
simulation	pearson_clip	random_walk	3	200	TRUE	50	1.00998
simulation	pearson_clip_hvg	random_walk	3	200	0.05	50	0.962605
simulation	pearson_clip_hvg	random_walk	3	200	FALSE	50	0.950541
simulation	pearson_clip_hvg	random_walk	3	200	TRUE	50	0.824008
simulation	pearson_clip_zscore	random_walk	3	200	0.05	50	1.01659
simulation	pearson_clip_zscore	random_walk	3	200	FALSE	50	1.00903
simulation	pearson_clip_zscore	random_walk	3	200	TRUE	50	1.07293
simulation	pearson_clip_hvg_zscore	random_walk	3	200	0.05	50	0.974508
simulation	pearson_clip_hvg_zscore	random_walk	3	200	FALSE	50	0.97297
simulation	pearson_clip_hvg_zscore	random_walk	3	200	TRUE	50	0.843965
simulation	pearson_analytic	random_walk	3	200	0.05	50	1.02869
simulation	pearson_analytic	random_walk	3	200	FALSE	50	1.01295
simulation	pearson_analytic	random_walk	3	200	TRUE	50	1.02442
simulation	sctransform	random_walk	3	200	0.05	50	1.01339
simulation	sctransform	random_walk	3	200	FALSE	50	1.01087
simulation	sctransform	random_walk	3	200	TRUE	50	1.01075
simulation	rand_quantile	random_walk	3	200	0.05	50	1.07591
simulation	rand_quantile	random_walk	3	200	FALSE	50	0.0205346
simulation	rand_quantile	random_walk	3	200	TRUE	50	1.00695
simulation	dino	random_walk	3	200	FALSE	50	1.22331
simulation	normalisr_norm	random_walk	3	200	FALSE	50	0.815064
simulation	sanity_map	random_walk	3	200	FALSE	50	1.14794
simulation	sanity_dists	random_walk	3	200	FALSE	50	1.20033
simulation	glmpca	random_walk	3	200	FALSE	50	1.21293
simulation	glmpca	random_walk	3	200	0.05	50	0.959505
simulation	newwave	random_walk	3	200	TRUE	50	1.23119
simulation	raw_counts	random_walk	3	200	FALSE	50	0.515915
simulation	scaled_raw_counts	random_walk	3	200	FALSE	50	0.729476
simulation	logp1	random_walk	4	200	FALSE	50	1.19855
simulation	logp1_hvg	random_walk	4	200	FALSE	50	1.133
simulation	logp1_zscore	random_walk	4	200	FALSE	50	1.1117
simulation	logp1_hvg_zscore	random_walk	4	200	FALSE	50	1.01015
simulation	logp_cpm	random_walk	4	200	FALSE	50	1.02095
simulation	logp1_size_normed	random_walk	4	200	FALSE	50	1.12653
simulation	acosh	random_walk	4	200	0.05	50	1.2201
simulation	acosh	random_walk	4	200	FALSE	50	1.22066
simulation	acosh	random_walk	4	200	TRUE	50	1.09389
simulation	logp_alpha	random_walk	4	200	0.05	50	1.25527
simulation	logp_alpha	random_walk	4	200	FALSE	50	0.99604
simulation	logp_alpha	random_walk	4	200	TRUE	50	1.09995
simulation	pearson	random_walk	4	200	0.05	50	0.9395
simulation	pearson	random_walk	4	200	FALSE	50	0.882151
simulation	pearson	random_walk	4	200	TRUE	50	0.973821
simulation	pearson_clip	random_walk	4	200	0.05	50	1.06219
simulation	pearson_clip	random_walk	4	200	FALSE	50	1.04504
simulation	pearson_clip	random_walk	4	200	TRUE	50	1.04461
simulation	pearson_clip_hvg	random_walk	4	200	0.05	50	1.00631
simulation	pearson_clip_hvg	random_walk	4	200	FALSE	50	0.991411
simulation	pearson_clip_hvg	random_walk	4	200	TRUE	50	0.859821
simulation	pearson_clip_zscore	random_walk	4	200	0.05	50	1.04097
simulation	pearson_clip_zscore	random_walk	4	200	FALSE	50	1.03417
simulation	pearson_clip_zscore	random_walk	4	200	TRUE	50	1.10058
simulation	pearson_clip_hvg_zscore	random_walk	4	200	0.05	50	1.01703
simulation	pearson_clip_hvg_zscore	random_walk	4	200	FALSE	50	1.02006
simulation	pearson_clip_hvg_zscore	random_walk	4	200	TRUE	50	0.880072
simulation	pearson_analytic	random_walk	4	200	0.05	50	1.06801
simulation	pearson_analytic	random_walk	4	200	FALSE	50	1.04554
simulation	pearson_analytic	random_walk	4	200	TRUE	50	1.06141
simulation	sctransform	random_walk	4	200	0.05	50	1.0435
simulation	sctransform	random_walk	4	200	FALSE	50	1.0444
simulation	sctransform	random_walk	4	200	TRUE	50	1.04367
simulation	rand_quantile	random_walk	4	200	0.05	50	1.10072
simulation	rand_quantile	random_walk	4	200	FALSE	50	0.0244877
simulation	rand_quantile	random_walk	4	200	TRUE	50	1.02334
simulation	dino	random_walk	4	200	FALSE	50	1.21281
simulation	normalisr_norm	random_walk	4	200	FALSE	50	0.762593
simulation	sanity_map	random_walk	4	200	FALSE	50	1.16471
simulation	sanity_dists	random_walk	4	200	FALSE	50	1.22585
simulation	glmpca	random_walk	4	200	FALSE	50	1.22575
simulation	glmpca	random_walk	4	200	0.05	50	0.119888
simulation	newwave	random_walk	4	200	TRUE	50	1.25327
simulation	raw_counts	random_walk	4	200	FALSE	50	0.489524
simulation	scaled_raw_counts	random_walk	4	200	FALSE	50	0.706004
simulation	logp1	random_walk	5	200	FALSE	50	1.1917
simulation	logp1_hvg	random_walk	5	200	FALSE	50	1.14536
simulation	logp1_zscore	random_walk	5	200	FALSE	50	1.10636
simulation	logp1_hvg_zscore	random_walk	5	200	FALSE	50	1.03644
simulation	logp_cpm	random_walk	5	200	FALSE	50	1.00567
simulation	logp1_size_normed	random_walk	5	200	FALSE	50	1.13107
simulation	acosh	random_walk	5	200	0.05	50	1.20757
simulation	acosh	random_walk	5	200	FALSE	50	1.20543
simulation	acosh	random_walk	5	200	TRUE	50	1.09593
simulation	logp_alpha	random_walk	5	200	0.05	50	1.23575
simulation	logp_alpha	random_walk	5	200	FALSE	50	0.978063
simulation	logp_alpha	random_walk	5	200	TRUE	50	1.10405
simulation	pearson	random_walk	5	200	0.05	50	0.930496
simulation	pearson	random_walk	5	200	FALSE	50	0.908013
simulation	pearson	random_walk	5	200	TRUE	50	0.959033
simulation	pearson_clip	random_walk	5	200	0.05	50	1.04779
simulation	pearson_clip	random_walk	5	200	FALSE	50	1.0364
simulation	pearson_clip	random_walk	5	200	TRUE	50	1.03306
simulation	pearson_clip_hvg	random_walk	5	200	0.05	50	0.985545
simulation	pearson_clip_hvg	random_walk	5	200	FALSE	50	0.98026
simulation	pearson_clip_hvg	random_walk	5	200	TRUE	50	0.855511
simulation	pearson_clip_zscore	random_walk	5	200	0.05	50	1.03047
simulation	pearson_clip_zscore	random_walk	5	200	FALSE	50	1.02391
simulation	pearson_clip_zscore	random_walk	5	200	TRUE	50	1.0854
simulation	pearson_clip_hvg_zscore	random_walk	5	200	0.05	50	1.00622
simulation	pearson_clip_hvg_zscore	random_walk	5	200	FALSE	50	1.00649
simulation	pearson_clip_hvg_zscore	random_walk	5	200	TRUE	50	0.872652
simulation	pearson_analytic	random_walk	5	200	0.05	50	1.0483
simulation	pearson_analytic	random_walk	5	200	FALSE	50	1.03641
simulation	pearson_analytic	random_walk	5	200	TRUE	50	1.04428
simulation	sctransform	random_walk	5	200	0.05	50	1.01273
simulation	sctransform	random_walk	5	200	FALSE	50	1.01159
simulation	sctransform	random_walk	5	200	TRUE	50	1.01634
simulation	rand_quantile	random_walk	5	200	0.05	50	1.08802
simulation	rand_quantile	random_walk	5	200	FALSE	50	0.0178097
simulation	rand_quantile	random_walk	5	200	TRUE	50	1.01381
simulation	dino	random_walk	5	200	FALSE	50	1.2229
simulation	normalisr_norm	random_walk	5	200	FALSE	50	0.850683
simulation	sanity_map	random_walk	5	200	FALSE	50	1.15854
simulation	sanity_dists	random_walk	5	200	FALSE	50	1.20687
simulation	glmpca	random_walk	5	200	FALSE	50	1.21827
simulation	glmpca	random_walk	5	200	0.05	50	0.326921
simulation	newwave	random_walk	5	200	TRUE	50	1.23475
simulation	raw_counts	random_walk	5	200	FALSE	50	0.526094
simulation	scaled_raw_counts	random_walk	5	200	FALSE	50	0.76105
simulation	logp1	scDesign2	1	50	FALSE	50	1.10122
simulation	logp1_hvg	scDesign2	1	50	FALSE	50	1.04011
simulation	logp1_zscore	scDesign2	1	50	FALSE	50	1.19371
simulation	logp1_hvg_zscore	scDesign2	1	50	FALSE	50	1.04171
simulation	logp_cpm	scDesign2	1	50	FALSE	50	1.13638
simulation	logp1_size_normed	scDesign2	1	50	FALSE	50	1.04095
simulation	acosh	scDesign2	1	50	0.05	50	1.09665
simulation	acosh	scDesign2	1	50	FALSE	50	1.0583
simulation	acosh	scDesign2	1	50	TRUE	50	1.11023
simulation	logp_alpha	scDesign2	1	50	0.05	50	1.04288
simulation	logp_alpha	scDesign2	1	50	FALSE	50	0.887444
simulation	logp_alpha	scDesign2	1	50	TRUE	50	1.09543
simulation	pearson	scDesign2	1	50	0.05	50	1.05826
simulation	pearson	scDesign2	1	50	FALSE	50	0.974864
simulation	pearson	scDesign2	1	50	TRUE	50	1.10444
simulation	pearson_clip	scDesign2	1	50	0.05	50	1.03928
simulation	pearson_clip	scDesign2	1	50	FALSE	50	0.972181
simulation	pearson_clip	scDesign2	1	50	TRUE	50	1.0899
simulation	pearson_clip_hvg	scDesign2	1	50	0.05	50	0.941966
simulation	pearson_clip_hvg	scDesign2	1	50	FALSE	50	0.89176
simulation	pearson_clip_hvg	scDesign2	1	50	TRUE	50	0.957346
simulation	pearson_clip_zscore	scDesign2	1	50	0.05	50	1.0899
simulation	pearson_clip_zscore	scDesign2	1	50	FALSE	50	1.07305
simulation	pearson_clip_zscore	scDesign2	1	50	TRUE	50	1.10436
simulation	pearson_clip_hvg_zscore	scDesign2	1	50	0.05	50	0.948629
simulation	pearson_clip_hvg_zscore	scDesign2	1	50	FALSE	50	0.916067
simulation	pearson_clip_hvg_zscore	scDesign2	1	50	TRUE	50	0.947288
simulation	pearson_analytic	scDesign2	1	50	0.05	50	1.03433
simulation	pearson_analytic	scDesign2	1	50	FALSE	50	0.972056
simulation	pearson_analytic	scDesign2	1	50	TRUE	50	1.00152
simulation	sctransform	scDesign2	1	50	0.05	50	0.981904
simulation	sctransform	scDesign2	1	50	FALSE	50	0.983706
simulation	sctransform	scDesign2	1	50	TRUE	50	0.981443
simulation	rand_quantile	scDesign2	1	50	0.05	50	0.927801
simulation	rand_quantile	scDesign2	1	50	FALSE	50	0.530304
simulation	rand_quantile	scDesign2	1	50	TRUE	50	0.950096
simulation	dino	scDesign2	1	50	FALSE	50	1.02729
simulation	normalisr_norm	scDesign2	1	50	FALSE	50	0.906889
simulation	sanity_map	scDesign2	1	50	FALSE	50	1.02255
simulation	sanity_dists	scDesign2	1	50	FALSE	50	0.932369
simulation	glmpca	scDesign2	1	50	FALSE	50	1.09665
simulation	glmpca	scDesign2	1	50	0.05	50	1.11345
simulation	newwave	scDesign2	1	50	TRUE	50	1.0788
simulation	raw_counts	scDesign2	1	50	FALSE	50	0.683184
simulation	scaled_raw_counts	scDesign2	1	50	FALSE	50	0.821355
simulation	logp1	scDesign2	2	50	FALSE	50	1.11696
simulation	logp1_hvg	scDesign2	2	50	FALSE	50	1.03918
simulation	logp1_zscore	scDesign2	2	50	FALSE	50	1.22699
simulation	logp1_hvg_zscore	scDesign2	2	50	FALSE	50	1.0301
simulation	logp_cpm	scDesign2	2	50	FALSE	50	1.11489
simulation	logp1_size_normed	scDesign2	2	50	FALSE	50	1.06858
simulation	acosh	scDesign2	2	50	0.05	50	1.11645
simulation	acosh	scDesign2	2	50	FALSE	50	1.0762
simulation	acosh	scDesign2	2	50	TRUE	50	1.12129
simulation	logp_alpha	scDesign2	2	50	0.05	50	1.07569
simulation	logp_alpha	scDesign2	2	50	FALSE	50	0.887213
simulation	logp_alpha	scDesign2	2	50	TRUE	50	1.11233
simulation	pearson	scDesign2	2	50	0.05	50	1.05735
simulation	pearson	scDesign2	2	50	FALSE	50	0.98425
simulation	pearson	scDesign2	2	50	TRUE	50	1.08301
simulation	pearson_clip	scDesign2	2	50	0.05	50	1.05937
simulation	pearson_clip	scDesign2	2	50	FALSE	50	0.986017
simulation	pearson_clip	scDesign2	2	50	TRUE	50	1.09428
simulation	pearson_clip_hvg	scDesign2	2	50	0.05	50	0.895541
simulation	pearson_clip_hvg	scDesign2	2	50	FALSE	50	0.863196
simulation	pearson_clip_hvg	scDesign2	2	50	TRUE	50	0.892892
simulation	pearson_clip_zscore	scDesign2	2	50	0.05	50	1.12011
simulation	pearson_clip_zscore	scDesign2	2	50	FALSE	50	1.0979
simulation	pearson_clip_zscore	scDesign2	2	50	TRUE	50	1.14568
simulation	pearson_clip_hvg_zscore	scDesign2	2	50	0.05	50	0.904585
simulation	pearson_clip_hvg_zscore	scDesign2	2	50	FALSE	50	0.927803
simulation	pearson_clip_hvg_zscore	scDesign2	2	50	TRUE	50	0.928812
simulation	pearson_analytic	scDesign2	2	50	0.05	50	1.05975
simulation	pearson_analytic	scDesign2	2	50	FALSE	50	0.988036
simulation	pearson_analytic	scDesign2	2	50	TRUE	50	1.01929
simulation	sctransform	scDesign2	2	50	0.05	50	0.97079
simulation	sctransform	scDesign2	2	50	FALSE	50	0.967047
simulation	sctransform	scDesign2	2	50	TRUE	50	0.968687
simulation	rand_quantile	scDesign2	2	50	0.05	50	0.971127
simulation	rand_quantile	scDesign2	2	50	FALSE	50	0.532252
simulation	rand_quantile	scDesign2	2	50	TRUE	50	0.963051
simulation	dino	scDesign2	2	50	FALSE	50	1.0476
simulation	normalisr_norm	scDesign2	2	50	FALSE	50	0.912282
simulation	sanity_map	scDesign2	2	50	FALSE	50	1.02097
simulation	sanity_dists	scDesign2	2	50	FALSE	50	0.961032
simulation	glmpca	scDesign2	2	50	FALSE	50	1.10678
simulation	glmpca	scDesign2	2	50	0.05	50	0.886204
simulation	newwave	scDesign2	2	50	TRUE	50	1.07351
simulation	raw_counts	scDesign2	2	50	FALSE	50	0.703991
simulation	scaled_raw_counts	scDesign2	2	50	FALSE	50	0.820923
simulation	logp1	scDesign2	3	50	FALSE	50	1.11132
simulation	logp1_hvg	scDesign2	3	50	FALSE	50	1.05097
simulation	logp1_zscore	scDesign2	3	50	FALSE	50	1.21223
simulation	logp1_hvg_zscore	scDesign2	3	50	FALSE	50	1.04202
simulation	logp_cpm	scDesign2	3	50	FALSE	50	1.08568
simulation	logp1_size_normed	scDesign2	3	50	FALSE	50	1.01299
simulation	acosh	scDesign2	3	50	0.05	50	1.12992
simulation	acosh	scDesign2	3	50	FALSE	50	1.0939
simulation	acosh	scDesign2	3	50	TRUE	50	1.11144
simulation	logp_alpha	scDesign2	3	50	0.05	50	1.09178
simulation	logp_alpha	scDesign2	3	50	FALSE	50	0.90687
simulation	logp_alpha	scDesign2	3	50	TRUE	50	1.11861
simulation	pearson	scDesign2	3	50	0.05	50	1.03431
simulation	pearson	scDesign2	3	50	FALSE	50	0.968111
simulation	pearson	scDesign2	3	50	TRUE	50	1.06707
simulation	pearson_clip	scDesign2	3	50	0.05	50	1.03541
simulation	pearson_clip	scDesign2	3	50	FALSE	50	0.978748
simulation	pearson_clip	scDesign2	3	50	TRUE	50	1.06567
simulation	pearson_clip_hvg	scDesign2	3	50	0.05	50	0.891104
simulation	pearson_clip_hvg	scDesign2	3	50	FALSE	50	0.861226
simulation	pearson_clip_hvg	scDesign2	3	50	TRUE	50	0.891698
simulation	pearson_clip_zscore	scDesign2	3	50	0.05	50	1.11026
simulation	pearson_clip_zscore	scDesign2	3	50	FALSE	50	1.10038
simulation	pearson_clip_zscore	scDesign2	3	50	TRUE	50	1.12454
simulation	pearson_clip_hvg_zscore	scDesign2	3	50	0.05	50	0.921534
simulation	pearson_clip_hvg_zscore	scDesign2	3	50	FALSE	50	0.926408
simulation	pearson_clip_hvg_zscore	scDesign2	3	50	TRUE	50	0.902674
simulation	pearson_analytic	scDesign2	3	50	0.05	50	1.02066
simulation	pearson_analytic	scDesign2	3	50	FALSE	50	0.980062
simulation	pearson_analytic	scDesign2	3	50	TRUE	50	0.993243
simulation	sctransform	scDesign2	3	50	0.05	50	0.971586
simulation	sctransform	scDesign2	3	50	FALSE	50	0.969467
simulation	sctransform	scDesign2	3	50	TRUE	50	0.973535
simulation	rand_quantile	scDesign2	3	50	0.05	50	0.962262
simulation	rand_quantile	scDesign2	3	50	FALSE	50	0.53629
simulation	rand_quantile	scDesign2	3	50	TRUE	50	0.965695
simulation	dino	scDesign2	3	50	FALSE	50	1.05826
simulation	normalisr_norm	scDesign2	3	50	FALSE	50	0.903903
simulation	sanity_map	scDesign2	3	50	FALSE	50	1.05948
simulation	sanity_dists	scDesign2	3	50	FALSE	50	0.971543
simulation	glmpca	scDesign2	3	50	FALSE	50	1.14645
simulation	glmpca	scDesign2	3	50	0.05	50	1.02829
simulation	newwave	scDesign2	3	50	TRUE	50	1.07635
simulation	raw_counts	scDesign2	3	50	FALSE	50	0.698821
simulation	scaled_raw_counts	scDesign2	3	50	FALSE	50	0.837238
simulation	logp1	scDesign2	4	50	FALSE	50	1.08498
simulation	logp1_hvg	scDesign2	4	50	FALSE	50	1.05889
simulation	logp1_zscore	scDesign2	4	50	FALSE	50	1.22331
simulation	logp1_hvg_zscore	scDesign2	4	50	FALSE	50	1.0326
simulation	logp_cpm	scDesign2	4	50	FALSE	50	1.10387
simulation	logp1_size_normed	scDesign2	4	50	FALSE	50	1.03602
simulation	acosh	scDesign2	4	50	0.05	50	1.08544
simulation	acosh	scDesign2	4	50	FALSE	50	1.07336
simulation	acosh	scDesign2	4	50	TRUE	50	1.08928
simulation	logp_alpha	scDesign2	4	50	0.05	50	1.07875
simulation	logp_alpha	scDesign2	4	50	FALSE	50	0.880055
simulation	logp_alpha	scDesign2	4	50	TRUE	50	1.08351
simulation	pearson	scDesign2	4	50	0.05	50	1.0313
simulation	pearson	scDesign2	4	50	FALSE	50	0.95434
simulation	pearson	scDesign2	4	50	TRUE	50	1.07507
simulation	pearson_clip	scDesign2	4	50	0.05	50	1.03665
simulation	pearson_clip	scDesign2	4	50	FALSE	50	0.970016
simulation	pearson_clip	scDesign2	4	50	TRUE	50	1.08473
simulation	pearson_clip_hvg	scDesign2	4	50	0.05	50	0.889084
simulation	pearson_clip_hvg	scDesign2	4	50	FALSE	50	0.844898
simulation	pearson_clip_hvg	scDesign2	4	50	TRUE	50	0.882563
simulation	pearson_clip_zscore	scDesign2	4	50	0.05	50	1.1249
simulation	pearson_clip_zscore	scDesign2	4	50	FALSE	50	1.11641
simulation	pearson_clip_zscore	scDesign2	4	50	TRUE	50	1.13865
simulation	pearson_clip_hvg_zscore	scDesign2	4	50	0.05	50	0.977165
simulation	pearson_clip_hvg_zscore	scDesign2	4	50	FALSE	50	0.925872
simulation	pearson_clip_hvg_zscore	scDesign2	4	50	TRUE	50	0.965669
simulation	pearson_analytic	scDesign2	4	50	0.05	50	1.03109
simulation	pearson_analytic	scDesign2	4	50	FALSE	50	0.969264
simulation	pearson_analytic	scDesign2	4	50	TRUE	50	0.987616
simulation	sctransform	scDesign2	4	50	0.05	50	0.953128
simulation	sctransform	scDesign2	4	50	FALSE	50	0.952166
simulation	sctransform	scDesign2	4	50	TRUE	50	0.951915
simulation	rand_quantile	scDesign2	4	50	0.05	50	0.973737
simulation	rand_quantile	scDesign2	4	50	FALSE	50	0.528986
simulation	rand_quantile	scDesign2	4	50	TRUE	50	0.962826
simulation	dino	scDesign2	4	50	FALSE	50	1.06671
simulation	normalisr_norm	scDesign2	4	50	FALSE	50	0.937242
simulation	sanity_map	scDesign2	4	50	FALSE	50	1.02424
simulation	sanity_dists	scDesign2	4	50	FALSE	50	0.949156
simulation	glmpca	scDesign2	4	50	FALSE	50	1.17185
simulation	glmpca	scDesign2	4	50	0.05	50	1.12724
simulation	newwave	scDesign2	4	50	TRUE	50	1.05734
simulation	raw_counts	scDesign2	4	50	FALSE	50	0.701761
simulation	scaled_raw_counts	scDesign2	4	50	FALSE	50	0.806354
simulation	logp1	scDesign2	5	50	FALSE	50	1.09457
simulation	logp1_hvg	scDesign2	5	50	FALSE	50	1.0602
simulation	logp1_zscore	scDesign2	5	50	FALSE	50	1.20513
simulation	logp1_hvg_zscore	scDesign2	5	50	FALSE	50	1.04842
simulation	logp_cpm	scDesign2	5	50	FALSE	50	1.10067
simulation	logp1_size_normed	scDesign2	5	50	FALSE	50	1.02868
simulation	acosh	scDesign2	5	50	0.05	50	1.09799
simulation	acosh	scDesign2	5	50	FALSE	50	1.06509
simulation	acosh	scDesign2	5	50	TRUE	50	1.10331
simulation	logp_alpha	scDesign2	5	50	0.05	50	1.07059
simulation	logp_alpha	scDesign2	5	50	FALSE	50	0.870192
simulation	logp_alpha	scDesign2	5	50	TRUE	50	1.09743
simulation	pearson	scDesign2	5	50	0.05	50	1.055
simulation	pearson	scDesign2	5	50	FALSE	50	0.987467
simulation	pearson	scDesign2	5	50	TRUE	50	1.09037
simulation	pearson_clip	scDesign2	5	50	0.05	50	1.03336
simulation	pearson_clip	scDesign2	5	50	FALSE	50	0.976254
simulation	pearson_clip	scDesign2	5	50	TRUE	50	1.08504
simulation	pearson_clip_hvg	scDesign2	5	50	0.05	50	0.926123
simulation	pearson_clip_hvg	scDesign2	5	50	FALSE	50	0.865862
simulation	pearson_clip_hvg	scDesign2	5	50	TRUE	50	0.953786
simulation	pearson_clip_zscore	scDesign2	5	50	0.05	50	1.10816
simulation	pearson_clip_zscore	scDesign2	5	50	FALSE	50	1.08595
simulation	pearson_clip_zscore	scDesign2	5	50	TRUE	50	1.13392
simulation	pearson_clip_hvg_zscore	scDesign2	5	50	0.05	50	0.945907
simulation	pearson_clip_hvg_zscore	scDesign2	5	50	FALSE	50	0.922097
simulation	pearson_clip_hvg_zscore	scDesign2	5	50	TRUE	50	0.956167
simulation	pearson_analytic	scDesign2	5	50	0.05	50	1.02682
simulation	pearson_analytic	scDesign2	5	50	FALSE	50	0.976254
simulation	pearson_analytic	scDesign2	5	50	TRUE	50	1.00076
simulation	sctransform	scDesign2	5	50	0.05	50	0.951276
simulation	sctransform	scDesign2	5	50	FALSE	50	0.948332
simulation	sctransform	scDesign2	5	50	TRUE	50	0.952401
simulation	rand_quantile	scDesign2	5	50	0.05	50	1.00487
simulation	rand_quantile	scDesign2	5	50	FALSE	50	0.547804
simulation	rand_quantile	scDesign2	5	50	TRUE	50	1.00496
simulation	dino	scDesign2	5	50	FALSE	50	1.03448
simulation	normalisr_norm	scDesign2	5	50	FALSE	50	0.943526
simulation	sanity_map	scDesign2	5	50	FALSE	50	1.01474
simulation	sanity_dists	scDesign2	5	50	FALSE	50	0.923093
simulation	glmpca	scDesign2	5	50	FALSE	50	1.16609
simulation	glmpca	scDesign2	5	50	0.05	50	0.957077
simulation	newwave	scDesign2	5	50	TRUE	50	1.06924
simulation	raw_counts	scDesign2	5	50	FALSE	50	0.70863
simulation	scaled_raw_counts	scDesign2	5	50	FALSE	50	0.801922
consistency	logp1	GSE142647	1	50	FALSE	50	1.27164
consistency	logp1_hvg	GSE142647	1	50	FALSE	50	1.08167
consistency	logp1_zscore	GSE142647	1	50	FALSE	50	1.12942
consistency	logp1_hvg_zscore	GSE142647	1	50	FALSE	50	1.08023
consistency	logp_cpm	GSE142647	1	50	FALSE	50	0.99708
consistency	logp1_size_normed	GSE142647	1	50	FALSE	50	1.29578
consistency	acosh	GSE142647	1	50	0.05	50	1.28696
consistency	acosh	GSE142647	1	50	FALSE	50	1.02555
consistency	acosh	GSE142647	1	50	TRUE	50	1.27098
consistency	logp_alpha	GSE142647	1	50	0.05	50	1.28426
consistency	logp_alpha	GSE142647	1	50	FALSE	50	0.601952
consistency	logp_alpha	GSE142647	1	50	TRUE	50	1.29691
consistency	pearson	GSE142647	1	50	0.05	50	1.13532
consistency	pearson	GSE142647	1	50	FALSE	50	0.924885
consistency	pearson	GSE142647	1	50	TRUE	50	1.12524
consistency	pearson_clip	GSE142647	1	50	0.05	50	1.13623
consistency	pearson_clip	GSE142647	1	50	FALSE	50	0.958252
consistency	pearson_clip	GSE142647	1	50	TRUE	50	1.12072
consistency	pearson_clip_hvg	GSE142647	1	50	0.05	50	0.910854
consistency	pearson_clip_hvg	GSE142647	1	50	FALSE	50	0.821394
consistency	pearson_clip_hvg	GSE142647	1	50	TRUE	50	0.790225
consistency	pearson_clip_zscore	GSE142647	1	50	0.05	50	1.13052
consistency	pearson_clip_zscore	GSE142647	1	50	FALSE	50	1.14489
consistency	pearson_clip_zscore	GSE142647	1	50	TRUE	50	1.1216
consistency	pearson_clip_hvg_zscore	GSE142647	1	50	0.05	50	1.01912
consistency	pearson_clip_hvg_zscore	GSE142647	1	50	FALSE	50	1.15757
consistency	pearson_clip_hvg_zscore	GSE142647	1	50	TRUE	50	0.866344
consistency	pearson_analytic	GSE142647	1	50	0.05	50	1.13667
consistency	pearson_analytic	GSE142647	1	50	FALSE	50	0.958252
consistency	pearson_analytic	GSE142647	1	50	TRUE	50	1.12421
consistency	sctransform	GSE142647	1	50	0.05	50	1.06454
consistency	sctransform	GSE142647	1	50	FALSE	50	1.06454
consistency	sctransform	GSE142647	1	50	TRUE	50	1.06454
consistency	rand_quantile	GSE142647	1	50	0.05	50	1.05173
consistency	rand_quantile	GSE142647	1	50	FALSE	50	0.0658233
consistency	rand_quantile	GSE142647	1	50	TRUE	50	0.941207
consistency	dino	GSE142647	1	50	FALSE	50	1.23429
consistency	normalisr_norm	GSE142647	1	50	FALSE	50	0.884675
consistency	sanity_map	GSE142647	1	50	FALSE	50	0.9284
consistency	sanity_dists	GSE142647	1	50	FALSE	50	1.03855
consistency	glmpca	GSE142647	1	50	FALSE	50	0.830026
consistency	glmpca	GSE142647	1	50	0.05	50	0.820359
consistency	newwave	GSE142647	1	50	TRUE	50	0.812982
consistency	raw_counts	GSE142647	1	50	FALSE	50	0.633184
consistency	scaled_raw_counts	GSE142647	1	50	FALSE	50	0.360443
consistency	logp1	GSE142647	2	50	FALSE	50	1.23084
consistency	logp1_hvg	GSE142647	2	50	FALSE	50	1.04786
consistency	logp1_zscore	GSE142647	2	50	FALSE	50	1.10138
consistency	logp1_hvg_zscore	GSE142647	2	50	FALSE	50	1.04635
consistency	logp_cpm	GSE142647	2	50	FALSE	50	0.979642
consistency	logp1_size_normed	GSE142647	2	50	FALSE	50	1.26479
consistency	acosh	GSE142647	2	50	0.05	50	1.24503
consistency	acosh	GSE142647	2	50	FALSE	50	0.967904
consistency	acosh	GSE142647	2	50	TRUE	50	1.23099
consistency	logp_alpha	GSE142647	2	50	0.05	50	1.23996
consistency	logp_alpha	GSE142647	2	50	FALSE	50	0.542549
consistency	logp_alpha	GSE142647	2	50	TRUE	50	1.25277
consistency	pearson	GSE142647	2	50	0.05	50	1.09892
consistency	pearson	GSE142647	2	50	FALSE	50	0.884234
consistency	pearson	GSE142647	2	50	TRUE	50	1.09204
consistency	pearson_clip	GSE142647	2	50	0.05	50	1.0964
consistency	pearson_clip	GSE142647	2	50	FALSE	50	0.911489
consistency	pearson_clip	GSE142647	2	50	TRUE	50	1.08267
consistency	pearson_clip_hvg	GSE142647	2	50	0.05	50	0.886508
consistency	pearson_clip_hvg	GSE142647	2	50	FALSE	50	0.772664
consistency	pearson_clip_hvg	GSE142647	2	50	TRUE	50	0.776781
consistency	pearson_clip_zscore	GSE142647	2	50	0.05	50	1.0996
consistency	pearson_clip_zscore	GSE142647	2	50	FALSE	50	1.11327
consistency	pearson_clip_zscore	GSE142647	2	50	TRUE	50	1.09324
consistency	pearson_clip_hvg_zscore	GSE142647	2	50	0.05	50	0.97451
consistency	pearson_clip_hvg_zscore	GSE142647	2	50	FALSE	50	1.13494
consistency	pearson_clip_hvg_zscore	GSE142647	2	50	TRUE	50	0.841585
consistency	pearson_analytic	GSE142647	2	50	0.05	50	1.09656
consistency	pearson_analytic	GSE142647	2	50	FALSE	50	0.911489
consistency	pearson_analytic	GSE142647	2	50	TRUE	50	1.09229
consistency	sctransform	GSE142647	2	50	0.05	50	1.03215
consistency	sctransform	GSE142647	2	50	FALSE	50	1.03215
consistency	sctransform	GSE142647	2	50	TRUE	50	1.03215
consistency	rand_quantile	GSE142647	2	50	0.05	50	1.02659
consistency	rand_quantile	GSE142647	2	50	FALSE	50	1.83748
consistency	rand_quantile	GSE142647	2	50	TRUE	50	0.901533
consistency	dino	GSE142647	2	50	FALSE	50	1.19006
consistency	normalisr_norm	GSE142647	2	50	FALSE	50	0.828987
consistency	sanity_map	GSE142647	2	50	FALSE	50	0.909953
consistency	sanity_dists	GSE142647	2	50	FALSE	50	0.994882
consistency	glmpca	GSE142647	2	50	FALSE	50	0.799827
consistency	glmpca	GSE142647	2	50	0.05	50	0.690377
consistency	newwave	GSE142647	2	50	TRUE	50	0.799427
consistency	raw_counts	GSE142647	2	50	FALSE	50	0.521562
consistency	scaled_raw_counts	GSE142647	2	50	FALSE	50	0.293597
consistency	logp1	GSE142647	3	50	FALSE	50	1.22918
consistency	logp1_hvg	GSE142647	3	50	FALSE	50	1.05339
consistency	logp1_zscore	GSE142647	3	50	FALSE	50	1.0992
consistency	logp1_hvg_zscore	GSE142647	3	50	FALSE	50	1.04835
consistency	logp_cpm	GSE142647	3	50	FALSE	50	0.964114
consistency	logp1_size_normed	GSE142647	3	50	FALSE	50	1.25464
consistency	acosh	GSE142647	3	50	0.05	50	1.24603
consistency	acosh	GSE142647	3	50	FALSE	50	0.989782
consistency	acosh	GSE142647	3	50	TRUE	50	1.22787
consistency	logp_alpha	GSE142647	3	50	0.05	50	1.24768
consistency	logp_alpha	GSE142647	3	50	FALSE	50	0.563013
consistency	logp_alpha	GSE142647	3	50	TRUE	50	1.25983
consistency	pearson	GSE142647	3	50	0.05	50	1.10909
consistency	pearson	GSE142647	3	50	FALSE	50	0.897488
consistency	pearson	GSE142647	3	50	TRUE	50	1.10027
consistency	pearson_clip	GSE142647	3	50	0.05	50	1.10863
consistency	pearson_clip	GSE142647	3	50	FALSE	50	0.919645
consistency	pearson_clip	GSE142647	3	50	TRUE	50	1.08665
consistency	pearson_clip_hvg	GSE142647	3	50	0.05	50	0.9035
consistency	pearson_clip_hvg	GSE142647	3	50	FALSE	50	0.787278
consistency	pearson_clip_hvg	GSE142647	3	50	TRUE	50	0.78038
consistency	pearson_clip_zscore	GSE142647	3	50	0.05	50	1.09938
consistency	pearson_clip_zscore	GSE142647	3	50	FALSE	50	1.1108
consistency	pearson_clip_zscore	GSE142647	3	50	TRUE	50	1.09056
consistency	pearson_clip_hvg_zscore	GSE142647	3	50	0.05	50	0.98908
consistency	pearson_clip_hvg_zscore	GSE142647	3	50	FALSE	50	1.13393
consistency	pearson_clip_hvg_zscore	GSE142647	3	50	TRUE	50	0.832814
consistency	pearson_analytic	GSE142647	3	50	0.05	50	1.10686
consistency	pearson_analytic	GSE142647	3	50	FALSE	50	0.919645
consistency	pearson_analytic	GSE142647	3	50	TRUE	50	1.09847
consistency	sctransform	GSE142647	3	50	0.05	50	1.03037
consistency	sctransform	GSE142647	3	50	FALSE	50	1.03037
consistency	sctransform	GSE142647	3	50	TRUE	50	1.03037
consistency	rand_quantile	GSE142647	3	50	0.05	50	1.0171
consistency	rand_quantile	GSE142647	3	50	FALSE	50	1.82513
consistency	rand_quantile	GSE142647	3	50	TRUE	50	0.909513
consistency	dino	GSE142647	3	50	FALSE	50	1.18868
consistency	normalisr_norm	GSE142647	3	50	FALSE	50	0.852195
consistency	sanity_map	GSE142647	3	50	FALSE	50	0.908689
consistency	sanity_dists	GSE142647	3	50	FALSE	50	1.01435
consistency	glmpca	GSE142647	3	50	FALSE	50	0.796922
consistency	glmpca	GSE142647	3	50	0.05	50	0.51537
consistency	newwave	GSE142647	3	50	TRUE	50	0.773391
consistency	raw_counts	GSE142647	3	50	FALSE	50	0.542137
consistency	scaled_raw_counts	GSE142647	3	50	FALSE	50	0.307861
consistency	logp1	GSE142647	4	50	FALSE	50	1.28846
consistency	logp1_hvg	GSE142647	4	50	FALSE	50	1.08429
consistency	logp1_zscore	GSE142647	4	50	FALSE	50	1.1378
consistency	logp1_hvg_zscore	GSE142647	4	50	FALSE	50	1.08022
consistency	logp_cpm	GSE142647	4	50	FALSE	50	1.00394
consistency	logp1_size_normed	GSE142647	4	50	FALSE	50	1.30904
consistency	acosh	GSE142647	4	50	0.05	50	1.29702
consistency	acosh	GSE142647	4	50	FALSE	50	1.02266
consistency	acosh	GSE142647	4	50	TRUE	50	1.28262
consistency	logp_alpha	GSE142647	4	50	0.05	50	1.2901
consistency	logp_alpha	GSE142647	4	50	FALSE	50	0.597425
consistency	logp_alpha	GSE142647	4	50	TRUE	50	1.30661
consistency	pearson	GSE142647	4	50	0.05	50	1.14172
consistency	pearson	GSE142647	4	50	FALSE	50	0.93183
consistency	pearson	GSE142647	4	50	TRUE	50	1.13114
consistency	pearson_clip	GSE142647	4	50	0.05	50	1.14917
consistency	pearson_clip	GSE142647	4	50	FALSE	50	0.956866
consistency	pearson_clip	GSE142647	4	50	TRUE	50	1.12732
consistency	pearson_clip_hvg	GSE142647	4	50	0.05	50	0.921095
consistency	pearson_clip_hvg	GSE142647	4	50	FALSE	50	0.814984
consistency	pearson_clip_hvg	GSE142647	4	50	TRUE	50	0.78878
consistency	pearson_clip_zscore	GSE142647	4	50	0.05	50	1.14535
consistency	pearson_clip_zscore	GSE142647	4	50	FALSE	50	1.16044
consistency	pearson_clip_zscore	GSE142647	4	50	TRUE	50	1.13695
consistency	pearson_clip_hvg_zscore	GSE142647	4	50	0.05	50	1.01366
consistency	pearson_clip_hvg_zscore	GSE142647	4	50	FALSE	50	1.1546
consistency	pearson_clip_hvg_zscore	GSE142647	4	50	TRUE	50	0.860983
consistency	pearson_analytic	GSE142647	4	50	0.05	50	1.14967
consistency	pearson_analytic	GSE142647	4	50	FALSE	50	0.956866
consistency	pearson_analytic	GSE142647	4	50	TRUE	50	1.13941
consistency	sctransform	GSE142647	4	50	0.05	50	1.06531
consistency	sctransform	GSE142647	4	50	FALSE	50	1.06531
consistency	sctransform	GSE142647	4	50	TRUE	50	1.06531
consistency	rand_quantile	GSE142647	4	50	0.05	50	1.0512
consistency	rand_quantile	GSE142647	4	50	FALSE	50	0.0704989
consistency	rand_quantile	GSE142647	4	50	TRUE	50	0.94007
consistency	dino	GSE142647	4	50	FALSE	50	1.23182
consistency	normalisr_norm	GSE142647	4	50	FALSE	50	0.882799
consistency	sanity_map	GSE142647	4	50	FALSE	50	0.942501
consistency	sanity_dists	GSE142647	4	50	FALSE	50	1.03684
consistency	glmpca	GSE142647	4	50	FALSE	50	0.785086
consistency	glmpca	GSE142647	4	50	0.05	50	0.768953
consistency	newwave	GSE142647	4	50	TRUE	50	0.810501
consistency	raw_counts	GSE142647	4	50	FALSE	50	0.56838
consistency	scaled_raw_counts	GSE142647	4	50	FALSE	50	0.334404
consistency	logp1	GSE142647	5	50	FALSE	50	1.2747
consistency	logp1_hvg	GSE142647	5	50	FALSE	50	1.08683
consistency	logp1_zscore	GSE142647	5	50	FALSE	50	1.13962
consistency	logp1_hvg_zscore	GSE142647	5	50	FALSE	50	1.08607
consistency	logp_cpm	GSE142647	5	50	FALSE	50	1.00145
consistency	logp1_size_normed	GSE142647	5	50	FALSE	50	1.30294
consistency	acosh	GSE142647	5	50	0.05	50	1.28492
consistency	acosh	GSE142647	5	50	FALSE	50	1.0325
consistency	acosh	GSE142647	5	50	TRUE	50	1.27034
consistency	logp_alpha	GSE142647	5	50	0.05	50	1.28205
consistency	logp_alpha	GSE142647	5	50	FALSE	50	0.614709
consistency	logp_alpha	GSE142647	5	50	TRUE	50	1.30035
consistency	pearson	GSE142647	5	50	0.05	50	1.13441
consistency	pearson	GSE142647	5	50	FALSE	50	0.934842
consistency	pearson	GSE142647	5	50	TRUE	50	1.13378
consistency	pearson_clip	GSE142647	5	50	0.05	50	1.14195
consistency	pearson_clip	GSE142647	5	50	FALSE	50	0.959169
consistency	pearson_clip	GSE142647	5	50	TRUE	50	1.12697
consistency	pearson_clip_hvg	GSE142647	5	50	0.05	50	0.915122
consistency	pearson_clip_hvg	GSE142647	5	50	FALSE	50	0.835704
consistency	pearson_clip_hvg	GSE142647	5	50	TRUE	50	0.800712
consistency	pearson_clip_zscore	GSE142647	5	50	0.05	50	1.14584
consistency	pearson_clip_zscore	GSE142647	5	50	FALSE	50	1.1571
consistency	pearson_clip_zscore	GSE142647	5	50	TRUE	50	1.13703
consistency	pearson_clip_hvg_zscore	GSE142647	5	50	0.05	50	1.02603
consistency	pearson_clip_hvg_zscore	GSE142647	5	50	FALSE	50	1.16653
consistency	pearson_clip_hvg_zscore	GSE142647	5	50	TRUE	50	0.871548
consistency	pearson_analytic	GSE142647	5	50	0.05	50	1.14085
consistency	pearson_analytic	GSE142647	5	50	FALSE	50	0.959169
consistency	pearson_analytic	GSE142647	5	50	TRUE	50	1.12697
consistency	sctransform	GSE142647	5	50	0.05	50	1.06639
consistency	sctransform	GSE142647	5	50	FALSE	50	1.06639
consistency	sctransform	GSE142647	5	50	TRUE	50	1.06639
consistency	rand_quantile	GSE142647	5	50	0.05	50	1.04771
consistency	rand_quantile	GSE142647	5	50	FALSE	50	0.0645568
consistency	rand_quantile	GSE142647	5	50	TRUE	50	0.939575
consistency	dino	GSE142647	5	50	FALSE	50	1.23368
consistency	normalisr_norm	GSE142647	5	50	FALSE	50	0.891363
consistency	sanity_map	GSE142647	5	50	FALSE	50	0.92667
consistency	sanity_dists	GSE142647	5	50	FALSE	50	1.02751
consistency	glmpca	GSE142647	5	50	FALSE	50	0.825512
consistency	glmpca	GSE142647	5	50	0.05	50	0.689615
consistency	newwave	GSE142647	5	50	TRUE	50	0.817814
consistency	raw_counts	GSE142647	5	50	FALSE	50	0.599627
consistency	scaled_raw_counts	GSE142647	5	50	FALSE	50	0.347016
consistency	logp1	GSE178765	1	50	FALSE	50	1.36662
consistency	logp1_hvg	GSE178765	1	50	FALSE	50	1.16205
consistency	logp1_zscore	GSE178765	1	50	FALSE	50	1.24414
consistency	logp1_hvg_zscore	GSE178765	1	50	FALSE	50	1.05972
consistency	logp_cpm	GSE178765	1	50	FALSE	50	1.34023
consistency	logp1_size_normed	GSE178765	1	50	FALSE	50	1.3958
consistency	acosh	GSE178765	1	50	0.05	50	1.42137
consistency	acosh	GSE178765	1	50	FALSE	50	1.21105
consistency	acosh	GSE178765	1	50	TRUE	50	1.42198
consistency	logp_alpha	GSE178765	1	50	0.05	50	1.23956
consistency	logp_alpha	GSE178765	1	50	FALSE	50	0.558006
consistency	logp_alpha	GSE178765	1	50	TRUE	50	1.37105
consistency	pearson	GSE178765	1	50	0.05	50	0.894059
consistency	pearson	GSE178765	1	50	FALSE	50	0.833613
consistency	pearson	GSE178765	1	50	TRUE	50	0.874735
consistency	pearson_clip	GSE178765	1	50	0.05	50	0.974222
consistency	pearson_clip	GSE178765	1	50	FALSE	50	0.910308
consistency	pearson_clip	GSE178765	1	50	TRUE	50	0.934434
consistency	pearson_clip_hvg	GSE178765	1	50	0.05	50	0.78653
consistency	pearson_clip_hvg	GSE178765	1	50	FALSE	50	0.78941
consistency	pearson_clip_hvg	GSE178765	1	50	TRUE	50	0.685246
consistency	pearson_clip_zscore	GSE178765	1	50	0.05	50	1.29332
consistency	pearson_clip_zscore	GSE178765	1	50	FALSE	50	1.30336
consistency	pearson_clip_zscore	GSE178765	1	50	TRUE	50	1.26736
consistency	pearson_clip_hvg_zscore	GSE178765	1	50	0.05	50	0.994162
consistency	pearson_clip_hvg_zscore	GSE178765	1	50	FALSE	50	1.05144
consistency	pearson_clip_hvg_zscore	GSE178765	1	50	TRUE	50	0.817375
consistency	pearson_analytic	GSE178765	1	50	0.05	50	0.982663
consistency	pearson_analytic	GSE178765	1	50	FALSE	50	0.910308
consistency	pearson_analytic	GSE178765	1	50	TRUE	50	0.960419
consistency	sctransform	GSE178765	1	50	0.05	50	0.618618
consistency	sctransform	GSE178765	1	50	FALSE	50	0.618618
consistency	sctransform	GSE178765	1	50	TRUE	50	0.618618
consistency	rand_quantile	GSE178765	1	50	0.05	50	1.27078
consistency	rand_quantile	GSE178765	1	50	FALSE	50	1.09474
consistency	rand_quantile	GSE178765	1	50	TRUE	50	1.17302
consistency	dino	GSE178765	1	50	FALSE	50	1.21452
consistency	normalisr_norm	GSE178765	1	50	FALSE	50	1.04705
consistency	sanity_map	GSE178765	1	50	FALSE	50	1.1394
consistency	sanity_dists	GSE178765	1	50	FALSE	50	0.718943
consistency	glmpca	GSE178765	1	50	FALSE	50	1.03005
consistency	glmpca	GSE178765	1	50	0.05	50	0.413729
consistency	newwave	GSE178765	1	50	TRUE	50	1.01002
consistency	raw_counts	GSE178765	1	50	FALSE	50	0.556192
consistency	scaled_raw_counts	GSE178765	1	50	FALSE	50	0.421167
consistency	logp1	GSE178765	2	50	FALSE	50	1.36392
consistency	logp1_hvg	GSE178765	2	50	FALSE	50	1.15653
consistency	logp1_zscore	GSE178765	2	50	FALSE	50	1.2542
consistency	logp1_hvg_zscore	GSE178765	2	50	FALSE	50	1.06834
consistency	logp_cpm	GSE178765	2	50	FALSE	50	1.34021
consistency	logp1_size_normed	GSE178765	2	50	FALSE	50	1.38399
consistency	acosh	GSE178765	2	50	0.05	50	1.41254
consistency	acosh	GSE178765	2	50	FALSE	50	1.20639
consistency	acosh	GSE178765	2	50	TRUE	50	1.41956
consistency	logp_alpha	GSE178765	2	50	0.05	50	1.22298
consistency	logp_alpha	GSE178765	2	50	FALSE	50	0.577682
consistency	logp_alpha	GSE178765	2	50	TRUE	50	1.369
consistency	pearson	GSE178765	2	50	0.05	50	0.876914
consistency	pearson	GSE178765	2	50	FALSE	50	0.847563
consistency	pearson	GSE178765	2	50	TRUE	50	0.857132
consistency	pearson_clip	GSE178765	2	50	0.05	50	0.982173
consistency	pearson_clip	GSE178765	2	50	FALSE	50	0.923957
consistency	pearson_clip	GSE178765	2	50	TRUE	50	0.955367
consistency	pearson_clip_hvg	GSE178765	2	50	0.05	50	0.785097
consistency	pearson_clip_hvg	GSE178765	2	50	FALSE	50	0.805227
consistency	pearson_clip_hvg	GSE178765	2	50	TRUE	50	0.678725
consistency	pearson_clip_zscore	GSE178765	2	50	0.05	50	1.29791
consistency	pearson_clip_zscore	GSE178765	2	50	FALSE	50	1.30723
consistency	pearson_clip_zscore	GSE178765	2	50	TRUE	50	1.2739
consistency	pearson_clip_hvg_zscore	GSE178765	2	50	0.05	50	0.978516
consistency	pearson_clip_hvg_zscore	GSE178765	2	50	FALSE	50	1.03843
consistency	pearson_clip_hvg_zscore	GSE178765	2	50	TRUE	50	0.838029
consistency	pearson_analytic	GSE178765	2	50	0.05	50	0.990543
consistency	pearson_analytic	GSE178765	2	50	FALSE	50	0.923957
consistency	pearson_analytic	GSE178765	2	50	TRUE	50	0.968725
consistency	sctransform	GSE178765	2	50	0.05	50	0.624281
consistency	sctransform	GSE178765	2	50	FALSE	50	0.624281
consistency	sctransform	GSE178765	2	50	TRUE	50	0.624281
consistency	rand_quantile	GSE178765	2	50	0.05	50	1.26024
consistency	rand_quantile	GSE178765	2	50	FALSE	50	1.10459
consistency	rand_quantile	GSE178765	2	50	TRUE	50	1.16557
consistency	dino	GSE178765	2	50	FALSE	50	1.20636
consistency	normalisr_norm	GSE178765	2	50	FALSE	50	1.04147
consistency	sanity_map	GSE178765	2	50	FALSE	50	1.14063
consistency	sanity_dists	GSE178765	2	50	FALSE	50	0.713935
consistency	glmpca	GSE178765	2	50	FALSE	50	1.05562
consistency	glmpca	GSE178765	2	50	0.05	50	0.328348
consistency	newwave	GSE178765	2	50	TRUE	50	1.01184
consistency	raw_counts	GSE178765	2	50	FALSE	50	0.559698
consistency	scaled_raw_counts	GSE178765	2	50	FALSE	50	0.434115
consistency	logp1	GSE178765	3	50	FALSE	50	1.36195
consistency	logp1_hvg	GSE178765	3	50	FALSE	50	1.16336
consistency	logp1_zscore	GSE178765	3	50	FALSE	50	1.23884
consistency	logp1_hvg_zscore	GSE178765	3	50	FALSE	50	1.06655
consistency	logp_cpm	GSE178765	3	50	FALSE	50	1.33455
consistency	logp1_size_normed	GSE178765	3	50	FALSE	50	1.3831
consistency	acosh	GSE178765	3	50	0.05	50	1.41289
consistency	acosh	GSE178765	3	50	FALSE	50	1.18458
consistency	acosh	GSE178765	3	50	TRUE	50	1.41353
consistency	logp_alpha	GSE178765	3	50	0.05	50	1.23146
consistency	logp_alpha	GSE178765	3	50	FALSE	50	0.535326
consistency	logp_alpha	GSE178765	3	50	TRUE	50	1.36466
consistency	pearson	GSE178765	3	50	0.05	50	0.875742
consistency	pearson	GSE178765	3	50	FALSE	50	0.825565
consistency	pearson	GSE178765	3	50	TRUE	50	0.840935
consistency	pearson_clip	GSE178765	3	50	0.05	50	0.964936
consistency	pearson_clip	GSE178765	3	50	FALSE	50	0.892803
consistency	pearson_clip	GSE178765	3	50	TRUE	50	0.92111
consistency	pearson_clip_hvg	GSE178765	3	50	0.05	50	0.777096
consistency	pearson_clip_hvg	GSE178765	3	50	FALSE	50	0.769499
consistency	pearson_clip_hvg	GSE178765	3	50	TRUE	50	0.674029
consistency	pearson_clip_zscore	GSE178765	3	50	0.05	50	1.27735
consistency	pearson_clip_zscore	GSE178765	3	50	FALSE	50	1.28632
consistency	pearson_clip_zscore	GSE178765	3	50	TRUE	50	1.25376
consistency	pearson_clip_hvg_zscore	GSE178765	3	50	0.05	50	0.957179
consistency	pearson_clip_hvg_zscore	GSE178765	3	50	FALSE	50	0.992226
consistency	pearson_clip_hvg_zscore	GSE178765	3	50	TRUE	50	0.817546
consistency	pearson_analytic	GSE178765	3	50	0.05	50	0.970008
consistency	pearson_analytic	GSE178765	3	50	FALSE	50	0.892803
consistency	pearson_analytic	GSE178765	3	50	TRUE	50	0.943151
consistency	sctransform	GSE178765	3	50	0.05	50	0.618551
consistency	sctransform	GSE178765	3	50	FALSE	50	0.618551
consistency	sctransform	GSE178765	3	50	TRUE	50	0.618551
consistency	rand_quantile	GSE178765	3	50	0.05	50	1.25182
consistency	rand_quantile	GSE178765	3	50	FALSE	50	1.08648
consistency	rand_quantile	GSE178765	3	50	TRUE	50	1.15475
consistency	dino	GSE178765	3	50	FALSE	50	1.20837
consistency	normalisr_norm	GSE178765	3	50	FALSE	50	1.05772
consistency	sanity_map	GSE178765	3	50	FALSE	50	1.12563
consistency	sanity_dists	GSE178765	3	50	FALSE	50	0.681642
consistency	glmpca	GSE178765	3	50	FALSE	50	1.05262
consistency	glmpca	GSE178765	3	50	0.05	50	0.960783
consistency	newwave	GSE178765	3	50	TRUE	50	1.01404
consistency	raw_counts	GSE178765	3	50	FALSE	50	0.530774
consistency	scaled_raw_counts	GSE178765	3	50	FALSE	50	0.396836
consistency	logp1	GSE178765	4	50	FALSE	50	1.35696
consistency	logp1_hvg	GSE178765	4	50	FALSE	50	1.16318
consistency	logp1_zscore	GSE178765	4	50	FALSE	50	1.23109
consistency	logp1_hvg_zscore	GSE178765	4	50	FALSE	50	1.06409
consistency	logp_cpm	GSE178765	4	50	FALSE	50	1.30941
consistency	logp1_size_normed	GSE178765	4	50	FALSE	50	1.37395
consistency	acosh	GSE178765	4	50	0.05	50	1.41188
consistency	acosh	GSE178765	4	50	FALSE	50	1.22122
consistency	acosh	GSE178765	4	50	TRUE	50	1.40439
consistency	logp_alpha	GSE178765	4	50	0.05	50	1.23273
consistency	logp_alpha	GSE178765	4	50	FALSE	50	0.589219
consistency	logp_alpha	GSE178765	4	50	TRUE	50	1.36304
consistency	pearson	GSE178765	4	50	0.05	50	0.903568
consistency	pearson	GSE178765	4	50	FALSE	50	0.849055
consistency	pearson	GSE178765	4	50	TRUE	50	0.86918
consistency	pearson_clip	GSE178765	4	50	0.05	50	0.98819
consistency	pearson_clip	GSE178765	4	50	FALSE	50	0.927522
consistency	pearson_clip	GSE178765	4	50	TRUE	50	0.941892
consistency	pearson_clip_hvg	GSE178765	4	50	0.05	50	0.788315
consistency	pearson_clip_hvg	GSE178765	4	50	FALSE	50	0.805668
consistency	pearson_clip_hvg	GSE178765	4	50	TRUE	50	0.671364
consistency	pearson_clip_zscore	GSE178765	4	50	0.05	50	1.27174
consistency	pearson_clip_zscore	GSE178765	4	50	FALSE	50	1.27997
consistency	pearson_clip_zscore	GSE178765	4	50	TRUE	50	1.25099
consistency	pearson_clip_hvg_zscore	GSE178765	4	50	0.05	50	0.974338
consistency	pearson_clip_hvg_zscore	GSE178765	4	50	FALSE	50	1.02627
consistency	pearson_clip_hvg_zscore	GSE178765	4	50	TRUE	50	0.80569
consistency	pearson_analytic	GSE178765	4	50	0.05	50	0.998169
consistency	pearson_analytic	GSE178765	4	50	FALSE	50	0.927522
consistency	pearson_analytic	GSE178765	4	50	TRUE	50	0.978406
consistency	sctransform	GSE178765	4	50	0.05	50	0.643142
consistency	sctransform	GSE178765	4	50	FALSE	50	0.643142
consistency	sctransform	GSE178765	4	50	TRUE	50	0.643142
consistency	rand_quantile	GSE178765	4	50	0.05	50	1.25967
consistency	rand_quantile	GSE178765	4	50	FALSE	50	1.11797
consistency	rand_quantile	GSE178765	4	50	TRUE	50	1.14631
consistency	dino	GSE178765	4	50	FALSE	50	1.20463
consistency	normalisr_norm	GSE178765	4	50	FALSE	50	1.04649
consistency	sanity_map	GSE178765	4	50	FALSE	50	1.11675
consistency	sanity_dists	GSE178765	4	50	FALSE	50	0.72812
consistency	glmpca	GSE178765	4	50	FALSE	50	1.03212
consistency	glmpca	GSE178765	4	50	0.05	50	0.380489
consistency	newwave	GSE178765	4	50	TRUE	50	0.995703
consistency	raw_counts	GSE178765	4	50	FALSE	50	0.609349
consistency	scaled_raw_counts	GSE178765	4	50	FALSE	50	0.453952
consistency	logp1	GSE178765	5	50	FALSE	50	1.41111
consistency	logp1_hvg	GSE178765	5	50	FALSE	50	1.19346
consistency	logp1_zscore	GSE178765	5	50	FALSE	50	1.29898
consistency	logp1_hvg_zscore	GSE178765	5	50	FALSE	50	1.11706
consistency	logp_cpm	GSE178765	5	50	FALSE	50	1.39233
consistency	logp1_size_normed	GSE178765	5	50	FALSE	50	1.42876
consistency	acosh	GSE178765	5	50	0.05	50	1.45171
consistency	acosh	GSE178765	5	50	FALSE	50	1.24709
consistency	acosh	GSE178765	5	50	TRUE	50	1.46865
consistency	logp_alpha	GSE178765	5	50	0.05	50	1.25285
consistency	logp_alpha	GSE178765	5	50	FALSE	50	0.597628
consistency	logp_alpha	GSE178765	5	50	TRUE	50	1.41933
consistency	pearson	GSE178765	5	50	0.05	50	0.905046
consistency	pearson	GSE178765	5	50	FALSE	50	0.852615
consistency	pearson	GSE178765	5	50	TRUE	50	0.855581
consistency	pearson_clip	GSE178765	5	50	0.05	50	0.99347
consistency	pearson_clip	GSE178765	5	50	FALSE	50	0.941377
consistency	pearson_clip	GSE178765	5	50	TRUE	50	0.939699
consistency	pearson_clip_hvg	GSE178765	5	50	0.05	50	0.783469
consistency	pearson_clip_hvg	GSE178765	5	50	FALSE	50	0.807759
consistency	pearson_clip_hvg	GSE178765	5	50	TRUE	50	0.68429
consistency	pearson_clip_zscore	GSE178765	5	50	0.05	50	1.34146
consistency	pearson_clip_zscore	GSE178765	5	50	FALSE	50	1.35128
consistency	pearson_clip_zscore	GSE178765	5	50	TRUE	50	1.31845
consistency	pearson_clip_hvg_zscore	GSE178765	5	50	0.05	50	0.996377
consistency	pearson_clip_hvg_zscore	GSE178765	5	50	FALSE	50	1.05489
consistency	pearson_clip_hvg_zscore	GSE178765	5	50	TRUE	50	0.847532
consistency	pearson_analytic	GSE178765	5	50	0.05	50	0.997071
consistency	pearson_analytic	GSE178765	5	50	FALSE	50	0.941377
consistency	pearson_analytic	GSE178765	5	50	TRUE	50	0.990124
consistency	sctransform	GSE178765	5	50	0.05	50	0.635122
consistency	sctransform	GSE178765	5	50	FALSE	50	0.635122
consistency	sctransform	GSE178765	5	50	TRUE	50	0.635122
consistency	rand_quantile	GSE178765	5	50	0.05	50	1.28628
consistency	rand_quantile	GSE178765	5	50	FALSE	50	0.0151852
consistency	rand_quantile	GSE178765	5	50	TRUE	50	1.19953
consistency	dino	GSE178765	5	50	FALSE	50	1.24222
consistency	normalisr_norm	GSE178765	5	50	FALSE	50	1.06591
consistency	sanity_map	GSE178765	5	50	FALSE	50	1.15752
consistency	sanity_dists	GSE178765	5	50	FALSE	50	0.771244
consistency	glmpca	GSE178765	5	50	FALSE	50	1.10378
consistency	glmpca	GSE178765	5	50	0.05	50	0.246196
consistency	newwave	GSE178765	5	50	TRUE	50	1.05152
consistency	raw_counts	GSE178765	5	50	FALSE	50	0.61741
consistency	scaled_raw_counts	GSE178765	5	50	FALSE	50	0.456986
consistency	logp1	GSE179831	1	50	FALSE	50	1.80775
consistency	logp1_hvg	GSE179831	1	50	FALSE	50	1.41532
consistency	logp1_zscore	GSE179831	1	50	FALSE	50	1.775
consistency	logp1_hvg_zscore	GSE179831	1	50	FALSE	50	1.4535
consistency	logp_cpm	GSE179831	1	50	FALSE	50	1.83044
consistency	logp1_size_normed	GSE179831	1	50	FALSE	50	1.03328
consistency	acosh	GSE179831	1	50	0.05	50	1.79197
consistency	acosh	GSE179831	1	50	FALSE	50	1.49008
consistency	acosh	GSE179831	1	50	TRUE	50	1.87045
consistency	logp_alpha	GSE179831	1	50	0.05	50	1.46431
consistency	logp_alpha	GSE179831	1	50	FALSE	50	0.695018
consistency	logp_alpha	GSE179831	1	50	TRUE	50	1.77072
consistency	pearson	GSE179831	1	50	0.05	50	0.599725
consistency	pearson	GSE179831	1	50	FALSE	50	0.671197
consistency	pearson	GSE179831	1	50	TRUE	50	0.556691
consistency	pearson_clip	GSE179831	1	50	0.05	50	0.512779
consistency	pearson_clip	GSE179831	1	50	FALSE	50	0.61221
consistency	pearson_clip	GSE179831	1	50	TRUE	50	0.463319
consistency	pearson_clip_hvg	GSE179831	1	50	0.05	50	0.300516
consistency	pearson_clip_hvg	GSE179831	1	50	FALSE	50	0.425283
consistency	pearson_clip_hvg	GSE179831	1	50	TRUE	50	0.221367
consistency	pearson_clip_zscore	GSE179831	1	50	0.05	50	1.80068
consistency	pearson_clip_zscore	GSE179831	1	50	FALSE	50	1.80534
consistency	pearson_clip_zscore	GSE179831	1	50	TRUE	50	1.78755
consistency	pearson_clip_hvg_zscore	GSE179831	1	50	0.05	50	1.12329
consistency	pearson_clip_hvg_zscore	GSE179831	1	50	FALSE	50	1.3522
consistency	pearson_clip_hvg_zscore	GSE179831	1	50	TRUE	50	0.846261
consistency	pearson_analytic	GSE179831	1	50	0.05	50	0.514063
consistency	pearson_analytic	GSE179831	1	50	FALSE	50	0.61221
consistency	pearson_analytic	GSE179831	1	50	TRUE	50	0.56432
consistency	sctransform	GSE179831	1	50	0.05	50	0.28493
consistency	sctransform	GSE179831	1	50	FALSE	50	0.28493
consistency	sctransform	GSE179831	1	50	TRUE	50	0.28493
consistency	rand_quantile	GSE179831	1	50	0.05	50	1.26432
consistency	rand_quantile	GSE179831	1	50	FALSE	50	1.21421
consistency	rand_quantile	GSE179831	1	50	TRUE	50	1.23766
consistency	dino	GSE179831	1	50	FALSE	50	1.46622
consistency	normalisr_norm	GSE179831	1	50	FALSE	50	1.14195
consistency	sanity_map	GSE179831	1	50	FALSE	50	0.330707
consistency	sanity_dists	GSE179831	1	50	FALSE	50	0.912431
consistency	glmpca	GSE179831	1	50	FALSE	50	1.23533
consistency	glmpca	GSE179831	1	50	0.05	50	0.169778
consistency	newwave	GSE179831	1	50	TRUE	50	0.675709
consistency	raw_counts	GSE179831	1	50	FALSE	50	0.84359
consistency	scaled_raw_counts	GSE179831	1	50	FALSE	50	0.486455
consistency	logp1	GSE179831	2	50	FALSE	50	1.78436
consistency	logp1_hvg	GSE179831	2	50	FALSE	50	1.39557
consistency	logp1_zscore	GSE179831	2	50	FALSE	50	1.75974
consistency	logp1_hvg_zscore	GSE179831	2	50	FALSE	50	1.4345
consistency	logp_cpm	GSE179831	2	50	FALSE	50	1.81057
consistency	logp1_size_normed	GSE179831	2	50	FALSE	50	1.19014
consistency	acosh	GSE179831	2	50	0.05	50	1.77394
consistency	acosh	GSE179831	2	50	FALSE	50	1.49216
consistency	acosh	GSE179831	2	50	TRUE	50	1.8436
consistency	logp_alpha	GSE179831	2	50	0.05	50	1.46323
consistency	logp_alpha	GSE179831	2	50	FALSE	50	0.706245
consistency	logp_alpha	GSE179831	2	50	TRUE	50	1.74895
consistency	pearson	GSE179831	2	50	0.05	50	0.582011
consistency	pearson	GSE179831	2	50	FALSE	50	0.653055
consistency	pearson	GSE179831	2	50	TRUE	50	0.52669
consistency	pearson_clip	GSE179831	2	50	0.05	50	0.510336
consistency	pearson_clip	GSE179831	2	50	FALSE	50	0.617411
consistency	pearson_clip	GSE179831	2	50	TRUE	50	0.463997
consistency	pearson_clip_hvg	GSE179831	2	50	0.05	50	0.302604
consistency	pearson_clip_hvg	GSE179831	2	50	FALSE	50	0.436893
consistency	pearson_clip_hvg	GSE179831	2	50	TRUE	50	0.226478
consistency	pearson_clip_zscore	GSE179831	2	50	0.05	50	1.81548
consistency	pearson_clip_zscore	GSE179831	2	50	FALSE	50	1.8183
consistency	pearson_clip_zscore	GSE179831	2	50	TRUE	50	1.80244
consistency	pearson_clip_hvg_zscore	GSE179831	2	50	0.05	50	1.1113
consistency	pearson_clip_hvg_zscore	GSE179831	2	50	FALSE	50	1.33971
consistency	pearson_clip_hvg_zscore	GSE179831	2	50	TRUE	50	0.852176
consistency	pearson_analytic	GSE179831	2	50	0.05	50	0.510115
consistency	pearson_analytic	GSE179831	2	50	FALSE	50	0.617411
consistency	pearson_analytic	GSE179831	2	50	TRUE	50	0.570622
consistency	sctransform	GSE179831	2	50	0.05	50	0.270401
consistency	sctransform	GSE179831	2	50	FALSE	50	0.270401
consistency	sctransform	GSE179831	2	50	TRUE	50	0.270401
consistency	rand_quantile	GSE179831	2	50	0.05	50	1.26317
consistency	rand_quantile	GSE179831	2	50	FALSE	50	1.18668
consistency	rand_quantile	GSE179831	2	50	TRUE	50	1.22497
consistency	dino	GSE179831	2	50	FALSE	50	1.45852
consistency	normalisr_norm	GSE179831	2	50	FALSE	50	1.15957
consistency	sanity_map	GSE179831	2	50	FALSE	50	0.323023
consistency	sanity_dists	GSE179831	2	50	FALSE	50	0.953781
consistency	glmpca	GSE179831	2	50	FALSE	50	1.24221
consistency	glmpca	GSE179831	2	50	0.05	50	0.190005
consistency	newwave	GSE179831	2	50	TRUE	50	0.662013
consistency	raw_counts	GSE179831	2	50	FALSE	50	0.860708
consistency	scaled_raw_counts	GSE179831	2	50	FALSE	50	0.504117
consistency	logp1	GSE179831	3	50	FALSE	50	1.81885
consistency	logp1_hvg	GSE179831	3	50	FALSE	50	1.40705
consistency	logp1_zscore	GSE179831	3	50	FALSE	50	1.78837
consistency	logp1_hvg_zscore	GSE179831	3	50	FALSE	50	1.45162
consistency	logp_cpm	GSE179831	3	50	FALSE	50	1.84084
consistency	logp1_size_normed	GSE179831	3	50	FALSE	50	1.14962
consistency	acosh	GSE179831	3	50	0.05	50	1.79928
consistency	acosh	GSE179831	3	50	FALSE	50	1.49083
consistency	acosh	GSE179831	3	50	TRUE	50	1.88149
consistency	logp_alpha	GSE179831	3	50	0.05	50	1.48175
consistency	logp_alpha	GSE179831	3	50	FALSE	50	0.689375
consistency	logp_alpha	GSE179831	3	50	TRUE	50	1.79021
consistency	pearson	GSE179831	3	50	0.05	50	0.574237
consistency	pearson	GSE179831	3	50	FALSE	50	0.651015
consistency	pearson	GSE179831	3	50	TRUE	50	0.526584
consistency	pearson_clip	GSE179831	3	50	0.05	50	0.50892
consistency	pearson_clip	GSE179831	3	50	FALSE	50	0.606539
consistency	pearson_clip	GSE179831	3	50	TRUE	50	0.454774
consistency	pearson_clip_hvg	GSE179831	3	50	0.05	50	0.296516
consistency	pearson_clip_hvg	GSE179831	3	50	FALSE	50	0.415908
consistency	pearson_clip_hvg	GSE179831	3	50	TRUE	50	0.224658
consistency	pearson_clip_zscore	GSE179831	3	50	0.05	50	1.82543
consistency	pearson_clip_zscore	GSE179831	3	50	FALSE	50	1.83334
consistency	pearson_clip_zscore	GSE179831	3	50	TRUE	50	1.81125
consistency	pearson_clip_hvg_zscore	GSE179831	3	50	0.05	50	1.10134
consistency	pearson_clip_hvg_zscore	GSE179831	3	50	FALSE	50	1.34946
consistency	pearson_clip_hvg_zscore	GSE179831	3	50	TRUE	50	0.843075
consistency	pearson_analytic	GSE179831	3	50	0.05	50	0.5103
consistency	pearson_analytic	GSE179831	3	50	FALSE	50	0.606539
consistency	pearson_analytic	GSE179831	3	50	TRUE	50	0.564158
consistency	sctransform	GSE179831	3	50	0.05	50	0.281654
consistency	sctransform	GSE179831	3	50	FALSE	50	0.281654
consistency	sctransform	GSE179831	3	50	TRUE	50	0.281654
consistency	rand_quantile	GSE179831	3	50	0.05	50	1.28137
consistency	rand_quantile	GSE179831	3	50	FALSE	50	1.19611
consistency	rand_quantile	GSE179831	3	50	TRUE	50	1.25302
consistency	dino	GSE179831	3	50	FALSE	50	1.47921
consistency	normalisr_norm	GSE179831	3	50	FALSE	50	0.951118
consistency	sanity_map	GSE179831	3	50	FALSE	50	0.335607
consistency	sanity_dists	GSE179831	3	50	FALSE	50	0.936232
consistency	glmpca	GSE179831	3	50	FALSE	50	1.24609
consistency	glmpca	GSE179831	3	50	0.05	50	0.180423
consistency	newwave	GSE179831	3	50	TRUE	50	0.68708
consistency	raw_counts	GSE179831	3	50	FALSE	50	0.836012
consistency	scaled_raw_counts	GSE179831	3	50	FALSE	50	0.479427
consistency	logp1	GSE179831	4	50	FALSE	50	1.78664
consistency	logp1_hvg	GSE179831	4	50	FALSE	50	1.38114
consistency	logp1_zscore	GSE179831	4	50	FALSE	50	1.77465
consistency	logp1_hvg_zscore	GSE179831	4	50	FALSE	50	1.44128
consistency	logp_cpm	GSE179831	4	50	FALSE	50	1.81568
consistency	logp1_size_normed	GSE179831	4	50	FALSE	50	1.21673
consistency	acosh	GSE179831	4	50	0.05	50	1.76797
consistency	acosh	GSE179831	4	50	FALSE	50	1.49933
consistency	acosh	GSE179831	4	50	TRUE	50	1.84927
consistency	logp_alpha	GSE179831	4	50	0.05	50	1.45526
consistency	logp_alpha	GSE179831	4	50	FALSE	50	0.696905
consistency	logp_alpha	GSE179831	4	50	TRUE	50	1.75496
consistency	pearson	GSE179831	4	50	0.05	50	0.58944
consistency	pearson	GSE179831	4	50	FALSE	50	0.676797
consistency	pearson	GSE179831	4	50	TRUE	50	0.541764
consistency	pearson_clip	GSE179831	4	50	0.05	50	0.519093
consistency	pearson_clip	GSE179831	4	50	FALSE	50	0.613137
consistency	pearson_clip	GSE179831	4	50	TRUE	50	0.468207
consistency	pearson_clip_hvg	GSE179831	4	50	0.05	50	0.301734
consistency	pearson_clip_hvg	GSE179831	4	50	FALSE	50	0.439433
consistency	pearson_clip_hvg	GSE179831	4	50	TRUE	50	0.233351
consistency	pearson_clip_zscore	GSE179831	4	50	0.05	50	1.79714
consistency	pearson_clip_zscore	GSE179831	4	50	FALSE	50	1.81042
consistency	pearson_clip_zscore	GSE179831	4	50	TRUE	50	1.78383
consistency	pearson_clip_hvg_zscore	GSE179831	4	50	0.05	50	1.10383
consistency	pearson_clip_hvg_zscore	GSE179831	4	50	FALSE	50	1.33256
consistency	pearson_clip_hvg_zscore	GSE179831	4	50	TRUE	50	0.866469
consistency	pearson_analytic	GSE179831	4	50	0.05	50	0.515537
consistency	pearson_analytic	GSE179831	4	50	FALSE	50	0.613137
consistency	pearson_analytic	GSE179831	4	50	TRUE	50	0.571414
consistency	sctransform	GSE179831	4	50	0.05	50	0.291302
consistency	sctransform	GSE179831	4	50	FALSE	50	0.291302
consistency	sctransform	GSE179831	4	50	TRUE	50	0.291302
consistency	rand_quantile	GSE179831	4	50	0.05	50	1.27646
consistency	rand_quantile	GSE179831	4	50	FALSE	50	1.21553
consistency	rand_quantile	GSE179831	4	50	TRUE	50	1.2313
consistency	dino	GSE179831	4	50	FALSE	50	1.4464
consistency	normalisr_norm	GSE179831	4	50	FALSE	50	1.04616
consistency	sanity_map	GSE179831	4	50	FALSE	50	0.33957
consistency	sanity_dists	GSE179831	4	50	FALSE	50	0.918372
consistency	glmpca	GSE179831	4	50	FALSE	50	1.23298
consistency	glmpca	GSE179831	4	50	0.05	50	0.18446
consistency	newwave	GSE179831	4	50	TRUE	50	0.670702
consistency	raw_counts	GSE179831	4	50	FALSE	50	0.856967
consistency	scaled_raw_counts	GSE179831	4	50	FALSE	50	0.49009
consistency	logp1	GSE179831	5	50	FALSE	50	1.82113
consistency	logp1_hvg	GSE179831	5	50	FALSE	50	1.43164
consistency	logp1_zscore	GSE179831	5	50	FALSE	50	1.77895
consistency	logp1_hvg_zscore	GSE179831	5	50	FALSE	50	1.45982
consistency	logp_cpm	GSE179831	5	50	FALSE	50	1.84504
consistency	logp1_size_normed	GSE179831	5	50	FALSE	50	1.16417
consistency	acosh	GSE179831	5	50	0.05	50	1.81657
consistency	acosh	GSE179831	5	50	FALSE	50	1.49613
consistency	acosh	GSE179831	5	50	TRUE	50	1.88463
consistency	logp_alpha	GSE179831	5	50	0.05	50	1.48173
consistency	logp_alpha	GSE179831	5	50	FALSE	50	0.672671
consistency	logp_alpha	GSE179831	5	50	TRUE	50	1.7901
consistency	pearson	GSE179831	5	50	0.05	50	0.592792
consistency	pearson	GSE179831	5	50	FALSE	50	0.654905
consistency	pearson	GSE179831	5	50	TRUE	50	0.535115
consistency	pearson_clip	GSE179831	5	50	0.05	50	0.517067
consistency	pearson_clip	GSE179831	5	50	FALSE	50	0.606324
consistency	pearson_clip	GSE179831	5	50	TRUE	50	0.474459
consistency	pearson_clip_hvg	GSE179831	5	50	0.05	50	0.306168
consistency	pearson_clip_hvg	GSE179831	5	50	FALSE	50	0.427029
consistency	pearson_clip_hvg	GSE179831	5	50	TRUE	50	0.237817
consistency	pearson_clip_zscore	GSE179831	5	50	0.05	50	1.81747
consistency	pearson_clip_zscore	GSE179831	5	50	FALSE	50	1.82746
consistency	pearson_clip_zscore	GSE179831	5	50	TRUE	50	1.80244
consistency	pearson_clip_hvg_zscore	GSE179831	5	50	0.05	50	1.09767
consistency	pearson_clip_hvg_zscore	GSE179831	5	50	FALSE	50	1.34709
consistency	pearson_clip_hvg_zscore	GSE179831	5	50	TRUE	50	0.846322
consistency	pearson_analytic	GSE179831	5	50	0.05	50	0.513299
consistency	pearson_analytic	GSE179831	5	50	FALSE	50	0.606324
consistency	pearson_analytic	GSE179831	5	50	TRUE	50	0.570236
consistency	sctransform	GSE179831	5	50	0.05	50	0.284635
consistency	sctransform	GSE179831	5	50	FALSE	50	0.284635
consistency	sctransform	GSE179831	5	50	TRUE	50	0.284635
consistency	rand_quantile	GSE179831	5	50	0.05	50	1.3052
consistency	rand_quantile	GSE179831	5	50	FALSE	50	1.20706
consistency	rand_quantile	GSE179831	5	50	TRUE	50	1.26723
consistency	dino	GSE179831	5	50	FALSE	50	1.48642
consistency	normalisr_norm	GSE179831	5	50	FALSE	50	0.79973
consistency	sanity_map	GSE179831	5	50	FALSE	50	0.338086
consistency	sanity_dists	GSE179831	5	50	FALSE	50	0.922104
consistency	glmpca	GSE179831	5	50	FALSE	50	1.24131
consistency	glmpca	GSE179831	5	50	0.05	50	0.195732
consistency	newwave	GSE179831	5	50	TRUE	50	0.702761
consistency	raw_counts	GSE179831	5	50	FALSE	50	0.795359
consistency	scaled_raw_counts	GSE179831	5	50	FALSE	50	0.462537
consistency	logp1	GSE164017	1	50	FALSE	50	1.3706
consistency	logp1_hvg	GSE164017	1	50	FALSE	50	1.21031
consistency	logp1_zscore	GSE164017	1	50	FALSE	50	1.31439
consistency	logp1_hvg_zscore	GSE164017	1	50	FALSE	50	1.10707
consistency	logp_cpm	GSE164017	1	50	FALSE	50	1.21727
consistency	logp1_size_normed	GSE164017	1	50	FALSE	50	1.31039
consistency	acosh	GSE164017	1	50	0.05	50	1.45596
consistency	acosh	GSE164017	1	50	FALSE	50	1.38693
consistency	acosh	GSE164017	1	50	TRUE	50	1.43482
consistency	logp_alpha	GSE164017	1	50	0.05	50	1.2347
consistency	logp_alpha	GSE164017	1	50	FALSE	50	0.554524
consistency	logp_alpha	GSE164017	1	50	TRUE	50	1.355
consistency	pearson	GSE164017	1	50	0.05	50	1.21758
consistency	pearson	GSE164017	1	50	FALSE	50	1.13592
consistency	pearson	GSE164017	1	50	TRUE	50	1.21569
consistency	pearson_clip	GSE164017	1	50	0.05	50	1.19372
consistency	pearson_clip	GSE164017	1	50	FALSE	50	1.14419
consistency	pearson_clip	GSE164017	1	50	TRUE	50	1.18201
consistency	pearson_clip_hvg	GSE164017	1	50	0.05	50	0.680035
consistency	pearson_clip_hvg	GSE164017	1	50	FALSE	50	0.774958
consistency	pearson_clip_hvg	GSE164017	1	50	TRUE	50	0.614201
consistency	pearson_clip_zscore	GSE164017	1	50	0.05	50	1.24214
consistency	pearson_clip_zscore	GSE164017	1	50	FALSE	50	1.24091
consistency	pearson_clip_zscore	GSE164017	1	50	TRUE	50	1.24218
consistency	pearson_clip_hvg_zscore	GSE164017	1	50	0.05	50	0.676371
consistency	pearson_clip_hvg_zscore	GSE164017	1	50	FALSE	50	0.829849
consistency	pearson_clip_hvg_zscore	GSE164017	1	50	TRUE	50	0.592471
consistency	pearson_analytic	GSE164017	1	50	0.05	50	1.18334
consistency	pearson_analytic	GSE164017	1	50	FALSE	50	1.14419
consistency	pearson_analytic	GSE164017	1	50	TRUE	50	1.17052
consistency	sctransform	GSE164017	1	50	0.05	50	1.02407
consistency	sctransform	GSE164017	1	50	FALSE	50	1.02407
consistency	sctransform	GSE164017	1	50	TRUE	50	1.02407
consistency	rand_quantile	GSE164017	1	50	0.05	50	0.852244
consistency	rand_quantile	GSE164017	1	50	FALSE	50	0.926073
consistency	rand_quantile	GSE164017	1	50	TRUE	50	0.764203
consistency	dino	GSE164017	1	50	FALSE	50	1.09161
consistency	normalisr_norm	GSE164017	1	50	FALSE	50	0.397132
consistency	sanity_map	GSE164017	1	50	FALSE	50	0.703731
consistency	sanity_dists	GSE164017	1	50	FALSE	50	0.486216
consistency	glmpca	GSE164017	1	50	FALSE	50	1.07066
consistency	glmpca	GSE164017	1	50	0.05	50	0.319053
consistency	newwave	GSE164017	1	50	TRUE	50	0.677602
consistency	raw_counts	GSE164017	1	50	FALSE	50	0.747161
consistency	scaled_raw_counts	GSE164017	1	50	FALSE	50	0.459878
consistency	logp1	GSE164017	2	50	FALSE	50	1.37714
consistency	logp1_hvg	GSE164017	2	50	FALSE	50	1.19952
consistency	logp1_zscore	GSE164017	2	50	FALSE	50	1.33151
consistency	logp1_hvg_zscore	GSE164017	2	50	FALSE	50	1.11057
consistency	logp_cpm	GSE164017	2	50	FALSE	50	1.2205
consistency	logp1_size_normed	GSE164017	2	50	FALSE	50	1.30511
consistency	acosh	GSE164017	2	50	0.05	50	1.45437
consistency	acosh	GSE164017	2	50	FALSE	50	1.3862
consistency	acosh	GSE164017	2	50	TRUE	50	1.43814
consistency	logp_alpha	GSE164017	2	50	0.05	50	1.21091
consistency	logp_alpha	GSE164017	2	50	FALSE	50	0.56649
consistency	logp_alpha	GSE164017	2	50	TRUE	50	1.33856
consistency	pearson	GSE164017	2	50	0.05	50	1.20042
consistency	pearson	GSE164017	2	50	FALSE	50	1.12612
consistency	pearson	GSE164017	2	50	TRUE	50	1.22607
consistency	pearson_clip	GSE164017	2	50	0.05	50	1.18485
consistency	pearson_clip	GSE164017	2	50	FALSE	50	1.13641
consistency	pearson_clip	GSE164017	2	50	TRUE	50	1.18937
consistency	pearson_clip_hvg	GSE164017	2	50	0.05	50	0.660966
consistency	pearson_clip_hvg	GSE164017	2	50	FALSE	50	0.756796
consistency	pearson_clip_hvg	GSE164017	2	50	TRUE	50	0.604282
consistency	pearson_clip_zscore	GSE164017	2	50	0.05	50	1.28769
consistency	pearson_clip_zscore	GSE164017	2	50	FALSE	50	1.29054
consistency	pearson_clip_zscore	GSE164017	2	50	TRUE	50	1.28292
consistency	pearson_clip_hvg_zscore	GSE164017	2	50	0.05	50	0.679449
consistency	pearson_clip_hvg_zscore	GSE164017	2	50	FALSE	50	0.846017
consistency	pearson_clip_hvg_zscore	GSE164017	2	50	TRUE	50	0.596519
consistency	pearson_analytic	GSE164017	2	50	0.05	50	1.17659
consistency	pearson_analytic	GSE164017	2	50	FALSE	50	1.13641
consistency	pearson_analytic	GSE164017	2	50	TRUE	50	1.15724
consistency	sctransform	GSE164017	2	50	0.05	50	1.03234
consistency	sctransform	GSE164017	2	50	FALSE	50	1.03234
consistency	sctransform	GSE164017	2	50	TRUE	50	1.03234
consistency	rand_quantile	GSE164017	2	50	0.05	50	0.847291
consistency	rand_quantile	GSE164017	2	50	FALSE	50	0.938035
consistency	rand_quantile	GSE164017	2	50	TRUE	50	0.767466
consistency	dino	GSE164017	2	50	FALSE	50	1.08935
consistency	normalisr_norm	GSE164017	2	50	FALSE	50	0.527214
consistency	sanity_map	GSE164017	2	50	FALSE	50	0.702451
consistency	sanity_dists	GSE164017	2	50	FALSE	50	0.49403
consistency	glmpca	GSE164017	2	50	FALSE	50	1.05657
consistency	glmpca	GSE164017	2	50	0.05	50	0.0949342
consistency	newwave	GSE164017	2	50	TRUE	50	0.669178
consistency	raw_counts	GSE164017	2	50	FALSE	50	0.769228
consistency	scaled_raw_counts	GSE164017	2	50	FALSE	50	0.469525
consistency	logp1	GSE164017	3	50	FALSE	50	1.3908
consistency	logp1_hvg	GSE164017	3	50	FALSE	50	1.22697
consistency	logp1_zscore	GSE164017	3	50	FALSE	50	1.32724
consistency	logp1_hvg_zscore	GSE164017	3	50	FALSE	50	1.12386
consistency	logp_cpm	GSE164017	3	50	FALSE	50	1.23285
consistency	logp1_size_normed	GSE164017	3	50	FALSE	50	1.32054
consistency	acosh	GSE164017	3	50	0.05	50	1.46557
consistency	acosh	GSE164017	3	50	FALSE	50	1.36643
consistency	acosh	GSE164017	3	50	TRUE	50	1.44838
consistency	logp_alpha	GSE164017	3	50	0.05	50	1.19978
consistency	logp_alpha	GSE164017	3	50	FALSE	50	0.540805
consistency	logp_alpha	GSE164017	3	50	TRUE	50	1.35232
consistency	pearson	GSE164017	3	50	0.05	50	1.22134
consistency	pearson	GSE164017	3	50	FALSE	50	1.11628
consistency	pearson	GSE164017	3	50	TRUE	50	1.2292
consistency	pearson_clip	GSE164017	3	50	0.05	50	1.19231
consistency	pearson_clip	GSE164017	3	50	FALSE	50	1.13426
consistency	pearson_clip	GSE164017	3	50	TRUE	50	1.19908
consistency	pearson_clip_hvg	GSE164017	3	50	0.05	50	0.661376
consistency	pearson_clip_hvg	GSE164017	3	50	FALSE	50	0.730897
consistency	pearson_clip_hvg	GSE164017	3	50	TRUE	50	0.622001
consistency	pearson_clip_zscore	GSE164017	3	50	0.05	50	1.26645
consistency	pearson_clip_zscore	GSE164017	3	50	FALSE	50	1.26805
consistency	pearson_clip_zscore	GSE164017	3	50	TRUE	50	1.26473
consistency	pearson_clip_hvg_zscore	GSE164017	3	50	0.05	50	0.673515
consistency	pearson_clip_hvg_zscore	GSE164017	3	50	FALSE	50	0.844966
consistency	pearson_clip_hvg_zscore	GSE164017	3	50	TRUE	50	0.610426
consistency	pearson_analytic	GSE164017	3	50	0.05	50	1.18364
consistency	pearson_analytic	GSE164017	3	50	FALSE	50	1.13426
consistency	pearson_analytic	GSE164017	3	50	TRUE	50	1.16174
consistency	sctransform	GSE164017	3	50	0.05	50	1.03521
consistency	sctransform	GSE164017	3	50	FALSE	50	1.03521
consistency	sctransform	GSE164017	3	50	TRUE	50	1.03521
consistency	rand_quantile	GSE164017	3	50	0.05	50	0.849033
consistency	rand_quantile	GSE164017	3	50	FALSE	50	0.915503
consistency	rand_quantile	GSE164017	3	50	TRUE	50	0.769145
consistency	dino	GSE164017	3	50	FALSE	50	1.08586
consistency	normalisr_norm	GSE164017	3	50	FALSE	50	0.416057
consistency	sanity_map	GSE164017	3	50	FALSE	50	0.713303
consistency	sanity_dists	GSE164017	3	50	FALSE	50	0.458793
consistency	glmpca	GSE164017	3	50	FALSE	50	1.06733
consistency	glmpca	GSE164017	3	50	0.05	50	0.199835
consistency	newwave	GSE164017	3	50	TRUE	50	0.680158
consistency	raw_counts	GSE164017	3	50	FALSE	50	0.772678
consistency	scaled_raw_counts	GSE164017	3	50	FALSE	50	0.456619
consistency	logp1	GSE164017	4	50	FALSE	50	1.38402
consistency	logp1_hvg	GSE164017	4	50	FALSE	50	1.20252
consistency	logp1_zscore	GSE164017	4	50	FALSE	50	1.36144
consistency	logp1_hvg_zscore	GSE164017	4	50	FALSE	50	1.11973
consistency	logp_cpm	GSE164017	4	50	FALSE	50	1.24859
consistency	logp1_size_normed	GSE164017	4	50	FALSE	50	1.31933
consistency	acosh	GSE164017	4	50	0.05	50	1.46706
consistency	acosh	GSE164017	4	50	FALSE	50	1.38031
consistency	acosh	GSE164017	4	50	TRUE	50	1.45581
consistency	logp_alpha	GSE164017	4	50	0.05	50	1.19775
consistency	logp_alpha	GSE164017	4	50	FALSE	50	0.559276
consistency	logp_alpha	GSE164017	4	50	TRUE	50	1.3379
consistency	pearson	GSE164017	4	50	0.05	50	1.19156
consistency	pearson	GSE164017	4	50	FALSE	50	1.11669
consistency	pearson	GSE164017	4	50	TRUE	50	1.19117
consistency	pearson_clip	GSE164017	4	50	0.05	50	1.16798
consistency	pearson_clip	GSE164017	4	50	FALSE	50	1.11667
consistency	pearson_clip	GSE164017	4	50	TRUE	50	1.16822
consistency	pearson_clip_hvg	GSE164017	4	50	0.05	50	0.637882
consistency	pearson_clip_hvg	GSE164017	4	50	FALSE	50	0.739507
consistency	pearson_clip_hvg	GSE164017	4	50	TRUE	50	0.59088
consistency	pearson_clip_zscore	GSE164017	4	50	0.05	50	1.31267
consistency	pearson_clip_zscore	GSE164017	4	50	FALSE	50	1.31808
consistency	pearson_clip_zscore	GSE164017	4	50	TRUE	50	1.30787
consistency	pearson_clip_hvg_zscore	GSE164017	4	50	0.05	50	0.661772
consistency	pearson_clip_hvg_zscore	GSE164017	4	50	FALSE	50	0.838653
consistency	pearson_clip_hvg_zscore	GSE164017	4	50	TRUE	50	0.601494
consistency	pearson_analytic	GSE164017	4	50	0.05	50	1.15942
consistency	pearson_analytic	GSE164017	4	50	FALSE	50	1.11667
consistency	pearson_analytic	GSE164017	4	50	TRUE	50	1.14172
consistency	sctransform	GSE164017	4	50	0.05	50	1.0184
consistency	sctransform	GSE164017	4	50	FALSE	50	1.0184
consistency	sctransform	GSE164017	4	50	TRUE	50	1.0184
consistency	rand_quantile	GSE164017	4	50	0.05	50	0.844267
consistency	rand_quantile	GSE164017	4	50	FALSE	50	0.929173
consistency	rand_quantile	GSE164017	4	50	TRUE	50	0.76979
consistency	dino	GSE164017	4	50	FALSE	50	1.07972
consistency	normalisr_norm	GSE164017	4	50	FALSE	50	0.549196
consistency	sanity_map	GSE164017	4	50	FALSE	50	0.692946
consistency	sanity_dists	GSE164017	4	50	FALSE	50	0.464628
consistency	glmpca	GSE164017	4	50	FALSE	50	1.05472
consistency	glmpca	GSE164017	4	50	0.05	50	0.209202
consistency	newwave	GSE164017	4	50	TRUE	50	0.68934
consistency	raw_counts	GSE164017	4	50	FALSE	50	0.782206
consistency	scaled_raw_counts	GSE164017	4	50	FALSE	50	0.466984
consistency	logp1	GSE164017	5	50	FALSE	50	1.38952
consistency	logp1_hvg	GSE164017	5	50	FALSE	50	1.21607
consistency	logp1_zscore	GSE164017	5	50	FALSE	50	1.34165
consistency	logp1_hvg_zscore	GSE164017	5	50	FALSE	50	1.1325
consistency	logp_cpm	GSE164017	5	50	FALSE	50	1.24251
consistency	logp1_size_normed	GSE164017	5	50	FALSE	50	1.34978
consistency	acosh	GSE164017	5	50	0.05	50	1.4725
consistency	acosh	GSE164017	5	50	FALSE	50	1.38172
consistency	acosh	GSE164017	5	50	TRUE	50	1.45765
consistency	logp_alpha	GSE164017	5	50	0.05	50	1.20408
consistency	logp_alpha	GSE164017	5	50	FALSE	50	0.535344
consistency	logp_alpha	GSE164017	5	50	TRUE	50	1.344
consistency	pearson	GSE164017	5	50	0.05	50	1.19872
consistency	pearson	GSE164017	5	50	FALSE	50	1.12247
consistency	pearson	GSE164017	5	50	TRUE	50	1.20802
consistency	pearson_clip	GSE164017	5	50	0.05	50	1.17927
consistency	pearson_clip	GSE164017	5	50	FALSE	50	1.1222
consistency	pearson_clip	GSE164017	5	50	TRUE	50	1.18272
consistency	pearson_clip_hvg	GSE164017	5	50	0.05	50	0.652461
[truncated: 1,976 more rows]

## Sheet: Seq. Depth vs kNN Trend
dataset	dataset_label	seq_depth	transformation	family	overlap
GSE163505	Neural Progenitors	50331	logp1	delta_method	40
GSE163505	Neural Progenitors	50331	pearson_clip	glm_residual	21
GSE163505	Neural Progenitors	50331	sanity_map	latent_expr	29
GSE163505	Neural Progenitors	11549	logp1	delta_method	16
GSE163505	Neural Progenitors	11549	pearson_clip	glm_residual	12
GSE163505	Neural Progenitors	11549	sanity_map	latent_expr	9
GSE163505	Neural Progenitors	2305	logp1	delta_method	21
GSE163505	Neural Progenitors	2305	pearson_clip	glm_residual	25
GSE163505	Neural Progenitors	2305	sanity_map	latent_expr	21
GSE163505	Neural Progenitors	59955	logp1	delta_method	36
GSE163505	Neural Progenitors	59955	pearson_clip	glm_residual	13
GSE163505	Neural Progenitors	59955	sanity_map	latent_expr	11
GSE163505	Neural Progenitors	18666	logp1	delta_method	29
GSE163505	Neural Progenitors	18666	pearson_clip	glm_residual	17
GSE163505	Neural Progenitors	18666	sanity_map	latent_expr	17
GSE163505	Neural Progenitors	11773	logp1	delta_method	24
GSE163505	Neural Progenitors	11773	pearson_clip	glm_residual	19
GSE163505	Neural Progenitors	11773	sanity_map	latent_expr	7
GSE163505	Neural Progenitors	10714	logp1	delta_method	27
GSE163505	Neural Progenitors	10714	pearson_clip	glm_residual	29
GSE163505	Neural Progenitors	10714	sanity_map	latent_expr	15
GSE163505	Neural Progenitors	13825	logp1	delta_method	14
GSE163505	Neural Progenitors	13825	pearson_clip	glm_residual	16
GSE163505	Neural Progenitors	13825	sanity_map	latent_expr	7
GSE163505	Neural Progenitors	19935	logp1	delta_method	23
GSE163505	Neural Progenitors	19935	pearson_clip	glm_residual	27
GSE163505	Neural Progenitors	19935	sanity_map	latent_expr	18
GSE163505	Neural Progenitors	34713	logp1	delta_method	29
GSE163505	Neural Progenitors	34713	pearson_clip	glm_residual	14
GSE163505	Neural Progenitors	34713	sanity_map	latent_expr	25
GSE163505	Neural Progenitors	10291	logp1	delta_method	37
GSE163505	Neural Progenitors	10291	pearson_clip	glm_residual	29
GSE163505	Neural Progenitors	10291	sanity_map	latent_expr	29
GSE163505	Neural Progenitors	42877	logp1	delta_method	29
GSE163505	Neural Progenitors	42877	pearson_clip	glm_residual	21
GSE163505	Neural Progenitors	42877	sanity_map	latent_expr	25
GSE163505	Neural Progenitors	12972	logp1	delta_method	19
GSE163505	Neural Progenitors	12972	pearson_clip	glm_residual	8
GSE163505	Neural Progenitors	12972	sanity_map	latent_expr	7
GSE163505	Neural Progenitors	25096	logp1	delta_method	32
GSE163505	Neural Progenitors	25096	pearson_clip	glm_residual	27
GSE163505	Neural Progenitors	25096	sanity_map	latent_expr	27
GSE163505	Neural Progenitors	9202	logp1	delta_method	20
GSE163505	Neural Progenitors	9202	pearson_clip	glm_residual	19
GSE163505	Neural Progenitors	9202	sanity_map	latent_expr	14
GSE163505	Neural Progenitors	1003	logp1	delta_method	12
GSE163505	Neural Progenitors	1003	pearson_clip	glm_residual	14
GSE163505	Neural Progenitors	1003	sanity_map	latent_expr	7
GSE163505	Neural Progenitors	11717	logp1	delta_method	35
GSE163505	Neural Progenitors	11717	pearson_clip	glm_residual	31
GSE163505	Neural Progenitors	11717	sanity_map	latent_expr	34
GSE163505	Neural Progenitors	9695	logp1	delta_method	26
GSE163505	Neural Progenitors	9695	pearson_clip	glm_residual	23
GSE163505	Neural Progenitors	9695	sanity_map	latent_expr	11
GSE163505	Neural Progenitors	11084	logp1	delta_method	24
GSE163505	Neural Progenitors	11084	pearson_clip	glm_residual	27
GSE163505	Neural Progenitors	11084	sanity_map	latent_expr	17
GSE163505	Neural Progenitors	15853	logp1	delta_method	21
GSE163505	Neural Progenitors	15853	pearson_clip	glm_residual	20
GSE163505	Neural Progenitors	15853	sanity_map	latent_expr	18
GSE163505	Neural Progenitors	9542	logp1	delta_method	31
GSE163505	Neural Progenitors	9542	pearson_clip	glm_residual	27
GSE163505	Neural Progenitors	9542	sanity_map	latent_expr	10
GSE163505	Neural Progenitors	32438	logp1	delta_method	29
GSE163505	Neural Progenitors	32438	pearson_clip	glm_residual	28
GSE163505	Neural Progenitors	32438	sanity_map	latent_expr	26
GSE163505	Neural Progenitors	40041	logp1	delta_method	29
GSE163505	Neural Progenitors	40041	pearson_clip	glm_residual	19
GSE163505	Neural Progenitors	40041	sanity_map	latent_expr	13
GSE163505	Neural Progenitors	16888	logp1	delta_method	24
GSE163505	Neural Progenitors	16888	pearson_clip	glm_residual	10
GSE163505	Neural Progenitors	16888	sanity_map	latent_expr	30
GSE163505	Neural Progenitors	4222	logp1	delta_method	25
GSE163505	Neural Progenitors	4222	pearson_clip	glm_residual	33
GSE163505	Neural Progenitors	4222	sanity_map	latent_expr	18
GSE163505	Neural Progenitors	10390	logp1	delta_method	21
GSE163505	Neural Progenitors	10390	pearson_clip	glm_residual	17
GSE163505	Neural Progenitors	10390	sanity_map	latent_expr	18
GSE163505	Neural Progenitors	16030	logp1	delta_method	21
GSE163505	Neural Progenitors	16030	pearson_clip	glm_residual	26
GSE163505	Neural Progenitors	16030	sanity_map	latent_expr	13
GSE163505	Neural Progenitors	11145	logp1	delta_method	40
GSE163505	Neural Progenitors	11145	pearson_clip	glm_residual	27
GSE163505	Neural Progenitors	11145	sanity_map	latent_expr	36
GSE163505	Neural Progenitors	15659	logp1	delta_method	29
GSE163505	Neural Progenitors	15659	pearson_clip	glm_residual	22
GSE163505	Neural Progenitors	15659	sanity_map	latent_expr	11
GSE163505	Neural Progenitors	16245	logp1	delta_method	37
GSE163505	Neural Progenitors	16245	pearson_clip	glm_residual	22
GSE163505	Neural Progenitors	16245	sanity_map	latent_expr	28
GSE163505	Neural Progenitors	1207	logp1	delta_method	14
GSE163505	Neural Progenitors	1207	pearson_clip	glm_residual	23
GSE163505	Neural Progenitors	1207	sanity_map	latent_expr	6
GSE163505	Neural Progenitors	22807	logp1	delta_method	25
GSE163505	Neural Progenitors	22807	pearson_clip	glm_residual	12
GSE163505	Neural Progenitors	22807	sanity_map	latent_expr	14
GSE163505	Neural Progenitors	16965	logp1	delta_method	24
GSE163505	Neural Progenitors	16965	pearson_clip	glm_residual	20
GSE163505	Neural Progenitors	16965	sanity_map	latent_expr	20
GSE163505	Neural Progenitors	26170	logp1	delta_method	26
GSE163505	Neural Progenitors	26170	pearson_clip	glm_residual	0
GSE163505	Neural Progenitors	26170	sanity_map	latent_expr	14
GSE163505	Neural Progenitors	59613	logp1	delta_method	35
GSE163505	Neural Progenitors	59613	pearson_clip	glm_residual	29
GSE163505	Neural Progenitors	59613	sanity_map	latent_expr	27
GSE163505	Neural Progenitors	30908	logp1	delta_method	25
GSE163505	Neural Progenitors	30908	pearson_clip	glm_residual	13
GSE163505	Neural Progenitors	30908	sanity_map	latent_expr	6
GSE163505	Neural Progenitors	22266	logp1	delta_method	34
GSE163505	Neural Progenitors	22266	pearson_clip	glm_residual	27
GSE163505	Neural Progenitors	22266	sanity_map	latent_expr	14
GSE163505	Neural Progenitors	17370	logp1	delta_method	22
GSE163505	Neural Progenitors	17370	pearson_clip	glm_residual	21
GSE163505	Neural Progenitors	17370	sanity_map	latent_expr	19
GSE163505	Neural Progenitors	23231	logp1	delta_method	20
GSE163505	Neural Progenitors	23231	pearson_clip	glm_residual	24
GSE163505	Neural Progenitors	23231	sanity_map	latent_expr	3
GSE163505	Neural Progenitors	4286	logp1	delta_method	33
GSE163505	Neural Progenitors	4286	pearson_clip	glm_residual	26
GSE163505	Neural Progenitors	4286	sanity_map	latent_expr	13
GSE163505	Neural Progenitors	18858	logp1	delta_method	39
GSE163505	Neural Progenitors	18858	pearson_clip	glm_residual	37
GSE163505	Neural Progenitors	18858	sanity_map	latent_expr	32
GSE163505	Neural Progenitors	14532	logp1	delta_method	17
GSE163505	Neural Progenitors	14532	pearson_clip	glm_residual	11
GSE163505	Neural Progenitors	14532	sanity_map	latent_expr	9
GSE163505	Neural Progenitors	10365	logp1	delta_method	21
GSE163505	Neural Progenitors	10365	pearson_clip	glm_residual	15
GSE163505	Neural Progenitors	10365	sanity_map	latent_expr	13
GSE163505	Neural Progenitors	22364	logp1	delta_method	32
GSE163505	Neural Progenitors	22364	pearson_clip	glm_residual	27
GSE163505	Neural Progenitors	22364	sanity_map	latent_expr	29
GSE163505	Neural Progenitors	10861	logp1	delta_method	20
GSE163505	Neural Progenitors	10861	pearson_clip	glm_residual	13
GSE163505	Neural Progenitors	10861	sanity_map	latent_expr	9
GSE163505	Neural Progenitors	14101	logp1	delta_method	36
GSE163505	Neural Progenitors	14101	pearson_clip	glm_residual	9
GSE163505	Neural Progenitors	14101	sanity_map	latent_expr	24
GSE163505	Neural Progenitors	15389	logp1	delta_method	26
GSE163505	Neural Progenitors	15389	pearson_clip	glm_residual	27
GSE163505	Neural Progenitors	15389	sanity_map	latent_expr	13
GSE163505	Neural Progenitors	9242	logp1	delta_method	33
GSE163505	Neural Progenitors	9242	pearson_clip	glm_residual	29
GSE163505	Neural Progenitors	9242	sanity_map	latent_expr	10
GSE163505	Neural Progenitors	5360	logp1	delta_method	25
GSE163505	Neural Progenitors	5360	pearson_clip	glm_residual	34
GSE163505	Neural Progenitors	5360	sanity_map	latent_expr	27
GSE163505	Neural Progenitors	5561	logp1	delta_method	27
GSE163505	Neural Progenitors	5561	pearson_clip	glm_residual	29
GSE163505	Neural Progenitors	5561	sanity_map	latent_expr	14
GSE163505	Neural Progenitors	35195	logp1	delta_method	35
GSE163505	Neural Progenitors	35195	pearson_clip	glm_residual	23
GSE163505	Neural Progenitors	35195	sanity_map	latent_expr	25
GSE163505	Neural Progenitors	2626	logp1	delta_method	16
GSE163505	Neural Progenitors	2626	pearson_clip	glm_residual	13
GSE163505	Neural Progenitors	2626	sanity_map	latent_expr	7
GSE163505	Neural Progenitors	9003	logp1	delta_method	16
GSE163505	Neural Progenitors	9003	pearson_clip	glm_residual	17
GSE163505	Neural Progenitors	9003	sanity_map	latent_expr	9
GSE163505	Neural Progenitors	2673	logp1	delta_method	21
GSE163505	Neural Progenitors	2673	pearson_clip	glm_residual	16
GSE163505	Neural Progenitors	2673	sanity_map	latent_expr	5
GSE163505	Neural Progenitors	7775	logp1	delta_method	22
GSE163505	Neural Progenitors	7775	pearson_clip	glm_residual	24
GSE163505	Neural Progenitors	7775	sanity_map	latent_expr	16
GSE163505	Neural Progenitors	3412	logp1	delta_method	36
GSE163505	Neural Progenitors	3412	pearson_clip	glm_residual	29
GSE163505	Neural Progenitors	3412	sanity_map	latent_expr	17
GSE163505	Neural Progenitors	10987	logp1	delta_method	27
GSE163505	Neural Progenitors	10987	pearson_clip	glm_residual	20
GSE163505	Neural Progenitors	10987	sanity_map	latent_expr	28
GSE163505	Neural Progenitors	12380	logp1	delta_method	14
GSE163505	Neural Progenitors	12380	pearson_clip	glm_residual	15
GSE163505	Neural Progenitors	12380	sanity_map	latent_expr	12
GSE163505	Neural Progenitors	20218	logp1	delta_method	22
GSE163505	Neural Progenitors	20218	pearson_clip	glm_residual	26
GSE163505	Neural Progenitors	20218	sanity_map	latent_expr	11
GSE163505	Neural Progenitors	2453	logp1	delta_method	27
GSE163505	Neural Progenitors	2453	pearson_clip	glm_residual	8
GSE163505	Neural Progenitors	2453	sanity_map	latent_expr	14
GSE163505	Neural Progenitors	18011	logp1	delta_method	30
GSE163505	Neural Progenitors	18011	pearson_clip	glm_residual	18
GSE163505	Neural Progenitors	18011	sanity_map	latent_expr	19
GSE163505	Neural Progenitors	2717	logp1	delta_method	25
GSE163505	Neural Progenitors	2717	pearson_clip	glm_residual	28
GSE163505	Neural Progenitors	2717	sanity_map	latent_expr	16
GSE163505	Neural Progenitors	13469	logp1	delta_method	28
GSE163505	Neural Progenitors	13469	pearson_clip	glm_residual	18
GSE163505	Neural Progenitors	13469	sanity_map	latent_expr	28
GSE163505	Neural Progenitors	10537	logp1	delta_method	31
GSE163505	Neural Progenitors	10537	pearson_clip	glm_residual	21
GSE163505	Neural Progenitors	10537	sanity_map	latent_expr	11
GSE163505	Neural Progenitors	1893	logp1	delta_method	15
GSE163505	Neural Progenitors	1893	pearson_clip	glm_residual	22
GSE163505	Neural Progenitors	1893	sanity_map	latent_expr	13
GSE163505	Neural Progenitors	4893	logp1	delta_method	26
GSE163505	Neural Progenitors	4893	pearson_clip	glm_residual	20
GSE163505	Neural Progenitors	4893	sanity_map	latent_expr	15
GSE163505	Neural Progenitors	9267	logp1	delta_method	25
GSE163505	Neural Progenitors	9267	pearson_clip	glm_residual	28
GSE163505	Neural Progenitors	9267	sanity_map	latent_expr	23
GSE163505	Neural Progenitors	14998	logp1	delta_method	17
GSE163505	Neural Progenitors	14998	pearson_clip	glm_residual	27
GSE163505	Neural Progenitors	14998	sanity_map	latent_expr	10
GSE163505	Neural Progenitors	8330	logp1	delta_method	8
GSE163505	Neural Progenitors	8330	pearson_clip	glm_residual	11
GSE163505	Neural Progenitors	8330	sanity_map	latent_expr	11
GSE163505	Neural Progenitors	12862	logp1	delta_method	26
GSE163505	Neural Progenitors	12862	pearson_clip	glm_residual	23
GSE163505	Neural Progenitors	12862	sanity_map	latent_expr	13
GSE163505	Neural Progenitors	22199	logp1	delta_method	22
GSE163505	Neural Progenitors	22199	pearson_clip	glm_residual	16
GSE163505	Neural Progenitors	22199	sanity_map	latent_expr	2
GSE163505	Neural Progenitors	6930	logp1	delta_method	23
GSE163505	Neural Progenitors	6930	pearson_clip	glm_residual	21
GSE163505	Neural Progenitors	6930	sanity_map	latent_expr	24
GSE163505	Neural Progenitors	12545	logp1	delta_method	18
GSE163505	Neural Progenitors	12545	pearson_clip	glm_residual	7
GSE163505	Neural Progenitors	12545	sanity_map	latent_expr	9
GSE163505	Neural Progenitors	17016	logp1	delta_method	33
GSE163505	Neural Progenitors	17016	pearson_clip	glm_residual	29
GSE163505	Neural Progenitors	17016	sanity_map	latent_expr	29
GSE163505	Neural Progenitors	40118	logp1	delta_method	33
GSE163505	Neural Progenitors	40118	pearson_clip	glm_residual	27
GSE163505	Neural Progenitors	40118	sanity_map	latent_expr	30
GSE163505	Neural Progenitors	8609	logp1	delta_method	27
GSE163505	Neural Progenitors	8609	pearson_clip	glm_residual	23
GSE163505	Neural Progenitors	8609	sanity_map	latent_expr	15
GSE163505	Neural Progenitors	1585	logp1	delta_method	20
GSE163505	Neural Progenitors	1585	pearson_clip	glm_residual	10
GSE163505	Neural Progenitors	1585	sanity_map	latent_expr	10
GSE163505	Neural Progenitors	12093	logp1	delta_method	30
GSE163505	Neural Progenitors	12093	pearson_clip	glm_residual	22
GSE163505	Neural Progenitors	12093	sanity_map	latent_expr	12
GSE163505	Neural Progenitors	2747	logp1	delta_method	27
GSE163505	Neural Progenitors	2747	pearson_clip	glm_residual	22
GSE163505	Neural Progenitors	2747	sanity_map	latent_expr	17
GSE163505	Neural Progenitors	11312	logp1	delta_method	27
GSE163505	Neural Progenitors	11312	pearson_clip	glm_residual	17
GSE163505	Neural Progenitors	11312	sanity_map	latent_expr	20
GSE163505	Neural Progenitors	14306	logp1	delta_method	40
GSE163505	Neural Progenitors	14306	pearson_clip	glm_residual	23
GSE163505	Neural Progenitors	14306	sanity_map	latent_expr	31
GSE163505	Neural Progenitors	22309	logp1	delta_method	32
GSE163505	Neural Progenitors	22309	pearson_clip	glm_residual	26
GSE163505	Neural Progenitors	22309	sanity_map	latent_expr	23
GSE163505	Neural Progenitors	15663	logp1	delta_method	17
GSE163505	Neural Progenitors	15663	pearson_clip	glm_residual	13
GSE163505	Neural Progenitors	15663	sanity_map	latent_expr	16
GSE163505	Neural Progenitors	21245	logp1	delta_method	26
GSE163505	Neural Progenitors	21245	pearson_clip	glm_residual	29
GSE163505	Neural Progenitors	21245	sanity_map	latent_expr	16
GSE163505	Neural Progenitors	12210	logp1	delta_method	18
GSE163505	Neural Progenitors	12210	pearson_clip	glm_residual	22
GSE163505	Neural Progenitors	12210	sanity_map	latent_expr	13
GSE163505	Neural Progenitors	9153	logp1	delta_method	30
GSE163505	Neural Progenitors	9153	pearson_clip	glm_residual	23
GSE163505	Neural Progenitors	9153	sanity_map	latent_expr	11
GSE163505	Neural Progenitors	20939	logp1	delta_method	28
GSE163505	Neural Progenitors	20939	pearson_clip	glm_residual	37
GSE163505	Neural Progenitors	20939	sanity_map	latent_expr	25
GSE163505	Neural Progenitors	10962	logp1	delta_method	31
GSE163505	Neural Progenitors	10962	pearson_clip	glm_residual	20
GSE163505	Neural Progenitors	10962	sanity_map	latent_expr	16
GSE163505	Neural Progenitors	11392	logp1	delta_method	41
GSE163505	Neural Progenitors	11392	pearson_clip	glm_residual	20
GSE163505	Neural Progenitors	11392	sanity_map	latent_expr	32
GSE163505	Neural Progenitors	5832	logp1	delta_method	24
GSE163505	Neural Progenitors	5832	pearson_clip	glm_residual	21
GSE163505	Neural Progenitors	5832	sanity_map	latent_expr	15
GSE163505	Neural Progenitors	10553	logp1	delta_method	22
GSE163505	Neural Progenitors	10553	pearson_clip	glm_residual	11
GSE163505	Neural Progenitors	10553	sanity_map	latent_expr	13
GSE163505	Neural Progenitors	10147	logp1	delta_method	17
GSE163505	Neural Progenitors	10147	pearson_clip	glm_residual	7
GSE163505	Neural Progenitors	10147	sanity_map	latent_expr	6
GSE163505	Neural Progenitors	12582	logp1	delta_method	25
GSE163505	Neural Progenitors	12582	pearson_clip	glm_residual	21
GSE163505	Neural Progenitors	12582	sanity_map	latent_expr	8
GSE163505	Neural Progenitors	555	logp1	delta_method	16
GSE163505	Neural Progenitors	555	pearson_clip	glm_residual	15
GSE163505	Neural Progenitors	555	sanity_map	latent_expr	10
GSE163505	Neural Progenitors	14061	logp1	delta_method	21
GSE163505	Neural Progenitors	14061	pearson_clip	glm_residual	18
GSE163505	Neural Progenitors	14061	sanity_map	latent_expr	23
GSE163505	Neural Progenitors	8520	logp1	delta_method	19
GSE163505	Neural Progenitors	8520	pearson_clip	glm_residual	15
GSE163505	Neural Progenitors	8520	sanity_map	latent_expr	6
GSE163505	Neural Progenitors	28819	logp1	delta_method	27
GSE163505	Neural Progenitors	28819	pearson_clip	glm_residual	3
GSE163505	Neural Progenitors	28819	sanity_map	latent_expr	5
GSE163505	Neural Progenitors	8039	logp1	delta_method	16
GSE163505	Neural Progenitors	8039	pearson_clip	glm_residual	14
GSE163505	Neural Progenitors	8039	sanity_map	latent_expr	7
GSE163505	Neural Progenitors	8858	logp1	delta_method	16
GSE163505	Neural Progenitors	8858	pearson_clip	glm_residual	5
GSE163505	Neural Progenitors	8858	sanity_map	latent_expr	12
GSE163505	Neural Progenitors	10920	logp1	delta_method	30
GSE163505	Neural Progenitors	10920	pearson_clip	glm_residual	17
GSE163505	Neural Progenitors	10920	sanity_map	latent_expr	21
GSE163505	Neural Progenitors	10103	logp1	delta_method	21
GSE163505	Neural Progenitors	10103	pearson_clip	glm_residual	28
GSE163505	Neural Progenitors	10103	sanity_map	latent_expr	21
GSE163505	Neural Progenitors	6079	logp1	delta_method	14
GSE163505	Neural Progenitors	6079	pearson_clip	glm_residual	20
GSE163505	Neural Progenitors	6079	sanity_map	latent_expr	8
GSE163505	Neural Progenitors	1421	logp1	delta_method	21
GSE163505	Neural Progenitors	1421	pearson_clip	glm_residual	25
GSE163505	Neural Progenitors	1421	sanity_map	latent_expr	21
GSE163505	Neural Progenitors	10835	logp1	delta_method	23
GSE163505	Neural Progenitors	10835	pearson_clip	glm_residual	20
GSE163505	Neural Progenitors	10835	sanity_map	latent_expr	16
GSE163505	Neural Progenitors	21827	logp1	delta_method	21
GSE163505	Neural Progenitors	21827	pearson_clip	glm_residual	18
GSE163505	Neural Progenitors	21827	sanity_map	latent_expr	13
GSE163505	Neural Progenitors	15095	logp1	delta_method	25
GSE163505	Neural Progenitors	15095	pearson_clip	glm_residual	18
GSE163505	Neural Progenitors	15095	sanity_map	latent_expr	12
GSE163505	Neural Progenitors	2261	logp1	delta_method	25
GSE163505	Neural Progenitors	2261	pearson_clip	glm_residual	27
GSE163505	Neural Progenitors	2261	sanity_map	latent_expr	13
GSE163505	Neural Progenitors	1852	logp1	delta_method	18
GSE163505	Neural Progenitors	1852	pearson_clip	glm_residual	24
GSE163505	Neural Progenitors	1852	sanity_map	latent_expr	8
GSE163505	Neural Progenitors	19295	logp1	delta_method	34
GSE163505	Neural Progenitors	19295	pearson_clip	glm_residual	29
GSE163505	Neural Progenitors	19295	sanity_map	latent_expr	33
GSE163505	Neural Progenitors	37072	logp1	delta_method	26
GSE163505	Neural Progenitors	37072	pearson_clip	glm_residual	22
GSE163505	Neural Progenitors	37072	sanity_map	latent_expr	24
GSE163505	Neural Progenitors	19152	logp1	delta_method	20
GSE163505	Neural Progenitors	19152	pearson_clip	glm_residual	14
GSE163505	Neural Progenitors	19152	sanity_map	latent_expr	15
GSE163505	Neural Progenitors	18878	logp1	delta_method	34
GSE163505	Neural Progenitors	18878	pearson_clip	glm_residual	31
GSE163505	Neural Progenitors	18878	sanity_map	latent_expr	22
GSE163505	Neural Progenitors	4443	logp1	delta_method	33
GSE163505	Neural Progenitors	4443	pearson_clip	glm_residual	13
GSE163505	Neural Progenitors	4443	sanity_map	latent_expr	26
GSE163505	Neural Progenitors	18984	logp1	delta_method	30
GSE163505	Neural Progenitors	18984	pearson_clip	glm_residual	29
GSE163505	Neural Progenitors	18984	sanity_map	latent_expr	19
GSE163505	Neural Progenitors	9770	logp1	delta_method	10
GSE163505	Neural Progenitors	9770	pearson_clip	glm_residual	10
GSE163505	Neural Progenitors	9770	sanity_map	latent_expr	8
GSE163505	Neural Progenitors	15029	logp1	delta_method	29
GSE163505	Neural Progenitors	15029	pearson_clip	glm_residual	10
GSE163505	Neural Progenitors	15029	sanity_map	latent_expr	27
GSE163505	Neural Progenitors	22756	logp1	delta_method	37
GSE163505	Neural Progenitors	22756	pearson_clip	glm_residual	26
GSE163505	Neural Progenitors	22756	sanity_map	latent_expr	27
GSE163505	Neural Progenitors	10310	logp1	delta_method	43
GSE163505	Neural Progenitors	10310	pearson_clip	glm_residual	31
GSE163505	Neural Progenitors	10310	sanity_map	latent_expr	36
GSE163505	Neural Progenitors	15086	logp1	delta_method	28
GSE163505	Neural Progenitors	15086	pearson_clip	glm_residual	28
GSE163505	Neural Progenitors	15086	sanity_map	latent_expr	12
GSE163505	Neural Progenitors	22359	logp1	delta_method	32
GSE163505	Neural Progenitors	22359	pearson_clip	glm_residual	20
GSE163505	Neural Progenitors	22359	sanity_map	latent_expr	20
GSE163505	Neural Progenitors	9044	logp1	delta_method	18
GSE163505	Neural Progenitors	9044	pearson_clip	glm_residual	18
GSE163505	Neural Progenitors	9044	sanity_map	latent_expr	7
GSE163505	Neural Progenitors	2451	logp1	delta_method	24
GSE163505	Neural Progenitors	2451	pearson_clip	glm_residual	22
GSE163505	Neural Progenitors	2451	sanity_map	latent_expr	16
GSE163505	Neural Progenitors	8666	logp1	delta_method	16
GSE163505	Neural Progenitors	8666	pearson_clip	glm_residual	23
GSE163505	Neural Progenitors	8666	sanity_map	latent_expr	20
GSE163505	Neural Progenitors	15570	logp1	delta_method	23
GSE163505	Neural Progenitors	15570	pearson_clip	glm_residual	23
GSE163505	Neural Progenitors	15570	sanity_map	latent_expr	25
GSE163505	Neural Progenitors	1181	logp1	delta_method	12
GSE163505	Neural Progenitors	1181	pearson_clip	glm_residual	24
GSE163505	Neural Progenitors	1181	sanity_map	latent_expr	15
GSE163505	Neural Progenitors	22036	logp1	delta_method	28
GSE163505	Neural Progenitors	22036	pearson_clip	glm_residual	24
GSE163505	Neural Progenitors	22036	sanity_map	latent_expr	20
GSE163505	Neural Progenitors	12069	logp1	delta_method	27
GSE163505	Neural Progenitors	12069	pearson_clip	glm_residual	20
GSE163505	Neural Progenitors	12069	sanity_map	latent_expr	16
GSE163505	Neural Progenitors	8119	logp1	delta_method	18
GSE163505	Neural Progenitors	8119	pearson_clip	glm_residual	7
GSE163505	Neural Progenitors	8119	sanity_map	latent_expr	11
GSE163505	Neural Progenitors	9657	logp1	delta_method	23
GSE163505	Neural Progenitors	9657	pearson_clip	glm_residual	26
GSE163505	Neural Progenitors	9657	sanity_map	latent_expr	16
GSE163505	Neural Progenitors	2335	logp1	delta_method	18
GSE163505	Neural Progenitors	2335	pearson_clip	glm_residual	21
GSE163505	Neural Progenitors	2335	sanity_map	latent_expr	15
GSE163505	Neural Progenitors	9479	logp1	delta_method	24
GSE163505	Neural Progenitors	9479	pearson_clip	glm_residual	20
GSE163505	Neural Progenitors	9479	sanity_map	latent_expr	17
GSE163505	Neural Progenitors	7471	logp1	delta_method	19
GSE163505	Neural Progenitors	7471	pearson_clip	glm_residual	20
GSE163505	Neural Progenitors	7471	sanity_map	latent_expr	10
GSE163505	Neural Progenitors	7740	logp1	delta_method	25
GSE163505	Neural Progenitors	7740	pearson_clip	glm_residual	15
GSE163505	Neural Progenitors	7740	sanity_map	latent_expr	15
GSE163505	Neural Progenitors	13201	logp1	delta_method	15
GSE163505	Neural Progenitors	13201	pearson_clip	glm_residual	17
GSE163505	Neural Progenitors	13201	sanity_map	latent_expr	7
GSE163505	Neural Progenitors	15631	logp1	delta_method	30
GSE163505	Neural Progenitors	15631	pearson_clip	glm_residual	12
GSE163505	Neural Progenitors	15631	sanity_map	latent_expr	22
GSE163505	Neural Progenitors	1526	logp1	delta_method	25
GSE163505	Neural Progenitors	1526	pearson_clip	glm_residual	19
GSE163505	Neural Progenitors	1526	sanity_map	latent_expr	6
GSE163505	Neural Progenitors	16659	logp1	delta_method	27
GSE163505	Neural Progenitors	16659	pearson_clip	glm_residual	28
GSE163505	Neural Progenitors	16659	sanity_map	latent_expr	19
GSE163505	Neural Progenitors	2114	logp1	delta_method	33
GSE163505	Neural Progenitors	2114	pearson_clip	glm_residual	16
GSE163505	Neural Progenitors	2114	sanity_map	latent_expr	10
GSE163505	Neural Progenitors	3798	logp1	delta_method	32
GSE163505	Neural Progenitors	3798	pearson_clip	glm_residual	21
GSE163505	Neural Progenitors	3798	sanity_map	latent_expr	10
GSE163505	Neural Progenitors	12757	logp1	delta_method	21
GSE163505	Neural Progenitors	12757	pearson_clip	glm_residual	22
GSE163505	Neural Progenitors	12757	sanity_map	latent_expr	12
GSE163505	Neural Progenitors	11206	logp1	delta_method	31
GSE163505	Neural Progenitors	11206	pearson_clip	glm_residual	20
GSE163505	Neural Progenitors	11206	sanity_map	latent_expr	19
GSE163505	Neural Progenitors	817	logp1	delta_method	13
GSE163505	Neural Progenitors	817	pearson_clip	glm_residual	23
GSE163505	Neural Progenitors	817	sanity_map	latent_expr	11
GSE163505	Neural Progenitors	37130	logp1	delta_method	35
GSE163505	Neural Progenitors	37130	pearson_clip	glm_residual	11
GSE163505	Neural Progenitors	37130	sanity_map	latent_expr	9
GSE163505	Neural Progenitors	28399	logp1	delta_method	36
GSE163505	Neural Progenitors	28399	pearson_clip	glm_residual	28
GSE163505	Neural Progenitors	28399	sanity_map	latent_expr	38
GSE163505	Neural Progenitors	10357	logp1	delta_method	19
GSE163505	Neural Progenitors	10357	pearson_clip	glm_residual	17
GSE163505	Neural Progenitors	10357	sanity_map	latent_expr	9
GSE163505	Neural Progenitors	19554	logp1	delta_method	39
GSE163505	Neural Progenitors	19554	pearson_clip	glm_residual	31
GSE163505	Neural Progenitors	19554	sanity_map	latent_expr	35
GSE163505	Neural Progenitors	14107	logp1	delta_method	28
GSE163505	Neural Progenitors	14107	pearson_clip	glm_residual	30
GSE163505	Neural Progenitors	14107	sanity_map	latent_expr	26
GSE163505	Neural Progenitors	7109	logp1	delta_method	32
GSE163505	Neural Progenitors	7109	pearson_clip	glm_residual	7
GSE163505	Neural Progenitors	7109	sanity_map	latent_expr	10
GSE163505	Neural Progenitors	940	logp1	delta_method	6
GSE163505	Neural Progenitors	940	pearson_clip	glm_residual	17
GSE163505	Neural Progenitors	940	sanity_map	latent_expr	4
GSE163505	Neural Progenitors	13311	logp1	delta_method	20
GSE163505	Neural Progenitors	13311	pearson_clip	glm_residual	17
GSE163505	Neural Progenitors	13311	sanity_map	latent_expr	18
GSE163505	Neural Progenitors	10926	logp1	delta_method	19
GSE163505	Neural Progenitors	10926	pearson_clip	glm_residual	19
GSE163505	Neural Progenitors	10926	sanity_map	latent_expr	8
GSE163505	Neural Progenitors	15938	logp1	delta_method	30
GSE163505	Neural Progenitors	15938	pearson_clip	glm_residual	26
GSE163505	Neural Progenitors	15938	sanity_map	latent_expr	15
GSE163505	Neural Progenitors	12793	logp1	delta_method	15
GSE163505	Neural Progenitors	12793	pearson_clip	glm_residual	21
GSE163505	Neural Progenitors	12793	sanity_map	latent_expr	11
GSE163505	Neural Progenitors	17690	logp1	delta_method	24
GSE163505	Neural Progenitors	17690	pearson_clip	glm_residual	13
GSE163505	Neural Progenitors	17690	sanity_map	latent_expr	16
GSE163505	Neural Progenitors	23206	logp1	delta_method	38
GSE163505	Neural Progenitors	23206	pearson_clip	glm_residual	23
GSE163505	Neural Progenitors	23206	sanity_map	latent_expr	22
GSE163505	Neural Progenitors	11133	logp1	delta_method	22
GSE163505	Neural Progenitors	11133	pearson_clip	glm_residual	21
GSE163505	Neural Progenitors	11133	sanity_map	latent_expr	17
GSE163505	Neural Progenitors	1882	logp1	delta_method	16
GSE163505	Neural Progenitors	1882	pearson_clip	glm_residual	7
GSE163505	Neural Progenitors	1882	sanity_map	latent_expr	17
GSE163505	Neural Progenitors	3169	logp1	delta_method	34
GSE163505	Neural Progenitors	3169	pearson_clip	glm_residual	28
GSE163505	Neural Progenitors	3169	sanity_map	latent_expr	11
GSE163505	Neural Progenitors	11014	logp1	delta_method	38
GSE163505	Neural Progenitors	11014	pearson_clip	glm_residual	34
GSE163505	Neural Progenitors	11014	sanity_map	latent_expr	27
GSE163505	Neural Progenitors	15832	logp1	delta_method	32
GSE163505	Neural Progenitors	15832	pearson_clip	glm_residual	30
GSE163505	Neural Progenitors	15832	sanity_map	latent_expr	28
GSE163505	Neural Progenitors	11039	logp1	delta_method	34
GSE163505	Neural Progenitors	11039	pearson_clip	glm_residual	28
GSE163505	Neural Progenitors	11039	sanity_map	latent_expr	35
GSE163505	Neural Progenitors	10683	logp1	delta_method	20
GSE163505	Neural Progenitors	10683	pearson_clip	glm_residual	20
GSE163505	Neural Progenitors	10683	sanity_map	latent_expr	9
GSE163505	Neural Progenitors	13649	logp1	delta_method	21
GSE163505	Neural Progenitors	13649	pearson_clip	glm_residual	18
GSE163505	Neural Progenitors	13649	sanity_map	latent_expr	12
GSE163505	Neural Progenitors	20311	logp1	delta_method	33
GSE163505	Neural Progenitors	20311	pearson_clip	glm_residual	38
GSE163505	Neural Progenitors	20311	sanity_map	latent_expr	35
GSE163505	Neural Progenitors	9607	logp1	delta_method	25
GSE163505	Neural Progenitors	9607	pearson_clip	glm_residual	28
GSE163505	Neural Progenitors	9607	sanity_map	latent_expr	20
GSE163505	Neural Progenitors	15122	logp1	delta_method	25
GSE163505	Neural Progenitors	15122	pearson_clip	glm_residual	34
GSE163505	Neural Progenitors	15122	sanity_map	latent_expr	29
GSE163505	Neural Progenitors	1253	logp1	delta_method	26
GSE163505	Neural Progenitors	1253	pearson_clip	glm_residual	18
GSE163505	Neural Progenitors	1253	sanity_map	latent_expr	8
GSE163505	Neural Progenitors	12442	logp1	delta_method	18
GSE163505	Neural Progenitors	12442	pearson_clip	glm_residual	21
GSE163505	Neural Progenitors	12442	sanity_map	latent_expr	8
GSE163505	Neural Progenitors	15905	logp1	delta_method	35
GSE163505	Neural Progenitors	15905	pearson_clip	glm_residual	21
GSE163505	Neural Progenitors	15905	sanity_map	latent_expr	26
GSE163505	Neural Progenitors	1389	logp1	delta_method	23
GSE163505	Neural Progenitors	1389	pearson_clip	glm_residual	17
GSE163505	Neural Progenitors	1389	sanity_map	latent_expr	14
GSE163505	Neural Progenitors	23525	logp1	delta_method	27
GSE163505	Neural Progenitors	23525	pearson_clip	glm_residual	7
GSE163505	Neural Progenitors	23525	sanity_map	latent_expr	13
GSE163505	Neural Progenitors	8958	logp1	delta_method	20
GSE163505	Neural Progenitors	8958	pearson_clip	glm_residual	15
GSE163505	Neural Progenitors	8958	sanity_map	latent_expr	12
GSE163505	Neural Progenitors	54993	logp1	delta_method	31
GSE163505	Neural Progenitors	54993	pearson_clip	glm_residual	30
GSE163505	Neural Progenitors	54993	sanity_map	latent_expr	15
GSE163505	Neural Progenitors	14221	logp1	delta_method	24
GSE163505	Neural Progenitors	14221	pearson_clip	glm_residual	28
GSE163505	Neural Progenitors	14221	sanity_map	latent_expr	22
GSE163505	Neural Progenitors	21647	logp1	delta_method	31
GSE163505	Neural Progenitors	21647	pearson_clip	glm_residual	30
GSE163505	Neural Progenitors	21647	sanity_map	latent_expr	22
GSE163505	Neural Progenitors	64244	logp1	delta_method	42
GSE163505	Neural Progenitors	64244	pearson_clip	glm_residual	25
GSE163505	Neural Progenitors	64244	sanity_map	latent_expr	30
GSE163505	Neural Progenitors	17231	logp1	delta_method	17
GSE163505	Neural Progenitors	17231	pearson_clip	glm_residual	10
GSE163505	Neural Progenitors	17231	sanity_map	latent_expr	16
GSE163505	Neural Progenitors	14755	logp1	delta_method	24
GSE163505	Neural Progenitors	14755	pearson_clip	glm_residual	30
GSE163505	Neural Progenitors	14755	sanity_map	latent_expr	12
GSE163505	Neural Progenitors	11360	logp1	delta_method	23
GSE163505	Neural Progenitors	11360	pearson_clip	glm_residual	20
GSE163505	Neural Progenitors	11360	sanity_map	latent_expr	11
GSE163505	Neural Progenitors	17021	logp1	delta_method	25
GSE163505	Neural Progenitors	17021	pearson_clip	glm_residual	23
GSE163505	Neural Progenitors	17021	sanity_map	latent_expr	14
GSE163505	Neural Progenitors	12380	logp1	delta_method	32
GSE163505	Neural Progenitors	12380	pearson_clip	glm_residual	23
GSE163505	Neural Progenitors	12380	sanity_map	latent_expr	37
GSE163505	Neural Progenitors	8479	logp1	delta_method	15
GSE163505	Neural Progenitors	8479	pearson_clip	glm_residual	13
GSE163505	Neural Progenitors	8479	sanity_map	latent_expr	12
GSE163505	Neural Progenitors	10851	logp1	delta_method	24
GSE163505	Neural Progenitors	10851	pearson_clip	glm_residual	22
GSE163505	Neural Progenitors	10851	sanity_map	latent_expr	15
GSE163505	Neural Progenitors	13344	logp1	delta_method	23
GSE163505	Neural Progenitors	13344	pearson_clip	glm_residual	24
GSE163505	Neural Progenitors	13344	sanity_map	latent_expr	12
GSE163505	Neural Progenitors	9798	logp1	delta_method	17
GSE163505	Neural Progenitors	9798	pearson_clip	glm_residual	23
GSE163505	Neural Progenitors	9798	sanity_map	latent_expr	7
GSE163505	Neural Progenitors	7349	logp1	delta_method	36
GSE163505	Neural Progenitors	7349	pearson_clip	glm_residual	11
GSE163505	Neural Progenitors	7349	sanity_map	latent_expr	32
GSE163505	Neural Progenitors	521	logp1	delta_method	18
GSE163505	Neural Progenitors	521	pearson_clip	glm_residual	13
GSE163505	Neural Progenitors	521	sanity_map	latent_expr	11
GSE163505	Neural Progenitors	10356	logp1	delta_method	21
GSE163505	Neural Progenitors	10356	pearson_clip	glm_residual	21
GSE163505	Neural Progenitors	10356	sanity_map	latent_expr	7
GSE163505	Neural Progenitors	9484	logp1	delta_method	19
GSE163505	Neural Progenitors	9484	pearson_clip	glm_residual	20
GSE163505	Neural Progenitors	9484	sanity_map	latent_expr	11
GSE163505	Neural Progenitors	7301	logp1	delta_method	29
GSE163505	Neural Progenitors	7301	pearson_clip	glm_residual	16
GSE163505	Neural Progenitors	7301	sanity_map	latent_expr	22
GSE163505	Neural Progenitors	16382	logp1	delta_method	23
GSE163505	Neural Progenitors	16382	pearson_clip	glm_residual	15
GSE163505	Neural Progenitors	16382	sanity_map	latent_expr	14
GSE163505	Neural Progenitors	8694	logp1	delta_method	20
GSE163505	Neural Progenitors	8694	pearson_clip	glm_residual	18
GSE163505	Neural Progenitors	8694	sanity_map	latent_expr	7
GSE163505	Neural Progenitors	14534	logp1	delta_method	18
GSE163505	Neural Progenitors	14534	pearson_clip	glm_residual	23
GSE163505	Neural Progenitors	14534	sanity_map	latent_expr	13
GSE163505	Neural Progenitors	18012	logp1	delta_method	38
GSE163505	Neural Progenitors	18012	pearson_clip	glm_residual	30
GSE163505	Neural Progenitors	18012	sanity_map	latent_expr	26
GSE163505	Neural Progenitors	8439	logp1	delta_method	20
GSE163505	Neural Progenitors	8439	pearson_clip	glm_residual	4
GSE163505	Neural Progenitors	8439	sanity_map	latent_expr	7
GSE163505	Neural Progenitors	17370	logp1	delta_method	40
GSE163505	Neural Progenitors	17370	pearson_clip	glm_residual	33
GSE163505	Neural Progenitors	17370	sanity_map	latent_expr	37
GSE163505	Neural Progenitors	589	logp1	delta_method	17
GSE163505	Neural Progenitors	589	pearson_clip	glm_residual	14
GSE163505	Neural Progenitors	589	sanity_map	latent_expr	10
GSE163505	Neural Progenitors	1099	logp1	delta_method	22
GSE163505	Neural Progenitors	1099	pearson_clip	glm_residual	14
GSE163505	Neural Progenitors	1099	sanity_map	latent_expr	17
GSE163505	Neural Progenitors	12322	logp1	delta_method	33
GSE163505	Neural Progenitors	12322	pearson_clip	glm_residual	29
GSE163505	Neural Progenitors	12322	sanity_map	latent_expr	33
GSE163505	Neural Progenitors	723	logp1	delta_method	17
GSE163505	Neural Progenitors	723	pearson_clip	glm_residual	22
GSE163505	Neural Progenitors	723	sanity_map	latent_expr	7
GSE163505	Neural Progenitors	14344	logp1	delta_method	23
GSE163505	Neural Progenitors	14344	pearson_clip	glm_residual	15
GSE163505	Neural Progenitors	14344	sanity_map	latent_expr	9
GSE163505	Neural Progenitors	629	logp1	delta_method	12
GSE163505	Neural Progenitors	629	pearson_clip	glm_residual	13
GSE163505	Neural Progenitors	629	sanity_map	latent_expr	7
GSE163505	Neural Progenitors	8491	logp1	delta_method	25
GSE163505	Neural Progenitors	8491	pearson_clip	glm_residual	21
GSE163505	Neural Progenitors	8491	sanity_map	latent_expr	21
GSE163505	Neural Progenitors	11032	logp1	delta_method	18
GSE163505	Neural Progenitors	11032	pearson_clip	glm_residual	17
GSE163505	Neural Progenitors	11032	sanity_map	latent_expr	8
GSE163505	Neural Progenitors	16204	logp1	delta_method	21
GSE163505	Neural Progenitors	16204	pearson_clip	glm_residual	9
GSE163505	Neural Progenitors	16204	sanity_map	latent_expr	6
GSE163505	Neural Progenitors	13808	logp1	delta_method	25
GSE163505	Neural Progenitors	13808	pearson_clip	glm_residual	22
GSE163505	Neural Progenitors	13808	sanity_map	latent_expr	19
GSE163505	Neural Progenitors	8970	logp1	delta_method	23
GSE163505	Neural Progenitors	8970	pearson_clip	glm_residual	18
GSE163505	Neural Progenitors	8970	sanity_map	latent_expr	13
GSE163505	Neural Progenitors	8124	logp1	delta_method	31
GSE163505	Neural Progenitors	8124	pearson_clip	glm_residual	23
GSE163505	Neural Progenitors	8124	sanity_map	latent_expr	23
GSE163505	Neural Progenitors	12665	logp1	delta_method	23
GSE163505	Neural Progenitors	12665	pearson_clip	glm_residual	23
GSE163505	Neural Progenitors	12665	sanity_map	latent_expr	17
GSE163505	Neural Progenitors	27485	logp1	delta_method	17
GSE163505	Neural Progenitors	27485	pearson_clip	glm_residual	15
GSE163505	Neural Progenitors	27485	sanity_map	latent_expr	5
GSE163505	Neural Progenitors	644	logp1	delta_method	26
GSE163505	Neural Progenitors	644	pearson_clip	glm_residual	24
GSE163505	Neural Progenitors	644	sanity_map	latent_expr	18
GSE163505	Neural Progenitors	12868	logp1	delta_method	29
GSE163505	Neural Progenitors	12868	pearson_clip	glm_residual	24
GSE163505	Neural Progenitors	12868	sanity_map	latent_expr	22
GSE163505	Neural Progenitors	17549	logp1	delta_method	32
GSE163505	Neural Progenitors	17549	pearson_clip	glm_residual	28
GSE163505	Neural Progenitors	17549	sanity_map	latent_expr	34
GSE163505	Neural Progenitors	10610	logp1	delta_method	19
GSE163505	Neural Progenitors	10610	pearson_clip	glm_residual	27
GSE163505	Neural Progenitors	10610	sanity_map	latent_expr	10
GSE163505	Neural Progenitors	20259	logp1	delta_method	30
GSE163505	Neural Progenitors	20259	pearson_clip	glm_residual	21
GSE163505	Neural Progenitors	20259	sanity_map	latent_expr	31
GSE163505	Neural Progenitors	7740	logp1	delta_method	11
GSE163505	Neural Progenitors	7740	pearson_clip	glm_residual	11
GSE163505	Neural Progenitors	7740	sanity_map	latent_expr	12
GSE163505	Neural Progenitors	8732	logp1	delta_method	13
GSE163505	Neural Progenitors	8732	pearson_clip	glm_residual	14
GSE163505	Neural Progenitors	8732	sanity_map	latent_expr	4
GSE163505	Neural Progenitors	13639	logp1	delta_method	18
GSE163505	Neural Progenitors	13639	pearson_clip	glm_residual	18
GSE163505	Neural Progenitors	13639	sanity_map	latent_expr	9
GSE163505	Neural Progenitors	18005	logp1	delta_method	34
GSE163505	Neural Progenitors	18005	pearson_clip	glm_residual	34
GSE163505	Neural Progenitors	18005	sanity_map	latent_expr	31
GSE163505	Neural Progenitors	8311	logp1	delta_method	13
GSE163505	Neural Progenitors	8311	pearson_clip	glm_residual	23
GSE163505	Neural Progenitors	8311	sanity_map	latent_expr	12
GSE163505	Neural Progenitors	12451	logp1	delta_method	38
GSE163505	Neural Progenitors	12451	pearson_clip	glm_residual	24
GSE163505	Neural Progenitors	12451	sanity_map	latent_expr	33
GSE163505	Neural Progenitors	17901	logp1	delta_method	40
GSE163505	Neural Progenitors	17901	pearson_clip	glm_residual	31
GSE163505	Neural Progenitors	17901	sanity_map	latent_expr	29
GSE163505	Neural Progenitors	7933	logp1	delta_method	22
GSE163505	Neural Progenitors	7933	pearson_clip	glm_residual	27
GSE163505	Neural Progenitors	7933	sanity_map	latent_expr	20
GSE163505	Neural Progenitors	8405	logp1	delta_method	41
GSE163505	Neural Progenitors	8405	pearson_clip	glm_residual	28
GSE163505	Neural Progenitors	8405	sanity_map	latent_expr	45
GSE163505	Neural Progenitors	16599	logp1	delta_method	20
GSE163505	Neural Progenitors	16599	pearson_clip	glm_residual	9
GSE163505	Neural Progenitors	16599	sanity_map	latent_expr	6
GSE163505	Neural Progenitors	19920	logp1	delta_method	19
GSE163505	Neural Progenitors	19920	pearson_clip	glm_residual	19
GSE163505	Neural Progenitors	19920	sanity_map	latent_expr	14
GSE163505	Neural Progenitors	6737	logp1	delta_method	40
GSE163505	Neural Progenitors	6737	pearson_clip	glm_residual	26
GSE163505	Neural Progenitors	6737	sanity_map	latent_expr	26
GSE163505	Neural Progenitors	13118	logp1	delta_method	27
GSE163505	Neural Progenitors	13118	pearson_clip	glm_residual	35
GSE163505	Neural Progenitors	13118	sanity_map	latent_expr	20
GSE163505	Neural Progenitors	10264	logp1	delta_method	34
GSE163505	Neural Progenitors	10264	pearson_clip	glm_residual	26
GSE163505	Neural Progenitors	10264	sanity_map	latent_expr	32
GSE163505	Neural Progenitors	15750	logp1	delta_method	25
GSE163505	Neural Progenitors	15750	pearson_clip	glm_residual	22
GSE163505	Neural Progenitors	15750	sanity_map	latent_expr	10
GSE163505	Neural Progenitors	10248	logp1	delta_method	37
GSE163505	Neural Progenitors	10248	pearson_clip	glm_residual	28
GSE163505	Neural Progenitors	10248	sanity_map	latent_expr	32
GSE163505	Neural Progenitors	17426	logp1	delta_method	23
GSE163505	Neural Progenitors	17426	pearson_clip	glm_residual	15
GSE163505	Neural Progenitors	17426	sanity_map	latent_expr	17
GSE163505	Neural Progenitors	13477	logp1	delta_method	27
GSE163505	Neural Progenitors	13477	pearson_clip	glm_residual	35
GSE163505	Neural Progenitors	13477	sanity_map	latent_expr	32
GSE163505	Neural Progenitors	796	logp1	delta_method	9
GSE163505	Neural Progenitors	796	pearson_clip	glm_residual	12
GSE163505	Neural Progenitors	796	sanity_map	latent_expr	17
GSE163505	Neural Progenitors	25173	logp1	delta_method	23
GSE163505	Neural Progenitors	25173	pearson_clip	glm_residual	8
GSE163505	Neural Progenitors	25173	sanity_map	latent_expr	12
GSE163505	Neural Progenitors	2225	logp1	delta_method	27
GSE163505	Neural Progenitors	2225	pearson_clip	glm_residual	21
GSE163505	Neural Progenitors	2225	sanity_map	latent_expr	9
GSE163505	Neural Progenitors	18112	logp1	delta_method	26
GSE163505	Neural Progenitors	18112	pearson_clip	glm_residual	27
GSE163505	Neural Progenitors	18112	sanity_map	latent_expr	24
GSE163505	Neural Progenitors	17254	logp1	delta_method	28
GSE163505	Neural Progenitors	17254	pearson_clip	glm_residual	25
GSE163505	Neural Progenitors	17254	sanity_map	latent_expr	26
GSE163505	Neural Progenitors	17900	logp1	delta_method	19
GSE163505	Neural Progenitors	17900	pearson_clip	glm_residual	20
GSE163505	Neural Progenitors	17900	sanity_map	latent_expr	10
GSE163505	Neural Progenitors	7270	logp1	delta_method	16
GSE163505	Neural Progenitors	7270	pearson_clip	glm_residual	22
GSE163505	Neural Progenitors	7270	sanity_map	latent_expr	19
GSE163505	Neural Progenitors	48977	logp1	delta_method	39
GSE163505	Neural Progenitors	48977	pearson_clip	glm_residual	26
GSE163505	Neural Progenitors	48977	sanity_map	latent_expr	36
GSE163505	Neural Progenitors	25170	logp1	delta_method	34
GSE163505	Neural Progenitors	25170	pearson_clip	glm_residual	20
GSE163505	Neural Progenitors	25170	sanity_map	latent_expr	32
GSE163505	Neural Progenitors	4893	logp1	delta_method	26
GSE163505	Neural Progenitors	4893	pearson_clip	glm_residual	11
GSE163505	Neural Progenitors	4893	sanity_map	latent_expr	18
GSE163505	Neural Progenitors	1600	logp1	delta_method	33
GSE163505	Neural Progenitors	1600	pearson_clip	glm_residual	24
GSE163505	Neural Progenitors	1600	sanity_map	latent_expr	10
GSE163505	Neural Progenitors	754	logp1	delta_method	34
GSE163505	Neural Progenitors	754	pearson_clip	glm_residual	30
GSE163505	Neural Progenitors	754	sanity_map	latent_expr	33
GSE163505	Neural Progenitors	22100	logp1	delta_method	24
GSE163505	Neural Progenitors	22100	pearson_clip	glm_residual	25
GSE163505	Neural Progenitors	22100	sanity_map	latent_expr	17
GSE163505	Neural Progenitors	10537	logp1	delta_method	12
GSE163505	Neural Progenitors	10537	pearson_clip	glm_residual	20
GSE163505	Neural Progenitors	10537	sanity_map	latent_expr	9
GSE163505	Neural Progenitors	11854	logp1	delta_method	27
GSE163505	Neural Progenitors	11854	pearson_clip	glm_residual	26
GSE163505	Neural Progenitors	11854	sanity_map	latent_expr	23
GSE163505	Neural Progenitors	10793	logp1	delta_method	32
GSE163505	Neural Progenitors	10793	pearson_clip	glm_residual	31
GSE163505	Neural Progenitors	10793	sanity_map	latent_expr	18
GSE163505	Neural Progenitors	42552	logp1	delta_method	34
GSE163505	Neural Progenitors	42552	pearson_clip	glm_residual	20
GSE163505	Neural Progenitors	42552	sanity_map	latent_expr	32
GSE163505	Neural Progenitors	12887	logp1	delta_method	19
GSE163505	Neural Progenitors	12887	pearson_clip	glm_residual	16
GSE163505	Neural Progenitors	12887	sanity_map	latent_expr	12
GSE163505	Neural Progenitors	14680	logp1	delta_method	19
GSE163505	Neural Progenitors	14680	pearson_clip	glm_residual	19
GSE163505	Neural Progenitors	14680	sanity_map	latent_expr	12
GSE163505	Neural Progenitors	24624	logp1	delta_method	33
GSE163505	Neural Progenitors	24624	pearson_clip	glm_residual	25
GSE163505	Neural Progenitors	24624	sanity_map	latent_expr	20
GSE163505	Neural Progenitors	6212	logp1	delta_method	36
GSE163505	Neural Progenitors	6212	pearson_clip	glm_residual	39
GSE163505	Neural Progenitors	6212	sanity_map	latent_expr	23
GSE163505	Neural Progenitors	13484	logp1	delta_method	29
GSE163505	Neural Progenitors	13484	pearson_clip	glm_residual	24
GSE163505	Neural Progenitors	13484	sanity_map	latent_expr	17
GSE163505	Neural Progenitors	41636	logp1	delta_method	30
GSE163505	Neural Progenitors	41636	pearson_clip	glm_residual	20
GSE163505	Neural Progenitors	41636	sanity_map	latent_expr	14
GSE163505	Neural Progenitors	9913	logp1	delta_method	15
GSE163505	Neural Progenitors	9913	pearson_clip	glm_residual	15
GSE163505	Neural Progenitors	9913	sanity_map	latent_expr	16
GSE163505	Neural Progenitors	11059	logp1	delta_method	40
GSE163505	Neural Progenitors	11059	pearson_clip	glm_residual	15
GSE163505	Neural Progenitors	11059	sanity_map	latent_expr	42
GSE163505	Neural Progenitors	28647	logp1	delta_method	26
GSE163505	Neural Progenitors	28647	pearson_clip	glm_residual	9
GSE163505	Neural Progenitors	28647	sanity_map	latent_expr	4
GSE163505	Neural Progenitors	15764	logp1	delta_method	36
GSE163505	Neural Progenitors	15764	pearson_clip	glm_residual	22
GSE163505	Neural Progenitors	15764	sanity_map	latent_expr	30
GSE163505	Neural Progenitors	31647	logp1	delta_method	25
GSE163505	Neural Progenitors	31647	pearson_clip	glm_residual	13
GSE163505	Neural Progenitors	31647	sanity_map	latent_expr	9
GSE163505	Neural Progenitors	9307	logp1	delta_method	35
GSE163505	Neural Progenitors	9307	pearson_clip	glm_residual	17
GSE163505	Neural Progenitors	9307	sanity_map	latent_expr	13
GSE163505	Neural Progenitors	12671	logp1	delta_method	10
GSE163505	Neural Progenitors	12671	pearson_clip	glm_residual	15
GSE163505	Neural Progenitors	12671	sanity_map	latent_expr	11
GSE163505	Neural Progenitors	14086	logp1	delta_method	20
GSE163505	Neural Progenitors	14086	pearson_clip	glm_residual	24
GSE163505	Neural Progenitors	14086	sanity_map	latent_expr	13
GSE163505	Neural Progenitors	13513	logp1	delta_method	35
GSE163505	Neural Progenitors	13513	pearson_clip	glm_residual	26
GSE163505	Neural Progenitors	13513	sanity_map	latent_expr	8
GSE163505	Neural Progenitors	652	logp1	delta_method	17
GSE163505	Neural Progenitors	652	pearson_clip	glm_residual	17
GSE163505	Neural Progenitors	652	sanity_map	latent_expr	10
GSE163505	Neural Progenitors	1241	logp1	delta_method	21
GSE163505	Neural Progenitors	1241	pearson_clip	glm_residual	22
GSE163505	Neural Progenitors	1241	sanity_map	latent_expr	9
GSE163505	Neural Progenitors	27929	logp1	delta_method	27
GSE163505	Neural Progenitors	27929	pearson_clip	glm_residual	23
GSE163505	Neural Progenitors	27929	sanity_map	latent_expr	18
GSE163505	Neural Progenitors	14639	logp1	delta_method	26
GSE163505	Neural Progenitors	14639	pearson_clip	glm_residual	13
GSE163505	Neural Progenitors	14639	sanity_map	latent_expr	10
GSE163505	Neural Progenitors	16572	logp1	delta_method	33
GSE163505	Neural Progenitors	16572	pearson_clip	glm_residual	11
GSE163505	Neural Progenitors	16572	sanity_map	latent_expr	18
GSE163505	Neural Progenitors	12867	logp1	delta_method	18
GSE163505	Neural Progenitors	12867	pearson_clip	glm_residual	17
GSE163505	Neural Progenitors	12867	sanity_map	latent_expr	7
GSE163505	Neural Progenitors	6726	logp1	delta_method	12
GSE163505	Neural Progenitors	6726	pearson_clip	glm_residual	15
GSE163505	Neural Progenitors	6726	sanity_map	latent_expr	16
GSE163505	Neural Progenitors	11036	logp1	delta_method	29
GSE163505	Neural Progenitors	11036	pearson_clip	glm_residual	27
GSE163505	Neural Progenitors	11036	sanity_map	latent_expr	26
GSE163505	Neural Progenitors	9535	logp1	delta_method	28
GSE163505	Neural Progenitors	9535	pearson_clip	glm_residual	23
GSE163505	Neural Progenitors	9535	sanity_map	latent_expr	14
GSE163505	Neural Progenitors	16809	logp1	delta_method	15
GSE163505	Neural Progenitors	16809	pearson_clip	glm_residual	12
GSE163505	Neural Progenitors	16809	sanity_map	latent_expr	6
GSE163505	Neural Progenitors	20273	logp1	delta_method	37
GSE163505	Neural Progenitors	20273	pearson_clip	glm_residual	39
GSE163505	Neural Progenitors	20273	sanity_map	latent_expr	30
GSE163505	Neural Progenitors	14237	logp1	delta_method	20
GSE163505	Neural Progenitors	14237	pearson_clip	glm_residual	24
GSE163505	Neural Progenitors	14237	sanity_map	latent_expr	16
GSE163505	Neural Progenitors	2535	logp1	delta_method	31
GSE163505	Neural Progenitors	2535	pearson_clip	glm_residual	12
GSE163505	Neural Progenitors	2535	sanity_map	latent_expr	17
GSE163505	Neural Progenitors	17856	logp1	delta_method	22
GSE163505	Neural Progenitors	17856	pearson_clip	glm_residual	22
GSE163505	Neural Progenitors	17856	sanity_map	latent_expr	5
GSE163505	Neural Progenitors	10007	logp1	delta_method	32
GSE163505	Neural Progenitors	10007	pearson_clip	glm_residual	23
GSE163505	Neural Progenitors	10007	sanity_map	latent_expr	14
GSE163505	Neural Progenitors	32648	logp1	delta_method	26
GSE163505	Neural Progenitors	32648	pearson_clip	glm_residual	20
GSE163505	Neural Progenitors	32648	sanity_map	latent_expr	20
GSE163505	Neural Progenitors	12315	logp1	delta_method	30
GSE163505	Neural Progenitors	12315	pearson_clip	glm_residual	18
GSE163505	Neural Progenitors	12315	sanity_map	latent_expr	16
GSE163505	Neural Progenitors	1058	logp1	delta_method	15
GSE163505	Neural Progenitors	1058	pearson_clip	glm_residual	24
GSE163505	Neural Progenitors	1058	sanity_map	latent_expr	12
GSE163505	Neural Progenitors	27116	logp1	delta_method	23
GSE163505	Neural Progenitors	27116	pearson_clip	glm_residual	12
GSE163505	Neural Progenitors	27116	sanity_map	latent_expr	4
GSE163505	Neural Progenitors	9467	logp1	delta_method	25
GSE163505	Neural Progenitors	9467	pearson_clip	glm_residual	23
GSE163505	Neural Progenitors	9467	sanity_map	latent_expr	7
GSE163505	Neural Progenitors	9870	logp1	delta_method	21
GSE163505	Neural Progenitors	9870	pearson_clip	glm_residual	19
GSE163505	Neural Progenitors	9870	sanity_map	latent_expr	12
GSE163505	Neural Progenitors	25296	logp1	delta_method	41
GSE163505	Neural Progenitors	25296	pearson_clip	glm_residual	17
GSE163505	Neural Progenitors	25296	sanity_map	latent_expr	35
GSE163505	Neural Progenitors	115193	logp1	delta_method	40
GSE163505	Neural Progenitors	115193	pearson_clip	glm_residual	31
GSE163505	Neural Progenitors	115193	sanity_map	latent_expr	40
GSE163505	Neural Progenitors	11717	logp1	delta_method	37
GSE163505	Neural Progenitors	11717	pearson_clip	glm_residual	13
GSE163505	Neural Progenitors	11717	sanity_map	latent_expr	33
GSE163505	Neural Progenitors	888	logp1	delta_method	12
GSE163505	Neural Progenitors	888	pearson_clip	glm_residual	6
GSE163505	Neural Progenitors	888	sanity_map	latent_expr	7
GSE163505	Neural Progenitors	13419	logp1	delta_method	22
GSE163505	Neural Progenitors	13419	pearson_clip	glm_residual	15
GSE163505	Neural Progenitors	13419	sanity_map	latent_expr	19
GSE163505	Neural Progenitors	20675	logp1	delta_method	15
GSE163505	Neural Progenitors	20675	pearson_clip	glm_residual	22
GSE163505	Neural Progenitors	20675	sanity_map	latent_expr	14
GSE163505	Neural Progenitors	14802	logp1	delta_method	35
GSE163505	Neural Progenitors	14802	pearson_clip	glm_residual	29
GSE163505	Neural Progenitors	14802	sanity_map	latent_expr	31
GSE163505	Neural Progenitors	17281	logp1	delta_method	33
GSE163505	Neural Progenitors	17281	pearson_clip	glm_residual	26
GSE163505	Neural Progenitors	17281	sanity_map	latent_expr	36
GSE163505	Neural Progenitors	6732	logp1	delta_method	33
GSE163505	Neural Progenitors	6732	pearson_clip	glm_residual	28
GSE163505	Neural Progenitors	6732	sanity_map	latent_expr	22
GSE163505	Neural Progenitors	11900	logp1	delta_method	22
GSE163505	Neural Progenitors	11900	pearson_clip	glm_residual	22
GSE163505	Neural Progenitors	11900	sanity_map	latent_expr	14
GSE163505	Neural Progenitors	10058	logp1	delta_method	20
GSE163505	Neural Progenitors	10058	pearson_clip	glm_residual	15
GSE163505	Neural Progenitors	10058	sanity_map	latent_expr	2
GSE163505	Neural Progenitors	12900	logp1	delta_method	24
GSE163505	Neural Progenitors	12900	pearson_clip	glm_residual	24
GSE163505	Neural Progenitors	12900	sanity_map	latent_expr	16
GSE163505	Neural Progenitors	11202	logp1	delta_method	33
GSE163505	Neural Progenitors	11202	pearson_clip	glm_residual	23
GSE163505	Neural Progenitors	11202	sanity_map	latent_expr	16
GSE163505	Neural Progenitors	18304	logp1	delta_method	30
GSE163505	Neural Progenitors	18304	pearson_clip	glm_residual	19
GSE163505	Neural Progenitors	18304	sanity_map	latent_expr	23
GSE163505	Neural Progenitors	8426	logp1	delta_method	30
GSE163505	Neural Progenitors	8426	pearson_clip	glm_residual	31
GSE163505	Neural Progenitors	8426	sanity_map	latent_expr	21
GSE163505	Neural Progenitors	11598	logp1	delta_method	28
GSE163505	Neural Progenitors	11598	pearson_clip	glm_residual	25
GSE163505	Neural Progenitors	11598	sanity_map	latent_expr	17
GSE163505	Neural Progenitors	14595	logp1	delta_method	30
GSE163505	Neural Progenitors	14595	pearson_clip	glm_residual	30
GSE163505	Neural Progenitors	14595	sanity_map	latent_expr	14
GSE163505	Neural Progenitors	16436	logp1	delta_method	34
GSE163505	Neural Progenitors	16436	pearson_clip	glm_residual	32
GSE163505	Neural Progenitors	16436	sanity_map	latent_expr	30
GSE163505	Neural Progenitors	14522	logp1	delta_method	28
GSE163505	Neural Progenitors	14522	pearson_clip	glm_residual	21
GSE163505	Neural Progenitors	14522	sanity_map	latent_expr	13
GSE163505	Neural Progenitors	589	logp1	delta_method	10
GSE163505	Neural Progenitors	589	pearson_clip	glm_residual	18
GSE163505	Neural Progenitors	589	sanity_map	latent_expr	9
GSE163505	Neural Progenitors	20310	logp1	delta_method	32
GSE163505	Neural Progenitors	20310	pearson_clip	glm_residual	21
GSE163505	Neural Progenitors	20310	sanity_map	latent_expr	31
GSE163505	Neural Progenitors	14518	logp1	delta_method	27
GSE163505	Neural Progenitors	14518	pearson_clip	glm_residual	22
GSE163505	Neural Progenitors	14518	sanity_map	latent_expr	21
GSE163505	Neural Progenitors	20482	logp1	delta_method	41
GSE163505	Neural Progenitors	20482	pearson_clip	glm_residual	9
GSE163505	Neural Progenitors	20482	sanity_map	latent_expr	37
GSE163505	Neural Progenitors	10103	logp1	delta_method	19
GSE163505	Neural Progenitors	10103	pearson_clip	glm_residual	13
GSE163505	Neural Progenitors	10103	sanity_map	latent_expr	7
GSE163505	Neural Progenitors	14338	logp1	delta_method	24
GSE163505	Neural Progenitors	14338	pearson_clip	glm_residual	12
GSE163505	Neural Progenitors	14338	sanity_map	latent_expr	9
GSE163505	Neural Progenitors	22506	logp1	delta_method	22
GSE163505	Neural Progenitors	22506	pearson_clip	glm_residual	28
GSE163505	Neural Progenitors	22506	sanity_map	latent_expr	24
GSE163505	Neural Progenitors	4131	logp1	delta_method	23
GSE163505	Neural Progenitors	4131	pearson_clip	glm_residual	18
GSE163505	Neural Progenitors	4131	sanity_map	latent_expr	3
GSE163505	Neural Progenitors	938	logp1	delta_method	13
GSE163505	Neural Progenitors	938	pearson_clip	glm_residual	12
GSE163505	Neural Progenitors	938	sanity_map	latent_expr	10
GSE163505	Neural Progenitors	9693	logp1	delta_method	17
GSE163505	Neural Progenitors	9693	pearson_clip	glm_residual	21
GSE163505	Neural Progenitors	9693	sanity_map	latent_expr	11
GSE163505	Neural Progenitors	12718	logp1	delta_method	26
GSE163505	Neural Progenitors	12718	pearson_clip	glm_residual	17
GSE163505	Neural Progenitors	12718	sanity_map	latent_expr	13
GSE163505	Neural Progenitors	11154	logp1	delta_method	16
GSE163505	Neural Progenitors	11154	pearson_clip	glm_residual	9
GSE163505	Neural Progenitors	11154	sanity_map	latent_expr	3
GSE163505	Neural Progenitors	14249	logp1	delta_method	17
GSE163505	Neural Progenitors	14249	pearson_clip	glm_residual	18
GSE163505	Neural Progenitors	14249	sanity_map	latent_expr	19
GSE163505	Neural Progenitors	12870	logp1	delta_method	25
GSE163505	Neural Progenitors	12870	pearson_clip	glm_residual	19
GSE163505	Neural Progenitors	12870	sanity_map	latent_expr	19
GSE163505	Neural Progenitors	549	logp1	delta_method	7
GSE163505	Neural Progenitors	549	pearson_clip	glm_residual	13
GSE163505	Neural Progenitors	549	sanity_map	latent_expr	3
GSE163505	Neural Progenitors	12938	logp1	delta_method	22
GSE163505	Neural Progenitors	12938	pearson_clip	glm_residual	19
GSE163505	Neural Progenitors	12938	sanity_map	latent_expr	15
GSE163505	Neural Progenitors	27221	logp1	delta_method	30
GSE163505	Neural Progenitors	27221	pearson_clip	glm_residual	21
GSE163505	Neural Progenitors	27221	sanity_map	latent_expr	24
GSE163505	Neural Progenitors	617	logp1	delta_method	15
GSE163505	Neural Progenitors	617	pearson_clip	glm_residual	24
GSE163505	Neural Progenitors	617	sanity_map	latent_expr	16
GSE163505	Neural Progenitors	30712	logp1	delta_method	40
GSE163505	Neural Progenitors	30712	pearson_clip	glm_residual	30
GSE163505	Neural Progenitors	30712	sanity_map	latent_expr	35
GSE163505	Neural Progenitors	1369	logp1	delta_method	13
GSE163505	Neural Progenitors	1369	pearson_clip	glm_residual	23
GSE163505	Neural Progenitors	1369	sanity_map	latent_expr	17
GSE163505	Neural Progenitors	11215	logp1	delta_method	36
GSE163505	Neural Progenitors	11215	pearson_clip	glm_residual	9
GSE163505	Neural Progenitors	11215	sanity_map	latent_expr	33
GSE163505	Neural Progenitors	11189	logp1	delta_method	18
GSE163505	Neural Progenitors	11189	pearson_clip	glm_residual	14
GSE163505	Neural Progenitors	11189	sanity_map	latent_expr	9
GSE163505	Neural Progenitors	3301	logp1	delta_method	19
GSE163505	Neural Progenitors	3301	pearson_clip	glm_residual	21
GSE163505	Neural Progenitors	3301	sanity_map	latent_expr	16
GSE163505	Neural Progenitors	11585	logp1	delta_method	22
GSE163505	Neural Progenitors	11585	pearson_clip	glm_residual	25
GSE163505	Neural Progenitors	11585	sanity_map	latent_expr	12
GSE163505	Neural Progenitors	11276	logp1	delta_method	21
GSE163505	Neural Progenitors	11276	pearson_clip	glm_residual	18
GSE163505	Neural Progenitors	11276	sanity_map	latent_expr	11
GSE163505	Neural Progenitors	12261	logp1	delta_method	28
GSE163505	Neural Progenitors	12261	pearson_clip	glm_residual	19
GSE163505	Neural Progenitors	12261	sanity_map	latent_expr	24
GSE163505	Neural Progenitors	13806	logp1	delta_method	27
GSE163505	Neural Progenitors	13806	pearson_clip	glm_residual	25
GSE163505	Neural Progenitors	13806	sanity_map	latent_expr	33
GSE163505	Neural Progenitors	9928	logp1	delta_method	24
GSE163505	Neural Progenitors	9928	pearson_clip	glm_residual	21
GSE163505	Neural Progenitors	9928	sanity_map	latent_expr	23
GSE163505	Neural Progenitors	12990	logp1	delta_method	28
GSE163505	Neural Progenitors	12990	pearson_clip	glm_residual	25
GSE163505	Neural Progenitors	12990	sanity_map	latent_expr	27
GSE163505	Neural Progenitors	9333	logp1	delta_method	28
GSE163505	Neural Progenitors	9333	pearson_clip	glm_residual	22
GSE163505	Neural Progenitors	9333	sanity_map	latent_expr	17
GSE163505	Neural Progenitors	4580	logp1	delta_method	35
GSE163505	Neural Progenitors	4580	pearson_clip	glm_residual	19
GSE163505	Neural Progenitors	4580	sanity_map	latent_expr	20
GSE163505	Neural Progenitors	23782	logp1	delta_method	23
GSE163505	Neural Progenitors	23782	pearson_clip	glm_residual	25
GSE163505	Neural Progenitors	23782	sanity_map	latent_expr	12
GSE163505	Neural Progenitors	9309	logp1	delta_method	37
GSE163505	Neural Progenitors	9309	pearson_clip	glm_residual	33
GSE163505	Neural Progenitors	9309	sanity_map	latent_expr	27
GSE163505	Neural Progenitors	560	logp1	delta_method	21
GSE163505	Neural Progenitors	560	pearson_clip	glm_residual	25
GSE163505	Neural Progenitors	560	sanity_map	latent_expr	11
GSE163505	Neural Progenitors	34734	logp1	delta_method	36
GSE163505	Neural Progenitors	34734	pearson_clip	glm_residual	29
GSE163505	Neural Progenitors	34734	sanity_map	latent_expr	40
GSE163505	Neural Progenitors	68011	logp1	delta_method	42
GSE163505	Neural Progenitors	68011	pearson_clip	glm_residual	34
GSE163505	Neural Progenitors	68011	sanity_map	latent_expr	34
GSE163505	Neural Progenitors	13709	logp1	delta_method	32
GSE163505	Neural Progenitors	13709	pearson_clip	glm_residual	11
GSE163505	Neural Progenitors	13709	sanity_map	latent_expr	23
GSE163505	Neural Progenitors	2220	logp1	delta_method	23
GSE163505	Neural Progenitors	2220	pearson_clip	glm_residual	25
GSE163505	Neural Progenitors	2220	sanity_map	latent_expr	15
GSE163505	Neural Progenitors	18695	logp1	delta_method	27
GSE163505	Neural Progenitors	18695	pearson_clip	glm_residual	22
GSE163505	Neural Progenitors	18695	sanity_map	latent_expr	17
GSE163505	Neural Progenitors	5927	logp1	delta_method	29
GSE163505	Neural Progenitors	5927	pearson_clip	glm_residual	29
GSE163505	Neural Progenitors	5927	sanity_map	latent_expr	19
GSE163505	Neural Progenitors	21861	logp1	delta_method	36
GSE163505	Neural Progenitors	21861	pearson_clip	glm_residual	33
GSE163505	Neural Progenitors	21861	sanity_map	latent_expr	21
GSE163505	Neural Progenitors	13271	logp1	delta_method	34
GSE163505	Neural Progenitors	13271	pearson_clip	glm_residual	24
GSE163505	Neural Progenitors	13271	sanity_map	latent_expr	20
GSE163505	Neural Progenitors	10348	logp1	delta_method	29
GSE163505	Neural Progenitors	10348	pearson_clip	glm_residual	23
GSE163505	Neural Progenitors	10348	sanity_map	latent_expr	19
GSE163505	Neural Progenitors	9588	logp1	delta_method	37
GSE163505	Neural Progenitors	9588	pearson_clip	glm_residual	20
GSE163505	Neural Progenitors	9588	sanity_map	latent_expr	41
GSE163505	Neural Progenitors	12246	logp1	delta_method	11
GSE163505	Neural Progenitors	12246	pearson_clip	glm_residual	15
GSE163505	Neural Progenitors	12246	sanity_map	latent_expr	10
GSE163505	Neural Progenitors	16735	logp1	delta_method	24
GSE163505	Neural Progenitors	16735	pearson_clip	glm_residual	27
GSE163505	Neural Progenitors	16735	sanity_map	latent_expr	9
GSE163505	Neural Progenitors	5217	logp1	delta_method	18
GSE163505	Neural Progenitors	5217	pearson_clip	glm_residual	20
GSE163505	Neural Progenitors	5217	sanity_map	latent_expr	16
GSE163505	Neural Progenitors	25482	logp1	delta_method	37
GSE163505	Neural Progenitors	25482	pearson_clip	glm_residual	25
GSE163505	Neural Progenitors	25482	sanity_map	latent_expr	37
GSE163505	Neural Progenitors	100815	logp1	delta_method	35
GSE163505	Neural Progenitors	100815	pearson_clip	glm_residual	23
GSE163505	Neural Progenitors	100815	sanity_map	latent_expr	32
GSE163505	Neural Progenitors	22142	logp1	delta_method	40
GSE163505	Neural Progenitors	22142	pearson_clip	glm_residual	39
GSE163505	Neural Progenitors	22142	sanity_map	latent_expr	32
GSE163505	Neural Progenitors	1735	logp1	delta_method	20
GSE163505	Neural Progenitors	1735	pearson_clip	glm_residual	19
GSE163505	Neural Progenitors	1735	sanity_map	latent_expr	1
GSE163505	Neural Progenitors	1432	logp1	delta_method	20
GSE163505	Neural Progenitors	1432	pearson_clip	glm_residual	25
GSE163505	Neural Progenitors	1432	sanity_map	latent_expr	9
GSE163505	Neural Progenitors	8695	logp1	delta_method	27
GSE163505	Neural Progenitors	8695	pearson_clip	glm_residual	27
GSE163505	Neural Progenitors	8695	sanity_map	latent_expr	14
GSE163505	Neural Progenitors	27416	logp1	delta_method	31
GSE163505	Neural Progenitors	27416	pearson_clip	glm_residual	2
GSE163505	Neural Progenitors	27416	sanity_map	latent_expr	15
GSE163505	Neural Progenitors	17183	logp1	delta_method	24
GSE163505	Neural Progenitors	17183	pearson_clip	glm_residual	9
GSE163505	Neural Progenitors	17183	sanity_map	latent_expr	10
GSE163505	Neural Progenitors	2930	logp1	delta_method	27
GSE163505	Neural Progenitors	2930	pearson_clip	glm_residual	17
GSE163505	Neural Progenitors	2930	sanity_map	latent_expr	14
GSE163505	Neural Progenitors	7195	logp1	delta_method	16
GSE163505	Neural Progenitors	7195	pearson_clip	glm_residual	18
GSE163505	Neural Progenitors	7195	sanity_map	latent_expr	20
GSE163505	Neural Progenitors	12707	logp1	delta_method	27
GSE163505	Neural Progenitors	12707	pearson_clip	glm_residual	26
GSE163505	Neural Progenitors	12707	sanity_map	latent_expr	16
GSE163505	Neural Progenitors	11161	logp1	delta_method	17
GSE163505	Neural Progenitors	11161	pearson_clip	glm_residual	21
GSE163505	Neural Progenitors	11161	sanity_map	latent_expr	14
GSE163505	Neural Progenitors	11573	logp1	delta_method	26
GSE163505	Neural Progenitors	11573	pearson_clip	glm_residual	15
GSE163505	Neural Progenitors	11573	sanity_map	latent_expr	7
GSE163505	Neural Progenitors	8618	logp1	delta_method	31
GSE163505	Neural Progenitors	8618	pearson_clip	glm_residual	23
GSE163505	Neural Progenitors	8618	sanity_map	latent_expr	28
GSE163505	Neural Progenitors	13051	logp1	delta_method	29
GSE163505	Neural Progenitors	13051	pearson_clip	glm_residual	22
GSE163505	Neural Progenitors	13051	sanity_map	latent_expr	21
GSE163505	Neural Progenitors	14685	logp1	delta_method	16
GSE163505	Neural Progenitors	14685	pearson_clip	glm_residual	9
GSE163505	Neural Progenitors	14685	sanity_map	latent_expr	12
GSE163505	Neural Progenitors	16164	logp1	delta_method	25
GSE163505	Neural Progenitors	16164	pearson_clip	glm_residual	28
GSE163505	Neural Progenitors	16164	sanity_map	latent_expr	11
GSE163505	Neural Progenitors	13069	logp1	delta_method	20
GSE163505	Neural Progenitors	13069	pearson_clip	glm_residual	19
GSE163505	Neural Progenitors	13069	sanity_map	latent_expr	9
GSE163505	Neural Progenitors	29443	logp1	delta_method	30
GSE163505	Neural Progenitors	29443	pearson_clip	glm_residual	21
GSE163505	Neural Progenitors	29443	sanity_map	latent_expr	30
GSE163505	Neural Progenitors	1055	logp1	delta_method	13
GSE163505	Neural Progenitors	1055	pearson_clip	glm_residual	24
GSE163505	Neural Progenitors	1055	sanity_map	latent_expr	3
GSE163505	Neural Progenitors	36451	logp1	delta_method	36
GSE163505	Neural Progenitors	36451	pearson_clip	glm_residual	31
GSE163505	Neural Progenitors	36451	sanity_map	latent_expr	26
GSE163505	Neural Progenitors	10831	logp1	delta_method	13
GSE163505	Neural Progenitors	10831	pearson_clip	glm_residual	23
GSE163505	Neural Progenitors	10831	sanity_map	latent_expr	11
GSE163505	Neural Progenitors	17903	logp1	delta_method	28
GSE163505	Neural Progenitors	17903	pearson_clip	glm_residual	18
GSE163505	Neural Progenitors	17903	sanity_map	latent_expr	21
GSE163505	Neural Progenitors	2296	logp1	delta_method	13
GSE163505	Neural Progenitors	2296	pearson_clip	glm_residual	16
GSE163505	Neural Progenitors	2296	sanity_map	latent_expr	5
GSE163505	Neural Progenitors	14485	logp1	delta_method	17
GSE163505	Neural Progenitors	14485	pearson_clip	glm_residual	21
GSE163505	Neural Progenitors	14485	sanity_map	latent_expr	9
GSE163505	Neural Progenitors	17972	logp1	delta_method	10
GSE163505	Neural Progenitors	17972	pearson_clip	glm_residual	5
GSE163505	Neural Progenitors	17972	sanity_map	latent_expr	6
GSE163505	Neural Progenitors	22220	logp1	delta_method	22
GSE163505	Neural Progenitors	22220	pearson_clip	glm_residual	22
GSE163505	Neural Progenitors	22220	sanity_map	latent_expr	11
GSE163505	Neural Progenitors	12895	logp1	delta_method	20
GSE163505	Neural Progenitors	12895	pearson_clip	glm_residual	20
GSE163505	Neural Progenitors	12895	sanity_map	latent_expr	11
GSE163505	Neural Progenitors	15450	logp1	delta_method	19
GSE163505	Neural Progenitors	15450	pearson_clip	glm_residual	5
GSE163505	Neural Progenitors	15450	sanity_map	latent_expr	3
GSE163505	Neural Progenitors	55507	logp1	delta_method	20
GSE163505	Neural Progenitors	55507	pearson_clip	glm_residual	21
GSE163505	Neural Progenitors	55507	sanity_map	latent_expr	21
GSE163505	Neural Progenitors	9462	logp1	delta_method	18
GSE163505	Neural Progenitors	9462	pearson_clip	glm_residual	25
GSE163505	Neural Progenitors	9462	sanity_map	latent_expr	15
GSE163505	Neural Progenitors	13317	logp1	delta_method	19
GSE163505	Neural Progenitors	13317	pearson_clip	glm_residual	12
GSE163505	Neural Progenitors	13317	sanity_map	latent_expr	14
GSE163505	Neural Progenitors	11184	logp1	delta_method	28
GSE163505	Neural Progenitors	11184	pearson_clip	glm_residual	27
GSE163505	Neural Progenitors	11184	sanity_map	latent_expr	21
GSE163505	Neural Progenitors	32516	logp1	delta_method	31
GSE163505	Neural Progenitors	32516	pearson_clip	glm_residual	13
GSE163505	Neural Progenitors	32516	sanity_map	latent_expr	20
GSE163505	Neural Progenitors	18787	logp1	delta_method	22
GSE163505	Neural Progenitors	18787	pearson_clip	glm_residual	32
GSE163505	Neural Progenitors	18787	sanity_map	latent_expr	20
GSE163505	Neural Progenitors	11133	logp1	delta_method	21
GSE163505	Neural Progenitors	11133	pearson_clip	glm_residual	19
GSE163505	Neural Progenitors	11133	sanity_map	latent_expr	14
GSE163505	Neural Progenitors	10962	logp1	delta_method	26
GSE163505	Neural Progenitors	10962	pearson_clip	glm_residual	21
GSE163505	Neural Progenitors	10962	sanity_map	latent_expr	17
GSE163505	Neural Progenitors	11132	logp1	delta_method	16
GSE163505	Neural Progenitors	11132	pearson_clip	glm_residual	19
GSE163505	Neural Progenitors	11132	sanity_map	latent_expr	9
GSE163505	Neural Progenitors	3174	logp1	delta_method	33
GSE163505	Neural Progenitors	3174	pearson_clip	glm_residual	25
GSE163505	Neural Progenitors	3174	sanity_map	latent_expr	14
GSE163505	Neural Progenitors	3580	logp1	delta_method	21
GSE163505	Neural Progenitors	3580	pearson_clip	glm_residual	18
GSE163505	Neural Progenitors	3580	sanity_map	latent_expr	9
GSE163505	Neural Progenitors	16861	logp1	delta_method	25
GSE163505	Neural Progenitors	16861	pearson_clip	glm_residual	15
GSE163505	Neural Progenitors	16861	sanity_map	latent_expr	15
GSE163505	Neural Progenitors	674	logp1	delta_method	11
GSE163505	Neural Progenitors	674	pearson_clip	glm_residual	12
GSE163505	Neural Progenitors	674	sanity_map	latent_expr	7
GSE163505	Neural Progenitors	15723	logp1	delta_method	32
GSE163505	Neural Progenitors	15723	pearson_clip	glm_residual	22
GSE163505	Neural Progenitors	15723	sanity_map	latent_expr	27
GSE163505	Neural Progenitors	9281	logp1	delta_method	39
GSE163505	Neural Progenitors	9281	pearson_clip	glm_residual	21
GSE163505	Neural Progenitors	9281	sanity_map	latent_expr	24
GSE163505	Neural Progenitors	8215	logp1	delta_method	24
GSE163505	Neural Progenitors	8215	pearson_clip	glm_residual	28
GSE163505	Neural Progenitors	8215	sanity_map	latent_expr	30
GSE163505	Neural Progenitors	51681	logp1	delta_method	45
GSE163505	Neural Progenitors	51681	pearson_clip	glm_residual	31
GSE163505	Neural Progenitors	51681	sanity_map	latent_expr	40
GSE163505	Neural Progenitors	9016	logp1	delta_method	13
GSE163505	Neural Progenitors	9016	pearson_clip	glm_residual	14
GSE163505	Neural Progenitors	9016	sanity_map	latent_expr	10
GSE163505	Neural Progenitors	8263	logp1	delta_method	12
GSE163505	Neural Progenitors	8263	pearson_clip	glm_residual	8
GSE163505	Neural Progenitors	8263	sanity_map	latent_expr	13
GSE163505	Neural Progenitors	673	logp1	delta_method	20
GSE163505	Neural Progenitors	673	pearson_clip	glm_residual	20
GSE163505	Neural Progenitors	673	sanity_map	latent_expr	10
GSE163505	Neural Progenitors	11571	logp1	delta_method	34
GSE163505	Neural Progenitors	11571	pearson_clip	glm_residual	30
GSE163505	Neural Progenitors	11571	sanity_map	latent_expr	18
GSE163505	Neural Progenitors	16674	logp1	delta_method	26
GSE163505	Neural Progenitors	16674	pearson_clip	glm_residual	15
GSE163505	Neural Progenitors	16674	sanity_map	latent_expr	12
GSE163505	Neural Progenitors	7590	logp1	delta_method	32
GSE163505	Neural Progenitors	7590	pearson_clip	glm_residual	31
GSE163505	Neural Progenitors	7590	sanity_map	latent_expr	23
GSE163505	Neural Progenitors	13497	logp1	delta_method	32
GSE163505	Neural Progenitors	13497	pearson_clip	glm_residual	18
GSE163505	Neural Progenitors	13497	sanity_map	latent_expr	22
GSE163505	Neural Progenitors	29556	logp1	delta_method	27
GSE163505	Neural Progenitors	29556	pearson_clip	glm_residual	21
GSE163505	Neural Progenitors	29556	sanity_map	latent_expr	11
GSE163505	Neural Progenitors	9812	logp1	delta_method	32
GSE163505	Neural Progenitors	9812	pearson_clip	glm_residual	24
GSE163505	Neural Progenitors	9812	sanity_map	latent_expr	18
GSE163505	Neural Progenitors	31543	logp1	delta_method	28
GSE163505	Neural Progenitors	31543	pearson_clip	glm_residual	0
GSE163505	Neural Progenitors	31543	sanity_map	latent_expr	1
GSE163505	Neural Progenitors	22935	logp1	delta_method	28
GSE163505	Neural Progenitors	22935	pearson_clip	glm_residual	18
GSE163505	Neural Progenitors	22935	sanity_map	latent_expr	19
GSE163505	Neural Progenitors	10446	logp1	delta_method	3
GSE163505	Neural Progenitors	10446	pearson_clip	glm_residual	7
GSE163505	Neural Progenitors	10446	sanity_map	latent_expr	4
GSE163505	Neural Progenitors	18102	logp1	delta_method	26
GSE163505	Neural Progenitors	18102	pearson_clip	glm_residual	22
GSE163505	Neural Progenitors	18102	sanity_map	latent_expr	13
GSE163505	Neural Progenitors	503	logp1	delta_method	21
GSE163505	Neural Progenitors	503	pearson_clip	glm_residual	21
GSE163505	Neural Progenitors	503	sanity_map	latent_expr	11
GSE163505	Neural Progenitors	42587	logp1	delta_method	32
GSE163505	Neural Progenitors	42587	pearson_clip	glm_residual	28
GSE163505	Neural Progenitors	42587	sanity_map	latent_expr	25
GSE163505	Neural Progenitors	10772	logp1	delta_method	19
GSE163505	Neural Progenitors	10772	pearson_clip	glm_residual	20
GSE163505	Neural Progenitors	10772	sanity_map	latent_expr	9
GSE163505	Neural Progenitors	19255	logp1	delta_method	31
GSE163505	Neural Progenitors	19255	pearson_clip	glm_residual	28
GSE163505	Neural Progenitors	19255	sanity_map	latent_expr	15
GSE163505	Neural Progenitors	16188	logp1	delta_method	29
GSE163505	Neural Progenitors	16188	pearson_clip	glm_residual	27
GSE163505	Neural Progenitors	16188	sanity_map	latent_expr	24
GSE163505	Neural Progenitors	958	logp1	delta_method	24
GSE163505	Neural Progenitors	958	pearson_clip	glm_residual	26
GSE163505	Neural Progenitors	958	sanity_map	latent_expr	18
GSE163505	Neural Progenitors	6716	logp1	delta_method	36
GSE163505	Neural Progenitors	6716	pearson_clip	glm_residual	20
GSE163505	Neural Progenitors	6716	sanity_map	latent_expr	25
GSE163505	Neural Progenitors	8474	logp1	delta_method	26
GSE163505	Neural Progenitors	8474	pearson_clip	glm_residual	20
GSE163505	Neural Progenitors	8474	sanity_map	latent_expr	21
GSE163505	Neural Progenitors	8777	logp1	delta_method	15
GSE163505	Neural Progenitors	8777	pearson_clip	glm_residual	12
GSE163505	Neural Progenitors	8777	sanity_map	latent_expr	5
GSE163505	Neural Progenitors	1340	logp1	delta_method	18
GSE163505	Neural Progenitors	1340	pearson_clip	glm_residual	23
GSE163505	Neural Progenitors	1340	sanity_map	latent_expr	13
GSE163505	Neural Progenitors	12066	logp1	delta_method	20
GSE163505	Neural Progenitors	12066	pearson_clip	glm_residual	14
GSE163505	Neural Progenitors	12066	sanity_map	latent_expr	6
GSE163505	Neural Progenitors	33412	logp1	delta_method	34
GSE163505	Neural Progenitors	33412	pearson_clip	glm_residual	6
GSE163505	Neural Progenitors	33412	sanity_map	latent_expr	23
GSE163505	Neural Progenitors	8948	logp1	delta_method	20
GSE163505	Neural Progenitors	8948	pearson_clip	glm_residual	21
GSE163505	Neural Progenitors	8948	sanity_map	latent_expr	8
GSE163505	Neural Progenitors	7489	logp1	delta_method	34
GSE163505	Neural Progenitors	7489	pearson_clip	glm_residual	29
GSE163505	Neural Progenitors	7489	sanity_map	latent_expr	30
GSE163505	Neural Progenitors	7853	logp1	delta_method	17
GSE163505	Neural Progenitors	7853	pearson_clip	glm_residual	21
GSE163505	Neural Progenitors	7853	sanity_map	latent_expr	8
GSE163505	Neural Progenitors	16270	logp1	delta_method	22
GSE163505	Neural Progenitors	16270	pearson_clip	glm_residual	23
GSE163505	Neural Progenitors	16270	sanity_map	latent_expr	16
GSE163505	Neural Progenitors	30596	logp1	delta_method	31
GSE163505	Neural Progenitors	30596	pearson_clip	glm_residual	19
GSE163505	Neural Progenitors	30596	sanity_map	latent_expr	11
GSE163505	Neural Progenitors	13266	logp1	delta_method	21
GSE163505	Neural Progenitors	13266	pearson_clip	glm_residual	21
GSE163505	Neural Progenitors	13266	sanity_map	latent_expr	16
GSE163505	Neural Progenitors	7579	logp1	delta_method	27
GSE163505	Neural Progenitors	7579	pearson_clip	glm_residual	17
GSE163505	Neural Progenitors	7579	sanity_map	latent_expr	18
GSE163505	Neural Progenitors	14362	logp1	delta_method	21
GSE163505	Neural Progenitors	14362	pearson_clip	glm_residual	25
GSE163505	Neural Progenitors	14362	sanity_map	latent_expr	15
GSE163505	Neural Progenitors	31658	logp1	delta_method	26
GSE163505	Neural Progenitors	31658	pearson_clip	glm_residual	19
GSE163505	Neural Progenitors	31658	sanity_map	latent_expr	18
GSE163505	Neural Progenitors	17645	logp1	delta_method	23
GSE163505	Neural Progenitors	17645	pearson_clip	glm_residual	18
GSE163505	Neural Progenitors	17645	sanity_map	latent_expr	8
GSE163505	Neural Progenitors	13480	logp1	delta_method	34
GSE163505	Neural Progenitors	13480	pearson_clip	glm_residual	2
GSE163505	Neural Progenitors	13480	sanity_map	latent_expr	15
GSE163505	Neural Progenitors	15212	logp1	delta_method	31
GSE163505	Neural Progenitors	15212	pearson_clip	glm_residual	32
GSE163505	Neural Progenitors	15212	sanity_map	latent_expr	18
GSE163505	Neural Progenitors	10083	logp1	delta_method	22
GSE163505	Neural Progenitors	10083	pearson_clip	glm_residual	19
GSE163505	Neural Progenitors	10083	sanity_map	latent_expr	11
GSE163505	Neural Progenitors	16398	logp1	delta_method	21
GSE163505	Neural Progenitors	16398	pearson_clip	glm_residual	15
GSE163505	Neural Progenitors	16398	sanity_map	latent_expr	12
GSE163505	Neural Progenitors	30977	logp1	delta_method	32
GSE163505	Neural Progenitors	30977	pearson_clip	glm_residual	10
GSE163505	Neural Progenitors	30977	sanity_map	latent_expr	21
GSE163505	Neural Progenitors	2250	logp1	delta_method	18
GSE163505	Neural Progenitors	2250	pearson_clip	glm_residual	15
GSE163505	Neural Progenitors	2250	sanity_map	latent_expr	4
GSE163505	Neural Progenitors	9361	logp1	delta_method	36
GSE163505	Neural Progenitors	9361	pearson_clip	glm_residual	16
GSE163505	Neural Progenitors	9361	sanity_map	latent_expr	25
GSE163505	Neural Progenitors	18522	logp1	delta_method	25
GSE163505	Neural Progenitors	18522	pearson_clip	glm_residual	16
GSE163505	Neural Progenitors	18522	sanity_map	latent_expr	19
GSE163505	Neural Progenitors	14952	logp1	delta_method	27
GSE163505	Neural Progenitors	14952	pearson_clip	glm_residual	27
GSE163505	Neural Progenitors	14952	sanity_map	latent_expr	16
GSE163505	Neural Progenitors	26260	logp1	delta_method	36
GSE163505	Neural Progenitors	26260	pearson_clip	glm_residual	25
GSE163505	Neural Progenitors	26260	sanity_map	latent_expr	34
GSE163505	Neural Progenitors	15169	logp1	delta_method	25
GSE163505	Neural Progenitors	15169	pearson_clip	glm_residual	14
GSE163505	Neural Progenitors	15169	sanity_map	latent_expr	27
GSE163505	Neural Progenitors	27843	logp1	delta_method	28
GSE163505	Neural Progenitors	27843	pearson_clip	glm_residual	12
GSE163505	Neural Progenitors	27843	sanity_map	latent_expr	4
GSE163505	Neural Progenitors	2678	logp1	delta_method	34
GSE163505	Neural Progenitors	2678	pearson_clip	glm_residual	36
GSE163505	Neural Progenitors	2678	sanity_map	latent_expr	33
GSE163505	Neural Progenitors	11691	logp1	delta_method	28
GSE163505	Neural Progenitors	11691	pearson_clip	glm_residual	23
GSE163505	Neural Progenitors	11691	sanity_map	latent_expr	18
GSE163505	Neural Progenitors	2021	logp1	delta_method	23
GSE163505	Neural Progenitors	2021	pearson_clip	glm_residual	14
GSE163505	Neural Progenitors	2021	sanity_map	latent_expr	15
GSE163505	Neural Progenitors	8096	logp1	delta_method	28
GSE163505	Neural Progenitors	8096	pearson_clip	glm_residual	18
GSE163505	Neural Progenitors	8096	sanity_map	latent_expr	19
GSE163505	Neural Progenitors	8818	logp1	delta_method	24
GSE163505	Neural Progenitors	8818	pearson_clip	glm_residual	24
GSE163505	Neural Progenitors	8818	sanity_map	latent_expr	13
GSE163505	Neural Progenitors	7232	logp1	delta_method	17
GSE163505	Neural Progenitors	7232	pearson_clip	glm_residual	23
GSE163505	Neural Progenitors	7232	sanity_map	latent_expr	11
GSE163505	Neural Progenitors	10725	logp1	delta_method	24
GSE163505	Neural Progenitors	10725	pearson_clip	glm_residual	20
GSE163505	Neural Progenitors	10725	sanity_map	latent_expr	16
GSE163505	Neural Progenitors	18653	logp1	delta_method	27
GSE163505	Neural Progenitors	18653	pearson_clip	glm_residual	26
GSE163505	Neural Progenitors	18653	sanity_map	latent_expr	21
GSE163505	Neural Progenitors	1526	logp1	delta_method	29
GSE163505	Neural Progenitors	1526	pearson_clip	glm_residual	18
GSE163505	Neural Progenitors	1526	sanity_map	latent_expr	11
GSE163505	Neural Progenitors	12630	logp1	delta_method	30
GSE163505	Neural Progenitors	12630	pearson_clip	glm_residual	20
GSE163505	Neural Progenitors	12630	sanity_map	latent_expr	13
GSE163505	Neural Progenitors	10556	logp1	delta_method	28
GSE163505	Neural Progenitors	10556	pearson_clip	glm_residual	23
GSE163505	Neural Progenitors	10556	sanity_map	latent_expr	22
GSE163505	Neural Progenitors	17331	logp1	delta_method	18
GSE163505	Neural Progenitors	17331	pearson_clip	glm_residual	20
GSE163505	Neural Progenitors	17331	sanity_map	latent_expr	15
GSE163505	Neural Progenitors	14530	logp1	delta_method	19
GSE163505	Neural Progenitors	14530	pearson_clip	glm_residual	18
GSE163505	Neural Progenitors	14530	sanity_map	latent_expr	7
GSE163505	Neural Progenitors	9547	logp1	delta_method	34
GSE163505	Neural Progenitors	9547	pearson_clip	glm_residual	29
GSE163505	Neural Progenitors	9547	sanity_map	latent_expr	12
GSE163505	Neural Progenitors	9990	logp1	delta_method	23
GSE163505	Neural Progenitors	9990	pearson_clip	glm_residual	23
GSE163505	Neural Progenitors	9990	sanity_map	latent_expr	8
GSE163505	Neural Progenitors	11679	logp1	delta_method	9
GSE163505	Neural Progenitors	11679	pearson_clip	glm_residual	12
GSE163505	Neural Progenitors	11679	sanity_map	latent_expr	12
GSE163505	Neural Progenitors	15498	logp1	delta_method	19
GSE163505	Neural Progenitors	15498	pearson_clip	glm_residual	9
GSE163505	Neural Progenitors	15498	sanity_map	latent_expr	11
GSE163505	Neural Progenitors	14931	logp1	delta_method	28
GSE163505	Neural Progenitors	14931	pearson_clip	glm_residual	22
GSE163505	Neural Progenitors	14931	sanity_map	latent_expr	11
GSE163505	Neural Progenitors	14327	logp1	delta_method	29
GSE163505	Neural Progenitors	14327	pearson_clip	glm_residual	25
GSE163505	Neural Progenitors	14327	sanity_map	latent_expr	16
GSE163505	Neural Progenitors	12308	logp1	delta_method	23
GSE163505	Neural Progenitors	12308	pearson_clip	glm_residual	29
GSE163505	Neural Progenitors	12308	sanity_map	latent_expr	20
GSE163505	Neural Progenitors	14675	logp1	delta_method	28
GSE163505	Neural Progenitors	14675	pearson_clip	glm_residual	17
GSE163505	Neural Progenitors	14675	sanity_map	latent_expr	19
GSE163505	Neural Progenitors	9012	logp1	delta_method	19
GSE163505	Neural Progenitors	9012	pearson_clip	glm_residual	20
GSE163505	Neural Progenitors	9012	sanity_map	latent_expr	5
GSE163505	Neural Progenitors	13714	logp1	delta_method	21
GSE163505	Neural Progenitors	13714	pearson_clip	glm_residual	22
GSE163505	Neural Progenitors	13714	sanity_map	latent_expr	18
GSE163505	Neural Progenitors	28797	logp1	delta_method	23
GSE163505	Neural Progenitors	28797	pearson_clip	glm_residual	12
GSE163505	Neural Progenitors	28797	sanity_map	latent_expr	16
GSE163505	Neural Progenitors	9652	logp1	delta_method	16
GSE163505	Neural Progenitors	9652	pearson_clip	glm_residual	17
GSE163505	Neural Progenitors	9652	sanity_map	latent_expr	15
GSE163505	Neural Progenitors	11471	logp1	delta_method	20
GSE163505	Neural Progenitors	11471	pearson_clip	glm_residual	19
GSE163505	Neural Progenitors	11471	sanity_map	latent_expr	9
GSE163505	Neural Progenitors	10404	logp1	delta_method	25
GSE163505	Neural Progenitors	10404	pearson_clip	glm_residual	21
GSE163505	Neural Progenitors	10404	sanity_map	latent_expr	23
GSE163505	Neural Progenitors	13970	logp1	delta_method	17
GSE163505	Neural Progenitors	13970	pearson_clip	glm_residual	12
GSE163505	Neural Progenitors	13970	sanity_map	latent_expr	9
GSE163505	Neural Progenitors	14844	logp1	delta_method	35
GSE163505	Neural Progenitors	14844	pearson_clip	glm_residual	31
GSE163505	Neural Progenitors	14844	sanity_map	latent_expr	28
GSE163505	Neural Progenitors	27835	logp1	delta_method	30
GSE163505	Neural Progenitors	27835	pearson_clip	glm_residual	28
GSE163505	Neural Progenitors	27835	sanity_map	latent_expr	25
GSE163505	Neural Progenitors	7099	logp1	delta_method	21
GSE163505	Neural Progenitors	7099	pearson_clip	glm_residual	7
GSE163505	Neural Progenitors	7099	sanity_map	latent_expr	8
GSE163505	Neural Progenitors	9789	logp1	delta_method	29
GSE163505	Neural Progenitors	9789	pearson_clip	glm_residual	24
GSE163505	Neural Progenitors	9789	sanity_map	latent_expr	20
GSE163505	Neural Progenitors	34081	logp1	delta_method	39
GSE163505	Neural Progenitors	34081	pearson_clip	glm_residual	35
GSE163505	Neural Progenitors	34081	sanity_map	latent_expr	34
GSE163505	Neural Progenitors	24700	logp1	delta_method	18
GSE163505	Neural Progenitors	24700	pearson_clip	glm_residual	18
GSE163505	Neural Progenitors	24700	sanity_map	latent_expr	17
GSE163505	Neural Progenitors	10351	logp1	delta_method	20
GSE163505	Neural Progenitors	10351	pearson_clip	glm_residual	21
GSE163505	Neural Progenitors	10351	sanity_map	latent_expr	18
GSE163505	Neural Progenitors	8881	logp1	delta_method	17
GSE163505	Neural Progenitors	8881	pearson_clip	glm_residual	11
GSE163505	Neural Progenitors	8881	sanity_map	latent_expr	8
GSE163505	Neural Progenitors	11706	logp1	delta_method	21
GSE163505	Neural Progenitors	11706	pearson_clip	glm_residual	11
GSE163505	Neural Progenitors	11706	sanity_map	latent_expr	17
GSE163505	Neural Progenitors	970	logp1	delta_method	11
GSE163505	Neural Progenitors	970	pearson_clip	glm_residual	29
GSE163505	Neural Progenitors	970	sanity_map	latent_expr	11
GSE163505	Neural Progenitors	8901	logp1	delta_method	26
GSE163505	Neural Progenitors	8901	pearson_clip	glm_residual	21
GSE163505	Neural Progenitors	8901	sanity_map	latent_expr	7
GSE163505	Neural Progenitors	17753	logp1	delta_method	37
GSE163505	Neural Progenitors	17753	pearson_clip	glm_residual	32
GSE163505	Neural Progenitors	17753	sanity_map	latent_expr	30
GSE163505	Neural Progenitors	20834	logp1	delta_method	30
GSE163505	Neural Progenitors	20834	pearson_clip	glm_residual	28
GSE163505	Neural Progenitors	20834	sanity_map	latent_expr	17
GSE163505	Neural Progenitors	105248	logp1	delta_method	40
GSE163505	Neural Progenitors	105248	pearson_clip	glm_residual	25
GSE163505	Neural Progenitors	105248	sanity_map	latent_expr	42
GSE163505	Neural Progenitors	96110	logp1	delta_method	30
GSE163505	Neural Progenitors	96110	pearson_clip	glm_residual	19
GSE163505	Neural Progenitors	96110	sanity_map	latent_expr	38
GSE163505	Neural Progenitors	14391	logp1	delta_method	19
GSE163505	Neural Progenitors	14391	pearson_clip	glm_residual	24
GSE163505	Neural Progenitors	14391	sanity_map	latent_expr	17
GSE163505	Neural Progenitors	12332	logp1	delta_method	26
GSE163505	Neural Progenitors	12332	pearson_clip	glm_residual	20
GSE163505	Neural Progenitors	12332	sanity_map	latent_expr	15
GSE163505	Neural Progenitors	14264	logp1	delta_method	40
GSE163505	Neural Progenitors	14264	pearson_clip	glm_residual	15
GSE163505	Neural Progenitors	14264	sanity_map	latent_expr	23
GSE163505	Neural Progenitors	20623	logp1	delta_method	40
GSE163505	Neural Progenitors	20623	pearson_clip	glm_residual	25
GSE163505	Neural Progenitors	20623	sanity_map	latent_expr	35
GSE163505	Neural Progenitors	9462	logp1	delta_method	18
GSE163505	Neural Progenitors	9462	pearson_clip	glm_residual	22
GSE163505	Neural Progenitors	9462	sanity_map	latent_expr	11
GSE163505	Neural Progenitors	23118	logp1	delta_method	31
GSE163505	Neural Progenitors	23118	pearson_clip	glm_residual	19
GSE163505	Neural Progenitors	23118	sanity_map	latent_expr	17
GSE163505	Neural Progenitors	18499	logp1	delta_method	27
GSE163505	Neural Progenitors	18499	pearson_clip	glm_residual	14
GSE163505	Neural Progenitors	18499	sanity_map	latent_expr	16
GSE163505	Neural Progenitors	13614	logp1	delta_method	22
GSE163505	Neural Progenitors	13614	pearson_clip	glm_residual	19
GSE163505	Neural Progenitors	13614	sanity_map	latent_expr	15
GSE163505	Neural Progenitors	7202	logp1	delta_method	23
GSE163505	Neural Progenitors	7202	pearson_clip	glm_residual	5
GSE163505	Neural Progenitors	7202	sanity_map	latent_expr	11
GSE163505	Neural Progenitors	11148	logp1	delta_method	19
GSE163505	Neural Progenitors	11148	pearson_clip	glm_residual	23
GSE163505	Neural Progenitors	11148	sanity_map	latent_expr	15
GSE163505	Neural Progenitors	10423	logp1	delta_method	28
GSE163505	Neural Progenitors	10423	pearson_clip	glm_residual	20
GSE163505	Neural Progenitors	10423	sanity_map	latent_expr	12
GSE163505	Neural Progenitors	18307	logp1	delta_method	36
GSE163505	Neural Progenitors	18307	pearson_clip	glm_residual	20
GSE163505	Neural Progenitors	18307	sanity_map	latent_expr	29
GSE163505	Neural Progenitors	11800	logp1	delta_method	24
GSE163505	Neural Progenitors	11800	pearson_clip	glm_residual	10
GSE163505	Neural Progenitors	11800	sanity_map	latent_expr	20
GSE163505	Neural Progenitors	13986	logp1	delta_method	18
GSE163505	Neural Progenitors	13986	pearson_clip	glm_residual	6
GSE163505	Neural Progenitors	13986	sanity_map	latent_expr	15
GSE163505	Neural Progenitors	20376	logp1	delta_method	31
GSE163505	Neural Progenitors	20376	pearson_clip	glm_residual	16
GSE163505	Neural Progenitors	20376	sanity_map	latent_expr	26
GSE163505	Neural Progenitors	729	logp1	delta_method	26
GSE163505	Neural Progenitors	729	pearson_clip	glm_residual	33
GSE163505	Neural Progenitors	729	sanity_map	latent_expr	26
GSE163505	Neural Progenitors	6479	logp1	delta_method	21
GSE163505	Neural Progenitors	6479	pearson_clip	glm_residual	22
GSE163505	Neural Progenitors	6479	sanity_map	latent_expr	9
GSE163505	Neural Progenitors	16296	logp1	delta_method	27
GSE163505	Neural Progenitors	16296	pearson_clip	glm_residual	22
GSE163505	Neural Progenitors	16296	sanity_map	latent_expr	15
GSE163505	Neural Progenitors	9142	logp1	delta_method	22
GSE163505	Neural Progenitors	9142	pearson_clip	glm_residual	25
GSE163505	Neural Progenitors	9142	sanity_map	latent_expr	7
GSE163505	Neural Progenitors	9017	logp1	delta_method	15
GSE163505	Neural Progenitors	9017	pearson_clip	glm_residual	14
GSE163505	Neural Progenitors	9017	sanity_map	latent_expr	0
GSE163505	Neural Progenitors	13730	logp1	delta_method	25
GSE163505	Neural Progenitors	13730	pearson_clip	glm_residual	0
GSE163505	Neural Progenitors	13730	sanity_map	latent_expr	18
GSE163505	Neural Progenitors	15302	logp1	delta_method	30
GSE163505	Neural Progenitors	15302	pearson_clip	glm_residual	20
GSE163505	Neural Progenitors	15302	sanity_map	latent_expr	21
GSE163505	Neural Progenitors	10613	logp1	delta_method	25
GSE163505	Neural Progenitors	10613	pearson_clip	glm_residual	21
GSE163505	Neural Progenitors	10613	sanity_map	latent_expr	14
GSE163505	Neural Progenitors	10882	logp1	delta_method	26
GSE163505	Neural Progenitors	10882	pearson_clip	glm_residual	17
GSE163505	Neural Progenitors	10882	sanity_map	latent_expr	15
GSE163505	Neural Progenitors	14808	logp1	delta_method	26
GSE163505	Neural Progenitors	14808	pearson_clip	glm_residual	16
GSE163505	Neural Progenitors	14808	sanity_map	latent_expr	14
GSE163505	Neural Progenitors	21900	logp1	delta_method	23
GSE163505	Neural Progenitors	21900	pearson_clip	glm_residual	15
GSE163505	Neural Progenitors	21900	sanity_map	latent_expr	4
GSE163505	Neural Progenitors	10482	logp1	delta_method	20
GSE163505	Neural Progenitors	10482	pearson_clip	glm_residual	19
GSE163505	Neural Progenitors	10482	sanity_map	latent_expr	13
GSE163505	Neural Progenitors	8352	logp1	delta_method	23
GSE163505	Neural Progenitors	8352	pearson_clip	glm_residual	21
GSE163505	Neural Progenitors	8352	sanity_map	latent_expr	10
GSE163505	Neural Progenitors	25197	logp1	delta_method	29
GSE163505	Neural Progenitors	25197	pearson_clip	glm_residual	15
GSE163505	Neural Progenitors	25197	sanity_map	latent_expr	17
GSE163505	Neural Progenitors	27113	logp1	delta_method	29
GSE163505	Neural Progenitors	27113	pearson_clip	glm_residual	18
GSE163505	Neural Progenitors	27113	sanity_map	latent_expr	20
GSE163505	Neural Progenitors	4533	logp1	delta_method	27
GSE163505	Neural Progenitors	4533	pearson_clip	glm_residual	24
GSE163505	Neural Progenitors	4533	sanity_map	latent_expr	6
GSE163505	Neural Progenitors	12729	logp1	delta_method	21
GSE163505	Neural Progenitors	12729	pearson_clip	glm_residual	23
GSE163505	Neural Progenitors	12729	sanity_map	latent_expr	23
GSE163505	Neural Progenitors	14648	logp1	delta_method	25
GSE163505	Neural Progenitors	14648	pearson_clip	glm_residual	20
GSE163505	Neural Progenitors	14648	sanity_map	latent_expr	10
GSE163505	Neural Progenitors	4900	logp1	delta_method	30
GSE163505	Neural Progenitors	4900	pearson_clip	glm_residual	13
GSE163505	Neural Progenitors	4900	sanity_map	latent_expr	6
GSE163505	Neural Progenitors	2267	logp1	delta_method	21
GSE163505	Neural Progenitors	2267	pearson_clip	glm_residual	20
GSE163505	Neural Progenitors	2267	sanity_map	latent_expr	8
GSE163505	Neural Progenitors	8146	logp1	delta_method	23
GSE163505	Neural Progenitors	8146	pearson_clip	glm_residual	20
GSE163505	Neural Progenitors	8146	sanity_map	latent_expr	9
GSE163505	Neural Progenitors	8956	logp1	delta_method	44
GSE163505	Neural Progenitors	8956	pearson_clip	glm_residual	34
GSE163505	Neural Progenitors	8956	sanity_map	latent_expr	43
GSE163505	Neural Progenitors	23011	logp1	delta_method	29
GSE163505	Neural Progenitors	23011	pearson_clip	glm_residual	26
GSE163505	Neural Progenitors	23011	sanity_map	latent_expr	17
GSE163505	Neural Progenitors	11595	logp1	delta_method	25
GSE163505	Neural Progenitors	11595	pearson_clip	glm_residual	21
GSE163505	Neural Progenitors	11595	sanity_map	latent_expr	7
GSE163505	Neural Progenitors	19346	logp1	delta_method	28
GSE163505	Neural Progenitors	19346	pearson_clip	glm_residual	10
GSE163505	Neural Progenitors	19346	sanity_map	latent_expr	10
GSE163505	Neural Progenitors	19413	logp1	delta_method	28
GSE163505	Neural Progenitors	19413	pearson_clip	glm_residual	19
GSE163505	Neural Progenitors	19413	sanity_map	latent_expr	21
GSE163505	Neural Progenitors	11144	logp1	delta_method	21
GSE163505	Neural Progenitors	11144	pearson_clip	glm_residual	12
GSE163505	Neural Progenitors	11144	sanity_map	latent_expr	8
GSE163505	Neural Progenitors	25489	logp1	delta_method	38
GSE163505	Neural Progenitors	25489	pearson_clip	glm_residual	35
GSE163505	Neural Progenitors	25489	sanity_map	latent_expr	32
GSE163505	Neural Progenitors	1206	logp1	delta_method	26
GSE163505	Neural Progenitors	1206	pearson_clip	glm_residual	20
GSE163505	Neural Progenitors	1206	sanity_map	latent_expr	17
GSE163505	Neural Progenitors	27686	logp1	delta_method	30
GSE163505	Neural Progenitors	27686	pearson_clip	glm_residual	18
GSE163505	Neural Progenitors	27686	sanity_map	latent_expr	16
GSE163505	Neural Progenitors	17516	logp1	delta_method	27
GSE163505	Neural Progenitors	17516	pearson_clip	glm_residual	30
GSE163505	Neural Progenitors	17516	sanity_map	latent_expr	22
GSE163505	Neural Progenitors	13679	logp1	delta_method	26
GSE163505	Neural Progenitors	13679	pearson_clip	glm_residual	25
GSE163505	Neural Progenitors	13679	sanity_map	latent_expr	3
GSE163505	Neural Progenitors	12570	logp1	delta_method	26
GSE163505	Neural Progenitors	12570	pearson_clip	glm_residual	15
GSE163505	Neural Progenitors	12570	sanity_map	latent_expr	25
GSE163505	Neural Progenitors	22084	logp1	delta_method	20
GSE163505	Neural Progenitors	22084	pearson_clip	glm_residual	6
GSE163505	Neural Progenitors	22084	sanity_map	latent_expr	3
GSE163505	Neural Progenitors	8685	logp1	delta_method	28
GSE163505	Neural Progenitors	8685	pearson_clip	glm_residual	27
GSE163505	Neural Progenitors	8685	sanity_map	latent_expr	15
GSE163505	Neural Progenitors	11382	logp1	delta_method	32
GSE163505	Neural Progenitors	11382	pearson_clip	glm_residual	37
GSE163505	Neural Progenitors	11382	sanity_map	latent_expr	45
GSE163505	Neural Progenitors	14938	logp1	delta_method	27
GSE163505	Neural Progenitors	14938	pearson_clip	glm_residual	25
GSE163505	Neural Progenitors	14938	sanity_map	latent_expr	21
GSE163505	Neural Progenitors	9544	logp1	delta_method	27
GSE163505	Neural Progenitors	9544	pearson_clip	glm_residual	18
GSE163505	Neural Progenitors	9544	sanity_map	latent_expr	18
GSE163505	Neural Progenitors	9781	logp1	delta_method	32
GSE163505	Neural Progenitors	9781	pearson_clip	glm_residual	34
GSE163505	Neural Progenitors	9781	sanity_map	latent_expr	34
GSE163505	Neural Progenitors	9402	logp1	delta_method	18
GSE163505	Neural Progenitors	9402	pearson_clip	glm_residual	17
GSE163505	Neural Progenitors	9402	sanity_map	latent_expr	12
GSE163505	Neural Progenitors	8285	logp1	delta_method	20
GSE163505	Neural Progenitors	8285	pearson_clip	glm_residual	22
GSE163505	Neural Progenitors	8285	sanity_map	latent_expr	13
GSE163505	Neural Progenitors	14693	logp1	delta_method	26
GSE163505	Neural Progenitors	14693	pearson_clip	glm_residual	32
GSE163505	Neural Progenitors	14693	sanity_map	latent_expr	10
GSE163505	Neural Progenitors	13334	logp1	delta_method	26
GSE163505	Neural Progenitors	13334	pearson_clip	glm_residual	17
GSE163505	Neural Progenitors	13334	sanity_map	latent_expr	17
GSE163505	Neural Progenitors	29572	logp1	delta_method	27
GSE163505	Neural Progenitors	29572	pearson_clip	glm_residual	19
GSE163505	Neural Progenitors	29572	sanity_map	latent_expr	11
GSE163505	Neural Progenitors	24012	logp1	delta_method	24
GSE163505	Neural Progenitors	24012	pearson_clip	glm_residual	23
GSE163505	Neural Progenitors	24012	sanity_map	latent_expr	15
GSE163505	Neural Progenitors	35174	logp1	delta_method	26
GSE163505	Neural Progenitors	35174	pearson_clip	glm_residual	15
GSE163505	Neural Progenitors	35174	sanity_map	latent_expr	5
GSE163505	Neural Progenitors	43037	logp1	delta_method	40
GSE163505	Neural Progenitors	43037	pearson_clip	glm_residual	24
GSE163505	Neural Progenitors	43037	sanity_map	latent_expr	31
GSE163505	Neural Progenitors	7726	logp1	delta_method	12
GSE163505	Neural Progenitors	7726	pearson_clip	glm_residual	12
GSE163505	Neural Progenitors	7726	sanity_map	latent_expr	9
GSE163505	Neural Progenitors	9036	logp1	delta_method	27
GSE163505	Neural Progenitors	9036	pearson_clip	glm_residual	30
GSE163505	Neural Progenitors	9036	sanity_map	latent_expr	12
GSE163505	Neural Progenitors	9151	logp1	delta_method	13
GSE163505	Neural Progenitors	9151	pearson_clip	glm_residual	9
GSE163505	Neural Progenitors	9151	sanity_map	latent_expr	5
GSE163505	Neural Progenitors	17141	logp1	delta_method	15
GSE163505	Neural Progenitors	17141	pearson_clip	glm_residual	9
GSE163505	Neural Progenitors	17141	sanity_map	latent_expr	8
GSE163505	Neural Progenitors	2123	logp1	delta_method	26
GSE163505	Neural Progenitors	2123	pearson_clip	glm_residual	22
GSE163505	Neural Progenitors	2123	sanity_map	latent_expr	10
GSE163505	Neural Progenitors	13143	logp1	delta_method	19
GSE163505	Neural Progenitors	13143	pearson_clip	glm_residual	25
GSE163505	Neural Progenitors	13143	sanity_map	latent_expr	19
GSE163505	Neural Progenitors	10614	logp1	delta_method	17
GSE163505	Neural Progenitors	10614	pearson_clip	glm_residual	20
GSE163505	Neural Progenitors	10614	sanity_map	latent_expr	11
GSE163505	Neural Progenitors	2930	logp1	delta_method	15
GSE163505	Neural Progenitors	2930	pearson_clip	glm_residual	12
GSE163505	Neural Progenitors	2930	sanity_map	latent_expr	12
GSE163505	Neural Progenitors	8261	logp1	delta_method	27
GSE163505	Neural Progenitors	8261	pearson_clip	glm_residual	13
GSE163505	Neural Progenitors	8261	sanity_map	latent_expr	13
GSE163505	Neural Progenitors	2449	logp1	delta_method	22
GSE163505	Neural Progenitors	2449	pearson_clip	glm_residual	24
GSE163505	Neural Progenitors	2449	sanity_map	latent_expr	14
GSE163505	Neural Progenitors	16074	logp1	delta_method	34
GSE163505	Neural Progenitors	16074	pearson_clip	glm_residual	15
GSE163505	Neural Progenitors	16074	sanity_map	latent_expr	26
GSE163505	Neural Progenitors	7086	logp1	delta_method	21
GSE163505	Neural Progenitors	7086	pearson_clip	glm_residual	19
GSE163505	Neural Progenitors	7086	sanity_map	latent_expr	6
GSE163505	Neural Progenitors	11364	logp1	delta_method	29
GSE163505	Neural Progenitors	11364	pearson_clip	glm_residual	30
GSE163505	Neural Progenitors	11364	sanity_map	latent_expr	25
GSE163505	Neural Progenitors	15642	logp1	delta_method	26
GSE163505	Neural Progenitors	15642	pearson_clip	glm_residual	13
GSE163505	Neural Progenitors	15642	sanity_map	latent_expr	11
GSE163505	Neural Progenitors	11081	logp1	delta_method	36
GSE163505	Neural Progenitors	11081	pearson_clip	glm_residual	24
GSE163505	Neural Progenitors	11081	sanity_map	latent_expr	23
GSE163505	Neural Progenitors	3622	logp1	delta_method	34
GSE163505	Neural Progenitors	3622	pearson_clip	glm_residual	24
GSE163505	Neural Progenitors	3622	sanity_map	latent_expr	16
GSE163505	Neural Progenitors	29259	logp1	delta_method	30
GSE163505	Neural Progenitors	29259	pearson_clip	glm_residual	31
GSE163505	Neural Progenitors	29259	sanity_map	latent_expr	23
GSE163505	Neural Progenitors	14389	logp1	delta_method	34
GSE163505	Neural Progenitors	14389	pearson_clip	glm_residual	19
GSE163505	Neural Progenitors	14389	sanity_map	latent_expr	30
GSE163505	Neural Progenitors	10400	logp1	delta_method	25
GSE163505	Neural Progenitors	10400	pearson_clip	glm_residual	23
GSE163505	Neural Progenitors	10400	sanity_map	latent_expr	11
GSE163505	Neural Progenitors	15386	logp1	delta_method	23
GSE163505	Neural Progenitors	15386	pearson_clip	glm_residual	22
GSE163505	Neural Progenitors	15386	sanity_map	latent_expr	18
GSE163505	Neural Progenitors	12629	logp1	delta_method	41
GSE163505	Neural Progenitors	12629	pearson_clip	glm_residual	25
GSE163505	Neural Progenitors	12629	sanity_map	latent_expr	26
GSE163505	Neural Progenitors	16318	logp1	delta_method	15
GSE163505	Neural Progenitors	16318	pearson_clip	glm_residual	28
GSE163505	Neural Progenitors	16318	sanity_map	latent_expr	8
GSE163505	Neural Progenitors	6397	logp1	delta_method	18
GSE163505	Neural Progenitors	6397	pearson_clip	glm_residual	28
GSE163505	Neural Progenitors	6397	sanity_map	latent_expr	11
GSE163505	Neural Progenitors	12530	logp1	delta_method	24
GSE163505	Neural Progenitors	12530	pearson_clip	glm_residual	19
GSE163505	Neural Progenitors	12530	sanity_map	latent_expr	9
GSE163505	Neural Progenitors	25342	logp1	delta_method	37
GSE163505	Neural Progenitors	25342	pearson_clip	glm_residual	24
GSE163505	Neural Progenitors	25342	sanity_map	latent_expr	29
GSE163505	Neural Progenitors	12707	logp1	delta_method	20
GSE163505	Neural Progenitors	12707	pearson_clip	glm_residual	21
GSE163505	Neural Progenitors	12707	sanity_map	latent_expr	10
GSE163505	Neural Progenitors	6177	logp1	delta_method	21
GSE163505	Neural Progenitors	6177	pearson_clip	glm_residual	23
GSE163505	Neural Progenitors	6177	sanity_map	latent_expr	12
GSE163505	Neural Progenitors	7027	logp1	delta_method	14
GSE163505	Neural Progenitors	7027	pearson_clip	glm_residual	15
GSE163505	Neural Progenitors	7027	sanity_map	latent_expr	9
GSE163505	Neural Progenitors	49866	logp1	delta_method	39
GSE163505	Neural Progenitors	49866	pearson_clip	glm_residual	15
GSE163505	Neural Progenitors	49866	sanity_map	latent_expr	27
GSE163505	Neural Progenitors	19131	logp1	delta_method	31
GSE163505	Neural Progenitors	19131	pearson_clip	glm_residual	25
GSE163505	Neural Progenitors	19131	sanity_map	latent_expr	20
GSE163505	Neural Progenitors	12531	logp1	delta_method	23
GSE163505	Neural Progenitors	12531	pearson_clip	glm_residual	21
GSE163505	Neural Progenitors	12531	sanity_map	latent_expr	18
GSE163505	Neural Progenitors	2787	logp1	delta_method	24
GSE163505	Neural Progenitors	2787	pearson_clip	glm_residual	14
GSE163505	Neural Progenitors	2787	sanity_map	latent_expr	14
GSE163505	Neural Progenitors	19484	logp1	delta_method	30
GSE163505	Neural Progenitors	19484	pearson_clip	glm_residual	28
GSE163505	Neural Progenitors	19484	sanity_map	latent_expr	22
GSE163505	Neural Progenitors	15017	logp1	delta_method	43
GSE163505	Neural Progenitors	15017	pearson_clip	glm_residual	29
GSE163505	Neural Progenitors	15017	sanity_map	latent_expr	29
GSE163505	Neural Progenitors	10166	logp1	delta_method	38
GSE163505	Neural Progenitors	10166	pearson_clip	glm_residual	30
GSE163505	Neural Progenitors	10166	sanity_map	latent_expr	25
GSE163505	Neural Progenitors	19014	logp1	delta_method	31
GSE163505	Neural Progenitors	19014	pearson_clip	glm_residual	30
GSE163505	Neural Progenitors	19014	sanity_map	latent_expr	13
GSE163505	Neural Progenitors	18079	logp1	delta_method	20
GSE163505	Neural Progenitors	18079	pearson_clip	glm_residual	13
GSE163505	Neural Progenitors	18079	sanity_map	latent_expr	8
GSE163505	Neural Progenitors	12786	logp1	delta_method	22
GSE163505	Neural Progenitors	12786	pearson_clip	glm_residual	23
GSE163505	Neural Progenitors	12786	sanity_map	latent_expr	4
GSE163505	Neural Progenitors	11331	logp1	delta_method	18
GSE163505	Neural Progenitors	11331	pearson_clip	glm_residual	15
GSE163505	Neural Progenitors	11331	sanity_map	latent_expr	7
GSE163505	Neural Progenitors	13555	logp1	delta_method	18
GSE163505	Neural Progenitors	13555	pearson_clip	glm_residual	18
GSE163505	Neural Progenitors	13555	sanity_map	latent_expr	2
GSE163505	Neural Progenitors	23980	logp1	delta_method	28
GSE163505	Neural Progenitors	23980	pearson_clip	glm_residual	20
GSE163505	Neural Progenitors	23980	sanity_map	latent_expr	7
GSE163505	Neural Progenitors	2287	logp1	delta_method	24
GSE163505	Neural Progenitors	2287	pearson_clip	glm_residual	26
GSE163505	Neural Progenitors	2287	sanity_map	latent_expr	16
GSE163505	Neural Progenitors	1774	logp1	delta_method	23
GSE163505	Neural Progenitors	1774	pearson_clip	glm_residual	17
GSE163505	Neural Progenitors	1774	sanity_map	latent_expr	6
GSE163505	Neural Progenitors	13210	logp1	delta_method	24
GSE163505	Neural Progenitors	13210	pearson_clip	glm_residual	20
GSE163505	Neural Progenitors	13210	sanity_map	latent_expr	15
GSE163505	Neural Progenitors	13361	logp1	delta_method	13
GSE163505	Neural Progenitors	13361	pearson_clip	glm_residual	9
GSE163505	Neural Progenitors	13361	sanity_map	latent_expr	9
GSE163505	Neural Progenitors	18689	logp1	delta_method	22
GSE163505	Neural Progenitors	18689	pearson_clip	glm_residual	19
GSE163505	Neural Progenitors	18689	sanity_map	latent_expr	13
GSE163505	Neural Progenitors	20416	logp1	delta_method	33
GSE163505	Neural Progenitors	20416	pearson_clip	glm_residual	17
GSE163505	Neural Progenitors	20416	sanity_map	latent_expr	24
GSE163505	Neural Progenitors	11088	logp1	delta_method	34
GSE163505	Neural Progenitors	11088	pearson_clip	glm_residual	27
GSE163505	Neural Progenitors	11088	sanity_map	latent_expr	28
GSE163505	Neural Progenitors	3612	logp1	delta_method	27
GSE163505	Neural Progenitors	3612	pearson_clip	glm_residual	18
GSE163505	Neural Progenitors	3612	sanity_map	latent_expr	12
GSE163505	Neural Progenitors	29488	logp1	delta_method	30
GSE163505	Neural Progenitors	29488	pearson_clip	glm_residual	28
GSE163505	Neural Progenitors	29488	sanity_map	latent_expr	26
GSE163505	Neural Progenitors	17645	logp1	delta_method	25
GSE163505	Neural Progenitors	17645	pearson_clip	glm_residual	26
GSE163505	Neural Progenitors	17645	sanity_map	latent_expr	23
GSE163505	Neural Progenitors	19280	logp1	delta_method	26
GSE163505	Neural Progenitors	19280	pearson_clip	glm_residual	20
GSE163505	Neural Progenitors	19280	sanity_map	latent_expr	24
GSE163505	Neural Progenitors	7053	logp1	delta_method	16
GSE163505	Neural Progenitors	7053	pearson_clip	glm_residual	8
GSE163505	Neural Progenitors	7053	sanity_map	latent_expr	11
GSE163505	Neural Progenitors	15706	logp1	delta_method	31
GSE163505	Neural Progenitors	15706	pearson_clip	glm_residual	21
GSE163505	Neural Progenitors	15706	sanity_map	latent_expr	20
GSE163505	Neural Progenitors	4312	logp1	delta_method	27
GSE163505	Neural Progenitors	4312	pearson_clip	glm_residual	31
GSE163505	Neural Progenitors	4312	sanity_map	latent_expr	10
GSE163505	Neural Progenitors	18375	logp1	delta_method	36
GSE163505	Neural Progenitors	18375	pearson_clip	glm_residual	34
GSE163505	Neural Progenitors	18375	sanity_map	latent_expr	32
GSE163505	Neural Progenitors	55575	logp1	delta_method	35
GSE163505	Neural Progenitors	55575	pearson_clip	glm_residual	18
GSE163505	Neural Progenitors	55575	sanity_map	latent_expr	14
GSE163505	Neural Progenitors	8087	logp1	delta_method	31
GSE163505	Neural Progenitors	8087	pearson_clip	glm_residual	8
GSE163505	Neural Progenitors	8087	sanity_map	latent_expr	17
GSE163505	Neural Progenitors	21631	logp1	delta_method	24
GSE163505	Neural Progenitors	21631	pearson_clip	glm_residual	25
GSE163505	Neural Progenitors	21631	sanity_map	latent_expr	19
GSE163505	Neural Progenitors	14318	logp1	delta_method	21
GSE163505	Neural Progenitors	14318	pearson_clip	glm_residual	29
GSE163505	Neural Progenitors	14318	sanity_map	latent_expr	7
GSE163505	Neural Progenitors	2913	logp1	delta_method	20
GSE163505	Neural Progenitors	2913	pearson_clip	glm_residual	21
GSE163505	Neural Progenitors	2913	sanity_map	latent_expr	9
GSE163505	Neural Progenitors	4616	logp1	delta_method	23
GSE163505	Neural Progenitors	4616	pearson_clip	glm_residual	26
GSE163505	Neural Progenitors	4616	sanity_map	latent_expr	13
GSE163505	Neural Progenitors	20461	logp1	delta_method	27
GSE163505	Neural Progenitors	20461	pearson_clip	glm_residual	23
GSE163505	Neural Progenitors	20461	sanity_map	latent_expr	18
GSE163505	Neural Progenitors	24571	logp1	delta_method	25
GSE163505	Neural Progenitors	24571	pearson_clip	glm_residual	25
GSE163505	Neural Progenitors	24571	sanity_map	latent_expr	17
GSE163505	Neural Progenitors	31299	logp1	delta_method	39
GSE163505	Neural Progenitors	31299	pearson_clip	glm_residual	23
GSE163505	Neural Progenitors	31299	sanity_map	latent_expr	35
GSE163505	Neural Progenitors	1709	logp1	delta_method	22
GSE163505	Neural Progenitors	1709	pearson_clip	glm_residual	17
GSE163505	Neural Progenitors	1709	sanity_map	latent_expr	14
GSE163505	Neural Progenitors	10117	logp1	delta_method	19
GSE163505	Neural Progenitors	10117	pearson_clip	glm_residual	16
GSE163505	Neural Progenitors	10117	sanity_map	latent_expr	15
GSE163505	Neural Progenitors	3246	logp1	delta_method	27
GSE163505	Neural Progenitors	3246	pearson_clip	glm_residual	23
GSE163505	Neural Progenitors	3246	sanity_map	latent_expr	19
GSE163505	Neural Progenitors	12252	logp1	delta_method	17
GSE163505	Neural Progenitors	12252	pearson_clip	glm_residual	9
GSE163505	Neural Progenitors	12252	sanity_map	latent_expr	5
GSE163505	Neural Progenitors	23725	logp1	delta_method	24
GSE163505	Neural Progenitors	23725	pearson_clip	glm_residual	28
GSE163505	Neural Progenitors	23725	sanity_map	latent_expr	25
GSE163505	Neural Progenitors	11520	logp1	delta_method	13
GSE163505	Neural Progenitors	11520	pearson_clip	glm_residual	20
GSE163505	Neural Progenitors	11520	sanity_map	latent_expr	8
GSE163505	Neural Progenitors	11855	logp1	delta_method	20
GSE163505	Neural Progenitors	11855	pearson_clip	glm_residual	24
GSE163505	Neural Progenitors	11855	sanity_map	latent_expr	10
GSE163505	Neural Progenitors	16333	logp1	delta_method	17
GSE163505	Neural Progenitors	16333	pearson_clip	glm_residual	23
GSE163505	Neural Progenitors	16333	sanity_map	latent_expr	7
GSE163505	Neural Progenitors	15357	logp1	delta_method	21
GSE163505	Neural Progenitors	15357	pearson_clip	glm_residual	20
GSE163505	Neural Progenitors	15357	sanity_map	latent_expr	9
GSE163505	Neural Progenitors	51857	logp1	delta_method	30
GSE163505	Neural Progenitors	51857	pearson_clip	glm_residual	23
GSE163505	Neural Progenitors	51857	sanity_map	latent_expr	13
GSE163505	Neural Progenitors	9967	logp1	delta_method	22
GSE163505	Neural Progenitors	9967	pearson_clip	glm_residual	18
GSE163505	Neural Progenitors	9967	sanity_map	latent_expr	15
GSE163505	Neural Progenitors	7982	logp1	delta_method	27
GSE163505	Neural Progenitors	7982	pearson_clip	glm_residual	29
GSE163505	Neural Progenitors	7982	sanity_map	latent_expr	7
GSE163505	Neural Progenitors	16300	logp1	delta_method	24
GSE163505	Neural Progenitors	16300	pearson_clip	glm_residual	22
GSE163505	Neural Progenitors	16300	sanity_map	latent_expr	15
GSE163505	Neural Progenitors	2540	logp1	delta_method	29
GSE163505	Neural Progenitors	2540	pearson_clip	glm_residual	18
GSE163505	Neural Progenitors	2540	sanity_map	latent_expr	8
GSE163505	Neural Progenitors	16838	logp1	delta_method	20
GSE163505	Neural Progenitors	16838	pearson_clip	glm_residual	27
GSE163505	Neural Progenitors	16838	sanity_map	latent_expr	11
GSE163505	Neural Progenitors	28867	logp1	delta_method	22
GSE163505	Neural Progenitors	28867	pearson_clip	glm_residual	19
GSE163505	Neural Progenitors	28867	sanity_map	latent_expr	8
GSE163505	Neural Progenitors	1451	logp1	delta_method	13
GSE163505	Neural Progenitors	1451	pearson_clip	glm_residual	17
GSE163505	Neural Progenitors	1451	sanity_map	latent_expr	13
GSE163505	Neural Progenitors	5828	logp1	delta_method	23
GSE163505	Neural Progenitors	5828	pearson_clip	glm_residual	16
GSE163505	Neural Progenitors	5828	sanity_map	latent_expr	14
GSE163505	Neural Progenitors	17691	logp1	delta_method	25
GSE163505	Neural Progenitors	17691	pearson_clip	glm_residual	27
GSE163505	Neural Progenitors	17691	sanity_map	latent_expr	25
GSE163505	Neural Progenitors	16037	logp1	delta_method	14
GSE163505	Neural Progenitors	16037	pearson_clip	glm_residual	6
GSE163505	Neural Progenitors	16037	sanity_map	latent_expr	8
GSE163505	Neural Progenitors	9916	logp1	delta_method	32
GSE163505	Neural Progenitors	9916	pearson_clip	glm_residual	23
GSE163505	Neural Progenitors	9916	sanity_map	latent_expr	30
GSE163505	Neural Progenitors	29273	logp1	delta_method	31
GSE163505	Neural Progenitors	29273	pearson_clip	glm_residual	23
GSE163505	Neural Progenitors	29273	sanity_map	latent_expr	24
GSE163505	Neural Progenitors	1048	logp1	delta_method	19
GSE163505	Neural Progenitors	1048	pearson_clip	glm_residual	31
GSE163505	Neural Progenitors	1048	sanity_map	latent_expr	10
GSE163505	Neural Progenitors	13039	logp1	delta_method	21
GSE163505	Neural Progenitors	13039	pearson_clip	glm_residual	13
GSE163505	Neural Progenitors	13039	sanity_map	latent_expr	15
GSE163505	Neural Progenitors	11280	logp1	delta_method	18
GSE163505	Neural Progenitors	11280	pearson_clip	glm_residual	15
GSE163505	Neural Progenitors	11280	sanity_map	latent_expr	14
GSE163505	Neural Progenitors	24201	logp1	delta_method	33
GSE163505	Neural Progenitors	24201	pearson_clip	glm_residual	25
GSE163505	Neural Progenitors	24201	sanity_map	latent_expr	20
GSE163505	Neural Progenitors	14408	logp1	delta_method	23
GSE163505	Neural Progenitors	14408	pearson_clip	glm_residual	18
GSE163505	Neural Progenitors	14408	sanity_map	latent_expr	12
GSE163505	Neural Progenitors	11698	logp1	delta_method	25
GSE163505	Neural Progenitors	11698	pearson_clip	glm_residual	16
GSE163505	Neural Progenitors	11698	sanity_map	latent_expr	19
GSE163505	Neural Progenitors	33065	logp1	delta_method	39
GSE163505	Neural Progenitors	33065	pearson_clip	glm_residual	29
GSE163505	Neural Progenitors	33065	sanity_map	latent_expr	34
GSE163505	Neural Progenitors	11962	logp1	delta_method	24
GSE163505	Neural Progenitors	11962	pearson_clip	glm_residual	18
GSE163505	Neural Progenitors	11962	sanity_map	latent_expr	7
GSE163505	Neural Progenitors	4132	logp1	delta_method	24
GSE163505	Neural Progenitors	4132	pearson_clip	glm_residual	24
GSE163505	Neural Progenitors	4132	sanity_map	latent_expr	21
GSE163505	Neural Progenitors	27150	logp1	delta_method	42
GSE163505	Neural Progenitors	27150	pearson_clip	glm_residual	36
GSE163505	Neural Progenitors	27150	sanity_map	latent_expr	29
GSE163505	Neural Progenitors	2166	logp1	delta_method	23
GSE163505	Neural Progenitors	2166	pearson_clip	glm_residual	11
GSE163505	Neural Progenitors	2166	sanity_map	latent_expr	6
GSE163505	Neural Progenitors	9136	logp1	delta_method	33
GSE163505	Neural Progenitors	9136	pearson_clip	glm_residual	31
GSE163505	Neural Progenitors	9136	sanity_map	latent_expr	24
GSE163505	Neural Progenitors	12528	logp1	delta_method	22
GSE163505	Neural Progenitors	12528	pearson_clip	glm_residual	23
GSE163505	Neural Progenitors	12528	sanity_map	latent_expr	15
GSE163505	Neural Progenitors	15348	logp1	delta_method	20
GSE163505	Neural Progenitors	15348	pearson_clip	glm_residual	19
GSE163505	Neural Progenitors	15348	sanity_map	latent_expr	15
GSE163505	Neural Progenitors	17126	logp1	delta_method	30
GSE163505	Neural Progenitors	17126	pearson_clip	glm_residual	31
GSE163505	Neural Progenitors	17126	sanity_map	latent_expr	26
GSE163505	Neural Progenitors	8648	logp1	delta_method	20
GSE163505	Neural Progenitors	8648	pearson_clip	glm_residual	13
GSE163505	Neural Progenitors	8648	sanity_map	latent_expr	21
GSE163505	Neural Progenitors	28319	logp1	delta_method	28
GSE163505	Neural Progenitors	28319	pearson_clip	glm_residual	11
GSE163505	Neural Progenitors	28319	sanity_map	latent_expr	9
GSE163505	Neural Progenitors	15796	logp1	delta_method	21
GSE163505	Neural Progenitors	15796	pearson_clip	glm_residual	15
GSE163505	Neural Progenitors	15796	sanity_map	latent_expr	9
GSE163505	Neural Progenitors	4577	logp1	delta_method	19
GSE163505	Neural Progenitors	4577	pearson_clip	glm_residual	11
GSE163505	Neural Progenitors	4577	sanity_map	latent_expr	5
GSE163505	Neural Progenitors	13895	logp1	delta_method	26
GSE163505	Neural Progenitors	13895	pearson_clip	glm_residual	0
GSE163505	Neural Progenitors	13895	sanity_map	latent_expr	6
GSE163505	Neural Progenitors	19352	logp1	delta_method	34
GSE163505	Neural Progenitors	19352	pearson_clip	glm_residual	31
GSE163505	Neural Progenitors	19352	sanity_map	latent_expr	29
GSE163505	Neural Progenitors	23166	logp1	delta_method	17
GSE163505	Neural Progenitors	23166	pearson_clip	glm_residual	12
GSE163505	Neural Progenitors	23166	sanity_map	latent_expr	10
GSE163505	Neural Progenitors	17354	logp1	delta_method	26
GSE163505	Neural Progenitors	17354	pearson_clip	glm_residual	22
GSE163505	Neural Progenitors	17354	sanity_map	latent_expr	17
GSE163505	Neural Progenitors	1051	logp1	delta_method	22
GSE163505	Neural Progenitors	1051	pearson_clip	glm_residual	23
GSE163505	Neural Progenitors	1051	sanity_map	latent_expr	8
GSE163505	Neural Progenitors	12374	logp1	delta_method	16
GSE163505	Neural Progenitors	12374	pearson_clip	glm_residual	18
GSE163505	Neural Progenitors	12374	sanity_map	latent_expr	9
GSE163505	Neural Progenitors	7338	logp1	delta_method	17
GSE163505	Neural Progenitors	7338	pearson_clip	glm_residual	7
GSE163505	Neural Progenitors	7338	sanity_map	latent_expr	8
GSE163505	Neural Progenitors	20709	logp1	delta_method	33
GSE163505	Neural Progenitors	20709	pearson_clip	glm_residual	39
GSE163505	Neural Progenitors	20709	sanity_map	latent_expr	21
GSE163505	Neural Progenitors	2019	logp1	delta_method	18
GSE163505	Neural Progenitors	2019	pearson_clip	glm_residual	17
GSE163505	Neural Progenitors	2019	sanity_map	latent_expr	11
GSE163505	Neural Progenitors	8509	logp1	delta_method	23
GSE163505	Neural Progenitors	8509	pearson_clip	glm_residual	15
GSE163505	Neural Progenitors	8509	sanity_map	latent_expr	13
GSE163505	Neural Progenitors	9081	logp1	delta_method	28
[truncated: 60,125 more rows]
