# Supplementary material for: Comparison of transformations for single-cell RNA-seq data
Source: Nat Methods. 2023 Apr 10;20(5):665–72. doi: 10.1038/s41592-023-01814-1 (PMC10172138; doi:10.1038/s41592-023-01814-1)
Supplement: Source Data Extended Data Fig. 1 — Excel file with raw data. [file 41592_2023_1814_MOESM8_ESM.xlsx]

## Sheet: PCA Data
transformation	PC_1	PC_2	PC_3	PC_4	PC_5	PC_6	PC_7	PC_8	PC_9	PC_10	cell_name	size_factor
logp1	1.09913	-3.64653	-0.968678	1.18109	2.10083	-1.74409	-2.38307	-1.01936	2.46533	-2.17641	cell_1	0.969559
logp1	-1.76877	-0.163985	-1.99753	0.241782	0.973319	-2.60627	-1.25477	-0.614091	0.788584	0.137457	cell_2	1.08386
logp1	-1.7492	-0.733554	2.19604	0.205253	-0.425483	1.21916	0.387423	-0.435404	0.158039	-0.971043	cell_3	1.01291
logp1	0.465787	2.02934	0.85245	-1.27775	1.04211	-0.922862	-3.07556	1.12482	-0.62106	-0.197021	cell_4	0.864458
logp1	0.132038	-0.930431	3.54046	0.546213	0.254981	-0.44574	1.2666	0.409436	1.76039	-0.206034	cell_5	0.865334
logp1	1.2325	-1.17893	-0.511137	-1.44458	3.3257	-1.12617	0.257721	-0.514217	2.57889	1.76489	cell_6	1.06152
logp1	4.68174	0.583632	-2.56301	0.165543	-2.05822	0.351932	1.19806	-1.43883	3.05518	-0.699806	cell_7	0.868399
logp1	0.259753	-2.9532	2.50679	-0.709493	0.540947	-0.272327	-0.149101	-0.331199	1.45491	-0.654945	cell_8	1.01554
logp1	-0.950988	3.39027	0.418271	0.0409104	0.518803	-3.4426	1.87705	0.198654	3.07638	-1.10178	cell_9	1.15261
logp1	-4.64786	0.459756	-1.0587	0.638238	-0.625811	0.509939	2.10064	1.44874	1.42257	-0.336841	cell_10	1.13903
logp1	4.62213	-3.45128	-1.02277	2.46296	-5.22475	1.01289	-0.716084	-1.42597	-2.11725	-2.42645	cell_11	0.701551
logp1	-0.772271	-0.76595	-2.04908	-1.53226	-0.715958	0.42857	0.0473312	-1.37768	-1.05532	1.39857	cell_12	1.11495
logp1	-0.668903	-1.83624	-0.397408	2.02534	-2.89821	-0.148532	2.27948	0.426692	3.0562	0.751712	cell_13	0.954232
logp1	-1.76186	3.0384	0.361339	-0.799044	-1.98618	-2.53889	-1.66409	-0.0417425	2.66848	0.834051	cell_14	1.02342
logp1	-3.48729	1.14931	-1.97094	-2.50048	-2.34306	3.37609	2.18263	1.1271	3.95648	-0.241299	cell_15	0.987514
logp1	0.351368	-1.48228	-0.26859	-2.23129	1.75138	0.997321	-1.39557	-1.42765	1.81914	3.38036	cell_16	1.03919
logp1	-2.7824	0.579541	-1.76628	-0.0880706	-1.81773	-2.39263	2.47177	1.66833	1.29014	-4.1113	cell_17	0.946349
logp1	-1.61685	0.343209	0.157212	0.306352	2.42375	-0.385692	2.30527	0.479266	1.70686	-0.568096	cell_18	1.00766
logp1	-1.93503	-3.42466	-0.477045	-3.38653	0.492214	-1.4416	-4.15493	-1.31144	-1.85748	-1.36034	cell_19	1.01072
logp1	-3.11722	1.21911	-1.73458	1.27704	0.21483	1.22131	0.839428	-0.0797025	1.70446	-2.16674	cell_20	1.0532
logp1	1.24283	-4.84922	-0.541979	0.83522	0.93423	2.70597	-2.66842	-0.799756	2.68386	-0.103299	cell_21	1.13947
logp1	-0.40045	-0.60951	-0.839633	-0.308701	1.79782	-0.959412	-0.315065	1.31663	-3.06038	2.93077	cell_22	0.972624
logp1	-3.35066	-0.160757	0.0899606	-0.861302	0.764033	-0.38522	1.31221	-3.30855	-0.286098	-2.49685	cell_23	1.05495
logp1	0.098682	-0.381196	0.72379	-3.66842	1.15139	1.27224	2.10161	0.471576	-0.485927	-0.314204	cell_24	1.13947
logp1	-1.69682	-0.548807	1.28406	1.74028	2.69001	0.122239	1.83989	0.170537	-4.72647	1.56265	cell_25	0.848255
logp1	-0.919888	1.0653	1.10463	3.53444	-0.443095	-1.04905	0.0852238	-1.16575	1.35662	1.42908	cell_26	1.02167
logp1	1.20511	-3.21236	0.00839734	1.15349	1.29396	1.1096	0.823719	2.4687	0.710886	-0.431812	cell_27	1.12546
logp1	2.48398	-1.40488	-1.47304	-0.804518	1.23627	-0.0658118	-0.868298	-0.343562	2.22555	-0.74386	cell_28	0.907812
logp1	3.14496	5.23344	-1.79707	1.84613	0.631614	-2.57451	1.2209	3.03012	2.5481	5.70239	cell_29	0.690603
logp1	0.654959	0.212672	-0.354819	-1.52322	1.07682	-3.15049	-2.85763	0.134915	-3.23882	0.559257	cell_30	0.824607
logp1	8.97011	-5.39988	2.08785	-2.69331	-14.0375	-0.893609	3.06465	11.8097	4.23772	1.35839	cell_31	0.366979
logp1	-2.3031	-0.102736	1.99614	-0.0586993	-1.26473	0.563307	-0.220589	3.2132	0.848089	0.549006	cell_32	1.2761
logp1	-1.08867	-2.11093	-0.794908	0.829898	-0.228963	0.358103	-1.62926	-0.380072	-0.632775	0.814587	cell_33	2.11253
logp1	-0.817994	-0.498892	1.01099	-2.57562	-1.45269	-1.15002	0.356055	1.33201	1.06622	-0.126853	cell_34	1.1421
logp1	-3.36083	4.64084	-0.183877	2.72068	0.124293	1.83426	2.90012	-2.09129	0.425572	-1.89474	cell_35	0.9735
logp1	2.16313	9.04087	-3.29782	0.956764	-0.316181	-8.84522	1.80352	-9.36949	6.21862	2.42899	cell_36	0.471204
logp1	-0.767663	0.803561	-1.69978	1.26852	-0.492509	1.63148	0.324486	1.58397	-1.20702	2.04602	cell_37	0.936277
logp1	-1.28509	-1.82958	1.036	0.65247	-1.4447	-3.81892	-1.79979	-1.6669	-1.42461	2.70581	cell_38	0.901243
logp1	-1.44054	-0.607242	0.497032	0.215506	-1.58003	-2.96384	0.93317	-0.691787	-0.523758	-0.927197	cell_39	1.11232
logp1	2.24761	-3.90982	1.07176	-0.602133	1.0818	-1.64311	2.16971	-2.61035	2.22851	0.292886	cell_40	0.884164
logp1	-0.71036	-4.94629	1.42775	-2.6364	0.0315945	0.992804	0.298726	-2.02899	-1.82489	0.575446	cell_41	1.11451
logp1	-1.12276	-0.945117	-0.216775	-1.03487	1.40461	-2.60123	-2.40611	-0.851549	-1.04207	-0.0987975	cell_42	1.10926
logp1	1.62535	-1.47302	0.227799	-3.09199	-0.26174	-3.34802	-0.1605	-1.53541	0.734279	-0.40115	cell_43	1.08386
logp1	-1.54596	1.75003	0.558155	0.712539	-1.63166	3.17587	-0.282721	1.62045	0.450334	-2.11278	cell_44	0.946349
logp1	-0.981421	0.368026	-2.47158	1.50655	0.928469	1.2611	-2.2344	-0.495663	2.23154	0.70189	cell_45	1.08035
logp1	-1.6758	0.993754	-0.778607	-0.707738	0.272226	-2.18493	-2.48954	1.32047	-1.22229	2.35673	cell_46	1.03393
logp1	1.95702	-5.81835	2.31981	-1.34461	-0.785056	-1.43138	-0.901173	-0.611838	1.18305	-0.529579	cell_47	1.05364
logp1	9.52499	0.930243	5.82855	1.12076	4.51443	-10.0342	-2.36876	15.4492	4.31863	1.6257	cell_48	0.372234
logp1	-0.974426	-3.18955	1.34837	-0.795428	-1.10362	2.77952	2.5342	-1.10037	3.88291	-0.628408	cell_49	0.968683
logp1	1.02687	-1.23044	-0.872559	-0.618532	4.05319	0.959615	3.1454	-0.849386	0.941223	0.60182	cell_50	0.939342
logp1	4.77402	3.13846	-0.924978	-2.35314	1.22565	5.7687	-19.7376	3.99118	0.767441	-4.80836	cell_51	0.398071
logp1	-2.8729	1.10567	-2.36163	-1.301	0.0750929	2.78178	2.05713	-0.973774	0.844085	2.94698	cell_52	1.037
logp1	0.866352	-4.47192	-1.47379	-2.12278	2.3356	-3.90923	-0.869792	0.459498	0.87818	-0.583224	cell_53	1.29712
logp1	0.303863	-0.0715011	-1.95218	4.19381	-0.873592	1.80467	-1.09374	-0.158911	-0.846195	0.114638	cell_54	0.924891
logp1	-4.43978	2.66923	4.29914	0.780657	-0.120935	-1.63329	0.148286	-0.383007	-3.08265	0.865129	cell_55	1.17932
logp1	0.452161	-3.66787	0.95489	0.0907102	3.58069	2.67657	1.99986	-0.56038	0.561191	1.39625	cell_56	0.962552
logp1	-2.73876	0.0501918	0.48936	0.275802	-0.192247	0.847231	0.689324	1.62822	0.813225	3.9028	cell_57	1.00065
logp1	3.02757	-0.406445	0.441099	-0.115697	1.00925	-0.50314	-1.92168	-3.53718	-1.64566	-2.27612	cell_58	0.888105
logp1	2.02396	-2.14844	1.40445	-0.962563	0.362	-2.43054	1.25934	-3.23053	2.67771	2.2847	cell_59	1.08035
logp1	1.22608	-2.4287	-2.74611	-0.969678	1.29461	-0.0589901	-1.21484	-0.853643	2.4611	-0.728499	cell_60	0.868837
logp1	1.4922	-1.96195	-0.639163	-3.2294	-0.133816	0.682762	-2.12871	-1.42007	3.12205	-1.08872	cell_61	0.980069
logp1	-0.424391	-0.964298	0.0620415	-3.09426	2.78437	-2.55102	1.13847	0.4623	-1.84295	-1.1296	cell_62	0.793514
logp1	1.36161	-3.00699	0.260719	-0.940612	0.826258	-3.32977	0.746157	-1.01271	-1.06609	-2.55525	cell_63	1.09174
logp1	7.32452	15.1212	14.3356	-16.3503	16.3925	2.57602	0.413521	5.64174	1.65742	1.07399	cell_64	0.242171
logp1	-3.44061	-2.31131	-1.4498	-0.343555	-0.919592	-3.67993	0.12199	-0.544485	-1.09498	-0.824239	cell_65	1.06021
logp1	-2.42158	0.785346	0.587727	-2.14796	0.587565	-1.92912	0.937541	-0.975482	-0.754897	-1.36733	cell_66	1.03262
logp1	-0.773722	2.37636	-1.76978	4.09665	0.996435	1.13649	1.37787	3.46118	0.675484	3.58696	cell_67	0.893361
logp1	-2.10874	1.70163	3.72945	-0.0910574	-0.158186	-0.0197919	-1.55897	-2.54901	2.4307	2.79241	cell_68	1.02299
logp1	1.35062	1.7266	1.53982	-0.439609	2.91987	3.29369	2.30192	-1.72647	-4.88275	-0.828347	cell_69	0.734833
logp1	6.28068	0.882525	-3.10162	0.879085	4.69717	-1.90131	8.3604	-1.80964	-0.733542	2.53156	cell_70	0.465073
logp1	0.263723	7.68115	7.49544	-3.81548	-9.66836	0.0921038	-0.89175	-4.95218	-0.256871	0.163266	cell_71	0.425222
logp1	4.68319	2.23684	-2.22207	-1.46796	-0.358516	0.208686	1.61107	-6.87063	4.71938	2.44018	cell_72	0.626666
logp1	-0.202809	-2.80196	4.00661	0.176744	-3.99717	-0.491297	2.88375	-1.49556	-1.605	-0.43471	cell_73	0.968245
logp1	0.0107022	-2.94728	-0.351243	-1.54887	3.21716	-3.27904	-3.7523	1.39934	0.150909	3.39177	cell_74	0.951166
logp1	1.69916	-1.79306	2.34498	3.058	0.440312	0.313077	0.492348	-1.24569	-0.77432	-0.954606	cell_75	0.856137
logp1	0.317145	-2.19751	2.80789	-1.09768	-0.273133	-0.680494	1.84249	-1.43472	-0.241629	-1.2088	cell_76	0.930146
logp1	1.75038	-1.13232	-0.945171	1.1937	-0.398472	1.37841	3.07369	-1.24819	-1.52817	1.40997	cell_77	0.927518
logp1	-0.929912	-1.05117	1.51493	-1.49327	-1.86063	0.707284	-0.0489319	-0.199678	-1.45709	1.31941	cell_78	1.0913
logp1	-1.95184	-4.07661	0.203736	-1.31622	0.319702	-2.39399	0.745987	-2.29032	-1.49202	0.86265	cell_79	1.03787
logp1	-3.09388	0.464437	0.416946	-1.1532	2.43646	-0.403442	0.48934	0.080647	-0.0660306	-3.73322	cell_80	1.00372
logp1	-2.17874	0.831092	1.18402	2.37853	2.26693	1.53125	0.950154	2.07514	3.13417	-1.89502	cell_81	0.995834
logp1	0.16538	-0.829765	-2.03536	-5.37054	0.451207	-1.94796	-2.79522	0.898424	0.513664	1.25711	cell_82	0.917446
logp1	-0.0181599	-0.957703	-1.6209	-0.292248	0.636115	-0.0296771	-0.751226	0.90709	-0.140272	-0.332237	cell_83	1.1421
logp1	0.522536	0.569584	0.510015	-6.94195	0.435903	2.18053	-2.07455	-0.487904	1.72684	0.0210098	cell_84	0.839058
logp1	0.927625	-0.92909	0.990247	-2.46366	1.42447	0.252639	-2.09581	-1.66138	-1.58704	-3.15857	cell_85	1.05189
logp1	0.421902	-1.90777	-2.85559	0.612544	4.88369	-0.0821827	-1.01681	3.54243	1.78187	0.428219	cell_86	0.947663
logp1	-0.863971	-2.80204	-0.485664	-2.2963	0.0572202	-0.786308	0.78254	-2.27384	0.936056	-1.67193	cell_87	1.09875
logp1	-4.17684	-1.78681	0.537659	0.820649	0.0738622	-0.732208	-0.579536	-0.769043	-1.29709	0.201603	cell_88	2.0683
logp1	6.28108	-2.90867	5.35151	-0.447895	-4.75015	-9.70599	1.14149	2.40526	-4.17087	4.34131	cell_89	0.447994
logp1	-2.82445	2.60195	0.0251409	1.20461	-2.65498	-1.04921	-1.64908	0.631285	2.18634	-0.997331	cell_90	1.08473
logp1	2.45501	1.54376	-11.2517	-6.47325	-0.538049	6.40978	-5.4123	3.71389	-2.56735	-0.0549469	cell_91	0.440549
logp1	1.71016	-0.036395	-1.81513	-1.58878	-5.18208	-6.68525	-0.447584	-3.22391	-3.69184	2.38855	cell_92	0.642869
logp1	9.20637	-3.87159	2.61638	-5.76681	-3.80549	8.01357	2.81915	-4.81551	9.73301	1.28654	cell_93	0.431791
logp1	5.78797	4.87853	-10.3255	-7.01936	2.44067	-3.73585	0.210399	-2.06583	1.82002	-1.37342	cell_94	0.361286
logp1	-2.67105	2.72465	-0.0345145	1.15488	-2.77194	0.855571	2.14361	2.25042	2.18155	-1.42799	cell_95	1.02386
logp1	-4.23772	-0.595261	-0.729129	-0.440105	0.0425645	0.686316	-2.01177	-0.384624	-0.691871	-4.40584	cell_96	1.13422
logp1	0.0290865	-2.76485	0.428503	0.834021	0.932354	-0.105455	-0.157694	1.2267	1.65207	6.40803	cell_97	0.836431
logp1	1.11345	1.85604	-0.800296	1.89228	2.82048	-1.85296	2.16512	-1.80142	-4.85724	-0.909825	cell_98	0.956859
logp1	-2.18024	2.32173	1.75945	0.843816	1.46007	0.992569	1.33009	-0.290481	-1.49311	-2.50087	cell_99	1.0532
logp1	-2.65023	1.30518	-0.962766	-3.19108	2.08236	1.24013	1.45894	-2.97504	0.361504	0.575512	cell_100	0.960363
logp1	4.28732	4.90555	4.27764	6.17216	-5.73838	2.70912	14.0987	5.53372	-2.2964	1.60056	cell_101	0.414712
logp1	-1.31076	-0.953659	2.62476	-2.27164	-1.63682	-0.15365	-2.11557	1.85084	0.104677	-5.87316	cell_102	1.0624
logp1	-1.67164	-2.39025	1.35338	0.888546	-0.547983	-0.173016	1.67233	-1.29776	-0.287728	1.84115	cell_103	1.20122
logp1	0.303636	-3.72863	-0.636323	-0.50382	-0.0233184	-1.29329	1.81704	-0.363311	-1.29076	3.76088	cell_104	1.12546
logp1	-5.80975	0.0344241	0.165244	2.18451	0.268326	-0.202996	0.107528	-1.5798	-2.29991	0.871714	cell_105	1.19509
logp1	-1.21606	-1.47819	1.33471	0.672692	-0.644226	2.13512	1.83405	0.321627	-2.75327	-1.1314	cell_106	1.09699
logp1	0.359817	-2.43007	3.19876	1.77519	1.67408	2.29639	-2.69348	-1.64685	-1.46407	-1.43517	cell_107	1.0116
logp1	-3.19558	-0.209378	0.774629	0.705089	-0.0392875	-0.819584	-0.257426	-1.84808	-0.429811	-2.74693	cell_108	1.13641
logp1	0.804386	0.987602	1.13131	1.91584	-0.79491	1.17032	-1.10858	-2.13916	1.79171	-1.98836	cell_109	1.03787
logp1	2.6376	1.31452	2.55494	0.282484	-0.00894441	0.578894	-0.720342	-1.93417	-1.3645	0.038183	cell_110	0.648124
logp1	10.1677	-3.44983	-8.7758	-4.33381	-4.01613	4.71389	-0.727434	-0.204534	-3.1708	1.45431	cell_111	0.404202
logp1	0.87368	-1.30989	0.894887	-1.0854	2.898	-0.538228	-1.0823	0.443037	1.6189	1.21531	cell_112	1.02824
logp1	-3.4567	1.30924	0.285363	1.63881	-2.22925	-0.469266	1.50514	-0.980615	2.6112	-1.83992	cell_113	1.09305
logp1	-1.8392	0.240684	0.855802	0.747856	-1.52039	-1.94633	0.605994	0.675164	-2.40353	1.09507	cell_114	1.12633
logp1	-2.45388	1.57432	1.03328	0.516338	-2.35314	1.86032	-1.75117	4.88183	-3.14951	0.657985	cell_115	1.13685
logp1	6.78852	0.801325	2.94073	-3.67536	-2.14103	-1.33391	-5.49607	-0.0497471	-1.9394	-11.2864	cell_116	0.481276
logp1	3.16537	-0.882963	1.43619	-0.630892	-0.875042	-0.114799	1.23663	-1.19207	2.42864	-2.07273	cell_117	0.884602
logp1	-4.06232	-0.28677	-0.481145	-0.477323	0.0793679	0.0744298	0.598754	-1.34382	-0.342869	0.749427	cell_118	2.06436
logp1	1.54579	-1.78602	0.20873	-0.235801	-0.577565	-2.7564	-2.94258	-0.669374	1.81767	1.09005	cell_119	1.00372
logp1	-3.24998	-1.5037	1.89352	-0.0176735	-0.971987	1.62835	-0.589335	-1.34287	0.212472	-0.449132	cell_120	1.00985
logp1	-0.168364	-1.1172	-1.88926	0.0201379	0.612595	1.8923	-1.72469	-1.27707	1.83824	1.18174	cell_121	0.811469
logp1	-3.40572	-0.0596335	-1.66034	-0.554046	-3.17693	2.24441	-3.8035	2.25308	-1.18439	-1.02917	cell_122	1.06108
logp1	-1.57321	-1.82569	0.722423	-0.720774	0.655793	0.625818	-0.234987	-1.9733	-1.9942	-0.194359	cell_123	1.07291
logp1	0.429523	-3.71559	-0.446828	-2.51486	1.49836	-0.193097	-0.43693	0.373506	-4.1049	1.54037	cell_124	0.9735
logp1	-1.33143	-0.106774	-1.50246	0.962249	0.1601	1.85702	1.35726	-0.566188	-2.66314	0.595153	cell_125	0.878033
logp1	5.53228	-0.646305	0.805844	3.36599	-6.54627	1.3857	0.89885	-1.56221	4.33118	-0.623397	cell_126	0.651628
logp1	-0.517488	6.59328	0.798068	1.52389	2.26394	0.712729	2.09804	3.2806	2.22935	0.15417	cell_127	0.759794
logp1	2.85989	-3.05132	1.34939	0.20872	0.862216	1.37133	1.6061	0.681317	-0.995985	1.43686	cell_128	0.978755
logp1	-1.11234	2.91016	0.935252	1.32896	2.94282	4.51922	-0.268574	4.15976	-2.99943	-0.797641	cell_129	0.751474
logp1	-0.743548	0.538814	1.9661	-0.314721	-1.38047	2.2207	-1.55046	2.56666	-1.27109	5.4561	cell_130	0.89774
logp1	-1.08412	-0.871189	2.41322	1.55369	-0.868816	1.10188	-2.97353	3.18842	-1.08214	-1.82923	cell_131	0.927956
logp1	2.89763	-0.639449	0.462732	0.144242	-1.66236	1.22737	3.37394	0.252877	0.182111	1.37823	cell_132	1.01248
logp1	0.0581556	-3.67214	-2.04616	-3.44836	-2.16316	-1.26051	-0.527741	0.715283	-2.2706	-0.00946144	cell_133	1.00328
logp1	0.203711	-0.451092	1.23734	1.73016	-1.09518	-1.90152	-0.553655	-1.37892	1.04796	0.0434109	cell_134	1.08342
logp1	-3.54655	2.15503	-0.358238	2.09665	1.47654	-2.51994	-2.3051	-1.14055	3.06228	1.84164	cell_135	1.08429
logp1	-0.112241	1.56289	1.99144	1.54877	-2.36287	1.74902	1.11455	-1.48533	2.94948	2.01105	cell_136	1.05714
logp1	6.74042	9.39346	20.808	-1.44213	-5.57196	-5.74726	-0.0760142	-7.87028	-2.68943	-2.79899	cell_137	0.291656
logp1	-2.82586	1.0749	1.64911	1.11355	0.737973	-0.778322	-0.357467	-1.11022	-1.08813	2.55777	cell_138	1.12502
logp1	-4.60955	1.41014	-0.684157	0.937916	1.25679	0.0135156	-1.8346	0.374373	-0.575993	1.83726	cell_139	1.24895
logp1	-2.03171	-1.49711	-0.729322	1.28122	-1.09927	-2.36016	1.22971	1.41953	-0.848756	-0.38706	cell_140	1.04357
logp1	-2.19703	1.00745	1.57825	1.25093	-0.543042	-1.79813	-1.74342	0.319211	0.223551	-2.14129	cell_141	1.1456
logp1	-3.30551	1.32895	-1.20099	0.344677	-0.625231	1.24943	-1.26611	-0.248025	-4.12737	0.5706	cell_142	1.21042
logp1	1.93012	-3.33157	-0.937525	1.52154	0.808882	-0.784531	-0.721678	-0.612424	-0.834448	0.274795	cell_143	0.959487
logp1	6.90022	4.55867	2.0312	-12.3507	-7.35133	9.46088	-4.50734	-0.740364	-6.05759	1.43177	cell_144	0.390626
logp1	-0.771423	-1.36334	1.04756	1.41854	0.590719	-0.589288	-2.45379	-1.47533	-0.14522	-0.0715077	cell_145	1.13334
logp1	3.10123	-0.846509	-1.10498	-2.51492	3.3931	0.915398	1.80661	-2.49068	-0.285632	2.05755	cell_146	0.884164
logp1	1.43852	0.608301	-0.685251	0.992135	0.0167638	0.0516725	-3.53474	2.63508	-2.97358	-6.06772	cell_147	1.02518
logp1	3.67289	-2.18727	-0.806683	-0.378088	-1.68779	-2.33907	-0.0368635	0.10031	1.57099	-0.433827	cell_148	1.48368
logp1	-0.391432	-3.37279	-0.661766	-2.34701	1.52132	-1.5019	-0.87688	-0.84771	0.419119	0.116964	cell_149	1.10181
logp1	5.20539	4.98125	-1.86572	-5.20765	-4.66154	3.21906	5.20418	-1.07754	-2.54654	2.54397	cell_150	0.426098
logp1	-3.68391	-1.05699	1.02565	0.833079	0.454079	0.983979	-0.278492	-0.319437	-1.27224	-0.135681	cell_151	2.18348
logp1	-0.565686	-2.59864	0.462284	0.306932	-0.674936	-2.13213	-1.04589	3.26092	-1.91654	1.1283	cell_152	1.02255
logp1	-0.879954	1.05798	0.921451	0.751743	0.568689	0.394459	2.53051	0.511305	0.185439	-3.16727	cell_153	1.10444
logp1	-4.08473	1.54429	-0.552267	-1.22646	-1.30026	2.44268	-0.358611	0.0102279	-0.407955	-0.631808	cell_154	1.04225
logp1	2.43509	1.56726	1.49052	1.54474	0.782039	-0.595199	-2.8155	-2.16312	4.73229	-0.0159861	cell_155	0.917446
logp1	-0.0424648	-0.19767	1.36552	-0.627893	-1.8079	3.13362	-1.62036	-0.36888	2.13044	4.04617	cell_156	0.812345
logp1	-3.5356	3.44112	-3.35987	1.61023	-2.09234	-1.26698	-1.5819	2.08743	2.35236	0.308143	cell_157	0.91876
logp1	0.877268	1.53177	-2.04973	-2.60019	-1.44491	-3.24729	1.97191	-1.13374	0.961767	1.29219	cell_158	1.00415
logp1	12.4056	1.1949	4.05471	12.6542	-4.04956	-2.84196	-12.8068	-0.760604	-9.16735	12.0228	cell_159	0.304794
logp1	0.19918	2.09538	1.56708	0.992137	-0.696278	-1.362	0.433172	1.39443	2.15074	3.52798	cell_160	0.935401
logp1	-0.994968	1.12208	2.24143	2.62054	-3.40619	2.70401	-0.450706	0.358076	-0.485953	-0.519707	cell_161	0.946349
logp1	2.96974	-1.63822	-0.87805	-1.83471	4.00807	1.03225	0.565259	2.52204	-0.462635	1.82303	cell_162	0.955108
logp1	-2.90188	0.335404	-0.977783	-0.972757	2.4317	0.600569	-0.429705	2.83229	-2.58595	-0.402089	cell_163	1.08867
logp1	1.43044	-1.51066	1.97485	0.545161	0.864003	-0.781449	-2.10886	0.774105	-2.84998	-1.01573	cell_164	0.781253
logp1	2.1804	0.551884	0.475194	-0.553116	-0.605231	0.20214	-1.38748	-0.727696	4.65303	-0.238294	cell_165	0.906498
logp1	0.72885	-0.557114	2.62397	0.538952	-1.69505	-2.71066	-3.1601	2.54496	1.75898	2.48639	cell_166	1.02736
logp1	1.04621	-2.223	-1.36001	0.638241	2.38082	1.0717	-0.731809	-1.46732	0.477505	-1.02122	cell_167	0.942408
logp1	-2.10718	0.959875	-1.07233	-0.933713	-0.314796	0.898085	1.35283	0.29145	0.334457	-1.70957	cell_168	1.44295
logp1	2.50173	-4.55543	0.823761	1.02825	-0.524527	-1.3002	1.07787	0.0780889	1.43772	2.29201	cell_169	0.800521
logp1	-1.45972	-0.631403	1.75367	0.362044	1.10518	-2.16289	-2.08698	2.91256	1.97192	2.26779	cell_170	1.0081
logp1	-0.352025	-1.7837	0.282031	0.51749	-1.03592	-0.065447	1.39888	-0.4608	1.11814	-0.889382	cell_171	1.08824
logp1	6.90173	-0.489279	-1.80222	2.4897	-1.69385	2.92557	1.77717	-2.06539	-1.27308	4.72122	cell_172	0.70374
logp1	-1.76289	-0.0989415	-0.90956	0.296042	-1.25682	3.81102	0.742634	1.4234	-1.51968	0.692621	cell_173	1.17407
logp1	-1.24685	-0.880321	-0.358844	-1.82489	1.19009	0.194155	-0.00139592	0.769434	2.35891	-0.221739	cell_174	1.03656
logp1	-0.574434	1.60571	1.60041	2.21053	1.61719	1.77446	-0.545314	-0.735804	2.53127	0.159924	cell_175	0.976128
logp1	-2.61795	1.96065	2.69275	2.31168	-0.310267	2.8586	-2.36668	1.20293	-0.599466	5.12878	cell_176	0.934087
logp1	-2.40293	0.342726	0.920461	1.51701	-0.504891	1.9571	-0.239452	-0.866229	-0.6738	-2.54515	cell_177	1.09043
logp1	1.97427	-1.59789	1.83489	-0.968939	1.85881	1.2818	2.12175	1.53421	-0.516234	3.8491	cell_178	0.977004
logp1	-3.17218	-0.11788	3.22398	0.249623	-0.378824	0.600076	-1.03678	-0.208095	1.42191	1.83606	cell_179	1.00503
logp1	-1.36868	-0.25446	1.37901	2.1693	0.497259	-0.366493	-1.25187	-1.58372	2.35247	-1.99685	cell_180	0.935839
logp1	-1.50861	-0.376589	1.95451	-0.636593	1.66829	-0.363437	0.313913	-0.33916	-1.91854	-2.21673	cell_181	1.00722
logp1	3.38072	-1.83022	-1.05525	4.04175	1.82692	-2.86463	2.69292	0.409159	-5.74079	-0.144221	cell_182	0.873216
logp1	-4.07269	0.228644	0.67472	0.257223	0.451235	0.188089	0.386276	0.966471	-1.23646	-1.48392	cell_183	2.02889
logp1	-1.78447	0.329812	-1.31621	-1.49177	-0.04662	3.45956	0.771415	0.220855	1.54282	-2.06059	cell_184	1.09568
logp1	-3.50362	0.614638	1.05652	-0.506656	-1.87749	2.56898	0.871396	0.857119	-1.2577	-3.99691	cell_185	1.0913
logp1	-1.72767	-0.0629392	-2.38513	-3.33423	-2.53102	-1.6947	-2.94621	0.0328133	-3.11895	0.876806	cell_186	0.998024
logp1	0.0103961	-3.57779	-3.11525	2.18891	-0.437528	0.163836	-0.270068	-0.787478	0.877558	1.84117	cell_187	0.94197
logp1	0.886422	2.75217	-1.0225	-1.12505	0.148376	1.14365	-1.2913	0.454342	3.06276	-1.64388	cell_188	0.978755
logp1	1.68325	0.208256	0.971173	2.13884	4.04221	-4.01625	1.65103	0.822663	2.60874	1.07476	cell_189	1.02342
logp1	2.31452	2.38156	0.981787	-0.363654	0.236818	1.3535	2.06439	1.79701	3.43912	-3.70229	cell_190	0.687537
logp1	-1.67661	1.62175	-3.66215	-3.00405	-0.829467	-3.74559	2.25903	0.972743	-0.648035	4.9967	cell_191	0.820228
logp1	6.84669	-0.375564	0.146117	0.422416	-0.960177	-1.82859	0.529392	1.25488	-0.681348	-0.699728	cell_192	1.31201
logp1	-0.9162	0.693585	-3.32682	0.407217	4.09458	1.63671	1.93363	0.351512	-0.134056	2.21368	cell_193	0.879785
logp1	-1.95842	-0.180651	1.75166	-1.44661	-0.543731	-1.68494	-1.70968	-0.264346	2.20914	0.765927	cell_194	1.48762
logp1	2.6626	0.292134	-2.68262	-0.680601	-1.32013	-3.40452	1.70391	-5.79783	-2.19957	-0.367641	cell_195	0.584626
logp1	-3.07422	-0.540992	-0.214444	0.0384224	-2.08681	-2.62073	0.944484	-2.02908	3.13001	0.507715	cell_196	1.15787
logp1	0.765559	-1.80755	0.118415	1.49059	-0.80286	-1.19822	-1.02268	4.7354	0.308559	0.448224	cell_197	1.04838
logp1	-3.1104	2.628	3.60398	1.53604	3.23118	1.852	2.59498	-1.00779	1.86441	0.697035	cell_198	0.927081
logp1	13.2411	5.58735	-3.47994	1.49061	-1.18497	-9.19172	5.33933	6.08115	-7.2642	-5.77234	cell_199	0.271074
logp1	1.16728	-2.11903	3.63731	0.188592	-2.57109	-0.966575	0.653515	0.216233	-1.51463	-0.818364	cell_200	0.955545
logp1	-2.81246	4.36919	-0.702966	1.22103	-1.43964	-0.0188943	-1.71171	0.749473	0.604932	4.97427	cell_201	1.07948
logp1	-2.20112	4.60821	-1.50492	0.745888	0.684041	-4.84214	1.5578	0.543763	4.40048	1.01506	cell_202	0.879347
logp1	0.175667	-4.10861	-0.597687	-0.145055	-0.0159161	1.06381	2.0242	1.14903	-1.24893	-0.479082	cell_203	1.05671
logp1	-4.3582	0.410464	-2.01776	0.771308	-3.23869	1.36177	2.55358	0.324527	1.0787	-1.75797	cell_204	1.06853
logp1	7.319	1.96853	-0.706542	2.1914	10.3187	-1.36314	-3.48451	-3.37566	0.114924	-2.64021	cell_205	0.471204
logp1	-1.51098	-2.46251	0.809948	-0.982383	1.25557	-2.78215	0.619892	-1.0451	-2.43291	-1.06458	cell_206	1.05189
logp1	-1.61001	5.29437	0.189601	-1.48808	0.546895	2.84781	2.11886	2.20578	-4.45021	-0.560802	cell_207	0.764174
logp1	7.70721	-0.949365	-3.79217	1.40016	0.32778	-2.36763	3.63671	-1.78597	2.24893	-3.254	cell_208	0.524192
logp1	-1.61543	0.12736	-0.473556	1.10287	-0.819467	-2.17065	0.798836	1.81781	-0.276938	-1.80637	cell_209	1.15874
logp1	-1.75478	0.607825	1.7462	1.08041	-2.35771	0.467922	1.80141	3.23888	-0.244012	-1.54285	cell_210	1.03569
logp1	-2.32594	1.04775	-0.254139	-1.48398	-1.38534	-2.03328	-0.0383893	1.13559	-1.05331	-1.90285	cell_211	1.11626
logp1	1.91255	-2.45897	0.774081	-2.11527	1.49776	0.519967	0.854282	1.50609	-0.614674	-0.651432	cell_212	1.17494
logp1	-2.89431	-2.6601	0.610064	0.350068	0.678152	0.614015	0.0747302	-0.665531	0.0177748	0.296185	cell_213	2.17034
logp1	-3.49538	0.296333	1.17215	-0.770605	1.42673	-0.52894	0.875241	-0.804978	-0.294256	-1.81234	cell_214	1.04707
logp1	8.45144	-1.67582	-2.45834	17.5445	8.78052	6.14684	-0.275322	2.05037	5.2269	-11.6466	cell_215	0.42566
logp1	-2.80477	0.752211	0.866268	1.36191	-4.32245	3.42346	-2.06931	1.69682	-2.56682	1.99191	cell_216	1.08079
logp1	-2.48703	-0.6313	-0.716854	1.41365	0.616141	0.804391	1.02058	-1.41806	-0.0144585	-0.842446	cell_217	1.1075
logp1	0.754406	-2.55231	0.393138	-2.27087	1.39699	-0.511738	2.95443	-0.460742	-0.100231	0.32507	cell_218	0.906936
logp1	2.38738	0.0903512	1.13407	1.66079	0.985517	-2.73185	-0.898895	-3.1397	-1.17689	1.17044	cell_219	0.747095
logp1	-1.51798	2.44607	-3.74594	-0.0236352	-1.21483	0.882799	1.79838	-0.0367581	2.99219	2.6628	cell_220	1.04838
logp1	-0.591627	-0.0611941	-0.159751	1.79076	-2.03392	-2.32319	-1.96884	-0.190561	-6.31055	-5.38921	cell_221	0.921825
logp1	-1.78869	1.94294	-2.27356	-0.133264	0.0136266	1.15226	-4.4586	1.95442	1.90202	3.46731	cell_222	1.03087
logp1	-0.976201	0.870872	1.87224	1.57565	-0.623554	-0.89929	-0.102538	0.604102	1.04466	-2.81927	cell_223	1.10181
logp1	-2.28693	1.77306	0.26417	-0.132501	-1.72359	1.3193	1.75115	0.492444	0.0125526	-0.621898	cell_224	1.2691
logp1	2.8007	-0.373538	-2.624	2.82239	-0.877107	0.316362	-2.38285	-0.71212	-3.00487	0.182577	cell_225	0.9862
logp1	-0.0500476	-1.38408	0.0302595	0.453525	-1.6891	1.66791	1.87865	-0.636323	0.0658012	1.60252	cell_226	1.11933
logp1	-2.14499	0.448527	-2.84436	0.857293	0.687737	1.83007	-0.0672931	1.23032	-4.73812	1.36989	cell_227	0.989703
logp1	-1.39183	-1.80752	0.363886	1.12415	2.11283	1.30249	1.99459	-0.768037	-0.161625	0.128611	cell_228	1.04225
logp1	1.01693	-3.44263	0.931292	0.861264	-0.270726	0.650208	-1.58704	2.54959	2.00781	3.24854	cell_229	0.95248
logp1	-1.23493	-0.760643	1.03081	-0.488966	2.0757	0.669805	2.4281	1.34496	3.58294	1.63961	cell_230	1.01642
logp1	-2.94517	0.622103	-2.13406	-0.196238	-2.18451	0.71534	-0.792268	-0.908475	-0.174087	-0.0513108	cell_231	1.25421
logp1	-3.10369	3.48335	-0.285737	-0.0545413	2.66168	-2.97617	-1.17936	0.920586	0.369444	-0.829635	cell_232	1.06327
logp1	-0.81017	0.205659	1.35571	-0.108868	-5.46483	0.185578	2.55968	3.06301	-0.252212	-0.47911	cell_233	0.913067
logp1	-2.15199	0.472014	-1.21377	-1.54341	0.928597	-1.39905	1.4544	-1.18304	-0.548005	-0.73915	cell_234	1.01948
logp1	6.77151	10.5181	-12.3831	0.115766	-6.73678	-2.53405	-4.03829	3.18943	7.41103	-5.82934	cell_235	0.377489
logp1	-4.99239	-0.443488	0.49152	-0.215849	0.578274	0.706116	-0.233659	1.18218	0.217983	-0.714213	cell_236	2.22858
logp1	1.21881	-1.35775	3.48534	-1.10085	1.45113	0.698327	-0.453224	-1.17594	1.05392	0.913458	cell_237	1.06984
logp1	-2.50634	2.15725	0.261104	0.484541	0.063983	-0.222775	-1.30856	-0.502127	0.335752	0.334308	cell_238	1.41186
logp1	-0.140187	-2.52116	-2.52787	2.00545	-0.837737	-1.72699	-0.691618	1.479	-3.3175	0.805308	cell_239	1.0497
logp1	1.06412	-1.79788	-1.5848	-0.613191	1.75096	1.18966	0.170709	-5.80941	0.24772	-1.53746	cell_240	1.03481
logp1	-0.901669	-4.85751	1.82532	-1.44667	2.24766	-1.3771	1.25455	-1.05985	0.10588	-0.307455	cell_241	1.14779
logp1	1.15142	-1.18199	0.75679	1.4274	1.01411	-1.72412	-2.0316	-0.768341	-0.881113	0.844612	cell_242	1.04488
logp1	2.50406	0.92286	0.0248933	-2.91828	-0.00448914	-0.435931	1.04242	1.26132	-1.63931	-1.69886	cell_243	0.891171
logp1	0.0390183	1.85415	0.468834	-1.19173	0.209167	-1.64353	1.59332	-0.399706	-1.52994	0.134252	cell_244	1.10838
logp1	1.52971	-1.6038	0.780534	-0.470397	-2.18571	1.47144	-0.0242605	2.158	-0.657198	1.03815	cell_245	1.09043
logp1	4.52325	3.36329	-5.83753	0.812531	-1.93055	-4.28362	-3.62878	2.21099	-4.89082	-0.152229	cell_246	0.480838
logp1	-0.787382	-2.20127	-3.34595	0.657938	-0.453105	-1.06216	0.989036	-1.09587	-0.552661	1.28925	cell_247	1.20297
logp1	-2.39244	-1.0109	1.37538	-1.59864	-0.164937	0.521232	0.211668	1.07376	-0.374243	0.567174	cell_248	1.92729
logp1	-2.94857	-1.49327	0.938078	0.797416	-3.60775	-0.210644	2.60837	0.723097	-0.829195	-4.52199	cell_249	1.10313
logp1	7.57958	-0.309035	4.64585	-0.11979	2.57649	4.47592	4.33312	0.102557	-7.02502	-0.755573	cell_250	0.485217
logp1	-2.48569	3.54961	0.411349	-0.473316	0.822193	-0.0923085	-0.0387231	1.5972	-0.53126	-4.61122	cell_251	1.07159
logp1	1.76094	-3.43464	-0.443053	-0.571535	-0.435403	1.03057	-2.72861	-0.0365964	-1.38089	0.892535	cell_252	0.988828
logp1	-4.74308	1.74871	2.11142	1.64033	-0.633164	0.588469	-0.298395	4.36767	1.69475	-1.3936	cell_253	1.12896
logp1	-3.34862	0.650541	-0.312615	-0.0374677	0.000758072	0.313559	0.42519	0.149647	0.696647	-0.167182	cell_254	1.90321
logp1	-3.53922	0.944312	0.510887	-0.478441	0.0799133	-0.786789	-1.85928	2.27835	-2.2736	1.81813	cell_255	1.13947
logp1	2.79718	1.66338	-1.76754	0.39399	-2.24874	-5.66841	-2.06898	0.254915	2.77286	-7.32667	cell_256	0.643307
logp1	6.07302	5.41201	1.7827	5.14821	1.93766	7.49488	-5.13944	-12.5682	2.25617	-1.39213	cell_257	0.399385
logp1	-4.04947	1.81095	-4.98223	0.470268	-1.74599	-3.91481	0.244709	0.261562	-0.519822	0.894488	cell_258	1.0208
logp1	-0.0122672	-4.06925	1.12233	1.28027	1.23207	1.62927	-0.564406	2.25959	0.325588	-1.11305	cell_259	1.15918
logp1	-5.58075	-3.41264	1.75077	0.646044	1.22939	-0.594783	-0.148389	0.206628	-0.472402	0.394178	cell_260	2.76854
logp1	1.44325	0.3879	0.280643	1.44653	3.20157	-0.928549	-0.738657	-1.67162	-1.76039	-0.309741	cell_261	1.00547
logp1	-2.78455	1.52191	-0.460566	-3.98331	-0.41235	1.06981	-1.38174	1.50484	0.608751	0.835258	cell_262	1.08824
logp1	-3.43451	1.75578	-0.418052	0.848598	-2.70353	2.45755	-0.337906	1.83839	0.50757	1.23733	cell_263	1.03262
logp1	6.95397	3.49779	-1.02426	0.910876	-0.108998	3.01447	-4.68893	-1.25062	0.91495	3.19007	cell_264	0.551344
logp1	1.17465	-3.19546	-0.642979	-4.94116	0.0375299	1.05621	-3.23097	-1.29654	-2.31296	-2.28185	cell_265	0.900367
logp1	-2.21623	2.62703	-0.599441	1.13921	-2.37827	1.02923	-0.0583165	2.22944	1.05202	0.724674	cell_266	1.08692
logp1	-3.96	2.71217	-0.00557152	-2.23392	1.00706	2.11256	-2.59401	0.345518	2.2343	1.54218	cell_267	1.00591
logp1	1.75925	-2.84683	1.45519	0.720354	3.07283	0.133618	0.82124	1.93381	-0.590572	-1.44469	cell_268	1.04444
logp1	3.09613	-1.59117	1.55046	0.117562	0.158698	-0.58552	0.165266	1.39401	2.48762	0.588397	cell_269	1.14779
logp1	-5.04628	3.06708	0.0362587	1.96842	0.462495	3.51198	-1.08476	1.30443	-1.07932	-1.84655	cell_270	1.04488
logp1	0.152609	0.989723	0.706694	1.06891	0.322386	-1.36771	1.1388	-1.09302	0.16733	-1.08244	cell_271	0.998462
logp1	-2.78886	1.95568	1.75558	0.0963979	-0.653708	-0.566214	-0.498108	0.508424	-1.06651	-2.05356	cell_272	1.15611
logp1	5.17364	-3.09931	-1.39031	2.09094	-0.0518439	0.622645	-0.282284	2.60274	2.01399	-0.0540088	cell_273	0.68491
logp1	1.25833	-1.62781	0.994486	-0.649701	-3.54858	-1.26844	0.0318599	-2.19419	0.885979	0.348989	cell_274	1.00021
logp1	-0.63924	-1.48489	1.12539	0.193863	0.840777	0.349122	0.0478229	0.0473742	0.14944	0.805936	cell_275	1.81081
logp1	3.49216	-0.954794	-1.50345	0.0394264	3.1992	6.22172	-2.17681	1.45046	-0.366838	0.0130215	cell_276	0.803587
logp1	0.646172	1.08467	-0.0836147	-0.769766	-2.30346	-1.59281	-0.08655	-0.830312	0.258905	-0.654119	cell_277	0.821541
logp1	-0.232169	2.13542	3.83729	4.2885	-0.547361	-5.08134	-0.171549	1.49674	-1.01112	-2.28025	cell_278	0.820228
logp1	-0.482523	-0.54587	1.39318	-0.804282	1.0937	-0.0228306	0.710447	-0.229898	1.43747	1.28243	cell_279	0.986638
logp1	0.196329	-0.923037	-0.228133	-1.36186	1.13071	-1.45138	1.85978	1.93627	0.432754	-0.0551118	cell_280	0.800521
logp1	-1.80468	1.38612	-0.711058	0.703181	0.22541	0.325299	1.91403	0.151059	0.656787	1.3373	cell_281	1.02955
logp1	0.3882	-0.280004	-1.40722	1.84682	0.330859	-0.452397	2.9535	-1.82484	-1.58768	2.00014	cell_282	1.0497
logp1	1.69123	-3.85416	4.05083	-0.316764	5.06709	-0.333769	-3.88464	-1.6816	1.46021	-3.0918	cell_283	0.858327
logp1	-6.23898	1.21969	0.455267	-0.316903	-0.650175	0.842673	-0.387072	0.162157	-0.748059	-1.2487	cell_284	2.17384
logp1	2.74685	-0.753946	0.113674	1.44688	-0.194809	-1.68433	0.586914	3.04387	0.00951239	-2.82472	cell_285	0.878033
logp1	-0.134657	-2.28931	2.69822	-2.1899	0.310869	-2.21013	-0.0702429	-2.10888	-2.1423	0.162365	cell_286	1.23187
logp1	-5.40782	-0.222528	-0.344268	0.972999	0.062004	0.0162825	-0.794117	1.23178	-0.4826	0.465974	cell_287	1.89883
logp1	2.05625	3.59681	-6.12561	3.865	3.33115	5.38411	3.36854	1.0996	-8.75139	-0.688989	cell_288	0.529885
logp1	-0.894135	-2.0586	0.618661	0.567641	0.693321	1.04877	1.78279	-1.08526	0.755206	5.54321	cell_289	1.00153
logp1	0.702971	-2.29061	-0.692097	-5.16353	0.167303	-0.803849	-3.63254	-1.51939	0.86056	-0.192552	cell_290	0.923577
logp1	-3.42874	0.809018	0.312963	-1.26183	-0.533916	-0.969966	1.54528	0.410153	-0.72774	2.87366	cell_291	1.22837
logp1	0.923356	-0.644228	-2.50366	1.24227	3.19026	0.839366	1.32268	2.97712	-0.589888	-1.06856	cell_292	1.04006
logp1	0.9381	-0.980579	-2.00601	-0.201775	-1.42194	2.35677	-0.0180551	1.36573	-1.95969	-1.79797	cell_293	0.871464
logp1	1.46617	-3.28897	0.289458	-0.486641	1.36058	1.20295	2.42472	0.125295	-2.26	0.327005	cell_294	1.19421
logp1	0.340458	-3.75756	1.68953	-3.80885	1.83568	-1.35424	2.03932	1.41529	0.0618706	0.0654439	cell_295	1.01861
logp1	0.258536	3.57279	-3.63088	-2.78859	-0.794055	0.878853	3.01582	1.30187	1.88691	1.22279	cell_296	0.736147
logp1	-1.97241	0.859743	1.25973	1.07673	-0.193808	-0.0409403	1.04132	3.74648	-2.22806	-4.61895	cell_297	0.949852
logp1	9.94503	2.81001	-1.25099	3.54371	-4.15065	4.97315	-3.02298	3.9905	7.0456	5.16497	cell_298	0.362599
logp1	-1.6203	3.21019	1.09065	0.785699	-1.59209	1.07406	1.8838	-3.68413	-1.36448	-1.28079	cell_299	1.00941
logp1	-1.5045	-0.156995	0.447243	-0.047291	-0.353516	0.480744	-1.7031	0.259529	0.158985	0.403636	cell_300	2.14757
logp1	-2.81941	-2.56892	0.0620802	-0.00697896	0.736983	-1.93545	-1.36132	-0.899056	-1.58647	0.681726	cell_301	1.06415
logp1	-2.22997	1.65047	-1.17806	-0.40316	-0.00545711	2.87012	-0.465813	-2.61379	0.625651	-0.682901	cell_302	0.955545
logp1	0.976181	-1.9353	1.04564	0.424755	1.65084	-1.89179	-0.156077	-1.64434	-2.27366	4.30866	cell_303	1.00897
logp1	-6.13255	0.992412	-1.15038	0.267623	-0.91243	2.14762	-0.321377	0.588513	1.18684	0.756797	cell_304	1.14517
logp1	2.24143	-2.14751	-0.523599	0.217678	-3.43595	-0.894906	-0.124241	-2.03636	1.5915	1.22125	cell_305	0.905622
logp1	3.58409	-1.06614	-1.19397	2.52277	3.77109	0.0077381	-2.98287	-0.110749	-3.11302	-0.686917	cell_306	0.706806
logp1	-0.922145	-0.131635	-4.65535	2.55075	1.39731	0.448039	-0.281101	2.33593	-0.447009	-3.01049	cell_307	0.987952
logp1	1.29364	-2.05571	-0.717793	-3.54814	0.900668	1.9413	1.15067	0.634029	-0.348526	0.0301457	cell_308	0.943284
logp1	-2.09062	1.30689	-1.36717	-0.0290515	2.05952	-4.86079	0.311097	0.244364	-0.171392	0.39451	cell_309	0.923139
logp1	-4.8651	4.41351	-0.572741	0.467956	-2.33149	-1.05318	-2.76537	-0.642183	-2.07537	-2.0257	cell_310	0.835117
logp1	0.963517	-2.43008	0.0726117	-1.74208	-0.654854	0.291001	-1.57781	0.720192	3.79271	-1.31649	cell_311	0.970435
logp1	-3.84159	2.36332	2.60535	-0.111442	-0.881728	-1.03331	0.153767	-0.30027	1.18538	-2.17857	cell_312	1.09962
logp1	-6.85862	-0.12922	-0.090011	-0.900547	-1.58108	3.44102	-1.09008	-4.01798	-1.84971	2.10701	cell_313	0.921825
logp1	-2.05096	2.61038	0.0725357	2.30619	-3.50677	-0.353706	2.97855	3.23639	-1.33299	-1.30574	cell_314	1.07422
logp1	0.526871	-3.63416	-1.43816	-1.95138	-0.872705	0.974542	3.58208	-1.11921	-2.4473	-0.513721	cell_315	0.949415
logp1	-2.29412	-0.169562	0.505239	-0.319195	-0.110792	0.681662	0.726423	-0.833563	0.297078	1.04239	cell_316	1.84628
logp1	-0.77572	1.24561	0.4775	-0.47023	1.4619	-1.20339	1.52743	-0.846179	-0.783804	1.82592	cell_317	1.01466
logp1	0.598346	1.01265	0.619805	-0.9104	-0.0759781	-0.204806	1.04843	0.533115	1.87887	-3.40398	cell_318	1.06853
logp1	-3.40714	-0.551274	0.307842	2.15047	-1.25842	1.24295	-0.236585	3.65695	-0.897282	0.0189958	cell_319	1.10137
logp1	3.4798	-1.99766	-1.53484	2.37452	-2.35987	0.869676	1.11031	-0.375483	2.4867	1.59856	cell_320	0.886354
logp1	0.495259	-0.972524	2.71688	-1.91164	-2.00052	-0.23299	1.46334	3.02725	-0.84556	0.0132302	cell_321	0.889857
logp1	8.01312	0.602012	-0.701314	-0.180509	-2.93192	2.47192	6.71825	-6.0624	-6.16905	-12.1924	cell_322	0.355593
logp1	-1.54313	-0.159062	-1.25416	-0.434679	-0.722446	-2.97917	0.631095	0.107693	-0.605827	2.66663	cell_323	1.18896
logp1	-1.7344	0.385536	-0.970607	-0.261541	2.02105	0.792858	-1.70049	0.720845	1.20828	-0.23098	cell_324	1.33347
logp1	-1.68085	-0.309076	-2.11441	-2.17672	-1.69977	0.0741312	-0.368271	-0.83237	-1.56985	-0.285191	cell_325	1.14823
logp1	0.746165	-1.67083	1.74035	0.886558	0.213568	1.47281	-0.0450632	-1.7782	-2.36503	3.6931	cell_326	1.02211
logp1	-4.00589	-1.92586	-0.85129	-0.0778773	0.111167	0.952662	0.725027	-1.06114	0.578297	1.73374	cell_327	1.18195
logp1	-6.48229	1.30152	1.47687	0.616533	1.03442	0.499704	1.01241	-0.650791	0.366921	-0.0507058	cell_328	1.31508
logp1	0.901457	-0.114916	-3.9005	0.563607	-2.53252	-0.130397	1.17684	-1.93315	2.82112	-0.758251	cell_329	1.03919
logp1	-0.994192	2.30448	-1.76296	-0.725523	2.28069	-0.770679	1.65377	-0.231554	2.38116	2.12022	cell_330	0.971311
logp1	5.91	-1.4139	-1.64058	0.685529	1.59114	4.97513	6.06692	-0.624172	6.23778	1.07622	cell_331	0.432229
logp1	-1.30326	1.77212	-0.681182	-1.89474	-0.627749	-0.826703	0.96665	-0.268538	0.690295	0.73228	cell_332	1.01904
logp1	1.47269	-4.47474	-0.408349	0.219685	0.288414	1.56939	-1.81096	0.90573	0.19206	1.74357	cell_333	0.937591
logp1	-0.922525	-1.33075	0.638265	-2.15635	-2.10189	0.734449	0.916661	2.78094	-1.62381	-0.206689	cell_334	0.884164
logp1	1.69809	-2.27505	-1.58408	0.28311	0.355811	1.7511	-1.02873	-1.26793	-0.0625912	-0.0191137	cell_335	1.53448
logp1	1.88612	8.08827	3.66839	9.26637	2.26768	9.82225	0.436074	-3.01059	-3.46465	3.70446	cell_336	0.450622
logp1	1.17943	-2.20038	-0.606771	-0.694493	-0.795993	-1.15628	0.353616	-0.421478	2.5852	-2.27343	cell_337	0.983572
logp1	0.226219	-1.09125	1.57662	-1.24435	-0.08365	2.01018	-0.805557	0.778072	-0.488856	0.477346	cell_338	0.995834
logp1	0.189436	-1.0739	-1.29273	0.289582	1.19782	-0.949796	0.283236	2.163	-0.419535	0.221056	cell_339	1.17013
logp1	0.485126	4.85199	-5.63325	0.166327	5.24118	-3.31974	-4.36583	-10.8787	-3.3884	4.24653	cell_340	0.458942
logp1	-4.29883	1.07479	-1.36958	1.93549	2.33859	1.14649	-1.66732	4.51158	-1.37785	-1.38671	cell_341	0.996272
logp1	-2.93678	3.6909	-2.45065	2.54746	1.38561	1.21522	0.931859	-0.39216	-0.34611	1.40128	cell_342	0.94197
logp1	-0.0805378	-1.73051	1.57453	0.435934	2.47787	-2.77219	-0.0261505	-1.60104	1.90935	-0.367578	cell_343	1.03875
logp1	-2.43278	2.61758	-0.546681	0.431441	2.36835	-1.55968	0.706689	0.184175	0.837802	-0.175857	cell_344	1.07335
logp1	0.340103	1.54343	-1.44855	5.99547	-0.764341	-1.21893	-1.48937	-2.26123	4.63292	2.91751	cell_345	0.654693
logp1	-1.75391	0.387824	-0.0962078	0.0265221	-2.24566	-0.0842774	-2.81952	0.147251	-0.819829	-3.18237	cell_346	1.21304
logp1	1.6227	0.127822	1.51921	5.77688	-1.19871	-0.0632515	2.33316	-1.37541	5.60366	0.920541	cell_347	0.660824
logp1	-3.90602	-1.99726	-0.800706	0.59736	0.32858	-0.102285	0.866275	0.890613	0.583842	0.246984	cell_348	2.5071
logp1	-1.05338	-1.32865	-0.386942	-3.16825	-1.45653	2.29053	1.89626	0.581364	-0.730267	-1.0945	cell_349	1.03525
logp1	-2.95715	1.66804	1.44953	0.0480216	1.71624	0.225613	-0.532916	1.50565	1.41852	-1.69198	cell_350	1.12809
logp1	-2.22387	2.55458	2.06589	2.97521	0.460155	-5.16205	-1.29103	-1.76058	3.27475	0.4546	cell_351	0.878909
logp1	1.85183	-1.74484	-0.589647	2.38049	0.17899	-0.642876	0.182334	0.94235	-0.917909	-1.88419	cell_352	0.89774
logp1	1.65249	-0.130867	3.96262	1.24597	0.803971	0.0104392	-0.0198455	-0.921594	1.32243	-2.10904	cell_353	0.862706
logp1	0.789788	-2.51856	-0.790293	-0.834143	0.531254	-0.139862	-0.0731359	-0.0477415	1.35684	3.08971	cell_354	1.01861
logp1	1.18325	-0.406765	-1.23893	1.35689	2.81951	-0.854466	0.842956	0.330463	-4.45127	0.857637	cell_355	0.892923
logp1	2.01381	-2.91605	1.48251	-0.633145	2.28223	0.33261	-2.17299	0.56383	2.03003	-1.33215	cell_356	1.12633
logp1	-1.87071	3.89669	-1.84879	2.67478	1.46445	-5.21227	-0.789542	-2.13475	3.23829	-2.64344	cell_357	0.970435
logp1	2.44049	-0.161495	-0.651479	-0.173456	-0.98391	0.0245869	3.73624	-1.9785	-0.0406521	0.530523	cell_358	0.859203
logp1	-0.830241	0.692034	-1.40713	1.73171	0.190287	-1.05542	-1.68917	-1.31426	1.49867	0.155566	cell_359	1.07816
logp1	2.31837	-1.52545	-0.510981	-0.552983	4.97028	-0.0958431	0.29377	-4.37355	-0.657014	-0.0187694	cell_360	0.994521
logp1	2.02182	-0.472167	-0.502663	-0.520829	-0.286843	0.511867	-0.576479	-0.326602	0.715351	-5.56641	cell_361	0.90606
logp1	-4.12225	-0.0600299	-0.117958	-0.197647	-1.01609	4.91546	3.0792	-2.1542	-3.0195	-0.0158314	cell_362	1.05276
logp1	0.760658	-1.46039	-0.322866	0.367014	0.277133	-1.88864	0.64515	-2.3134	1.03694	-0.24984	cell_363	0.91657
logp1	2.43723	-2.87526	-1.60268	-0.0271359	0.348706	3.1158	-0.885844	0.428079	-1.53894	-1.1722	cell_364	0.924015
logp1	-3.12386	-0.209258	0.633221	-0.327548	2.23571	-0.809361	-1.58287	-2.70161	1.74504	-0.199989	cell_365	1.05101
logp1	4.61128	-0.299949	-1.27392	2.47765	-0.288152	-0.621839	2.1501	1.02003	-3.48847	-1.88725	cell_366	0.85132
logp1	-1.21257	-0.111913	-2.15581	-2.80115	-2.56229	0.107234	-2.53507	1.24879	-0.77906	-0.690229	cell_367	1.05802
logp1	-0.824631	-2.20796	-0.678419	-1.3028	-1.18483	-2.63549	-1.69171	-1.45809	2.25642	2.27812	cell_368	1.10794
logp1	-3.92743	-1.13805	1.19434	1.14749	0.97865	0.187686	2.77018	-2.55158	0.802078	1.00492	cell_369	1.1132
logp1	-1.08759	-2.14653	-0.532689	1.59096	1.05325	1.19429	0.608605	-1.31272	-0.625479	0.118188	cell_370	0.965618
logp1	5.8674	9.00875	-9.67003	-5.11463	6.6643	-2.66851	8.73389	2.55295	-6.77862	3.94587	cell_371	0.395443
logp1	-0.690283	-1.76026	-1.53267	0.653991	0.589494	-0.946395	0.956911	-0.58056	-0.732387	-1.78415	cell_372	0.977442
logp1	6.74799	0.162605	-2.2191	-2.82524	0.186867	0.0273824	0.0468264	-1.55626	2.74862	3.34006	cell_373	0.772056
logp1	0.69875	-1.12248	0.703747	-0.275891	2.3511	2.18046	0.518176	3.61772	-1.86812	2.401	cell_374	1.00109
logp1	-2.41491	5.15464	-1.58541	1.46928	1.029	-2.77701	-1.9589	2.8899	-2.54216	2.85462	cell_375	0.938467
logp1	1.55275	-2.2365	1.58133	-0.0555817	2.70069	-1.2172	-1.79093	-1.14531	0.143068	-1.47778	cell_376	1.04576
logp1	-1.50443	-1.68443	1.01711	1.38425	-0.152504	-0.0262908	-0.66295	0.779211	2.54533	0.989673	cell_377	1.13553
logp1	-0.451358	7.0147	-1.6431	-3.1075	-4.35606	0.231631	1.0117	1.34958	4.04262	-1.28385	cell_378	0.734395
logp1	-0.355791	-2.60397	1.40237	-1.50914	1.59903	-0.101561	3.98621	1.2287	2.64372	-1.18768	cell_379	1.03043
logp1	-0.628397	-2.53124	0.563643	-1.20844	-0.0280524	-1.30524	0.610447	0.582418	-1.25567	-0.538867	cell_380	1.12415
logp1	-2.3454	0.916351	-2.46491	-1.61103	-2.43153	4.31358	-0.083594	-0.344314	1.87753	2.20296	cell_381	1.0243
logp1	1.21708	-3.06959	2.00525	1.3718	-0.681891	-1.43044	-2.81172	-0.544578	-0.843767	-3.07852	cell_382	1.04225
logp1	-1.15942	1.20763	0.877263	-4.21105	3.49197	-0.145492	-0.242242	0.987989	-1.50976	2.57704	cell_383	0.943284
logp1	-1.88325	-0.511936	-4.13474	2.32701	0.188248	-1.66907	-2.68584	1.35929	-1.13442	0.941894	cell_384	0.958173
logp1	-0.423542	-2.54324	0.109878	-1.26177	-4.30288	2.46325	0.983715	-3.47711	-1.0654	0.699381	cell_385	1.01335
logp1	-3.30405	0.721719	-1.61958	-0.235192	-0.23055	1.0809	-0.0166579	0.245712	1.49458	-1.19367	cell_386	1.11539
logp1	-0.721293	-0.307634	0.763937	-0.88294	1.74569	3.39225	-0.191126	1.21978	0.926608	-1.13198	cell_387	0.910877
logp1	-4.20552	2.067	-0.297754	-2.01331	-3.51916	-0.863401	-1.86965	0.101206	0.89751	-3.71328	cell_388	1.11364
logp1	1.12994	1.33788	0.391878	-1.03279	1.30316	-1.32704	1.31005	0.335691	2.71559	0.339191	cell_389	1.02167
logp1	3.64775	-2.64672	-0.118565	-0.304181	-0.314176	2.20813	2.97544	-0.74816	-0.398618	-2.93988	cell_390	0.695858
logp1	0.666065	-2.0512	-1.1639	-1.29911	-2.31561	-0.755568	-4.96147	0.154777	-1.99474	0.772999	cell_391	0.945473
logp1	1.23903	1.43793	2.48175	2.0204	-0.266729	4.51824	-0.276861	1.895	-1.29967	1.16829	cell_392	0.855699
logp1	0.279494	-1.18717	0.492248	-1.57798	-1.34548	1.56042	0.939334	-0.609501	2.19527	-0.131904	cell_393	1.06065
logp1	-1.79545	1.41921	-0.602086	2.41497	1.01762	0.735208	0.967046	-0.686362	-0.212607	0.744301	cell_394	1.10225
logp1	-2.34742	-2.58896	1.02574	0.944286	0.663821	-0.849575	0.624055	-0.397657	-1.07193	-0.314129	cell_395	2.37573
logp1	2.10687	5.8527	-1.18032	2.03515	-6.60313	-0.954742	-2.19263	-9.28716	-5.31952	1.08632	cell_396	0.488283
logp1	9.30615	1.68605	5.96702	3.36792	1.14245	5.13457	-0.373576	4.38647	0.912925	4.05631	cell_397	0.434856
logp1	2.2735	-0.426928	-0.0180497	-2.84439	1.43936	1.90745	-0.804153	-0.569931	0.999709	-1.96706	cell_398	1.03656
logp1	-2.16501	3.7278	0.59685	1.78287	0.824155	-0.610113	-1.7749	2.71344	-0.564914	0.927198	cell_399	0.959925
logp1	-3.65875	0.420616	-0.0839714	0.791694	0.624489	0.0985818	-0.481204	2.39843	-0.946605	0.260411	cell_400	1.29844
logp_cpm	1.66914	8.78414	0.382276	-10.5022	-3.17777	-8.74884	4.84843	4.84754	-5.65533	11.3014	cell_1	0.969559
logp_cpm	-6.4917	5.23331	-2.07559	-12.3921	-20.916	-6.6801	14.7904	-1.38817	0.647962	5.47178	cell_2	1.08386
logp_cpm	-1.2907	-0.743814	-3.45164	9.75361	-7.7953	-4.81108	7.07537	3.22441	0.0164623	-4.01376	cell_3	1.01291
logp_cpm	4.54521	9.82668	-0.162975	6.42295	1.79894	-2.96044	-0.93557	-4.58445	-4.85747	-7.79659	cell_4	0.864458
logp_cpm	3.4828	8.69664	-7.18811	3.5298	-3.11646	6.91053	4.89004	-16.6241	7.31942	3.25828	cell_5	0.865334
logp_cpm	-0.859228	-3.82596	-11.5865	-7.27091	10.883	16.2223	10.5946	-4.06558	10.0277	12.5735	cell_6	1.06152
logp_cpm	16.2281	-12.089	-0.809226	2.03602	7.98152	-4.07665	-0.257671	1.20292	4.31229	-6.06195	cell_7	0.868399
logp_cpm	1.06312	3.74575	-9.14802	-0.920484	-12.7259	-14.8173	6.94717	-3.22382	-4.1352	-5.55626	cell_8	1.01554
logp_cpm	-4.50451	-3.75433	5.97126	3.22319	10.2659	1.49825	-14.4807	10.1265	-7.10724	-0.751064	cell_9	1.15261
logp_cpm	-14.97	-3.66299	-6.97758	14.15	13.4075	-11.6588	4.23577	4.24928	-14.4812	-7.60183	cell_10	1.13903
logp_cpm	17.6845	3.70329	-7.63289	-2.06871	-3.50674	-8.71226	-0.431986	5.44572	1.4606	-0.960179	cell_11	0.701551
logp_cpm	-4.86338	0.624498	2.93869	-0.77493	-2.39802	-2.94821	11.6763	-8.19151	2.40525	-9.09228	cell_12	1.11495
logp_cpm	-2.35341	14.2809	7.52847	4.49044	5.74244	-0.343939	-1.74082	-15.5056	-1.19631	11.8287	cell_13	0.954232
logp_cpm	-1.86285	1.62538	-1.6611	-6.19883	0.137712	-3.07082	10.2165	15.7782	-1.20482	-0.873606	cell_14	1.02342
logp_cpm	-6.66744	4.1279	11.387	23.8607	4.28197	-3.16247	-7.64583	8.02652	8.60452	-7.4086	cell_15	0.987514
logp_cpm	3.40693	9.06086	-6.90891	-2.60739	5.84747	10.0339	-8.35102	-4.67999	16.2911	-3.80759	cell_16	1.03919
logp_cpm	-1.63837	-8.55215	7.30952	-0.165119	7.083	-13.2853	5.55858	21.2024	-0.00606954	4.5039	cell_17	0.946349
logp_cpm	-3.12458	-0.695803	7.20464	7.53579	-3.22866	-8.84495	-2.17389	16.759	1.43368	10.8648	cell_18	1.00766
logp_cpm	-5.91473	-9.40312	19.0813	-7.73699	-2.32665	-1.74268	3.41854	-0.788105	-6.70013	-3.33691	cell_19	1.01072
logp_cpm	-6.85122	-5.67746	-0.71626	-0.786938	-8.44348	-8.44013	16.727	-12.422	-10.0342	-0.27048	cell_20	1.0532
logp_cpm	-10.0197	36.6611	0.197503	-20.3941	-1.80625	-0.0241992	-1.55503	0.954093	-7.20486	12.6615	cell_21	1.13947
logp_cpm	-3.97803	2.82267	-7.45927	-0.575199	-1.45272	-4.63425	-3.85021	-10.7808	15.1121	-19.7945	cell_22	0.972624
logp_cpm	-7.58058	-1.31362	1.94914	4.53541	-8.37851	-4.61349	7.99974	8.5028	9.35991	7.51024	cell_23	1.05495
logp_cpm	-4.78465	5.08967	-3.00082	24.3321	-15.215	-1.81771	-7.02209	-5.23714	12.8979	-8.70751	cell_24	1.13947
logp_cpm	-0.82079	-2.8168	-0.408021	-13.8667	4.39252	0.691332	-12.3152	-3.15133	-10.8236	-5.86855	cell_25	0.848255
logp_cpm	-4.00066	-1.24407	0.89846	8.69951	11.5693	-4.87668	2.73402	18.7051	-12.3527	7.02002	cell_26	1.02167
logp_cpm	-4.93651	17.5512	1.92684	0.159889	4.99082	-9.98209	6.92904	-11.7798	-8.70883	12.0733	cell_27	1.12546
logp_cpm	9.71281	2.92466	3.63195	5.9366	-3.99086	-0.50192	4.3314	-4.35264	0.0738267	11.6752	cell_28	0.907812
logp_cpm	16.1023	0.203376	-0.32785	-1.89496	-0.788336	7.11594	4.18729	13.2278	1.08727	8.52699	cell_29	0.690603
logp_cpm	5.98131	5.03902	7.20649	12.7229	-5.71899	-0.234638	6.36365	10.5319	7.69163	-0.263046	cell_30	0.824607
logp_cpm	37.4843	3.78295	-4.0523	0.829609	-1.71103	0.719172	-10.3808	-3.15103	1.33601	5.56858	cell_31	0.366979
logp_cpm	-12.4067	27.0925	-3.00124	18.6055	-7.69277	1.46306	2.53587	-17.6132	-16.7963	-5.87729	cell_32	1.2761
logp_cpm	-39.8635	20.6794	2.88608	4.02582	-1.43025	16.3783	16.1586	-3.78728	-6.38382	9.12738	cell_33	2.11253
logp_cpm	-4.58956	15.3298	10.2224	-1.48848	-6.47503	-2.07433	-17.8362	4.52254	10.846	15.2712	cell_34	1.1421
logp_cpm	1.52658	-10.9678	-14.6811	16.2893	-8.12923	13.3842	6.86533	6.11249	2.42841	11.6703	cell_35	0.9735
logp_cpm	29.7468	-6.37687	-1.80507	-0.34164	-2.14092	3.98525	3.38958	4.01196	7.79091	2.48074	cell_36	0.471204
logp_cpm	-0.164935	-0.134261	-2.15584	-6.8579	-13.6633	8.43522	6.8513	-0.573475	6.72132	7.59353	cell_37	0.936277
logp_cpm	-3.66908	-1.99137	-3.1735	-4.84874	2.97188	-1.92154	-6.19911	-1.71408	0.412509	-21.2799	cell_38	0.901243
logp_cpm	-3.11645	4.8619	-2.79229	-2.12239	-5.45975	-10.5251	-16.9654	12.8129	-4.47984	-1.72324	cell_39	1.11232
logp_cpm	7.14252	-4.61617	5.27242	-2.22426	-3.94975	-10.5263	-1.04178	2.51909	1.28321	-1.51332	cell_40	0.884164
logp_cpm	-11.7583	5.28707	21.0274	2.83684	-4.94054	-16.3699	-19.9912	-12.2568	-7.02013	8.27277	cell_41	1.11451
logp_cpm	-7.88207	-1.65798	9.46124	-5.41099	-13.0609	4.48094	5.23894	-6.17252	0.557602	-10.4734	cell_42	1.10926
logp_cpm	-5.27671	-6.13857	12.9405	-12.6924	-7.49161	-2.22582	-16.5933	-15.3862	8.39738	-11.3422	cell_43	1.08386
logp_cpm	1.07122	5.50925	-6.80147	9.56767	-5.51428	3.69494	14.8392	-7.87957	8.71332	7.9584	cell_44	0.946349
logp_cpm	-6.61937	11.6435	-7.64553	-0.925214	-6.43706	9.52839	3.47713	4.56306	8.25443	2.00981	cell_45	1.08035
logp_cpm	0.890186	-0.367079	10.9675	-3.46946	5.98725	-1.58097	-5.63968	2.70261	-14.5211	2.25571	cell_46	1.03393
logp_cpm	-0.836463	15.0197	2.84939	5.83674	0.720486	-8.5422	-12.4844	4.50939	-1.06567	6.67571	cell_47	1.05364
logp_cpm	35.8625	5.06212	-2.63367	-0.960283	6.39638	4.43853	0.570937	-1.05879	1.59914	7.56037	cell_48	0.372234
logp_cpm	-4.72143	-0.536331	1.48664	4.73219	5.28353	-3.717	5.75385	-2.68208	4.00158	12.4541	cell_49	0.968683
logp_cpm	3.33688	-3.11199	8.80011	6.40212	14.0928	2.30887	-2.4309	-2.25984	0.221539	1.57514	cell_50	0.939342
logp_cpm	33.7752	4.47625	-0.199439	-3.84913	-7.57528	4.39651	2.55285	4.84105	-2.32696	-5.9408	cell_51	0.398071
logp_cpm	-4.78944	-5.34231	5.42937	-0.687271	-6.25021	1.46483	-10.2602	-20.7916	2.46491	-11.6335	cell_52	1.037
logp_cpm	-13.0705	17.5293	30.7021	-13.4408	-8.56307	-11.5766	-7.45105	6.65197	17.5475	-10.8359	cell_53	1.29712
logp_cpm	-0.341067	-8.4954	-1.7559	-2.38478	1.0878	2.96848	-6.92408	5.15978	-2.92743	6.10906	cell_54	0.924891
logp_cpm	-13.0072	-2.01485	-16.9326	10.988	-1.33637	9.04504	4.58855	-14.5923	-9.3818	0.410589	cell_55	1.17932
logp_cpm	-2.79995	8.07545	15.2179	2.44307	6.49219	-5.24688	-3.60709	-7.5089	2.59758	8.18154	cell_56	0.962552
logp_cpm	-3.41384	7.10528	2.37551	-5.68465	8.34373	-0.327949	-2.37677	-4.89135	3.55873	2.5696	cell_57	1.00065
logp_cpm	8.5345	4.91869	-4.85778	-6.22626	-2.12749	-6.84588	7.40339	-6.32312	5.90815	3.32524	cell_58	0.888105
logp_cpm	-3.38651	11.3325	-13.3217	-4.54007	-6.83218	4.68254	-12.1505	7.23153	15.0744	3.96153	cell_59	1.08035
logp_cpm	6.28104	-1.62141	7.34182	-1.72925	5.42636	-3.80467	8.94051	-15.4207	1.43665	0.604583	cell_60	0.868837
logp_cpm	1.6635	12.533	5.57222	2.23167	-7.1081	-5.58012	-2.27448	-6.34001	-0.742405	-12.858	cell_61	0.980069
logp_cpm	7.31526	-7.05079	8.35406	-3.86923	3.04759	-13.5158	-6.35075	3.69443	-13.3232	-6.2608	cell_62	0.793514
logp_cpm	-4.05354	-1.75788	-10.9003	-6.70304	-7.88997	0.448672	-8.09491	18.1987	-3.39143	-4.09101	cell_63	1.09174
logp_cpm	45.086	0.0036976	-3.53496	1.0395	6.19782	0.489087	-1.63862	-2.20508	0.139382	0.0595661	cell_64	0.242171
logp_cpm	-13.1661	14.9335	-7.45078	-10.9603	2.12407	-14.8574	-25.8913	2.22976	-5.24278	-13.4161	cell_65	1.06021
logp_cpm	-5.64667	-18.7487	2.64994	-0.98526	7.49871	-12.3671	7.2461	10.1449	-1.9124	-1.60087	cell_66	1.03262
logp_cpm	4.84967	-4.871	0.708167	0.759264	7.47343	6.89081	15.2115	-9.23165	9.40391	5.67317	cell_67	0.893361
logp_cpm	-11.1684	7.21523	-8.61618	8.87583	-10.4628	0.279251	20.2735	-4.69345	9.0245	-7.53501	cell_68	1.02299
logp_cpm	12.936	-1.19251	-6.42081	4.39044	-7.64714	0.947472	-0.295927	-15.1521	-5.70241	16.6517	cell_69	0.734833
logp_cpm	28.733	2.42124	4.33743	-4.13472	8.65064	1.81634	-3.12415	1.61878	1.44858	-1.29293	cell_70	0.465073
logp_cpm	29.725	-3.49342	1.6663	5.66552	3.03996	1.651	-3.27723	2.66743	-6.39659	1.35364	cell_71	0.425222
logp_cpm	25.2853	1.68448	-4.58138	-2.42799	5.54202	1.69028	-3.62828	-0.931605	6.74973	5.20376	cell_72	0.626666
logp_cpm	-1.65679	-9.79614	-0.193953	-1.67104	-7.76241	2.64597	4.87259	-3.22416	-6.39563	0.376864	cell_73	0.968245
logp_cpm	-1.48634	9.23235	-0.769421	-12.8554	8.80071	-1.00899	5.66542	1.02456	-6.82712	-1.76332	cell_74	0.951166
logp_cpm	7.75186	-7.4859	-9.21966	-2.03006	9.47339	-16.4821	-12.1608	5.57606	-4.83	0.00432661	cell_75	0.856137
logp_cpm	4.08517	-9.07366	-4.19833	4.72899	-6.33376	-10.8954	-5.43551	-5.69261	7.93077	5.76878	cell_76	0.930146
logp_cpm	7.35752	-9.46932	-5.54191	-11.1581	-3.4225	7.43415	-14.0498	-11.1548	-3.40918	-5.28989	cell_77	0.927518
logp_cpm	-7.40586	0.933432	-5.41007	-11.422	-1.62742	0.0437734	-2.1799	-6.50674	9.06068	-11.7735	cell_78	1.0913
logp_cpm	-11.5224	3.47923	14.4347	-4.88624	7.66827	-13.4639	2.35799	14.1146	1.65767	12.667	cell_79	1.03787
logp_cpm	-5.21954	-15.4121	-3.8095	0.181926	0.990653	-9.95632	5.84154	15.9001	-13.7323	-0.707133	cell_80	1.00372
logp_cpm	-1.99944	-7.32576	-20.5214	0.478049	-5.44397	0.0387754	15.1664	-6.7592	-0.744547	0.42246	cell_81	0.995834
logp_cpm	2.82778	1.99557	12.9335	-2.50681	3.73561	5.91562	10.8584	-1.83088	8.46385	1.8856	cell_82	0.917446
logp_cpm	-10.2747	-0.105306	-20.4732	-5.90427	-8.70511	-2.1582	-3.85662	0.42913	9.02429	-14.2653	cell_83	1.1421
logp_cpm	7.82396	9.95065	3.86731	8.32529	-3.28256	-3.64586	-0.541565	5.00411	7.54747	-2.03877	cell_84	0.839058
logp_cpm	-0.274255	-10.6081	-4.0475	-2.72027	-7.01188	6.72189	9.39085	-11.6943	2.33464	-1.25789	cell_85	1.05189
logp_cpm	-0.0224936	10.2477	11.7155	-6.29958	4.35038	4.80167	2.66518	-11.3538	1.77853	-7.2323	cell_86	0.947663
logp_cpm	-9.37324	7.54549	-2.85159	10.3163	-7.10551	-3.09143	5.31201	0.716343	20.7775	-10.1827	cell_87	1.09875
logp_cpm	-44.3681	5.43282	-19.1951	15.7033	-1.30979	8.04406	-23.2085	-22.9841	-3.90715	7.8179	cell_88	2.0683
logp_cpm	30.4206	7.77967	-0.110023	-6.53862	-0.470421	-3.33395	-3.08605	1.3955	-6.30339	1.37088	cell_89	0.447994
logp_cpm	-11.1782	-8.71981	-7.49261	9.59278	-9.99363	4.07064	7.1409	11.2057	-4.14822	-3.53013	cell_90	1.08473
logp_cpm	29.721	0.787794	2.07668	0.883948	0.541261	5.16726	1.62046	2.00504	-1.72661	-3.92133	cell_91	0.440549
logp_cpm	16.8245	-1.546	6.75746	-5.515	-8.92388	-6.58382	-7.78705	7.74144	-9.01725	-13.9964	cell_92	0.642869
logp_cpm	33.2483	5.26637	-4.09592	3.74846	-2.19561	-1.23412	-10.3085	-8.25442	1.69834	2.4443	cell_93	0.431791
logp_cpm	38.6299	-2.08631	0.0952742	0.0864005	-0.348761	6.02551	-1.18941	1.77649	-1.44465	-4.77636	cell_94	0.361286
logp_cpm	-2.71524	-3.03123	-3.72935	6.66195	13.8525	-1.42498	-9.45704	4.30687	-1.81221	-4.99585	cell_95	1.02386
logp_cpm	-13.81	-11.8362	13.3157	-13.0443	-20.9747	-19.3119	9.10395	-5.08329	-2.02388	4.97798	cell_96	1.13422
logp_cpm	3.76661	15.4451	0.381248	-4.37424	15.3813	-9.37097	-5.93297	13.4829	7.89441	-13.0365	cell_97	0.836431
logp_cpm	4.2462	-11.1096	4.74129	-3.45633	18.3364	1.10722	-0.20406	-1.78189	-9.58034	-0.48938	cell_98	0.956859
logp_cpm	-3.72366	-3.09312	-9.34702	13.9534	1.43363	-11.9081	11.7465	-17.0622	-5.28488	0.0584517	cell_99	1.0532
logp_cpm	-1.98477	-5.26432	-1.89898	-5.85403	10.0806	-4.03936	-11.6292	-5.56463	19.6992	-5.63247	cell_100	0.960363
logp_cpm	32.5766	-0.424101	-5.39431	0.596641	3.74327	1.24635	0.139211	2.55133	-4.8601	-0.827836	cell_101	0.414712
logp_cpm	-8.84575	12.6098	2.63572	22.9849	-20.7101	-8.17862	12.488	0.127793	-0.731481	5.21635	cell_102	1.0624
logp_cpm	-12.112	4.42792	-7.66661	-8.83398	3.11181	-14.7763	-1.26027	-9.38828	-2.60973	3.04196	cell_103	1.20122
logp_cpm	-9.28623	5.35841	5.14821	-18.4142	4.70602	-5.47307	-12.6718	4.58818	-0.742942	3.84102	cell_104	1.12546
logp_cpm	-17.6754	-28.3115	-0.627744	-6.02155	-2.0391	3.25161	2.39152	-4.43426	2.58927	1.11873	cell_105	1.19509
logp_cpm	-4.74335	-20.8558	4.98884	8.70882	-10.5136	-4.94889	1.88897	-1.17686	5.01688	5.6156	cell_106	1.09699
logp_cpm	-0.301118	-6.62553	-16.3325	1.80639	-8.24518	6.75738	-7.92633	-5.73027	2.25277	3.19062	cell_107	1.0116
logp_cpm	-15.0478	-12.2074	2.67308	13.7848	-8.09741	-16.1476	-3.42594	-3.36055	-4.60753	12.6626	cell_108	1.13641
logp_cpm	-3.5609	-2.87205	-6.61985	4.31424	-6.08074	11.2708	4.68727	3.97439	3.85136	4.2415	cell_109	1.03787
logp_cpm	20.9384	1.41393	-0.18215	-6.89073	-1.68486	-2.97959	0.108477	-7.76676	-3.54186	1.5751	cell_110	0.648124
logp_cpm	40.0909	4.99087	-1.26476	-6.86343	-3.05983	6.81072	0.392444	-7.41792	3.86747	0.730009	cell_111	0.404202
logp_cpm	4.61757	8.90588	-12.0726	9.3659	2.3103	4.86029	-0.817395	-3.24295	1.35302	4.8891	cell_112	1.02824
logp_cpm	-10.4969	-13.6158	-19.2073	6.50784	3.65995	6.8947	-3.11833	3.35403	-20.4529	-7.71946	cell_113	1.09305
logp_cpm	-8.766	-4.74625	0.322706	-2.15799	1.18799	3.42241	-14.712	-2.51341	-23.5082	10.0816	cell_114	1.12633
logp_cpm	-10.1904	5.6546	-5.86304	14.2228	-3.18714	3.07037	7.0823	6.22689	-1.21336	5.04954	cell_115	1.13685
logp_cpm	34.3417	-6.7594	-2.63534	0.584372	-3.23956	-7.61389	-0.455964	3.82214	1.53211	8.25706	cell_116	0.481276
logp_cpm	7.60031	5.42163	-5.01335	1.73296	0.780977	0.253993	7.38204	6.90228	-5.33693	14.6182	cell_117	0.884602
logp_cpm	-41.9966	-18.2645	5.98287	-23.2282	-23.101	27.3259	-26.2249	-6.93874	3.9163	20.7333	cell_118	2.06436
logp_cpm	2.2601	5.54372	1.88807	-5.46873	-14.0142	8.31224	-6.4512	-4.24053	-4.99817	-0.490953	cell_119	1.00372
logp_cpm	-6.62173	2.43683	4.34651	-1.58269	-6.01333	-7.83612	-1.75465	-3.7153	-3.431	-0.437933	cell_120	1.00985
logp_cpm	4.24396	1.02965	1.83862	-0.0900748	-5.1237	7.47126	7.42611	-1.76533	4.76577	-3.66401	cell_121	0.811469
logp_cpm	-6.94213	-2.99467	-0.573845	-3.43695	-3.39346	-2.18982	-2.28109	0.127997	-1.02855	-11.8441	cell_122	1.06108
logp_cpm	-4.11613	3.38002	-0.171178	6.02282	-3.99597	-11.8998	-9.69943	16.1102	6.50654	2.11935	cell_123	1.07291
logp_cpm	-2.71537	2.01031	5.51202	10.9667	3.76387	9.83354	-1.3119	-5.63468	6.45732	2.68995	cell_124	0.9735
logp_cpm	2.98624	-1.10244	-4.03608	4.00165	-14.3234	1.63836	10.6528	-1.98748	-0.830244	-4.91742	cell_125	0.878033
logp_cpm	24.0075	4.61451	-7.87801	-7.07663	-9.0118	-1.62195	-3.48424	2.365	-5.29446	-3.16937	cell_126	0.651628
logp_cpm	11.5319	-1.12889	7.1554	-2.66144	5.551	2.68709	2.17274	-0.71505	-1.47558	0.00348091	cell_127	0.759794
logp_cpm	7.13788	-1.37844	-16.3388	-3.68938	8.1467	-7.47865	-2.71545	0.675292	-3.15372	12.2647	cell_128	0.978755
logp_cpm	9.24151	-0.562892	-7.51301	-2.42975	-3.79171	1.65995	-0.0673951	-7.53836	-4.63072	-2.69336	cell_129	0.751474
logp_cpm	2.97521	0.164194	-2.37449	5.56756	-0.895686	6.35381	-5.77646	-6.70506	1.28648	-0.128671	cell_130	0.89774
logp_cpm	0.927827	-4.74892	-13.4576	11.3964	-6.30953	-1.87015	4.11746	-12.395	-12.3226	8.86133	cell_131	0.927956
logp_cpm	6.09258	-9.58203	-3.33706	-3.43744	14.8008	-6.58571	-3.33846	-8.69839	5.9598	-4.51546	cell_132	1.01248
logp_cpm	-0.485792	-3.85975	17.8694	-4.66295	-18.8564	-5.14741	-4.14989	-6.11707	-3.08072	-10.5417	cell_133	1.00328
logp_cpm	-4.59004	3.43878	2.65492	-11.1202	8.99122	-0.474221	20.2905	-7.59926	-3.64458	-5.54461	cell_134	1.08342
logp_cpm	-10.6243	-0.638412	-1.3371	-2.52271	17.9635	-12.366	12.2554	13.8395	-13.4459	0.685779	cell_135	1.08429
logp_cpm	-3.1617	6.82464	-8.46743	-19.078	4.52533	2.01753	2.40272	-2.21036	10.0936	8.74909	cell_136	1.05714
logp_cpm	40.6488	-4.26337	-9.23108	1.13024	2.92962	-2.51742	-0.826422	1.72915	-0.888815	-1.83023	cell_137	0.291656
logp_cpm	-11.6395	-3.10846	10.3626	9.11609	-3.15599	11.6595	-4.9009	-9.06858	8.08641	9.05811	cell_138	1.12502
logp_cpm	-13.603	-0.512249	3.39801	0.268977	5.62623	3.31991	9.62571	-4.25448	3.35649	4.00269	cell_139	1.24895
logp_cpm	-5.71719	9.8762	-4.89309	-8.22007	-7.64055	-14.2641	-10.4873	-2.66185	8.54059	0.0416962	cell_140	1.04357
logp_cpm	-12.2902	2.23376	2.11998	0.166524	-15.1035	1.15821	-3.32379	-3.6597	-3.46008	11.5656	cell_141	1.1456
logp_cpm	-6.8893	-14.8191	4.7001	-13.1501	-11.5145	-2.68529	-3.28291	2.13895	-4.00783	-14.4994	cell_142	1.21042
logp_cpm	2.14888	-3.58974	-9.63953	-0.529989	-2.86915	5.50421	6.36329	10.3141	-0.495878	5.18231	cell_143	0.959487
logp_cpm	34.0251	-2.31897	-1.99712	1.40753	-6.48879	0.265966	-3.39714	-3.04102	0.239296	0.474884	cell_144	0.390626
logp_cpm	-8.55619	9.72258	-3.40402	3.66449	9.52238	-8.98968	5.51414	-18.6529	17.3077	-7.96481	cell_145	1.13334
logp_cpm	9.01095	5.61953	10.8994	-4.26928	5.40797	7.33547	-5.50145	-10.4722	4.29613	-2.31871	cell_146	0.884164
logp_cpm	2.92481	-4.35826	1.30447	-0.516798	-13.0174	-2.60772	7.67128	-9.74747	-9.46317	-3.83754	cell_147	1.02518
logp_cpm	-4.83897	15.1063	-5.51486	-9.65819	-4.06419	-0.776737	-5.33115	11.0716	5.69446	-13.701	cell_148	1.48368
logp_cpm	-4.90181	5.71995	22.1304	7.11383	-9.06185	2.52995	4.03929	-4.46109	2.60168	-3.04757	cell_149	1.10181
logp_cpm	35.5061	0.609377	-0.524712	-0.253586	4.38964	-0.0887123	-5.68796	-3.64962	-2.80235	-6.31397	cell_150	0.426098
logp_cpm	-46.7018	-11.3386	15.1138	12.5982	1.7667	3.33665	4.5431	-14.1707	-14.8344	-20.394	cell_151	2.18348
logp_cpm	-3.20438	5.69437	6.11073	-1.83352	-6.88067	4.57579	-13.6397	-3.33522	-11.0623	-12.7687	cell_152	1.02255
logp_cpm	-4.42735	-10.5845	-2.31957	1.8408	-16.9057	-3.64696	0.0921483	5.63755	0.292437	4.62608	cell_153	1.10444
logp_cpm	-11.7549	-5.93289	-12.4336	10.5909	5.3779	-3.10648	-2.25216	5.1686	1.85114	-15.1404	cell_154	1.04225
logp_cpm	8.03153	7.86227	-12.3132	-4.53847	7.55311	-0.200199	13.8557	6.62673	15.0768	11.3057	cell_155	0.917446
logp_cpm	10.3058	7.4343	-14.7665	3.26817	-3.49183	2.41014	-5.43595	2.62206	1.08432	-2.82481	cell_156	0.812345
logp_cpm	2.85933	-13.8091	-4.17344	1.44656	3.79071	3.14523	9.4127	1.81213	4.31271	-6.47776	cell_157	0.91876
logp_cpm	1.76359	-6.80968	8.57745	-1.9125	-7.26785	4.56634	3.57673	7.57822	-1.78239	-0.726284	cell_158	1.00415
logp_cpm	45.0902	6.03129	-4.75875	-4.74235	5.70356	-2.49239	-4.64235	-2.99168	-1.81289	-2.84052	cell_159	0.304794
logp_cpm	1.74251	-5.44066	-15.6475	-0.683291	-2.99357	9.257	10.7484	1.37487	9.33875	-1.69362	cell_160	0.935401
logp_cpm	2.40073	4.0018	-0.278238	6.3898	-11.2205	-4.14309	-2.46001	3.77699	1.63197	-2.57195	cell_161	0.946349
logp_cpm	9.50443	-2.57737	-1.70286	-1.6205	-0.387532	15.2	-2.71121	-11.1537	-4.37419	-0.190279	cell_162	0.955108
logp_cpm	-5.67765	-3.57858	0.840001	0.643514	-15.6765	0.435865	12.9264	-8.90786	-5.14665	-5.53862	cell_163	1.08867
logp_cpm	10.8677	16.6648	-2.20085	-5.85832	-3.84384	4.80203	3.48419	-1.96978	-5.54965	-1.57745	cell_164	0.781253
logp_cpm	5.26465	6.98685	-1.18535	-10.2853	-3.00218	7.82165	-3.5407	-15.4797	16.2875	15.5093	cell_165	0.906498
logp_cpm	2.87206	15.5632	-4.70031	5.23327	0.138641	-5.12055	-0.706908	-6.09043	-9.31349	-10.6207	cell_166	1.02736
logp_cpm	0.67873	-0.712818	2.80599	12.0114	1.8473	1.82303	-7.45745	4.72492	5.3025	19.9466	cell_167	0.942408
logp_cpm	-16.8079	-9.15924	5.12802	17.8234	-5.40289	-1.8281	-5.26209	12.1538	-6.36901	0.699299	cell_168	1.44295
logp_cpm	8.12814	11.561	-4.08542	-16.072	-1.6014	-3.2602	5.37072	6.68504	3.1855	-3.28521	cell_169	0.800521
logp_cpm	-3.72921	17.6701	0.315616	2.64047	4.27172	9.89242	1.57779	3.42248	-5.12508	-11.7942	cell_170	1.0081
logp_cpm	-9.15526	1.50746	5.65465	-2.84276	-13.4157	-2.94667	10.5708	7.60822	-0.94075	6.76773	cell_171	1.08824
logp_cpm	20.3046	5.55378	-9.68957	-3.06641	0.339031	11.3622	-6.2448	2.03319	3.9211	-9.82966	cell_172	0.70374
logp_cpm	-11.6225	3.56051	5.14149	5.85024	-3.95672	5.60947	-1.88341	-13.2881	-24.8142	2.57043	cell_173	1.17407
logp_cpm	-5.32566	9.85415	0.768622	-16.4018	1.34732	-8.04206	5.28502	0.296781	11.1436	-0.600015	cell_174	1.03656
logp_cpm	2.84537	-3.08844	-8.17904	2.47479	-2.7914	-4.82236	-0.927261	-9.81308	4.42386	16.1787	cell_175	0.976128
logp_cpm	-4.45617	0.471127	-17.2177	-13.0442	11.0992	7.93978	4.3003	2.22346	-1.59798	-11.0585	cell_176	0.934087
logp_cpm	-9.71235	-3.43743	-2.33359	13.8252	13.267	-10.6309	-0.273421	-6.26006	-4.04076	11.0405	cell_177	1.09043
logp_cpm	4.21585	-5.46423	-3.04759	-5.99971	16.2361	-4.51478	-2.67611	1.64466	-0.436334	-0.669861	cell_178	0.977004
logp_cpm	-8.44378	17.7303	-4.71207	3.15045	13.3945	0.98858	1.97974	-1.66798	-11.1931	-0.785847	cell_179	1.00503
logp_cpm	0.389941	-6.11668	-7.41983	17.7475	-1.79009	-8.66159	-0.39371	8.64229	19.1281	-10.0671	cell_180	0.935839
logp_cpm	-4.63538	0.555985	2.77028	3.57088	0.0610978	0.290327	-12.9047	-7.58161	-5.68847	7.17114	cell_181	1.00722
logp_cpm	7.10711	-1.0878	-16.6052	6.45928	3.5842	2.98453	-9.43646	5.71659	-5.99087	-3.1809	cell_182	0.873216
logp_cpm	-44.4023	-21.4669	-10.4626	-16.3658	28.3213	29.0434	9.16409	-13.4969	-18.9761	-11.2034	cell_183	2.02889
logp_cpm	-9.2479	-3.95182	-4.12013	9.57809	-8.00257	5.45862	-8.15985	-4.13086	-16.5771	-7.33874	cell_184	1.09568
logp_cpm	-9.05817	-5.21929	7.15059	20.2383	0.95713	-7.92826	-5.51536	-1.74358	3.22923	-3.85672	cell_185	1.0913
logp_cpm	-3.22999	-3.13077	-0.423841	12.5528	-10.8106	-0.762496	-8.58274	2.54046	-9.043	-13.2188	cell_186	0.998024
logp_cpm	-0.253408	9.77976	10.8741	-3.35743	3.22236	2.99023	-7.25572	5.02391	3.71342	1.33517	cell_187	0.94197
logp_cpm	5.35079	-2.59872	-1.20184	8.90963	-1.20918	4.12342	-2.35135	16.3191	8.8945	13.5172	cell_188	0.978755
logp_cpm	-3.39257	12.8466	-4.07327	0.859807	12.1734	6.77357	0.252689	3.37851	-3.15607	3.13441	cell_189	1.02342
logp_cpm	17.7624	9.22102	3.04476	6.25861	5.837	0.514079	-2.0985	5.56204	-6.04602	2.16874	cell_190	0.687537
logp_cpm	5.92303	-2.27753	0.33734	-13.9678	-3.51844	-2.04777	0.587606	2.30323	4.29102	-5.18335	cell_191	0.820228
logp_cpm	8.98767	4.53311	2.78879	-17.3306	-8.66362	-1.33012	1.98339	1.01713	-8.46256	-1.10511	cell_192	1.31201
logp_cpm	4.07608	-4.55939	-3.29444	-11.2664	9.30909	0.867736	1.79176	-6.93585	7.80224	-9.48573	cell_193	0.879785
logp_cpm	-18.8056	2.48446	2.65083	-19.6234	9.12156	-6.013	2.15831	9.70065	34.5064	0.655813	cell_194	1.48762
logp_cpm	21.949	-0.34973	9.12004	1.19365	4.03494	1.20456	-8.92622	12.1888	-0.879001	9.04009	cell_195	0.584626
logp_cpm	-12.3381	6.12425	15.6852	-14.2772	-3.73784	-11.8936	2.95622	2.21302	-11.1363	7.2194	cell_196	1.15787
logp_cpm	-4.67255	5.46641	-3.96454	11.8373	6.09276	1.07812	14.9981	8.53616	8.32382	-8.09878	cell_197	1.04838
logp_cpm	-4.40912	-3.92697	-14.1418	-4.37492	17.52	-3.00717	-0.10255	-10.2013	-3.88027	2.96813	cell_198	0.927081
logp_cpm	47.7431	3.23916	-1.92013	0.758809	1.39523	0.280224	-1.35	-1.04047	-3.72245	-0.880492	cell_199	0.271074
logp_cpm	2.97134	-4.6056	-1.18188	-3.13667	-7.21139	-3.18819	7.37062	7.24933	-16.2639	3.16725	cell_200	0.955545
logp_cpm	-5.90616	3.69255	6.08691	-11.3171	17.5747	13.1811	8.16671	3.87136	-7.09554	7.43079	cell_201	1.07948
logp_cpm	1.91494	-5.3522	19.4061	-6.89868	12.7065	-0.156218	14.7442	16.192	11.4893	0.875755	cell_202	0.879347
logp_cpm	-4.32356	5.11571	15.1965	-8.00128	3.91973	-5.6692	-4.70954	-3.38301	2.71671	-1.73484	cell_203	1.05671
logp_cpm	-6.82387	-7.81655	4.44647	-16.3142	0.728713	-10.373	3.49178	6.12844	-13.2023	-1.72764	cell_204	1.06853
logp_cpm	36.2946	3.94205	-1.90032	-0.23591	-0.792109	3.22938	3.76239	0.855689	-4.00625	1.18894	cell_205	0.471204
logp_cpm	-7.6809	-11.5753	1.59497	-11.1949	7.44762	-4.09064	5.04573	-0.154116	17.1082	5.07921	cell_206	1.05189
logp_cpm	7.29939	-2.58075	3.95471	3.03181	-6.67415	-4.05158	-1.38968	-4.46579	-4.40377	-13.3533	cell_207	0.764174
logp_cpm	31.6047	3.47134	3.86368	1.38929	3.9383	1.31358	1.50243	4.37415	2.08852	-4.35414	cell_208	0.524192
logp_cpm	-5.78806	1.78793	5.97024	12.7305	4.92211	-1.13495	0.991918	8.12046	-2.29117	-4.72378	cell_209	1.15874
logp_cpm	-5.43209	-4.53999	-5.79007	13.8291	16.8857	-6.13589	-11.2711	8.92233	4.69606	5.09222	cell_210	1.03569
logp_cpm	-9.1743	-15.3162	0.952166	8.45632	-4.26761	8.4532	-7.42815	18.1116	-4.83048	-12.7371	cell_211	1.11626
logp_cpm	-6.36645	-6.20754	-16.4951	-24.2839	-4.19353	16.2086	1.5819	-15.7357	-0.171648	5.34805	cell_212	1.17494
logp_cpm	-45.5432	3.83716	-23.5225	14.3754	-22.9519	35.1747	-5.46303	16.8094	-10.3115	0.215472	cell_213	2.17034
logp_cpm	-8.13128	-9.04686	-12.6899	3.66034	1.4664	-3.08734	8.76417	0.0383129	10.146	7.66871	cell_214	1.04707
logp_cpm	34.0036	-2.46015	-3.03535	5.14314	-0.424262	3.66324	5.24734	-2.63047	-0.687084	9.24038	cell_215	0.42566
logp_cpm	-9.70111	11.285	-24.3731	0.600207	-14.9526	2.2199	-8.66946	5.36919	-8.0867	-7.09339	cell_216	1.08079
logp_cpm	-6.01473	-3.48722	5.70065	6.56428	1.91728	6.0134	9.45308	-8.81856	2.83404	5.45447	cell_217	1.1075
logp_cpm	2.78348	3.08344	0.711092	9.24594	-6.97993	-1.86644	-5.56529	3.01691	7.70833	-9.15433	cell_218	0.906936
logp_cpm	10.9438	1.80869	0.927737	-8.2002	-0.960475	-8.4833	3.22176	-2.42931	-6.99138	-2.59648	cell_219	0.747095
logp_cpm	-1.89324	-18.7829	-1.915	-1.51202	8.39615	21.0318	-4.67543	13.2177	7.96315	9.04347	cell_220	1.04838
logp_cpm	-0.101383	-8.83159	-5.44253	0.727024	-14.4463	-8.0048	-4.34026	4.98346	-10.6778	6.62275	cell_221	0.921825
logp_cpm	-4.72215	3.13983	13.7739	8.75887	-6.32149	3.21826	2.08954	-11.0126	-1.47846	-14.9696	cell_222	1.03087
logp_cpm	-8.11964	2.92913	9.00564	2.42628	-10.5506	-5.12713	9.72055	4.06298	-10.6926	-3.45082	cell_223	1.10181
logp_cpm	-8.40016	-8.88562	12.7207	-6.37909	8.71041	-8.43516	0.719793	-3.16794	-21.913	20.5955	cell_224	1.2691
logp_cpm	5.76635	5.64466	0.166537	-4.18487	-11.8169	8.05969	14.6141	-4.98676	-0.0182621	7.25158	cell_225	0.9862
logp_cpm	-4.19611	-6.11937	2.48119	0.226667	0.366509	-1.95913	18.3083	-14.2911	-3.33877	10.0108	cell_226	1.11933
logp_cpm	0.750835	2.88722	4.71063	-8.13916	-0.487972	-1.46785	-13.5885	6.77804	-9.01759	5.94083	cell_227	0.989703
logp_cpm	-3.63544	-1.96727	-1.31849	-7.18607	9.87564	-0.44033	2.02307	-12.6976	-3.85997	12.1056	cell_228	1.04225
logp_cpm	1.30751	15.0413	14.9142	10.8178	18.0119	6.94715	-1.76315	7.74806	5.09556	-4.22512	cell_229	0.95248
logp_cpm	-3.6938	-19.7898	-8.99537	3.7144	13.5538	-2.32977	-3.51529	5.41836	20.4894	-13.9129	cell_230	1.01642
logp_cpm	-16.0793	-11.3943	22.3197	7.47826	-16.9375	10.8519	1.05946	8.10944	2.97593	-10.7674	cell_231	1.25421
logp_cpm	-5.26126	-3.14321	7.27647	-2.46558	-6.3972	-5.79301	19.686	6.01689	-12.8207	-8.41122	cell_232	1.06327
logp_cpm	1.92634	-2.05693	-3.20571	-5.28001	11.5584	3.52596	-3.59991	3.7352	-15.2511	-1.26685	cell_233	0.913067
logp_cpm	-8.05926	-7.19294	9.21057	0.710752	-2.77937	2.13188	-0.392054	-9.24965	-9.92696	0.986091	cell_234	1.01948
logp_cpm	40.7776	-5.20567	-2.29502	-5.59521	-1.26342	-0.891542	7.82588	8.58992	-2.30032	-2.7165	cell_235	0.377489
logp_cpm	-51.7383	10.6289	-9.03501	-19.6689	-14.8652	26.6032	-29.1402	21.0101	16.1012	8.74474	cell_236	2.22858
logp_cpm	-1.80562	19.1579	-13.0481	6.47295	0.415073	-8.91746	-5.31901	6.08882	6.45206	4.64563	cell_237	1.06984
logp_cpm	-17.9805	-15.5503	-3.96063	-1.67231	-11.5918	-14.2809	-1.47082	9.0998	1.81371	-4.74784	cell_238	1.41186
logp_cpm	-4.96916	16.2676	7.03821	1.14055	0.232381	-6.08779	11.9118	-11.9599	-5.42486	-6.95892	cell_239	1.0497
logp_cpm	0.23064	2.54627	6.57093	0.65898	0.158888	15.1185	-0.223581	-2.09979	-5.09174	-1.43112	cell_240	1.03481
logp_cpm	-8.5236	-6.94167	5.42339	-1.44855	9.947	-6.30827	-18.7559	4.1424	9.86647	8.89757	cell_241	1.14779
logp_cpm	-3.61874	-2.32427	11.2979	-2.48842	-5.11064	-7.03737	4.45323	0.862292	4.5352	5.03782	cell_242	1.04488
logp_cpm	7.82268	-9.63216	5.86651	1.79187	8.30473	-8.91249	-3.51303	5.15914	10.8802	10.0099	cell_243	0.891171
logp_cpm	-2.78359	-7.69513	-1.32038	10.4514	-11.2469	3.55456	-3.53219	3.13155	-7.78417	-3.82728	cell_244	1.10838
logp_cpm	-0.500413	-3.63011	3.73902	-3.15081	-0.16656	-7.55888	0.136189	-11.8311	-3.98523	-17.7214	cell_245	1.09043
logp_cpm	31.7157	-4.85402	3.09924	-2.6464	1.40186	10.5699	6.70487	1.50674	-0.921333	-3.4359	cell_246	0.480838
logp_cpm	-11.8202	-7.98022	14.7458	-1.447	6.88138	11.9636	17.1576	2.71432	1.37166	-12.9152	cell_247	1.20297
logp_cpm	-37.2219	-6.99188	-10.6128	12.4167	2.17074	-21.5885	-14.9215	-8.83133	13.8221	-2.67509	cell_248	1.92729
logp_cpm	-8.99082	-14.7082	-10.4785	2.63685	-10.615	-23.4615	4.67098	-1.10751	-24.5302	12.3345	cell_249	1.10313
logp_cpm	31.8552	-2.60803	-8.0019	1.66419	-3.31209	1.63258	-4.96573	-5.4415	3.14634	-0.428635	cell_250	0.485217
logp_cpm	-8.34466	-17.5896	0.164377	19.6419	-0.390012	-6.71255	1.97905	1.69863	14.3895	-16.3961	cell_251	1.07159
logp_cpm	1.2099	-1.16534	-3.26089	-14.0598	-9.51062	16.2218	-15.4511	-2.41578	-13.4969	7.03316	cell_252	0.988828
logp_cpm	-14.1563	-9.54107	2.34272	14.8377	11.8498	-9.86217	4.91745	-0.777455	-4.47336	-4.15443	cell_253	1.12896
logp_cpm	-31.6232	16.3146	-10.372	-27.5671	7.98665	1.83961	24.1704	27.8712	13.0513	-0.86262	cell_254	1.90321
logp_cpm	-10.769	-0.202991	0.451582	3.81496	-3.13143	5.94876	-7.1056	-3.08476	-12.7803	-2.79699	cell_255	1.13947
logp_cpm	18.4958	-1.30518	1.59871	1.66678	-2.8432	-0.0754754	-1.9101	-5.96992	4.83893	7.16382	cell_256	0.643307
logp_cpm	36.6405	2.91106	-6.99242	7.29505	2.56922	5.00018	3.01509	0.974614	2.74147	8.65118	cell_257	0.399385
logp_cpm	-5.47518	-1.3087	8.22608	-5.42599	4.91657	-0.887875	15.4356	7.59839	-2.53227	-11.662	cell_258	1.0208
logp_cpm	-8.11423	8.8902	1.71625	-0.924401	7.93758	1.39729	7.21706	-16.4328	-7.83087	2.9335	cell_259	1.15918
logp_cpm	-70.3789	42.9562	-18.8946	30.5867	24.6436	4.7866	5.82542	19.359	-21.4168	1.19693	cell_260	2.76854
logp_cpm	2.58436	1.8976	1.66079	4.34906	2.73734	-0.41829	1.99849	-3.46502	-8.43655	7.97377	cell_261	1.00547
logp_cpm	-7.1549	-0.0769474	-0.712347	-10.1629	1.66053	-7.02768	-4.6983	7.0179	-7.49259	-9.22824	cell_262	1.08824
logp_cpm	-7.68998	-7.71736	3.13653	-10.5689	2.54695	-9.63346	9.4402	-3.44469	5.00931	-9.37115	cell_263	1.03262
logp_cpm	31.8223	-1.7758	-3.68185	-1.02723	-2.25264	7.88473	1.46374	-4.44335	-4.84432	6.19545	cell_264	0.551344
logp_cpm	6.26431	10.5861	2.98767	12.4055	-7.45355	4.75499	-6.62414	-4.74866	2.84258	4.61873	cell_265	0.900367
logp_cpm	-5.39773	-4.39856	-5.58262	13.4815	3.79374	15.7552	13.0978	9.46955	5.53393	-13.6925	cell_266	1.08692
logp_cpm	-5.36778	-2.64113	-1.82884	0.640559	2.56638	0.124223	10.9151	-1.54262	11.3668	0.829855	cell_267	1.00591
logp_cpm	-2.98563	-2.49848	2.97512	2.43995	9.44313	-4.31012	-19.7345	-12.0002	-10.1897	1.22169	cell_268	1.04444
logp_cpm	-0.509255	18.7734	1.35097	8.11714	4.05406	-4.95025	-2.99081	-2.00751	-5.66224	-6.0213	cell_269	1.14779
logp_cpm	-11.489	2.46779	3.59085	7.02241	3.63102	4.54744	6.79493	-4.27512	6.31837	14.6338	cell_270	1.04488
logp_cpm	3.43434	4.15984	2.11508	6.96251	0.49174	5.22664	8.11709	4.24453	1.76031	15.1365	cell_271	0.998462
logp_cpm	-10.3245	-23.1233	-0.346673	-3.42875	-4.56333	-10.2894	-0.143405	4.07376	7.4865	10.704	cell_272	1.15611
logp_cpm	16.4567	9.88517	-4.59382	-2.08891	-4.1918	-1.67554	10.8159	-3.69755	6.29604	5.94346	cell_273	0.68491
logp_cpm	3.82343	-1.97642	-1.08753	4.67761	7.37316	1.99887	-10.8227	11.8185	-7.12085	-5.77818	cell_274	1.00021
logp_cpm	-28.261	-12.1882	-20.4512	0.568662	18.8337	14.4134	-13.3122	-9.87004	-5.24788	-13.0693	cell_275	1.81081
logp_cpm	13.5617	1.87314	-5.48075	-5.71636	0.635628	7.73587	4.33829	-10.5509	2.94301	-3.88799	cell_276	0.803587
logp_cpm	9.428	2.70025	13.9388	2.63621	-0.918275	-3.52606	7.55666	-0.588353	-1.66853	1.12602	cell_277	0.821541
logp_cpm	8.12483	-4.4225	-7.48632	6.84647	5.08117	-7.31737	7.23655	8.34477	-13.2879	6.74453	cell_278	0.820228
logp_cpm	-4.84421	4.12003	-0.0723936	-1.28686	9.47503	-2.96255	-9.14605	5.94849	7.6105	0.807187	cell_279	0.986638
logp_cpm	6.64643	-8.85047	9.24187	2.35989	8.15524	3.60867	-13.3825	-2.91438	3.0941	3.6072	cell_280	0.800521
logp_cpm	-3.07393	-13.178	4.11342	-6.20758	-7.81063	5.18689	2.01781	1.91425	6.31949	4.55307	cell_281	1.02955
logp_cpm	-0.843654	-3.08799	5.50659	5.86708	9.75227	-4.59794	-8.385	-4.4643	11.1105	-9.51788	cell_282	1.0497
logp_cpm	6.05609	18.136	1.27968	-0.343423	1.68353	-20.2566	-0.0151734	-0.664533	-8.9544	8.00947	cell_283	0.858327
logp_cpm	-51.6155	-19.7189	-20.7344	-8.41766	37.4079	2.2945	10.0468	-12.6399	1.25304	7.37976	cell_284	2.17384
logp_cpm	7.04526	1.19461	-0.576955	7.36933	3.15369	-3.92257	2.97809	-9.239	-1.52649	3.04779	cell_285	0.878033
logp_cpm	-9.94536	5.21589	4.30671	4.40036	-15.7352	-12.0291	-13.2023	-9.82682	5.51158	0.138605	cell_286	1.23187
logp_cpm	-41.5774	10.0805	27.4332	-13.86	0.713784	21.6036	0.0378455	5.57306	2.07748	-6.86991	cell_287	1.89883
logp_cpm	23.563	-5.94908	6.58934	-1.69212	-3.84445	6.15028	4.67428	-1.13683	-3.80365	9.23083	cell_288	0.529885
logp_cpm	-5.64282	9.76019	5.71193	-6.94682	8.52487	10.6	-5.92971	1.46566	3.18196	-4.48529	cell_289	1.00153
logp_cpm	4.03498	10.7174	-6.79375	1.10387	-15.1946	7.19008	-7.86086	-5.11876	-9.12577	-0.0178201	cell_290	0.923577
logp_cpm	-12.9734	-7.93644	5.67914	-6.62923	1.73043	2.35966	-8.1696	11.0224	-9.07067	-1.53778	cell_291	1.22837
logp_cpm	1.77315	2.32977	3.33707	5.68521	-0.433451	6.45293	7.71987	-5.56397	3.73525	-9.10931	cell_292	1.04006
logp_cpm	9.81163	-0.744799	11.3098	11.1693	-9.63229	-0.00765955	8.66475	-13.9189	3.54245	-7.02159	cell_293	0.871464
logp_cpm	-8.42688	9.8431	-6.99631	-10.5882	2.28379	-12.5452	-14.3063	-9.84	-3.16291	11.9322	cell_294	1.19421
logp_cpm	1.10966	-1.03978	2.32759	3.76357	-2.07381	-7.57302	-3.56918	-8.43147	11.112	4.18226	cell_295	1.01861
logp_cpm	9.20166	0.273276	-4.34056	-10.1102	3.77082	8.87184	-6.52124	3.3478	15.0051	1.04909	cell_296	0.736147
logp_cpm	0.433331	3.1948	4.72414	14.322	-1.63729	2.66877	9.6432	-4.13048	-6.62813	11.0729	cell_297	0.949852
logp_cpm	40.167	7.3023	1.30688	-0.455883	3.8654	0.759973	0.922924	2.8272	-4.90667	-2.35852	cell_298	0.362599
logp_cpm	-1.07834	-6.43169	6.63573	10.8753	-4.62856	17.996	4.93392	4.76761	8.69676	13.2076	cell_299	1.00941
logp_cpm	-36.2753	-3.85488	-41.3261	-11.24	-9.34303	-27.952	10.7373	-15.5153	21.4232	5.64247	cell_300	2.14757
logp_cpm	-11.928	-3.98458	16.1864	-7.21636	1.14056	-0.100386	-20.0454	8.78312	-0.477603	8.02361	cell_301	1.06415
logp_cpm	-2.86805	2.353	-4.52299	7.82555	-7.43319	5.77926	3.61218	3.18104	-3.29639	11.7753	cell_302	0.955545
logp_cpm	-2.94878	-6.74199	3.64728	-9.00536	4.96803	-0.212592	0.0151858	-17.5508	11.7931	-15.2887	cell_303	1.00897
logp_cpm	-11.8266	-3.01641	10.8549	0.434578	5.10315	4.93538	12.273	4.28673	6.03892	-6.76522	cell_304	1.14517
logp_cpm	7.25466	7.26432	5.24784	-3.21998	-3.35056	7.14955	3.40914	2.43804	-2.39107	6.85499	cell_305	0.905622
logp_cpm	15.3083	-0.98221	-2.08295	-14.6531	0.339401	10.3279	-6.14095	-1.3067	-6.91575	1.42711	cell_306	0.706806
logp_cpm	-3.87522	-8.05853	0.352209	-1.72677	1.08549	-3.31964	11.5291	-0.218613	12.562	2.06038	cell_307	0.987952
logp_cpm	3.27218	4.44456	-6.69067	-6.12117	-0.183878	-4.0093	-12.4389	-7.06521	1.60024	-3.21224	cell_308	0.943284
logp_cpm	-1.30123	-4.41452	10.8837	-9.31832	5.83753	3.5405	-2.97677	3.79003	-3.68738	-1.43433	cell_309	0.923139
logp_cpm	-0.378205	-7.19922	5.76041	4.51602	-6.68373	7.96562	11.0912	12.9933	-8.7929	-3.02664	cell_310	0.835117
logp_cpm	1.59463	9.00037	-5.14608	0.152974	-16.1122	-4.28689	1.68063	8.10946	10.0606	-3.20484	cell_311	0.970435
logp_cpm	-9.61183	-6.14166	-14.3142	-6.8283	-2.13739	-3.57936	3.27184	12.0778	-12.8392	-2.49283	cell_312	1.09962
logp_cpm	-8.15058	1.4909	3.34072	0.197598	7.34975	4.00115	-0.328953	-2.36697	-1.33784	4.83539	cell_313	0.921825
logp_cpm	-4.18445	-8.86962	-7.21436	4.02862	1.9352	-6.42986	-5.57403	-8.0288	0.116429	-18.5957	cell_314	1.07422
logp_cpm	1.32472	-2.93054	0.518051	8.10667	6.14939	-8.71109	-2.70773	-0.621776	3.75585	4.50552	cell_315	0.949415
logp_cpm	-32.5654	-8.75748	6.76891	1.13527	22.4288	-4.59672	-13.2205	-19.6933	4.50391	22.63	cell_316	1.84628
logp_cpm	-3.49163	-4.14563	6.64923	-4.0436	15.9401	8.44347	-3.21112	-11.9505	-2.9423	-15.6201	cell_317	1.01466
logp_cpm	0.907745	-8.93362	11.1169	5.36314	-2.09659	-10.6462	-7.12221	-0.459279	16.0192	4.45129	cell_318	1.06853
logp_cpm	-13.1973	7.14564	4.26424	3.98836	-0.880833	-8.27802	15.3599	2.93547	6.71613	7.07549	cell_319	1.10137
logp_cpm	7.32791	-3.65558	8.41666	-2.37924	-0.0166249	14.3833	-8.68729	-11.8987	5.1446	10.4339	cell_320	0.886354
logp_cpm	4.20355	1.16553	-7.69335	1.42675	6.98775	-14.601	-3.4618	5.52306	-11.1557	9.13822	cell_321	0.889857
logp_cpm	36.2157	-3.68503	-1.35212	-0.13496	1.55376	-6.15186	1.53792	-3.46084	-0.570092	-1.66955	cell_322	0.355593
logp_cpm	-10.7411	4.54786	8.8664	-5.54169	6.90465	18.1445	-1.59609	14.8846	-2.81452	-4.64154	cell_323	1.18896
logp_cpm	-12.4495	4.35687	11.5609	5.62778	1.74139	-2.52821	4.41557	-10.2031	15.7773	-14.1097	cell_324	1.33347
logp_cpm	-7.87626	-4.55993	6.46597	1.36934	-1.2096	0.0195682	5.67425	5.48694	-13.2752	-4.69625	cell_325	1.14823
logp_cpm	-6.16814	18.7067	-2.60534	0.415607	13.4199	-5.71638	-0.725965	3.7448	6.57636	-21.8624	cell_326	1.02211
logp_cpm	-14.1635	1.47062	24.6227	21.3511	9.51209	14.3534	-2.36474	-9.13835	9.98644	12.1464	cell_327	1.18195
logp_cpm	-27.1619	-10.5006	-13.4082	9.68868	-11.9453	-10.4268	-11.1094	21.7538	1.00117	-11.0554	cell_328	1.31508
logp_cpm	1.12258	0.930296	9.13809	-1.87195	13.845	3.23544	3.38228	7.28228	6.39541	-0.337183	cell_329	1.03919
logp_cpm	3.71248	4.42517	10.6382	8.47194	10.9095	1.9772	-1.13944	9.93132	6.01362	-16.9963	cell_330	0.971311
logp_cpm	33.0561	1.99554	-6.50713	3.61989	5.72723	-1.18731	-3.87068	4.70685	0.910754	0.237872	cell_331	0.432229
logp_cpm	-1.90202	11.0934	-7.4627	11.4911	10.6425	10.7445	-16.2317	2.67965	5.57699	-13.518	cell_332	1.01904
logp_cpm	3.81514	5.83988	4.64417	2.87627	3.71337	-0.529777	-2.84678	-3.68519	1.84352	4.37582	cell_333	0.937591
logp_cpm	2.65206	-2.62991	0.949556	5.56397	-10.1544	-3.06839	-17.333	17.1791	-7.80079	-12.5062	cell_334	0.884164
logp_cpm	-16.1822	-1.28081	4.98702	-6.49763	-17.3432	10.675	-1.43244	-0.741462	21.252	-6.57368	cell_335	1.53448
logp_cpm	28.2206	-7.66544	-8.07129	1.2136	2.40656	4.2415	4.88176	5.55232	-6.0933	5.37414	cell_336	0.450622
logp_cpm	1.89535	-8.31119	-0.31849	-3.2915	9.24935	-14.7383	2.72612	-3.36214	1.86836	-6.16692	cell_337	0.983572
logp_cpm	-0.588112	-2.57491	-11.0809	0.922507	-1.52805	-0.598808	-4.19985	-2.40538	1.43727	-1.07634	cell_338	0.995834
logp_cpm	-7.45171	10.5448	13.9425	5.2185	2.01014	-0.705555	14.344	5.12363	-9.6173	-2.78056	cell_339	1.17013
logp_cpm	27.538	-8.50425	5.47435	4.28615	-3.5695	4.92324	-6.79608	8.24222	2.32887	-1.95047	cell_340	0.458942
logp_cpm	-9.26598	2.27314	5.12185	12.1342	7.15936	5.13887	2.69498	-10.5527	-14.8183	14.7255	cell_341	0.996272
logp_cpm	1.78127	-6.68611	-6.79741	0.395104	2.0928	22.1435	5.5869	7.9293	-2.64598	-4.57185	cell_342	0.94197
logp_cpm	-0.988882	2.70077	-0.317656	8.30139	-0.0861187	4.29518	-1.77413	3.19754	-4.6668	-5.75262	cell_343	1.03875
logp_cpm	-7.91715	-3.45159	-6.50513	9.78728	-7.25308	5.91373	-13.8007	12.1685	11.5316	17.7968	cell_344	1.07335
logp_cpm	11.5395	5.05958	-1.6357	0.639521	8.1895	4.42745	12.3033	11.2208	9.44535	-5.75563	cell_345	0.654693
logp_cpm	-14.6604	-11.8103	7.3804	-2.14729	-11.0684	0.62649	11.0761	-14.977	2.84079	1.64733	cell_346	1.21304
logp_cpm	15.3375	-0.693491	-7.99113	-2.56199	4.20331	-6.11013	-1.86221	9.17318	-0.917739	0.966156	cell_347	0.660824
logp_cpm	-49.0009	3.13067	7.20958	-9.7361	-13.9107	13.7874	9.80901	3.06693	17.4338	19.7678	cell_348	2.5071
logp_cpm	-3.3288	4.38694	-1.31596	7.58085	-4.81108	1.75265	-18.689	-5.97527	2.52479	-1.74703	cell_349	1.03525
logp_cpm	-10.0051	1.12644	-2.85508	1.7459	-1.93822	-9.31742	13.2353	18.0136	2.75823	-0.222536	cell_350	1.12809
logp_cpm	2.12863	5.23143	-2.77314	-10.4741	1.74391	-6.89363	18.4236	8.20692	-8.63457	8.30733	cell_351	0.878909
logp_cpm	2.31913	-0.709152	-17.6978	-8.32315	-12.1757	-2.77396	4.83076	14.2903	8.15445	-2.40795	cell_352	0.89774
logp_cpm	7.57073	1.59867	1.39933	4.6818	-3.77942	4.61289	-3.0743	1.9139	-0.846525	9.65227	cell_353	0.862706
logp_cpm	-2.57399	9.66554	3.53374	0.533924	7.1719	3.62655	-6.1626	10.9167	-6.41973	12.3896	cell_354	1.01861
logp_cpm	5.95899	-3.09554	3.49225	-8.19058	3.12091	-3.94859	8.38126	-3.15781	-7.67605	9.53863	cell_355	0.892923
logp_cpm	-1.81726	7.86146	4.82072	-1.76359	-2.55921	-1.23312	-12.5326	-9.19874	-5.10988	9.72353	cell_356	1.12633
logp_cpm	0.712272	-16.15	11.5598	12.7621	4.29506	0.428345	6.91003	11.4036	-1.29921	-8.18412	cell_357	0.970435
logp_cpm	11.8961	-2.88089	6.90698	7.71393	17.4167	5.14583	-1.86734	3.50244	-2.85697	6.81277	cell_358	0.859203
logp_cpm	-3.49244	4.13248	3.45236	1.10195	-6.54295	9.44921	3.9847	3.56307	-12.772	1.46096	cell_359	1.07816
logp_cpm	-0.132258	15.8622	-1.95982	3.4396	-0.226128	-5.99553	24.7165	-12.1835	4.44731	-18.1857	cell_360	0.994521
logp_cpm	6.46564	-11.1831	3.97339	-1.22491	-17.7827	-5.98393	1.90385	3.70358	-2.43227	4.56648	cell_361	0.90606
logp_cpm	-8.49726	-4.70303	-13.3578	10.6155	4.80152	-15.5956	-12.705	-10.9568	2.43938	-15.3846	cell_362	1.05276
logp_cpm	3.8468	-3.6694	1.61616	0.518561	10.5064	-10.3892	-10.5846	-1.25323	-4.99916	2.56072	cell_363	0.91657
logp_cpm	4.66968	-5.94533	2.06353	0.549388	-13.2841	0.413464	-10.8736	-4.90124	10.7	-6.71894	cell_364	0.924015
logp_cpm	-6.55603	6.40037	12.067	3.62983	5.19416	0.534567	3.34552	-10.3937	1.90842	-9.85824	cell_365	1.05101
logp_cpm	11.806	-12.0323	-2.50456	-3.93224	5.33038	1.07447	0.0355252	9.50119	-7.67506	0.944536	cell_366	0.85132
logp_cpm	-3.05038	7.51519	-4.01217	-15.0957	-20.6642	5.54664	9.32559	5.54577	-20.8495	-0.182989	cell_367	1.05802
logp_cpm	-6.15411	9.71497	8.06921	-7.03033	-3.27573	-8.78131	1.33449	9.90425	-1.52879	-4.91274	cell_368	1.10794
logp_cpm	-11.5858	-6.14937	3.27022	8.18643	14.1776	-12.7706	-4.6931	1.73684	13.9383	19.4714	cell_369	1.1132
logp_cpm	-4.06976	1.73975	-4.32861	1.23974	6.62124	-0.300928	7.07113	0.0548556	2.24733	3.25224	cell_370	0.965618
logp_cpm	35.646	-6.60593	-0.358282	-1.16282	-1.03657	2.37635	1.01241	1.90012	1.48046	0.448818	cell_371	0.395443
logp_cpm	-1.48142	-8.9502	3.52223	-8.02161	6.19157	13.5637	4.27043	4.74033	5.01419	12.0632	cell_372	0.977442
logp_cpm	22.9845	7.60516	-4.4713	1.51171	-1.05154	1.58072	-5.70454	0.631327	8.693	-1.93697	cell_373	0.772056
logp_cpm	-1.41147	10.8639	-5.56934	-0.22251	5.91732	12.6973	11.9378	0.740201	1.16268	-6.74349	cell_374	1.00109
logp_cpm	1.45722	-15.9735	1.0302	-7.06427	11.2155	15.9337	-0.0928624	-3.40982	-8.26094	0.0216936	cell_375	0.938467
logp_cpm	-1.68351	-9.61561	-1.1707	-14.2909	-3.4879	0.0453201	-6.04134	9.77029	-7.70299	0.610609	cell_376	1.04576
logp_cpm	-12.9145	4.69048	10.8549	-2.41733	7.80016	7.18949	-4.23372	17.721	5.50932	2.12534	cell_377	1.13553
logp_cpm	14.5556	1.45539	-0.256717	2.55863	-4.92267	3.54908	3.27147	-2.70649	7.01736	4.15532	cell_378	0.734395
logp_cpm	-3.65663	5.71682	8.49157	8.81877	-2.80583	6.5642	0.137484	0.353813	1.49596	18.2761	cell_379	1.03043
logp_cpm	-4.5099	-7.13584	6.25396	2.37233	-2.23655	-11.8093	-0.829885	-1.92342	4.79726	4.3486	cell_380	1.12415
logp_cpm	-2.09826	6.83619	12.6282	4.53304	10.7682	6.81969	-7.6606	-8.98681	-0.787038	-7.13795	cell_381	1.0243
logp_cpm	-3.68418	-2.44236	1.82883	-10.8913	5.86904	-6.40469	-1.62491	-6.81371	-4.70852	-4.80264	cell_382	1.04225
logp_cpm	-0.320767	-6.54093	-1.292	-7.6029	-2.2863	-0.950128	7.09486	-8.50094	-0.265134	-10.0347	cell_383	0.943284
logp_cpm	-2.12724	-1.27326	8.90119	-14.5377	-1.12112	-1.81564	-3.1327	2.04086	-11.6034	-8.80026	cell_384	0.958173
logp_cpm	-1.32598	6.33771	1.76655	-6.35951	-8.77323	-2.22448	-0.817407	5.50437	-5.78106	-0.124951	cell_385	1.01335
logp_cpm	-7.94799	-4.04301	5.9379	-5.08582	-2.28857	-11.2673	11.9022	-12.9961	0.0330682	-4.29521	cell_386	1.11539
logp_cpm	2.81904	-10.0759	-10.1814	-0.0889724	2.058	10.1964	-3.33747	-3.7342	5.35701	2.04179	cell_387	0.910877
logp_cpm	-7.27153	-6.43343	3.54846	12.4508	-14.4701	2.88551	4.74003	6.20938	12.7996	-8.02569	cell_388	1.11364
logp_cpm	-0.357072	-8.14257	11.432	8.02435	7.3506	13.7352	-2.75097	7.79065	3.28216	-10.6958	cell_389	1.02167
logp_cpm	18.885	-6.00906	2.09634	3.49698	2.81587	6.79962	-2.79736	-1.44113	4.78462	-0.199323	cell_390	0.695858
logp_cpm	0.100713	-5.65919	-11.8739	-12.3659	-0.564564	-8.44473	4.4751	12.7807	-9.46722	-1.43869	cell_391	0.945473
logp_cpm	11.0712	2.46856	-8.63367	5.42855	2.7662	1.37243	4.6079	-4.24208	0.0743279	1.24029	cell_392	0.855699
logp_cpm	-3.69758	10.9466	-9.28749	-8.17796	-6.75747	-3.35045	-6.6821	-11.4744	-2.48931	-2.13282	cell_393	1.06065
logp_cpm	-7.85163	-8.13086	10.9031	-9.05879	-5.10454	-7.62645	0.737164	4.6872	-6.71154	-6.89256	cell_394	1.10225
logp_cpm	-47.7946	5.75356	-6.70816	-21.7948	4.58121	-37.0441	-1.04994	3.46638	4.96313	18.8424	cell_395	2.37573
logp_cpm	25.5308	0.294859	5.45136	0.501879	-3.34506	1.81017	-0.583482	1.8269	3.24827	-2.16884	cell_396	0.488283
logp_cpm	35.7817	0.306081	-10.0889	-5.29707	9.16877	3.47404	-2.79633	-7.97002	7.55947	-3.0436	cell_397	0.434856
logp_cpm	4.18097	-14.1003	13.1598	4.08345	-6.04721	8.04713	-7.72116	-3.1758	-4.32253	7.48792	cell_398	1.03656
logp_cpm	-0.238837	-4.11116	-11.1306	7.19004	-0.571947	6.94663	-3.16437	3.75243	8.09894	7.74048	cell_399	0.959925
logp_cpm	-19.6722	10.0348	-8.53035	-27.1474	-3.73368	14.0938	-0.403971	-2.83914	-9.83921	-24.4851	cell_400	1.29844
acosh	0.886874	5.1373	2.01084	4.66975	1.85498	0.582326	0.862281	1.65847	-4.11715	-1.13304	cell_1	0.969559
acosh	-2.38031	-0.549238	2.54555	2.58741	2.58077	-0.060305	0.543745	2.73372	-0.578056	-1.62396	cell_2	1.08386
acosh	-1.70468	-0.158611	-3.10901	-2.45593	0.450071	1.30838	-0.335676	-1.14366	-1.87207	0.973154	cell_3	1.01291
acosh	1.05064	-1.46536	-1.48592	-0.475138	1.38338	-3.61511	-0.447795	5.16671	0.282086	4.04676	cell_4	0.864458
acosh	0.228187	1.31454	-5.68456	2.28747	-2.31053	-2.58041	0.894165	1.21871	-1.67678	-2.67222	cell_5	0.865334
acosh	0.913915	2.11813	1.63067	4.94075	-2.97236	-3.05508	-5.02552	0.755881	0.738517	-2.89884	cell_6	1.06152
acosh	6.66489	-0.387609	3.62025	-1.46921	0.888556	0.167224	0.471714	-4.46956	-3.25157	1.64066	cell_7	0.868399
acosh	0.165534	3.68577	-3.11527	-1.24929	1.49242	-0.571328	-0.38489	0.958177	-2.34332	0.107112	cell_8	1.01554
acosh	-1.0073	-4.26788	-0.341548	3.74028	4.63581	-3.84775	-1.07563	-3.92162	-2.12793	1.58066	cell_9	1.15261
acosh	-6.26805	-2.91878	0.198249	0.41092	-1.89299	-1.15789	1.41215	-3.16042	-2.85228	3.11751	cell_10	1.13903
acosh	5.86581	3.57664	-0.169521	-3.60116	-0.818564	2.2791	8.87906	-1.81132	-2.60767	0.758904	cell_11	0.701551
acosh	-1.15952	0.385507	3.08187	-1.85824	-2.17154	-1.07231	0.182042	2.11113	3.19611	-4.14093	cell_12	1.11495
acosh	-0.983441	1.74898	0.775924	0.128993	-3.76896	-3.68783	4.55034	-4.68328	-3.62749	0.0910702	cell_13	0.954232
acosh	-1.57656	-3.52545	-0.00219276	0.846268	3.19354	-6.96501	3.91554	2.25356	-0.608303	-0.969319	cell_14	1.02342
acosh	-3.62526	-3.2893	3.02611	-5.884	-3.10508	-4.20605	-2.18107	-3.98594	-7.94451	3.50895	cell_15	0.987514
acosh	1.03497	1.99747	0.592438	-0.652981	-3.03451	-2.70231	-5.14965	1.16929	1.85132	-1.88736	cell_16	1.03919
acosh	-2.55763	-2.321	2.81471	-0.587021	4.30459	0.946193	1.52508	-3.71382	-4.94004	1.96383	cell_17	0.946349
acosh	-1.77529	-1.02463	-0.784512	1.3152	2.24088	-0.450496	-3.88512	-3.91787	-4.01806	1.26087	cell_18	1.00766
acosh	-2.69681	3.96451	3.73279	-1.89666	5.59141	1.35539	-1.30582	4.04431	0.172141	-0.318668	cell_19	1.01072
acosh	-3.43163	-3.03191	2.11915	1.56199	-1.34165	2.02613	0.942209	-0.179274	-4.18098	-0.498328	cell_20	1.0532
acosh	-0.717157	8.27801	0.730725	3.66	-4.94884	-3.88575	2.88065	4.04822	-3.30449	-2.06355	cell_21	1.13947
acosh	-1.26198	0.771942	0.954515	0.781297	-0.0406973	-0.867821	-1.99401	0.240754	3.22355	4.99021	cell_22	0.972624
acosh	-3.93012	-1.48323	-0.192835	0.0595062	0.846818	0.69648	-2.40063	0.17281	-1.57521	-6.67746	cell_23	1.05495
acosh	-0.542273	0.862122	-1.37546	-4.86045	-0.450646	0.590026	-3.94949	-0.0518376	0.430919	0.347072	cell_24	1.13947
acosh	-1.7754	0.972126	-1.3746	2.69523	-0.0504623	4.70094	-3.13261	-1.59354	7.69807	2.01136	cell_25	0.848255
acosh	-1.48431	-1.84172	-2.44968	5.22524	0.832429	-2.76976	4.33306	-3.87895	0.724849	-2.70804	cell_26	1.02167
acosh	0.0277062	4.27956	-0.378723	2.05223	-2.9976	-0.225223	0.666088	0.420108	-3.40025	3.72541	cell_27	1.12546
acosh	3.58424	2.05039	1.92034	1.16062	-1.00073	-0.545815	-2.40148	0.63332	-2.65203	-1.66948	cell_28	0.907812
acosh	4.98858	-5.58246	1.75595	4.36114	-0.59318	-2.65763	0.424344	-1.3418	3.04356	-1.69941	cell_29	0.690603
acosh	1.3093	0.181338	2.41535	-0.654559	4.89149	-0.346197	-0.367139	4.46451	2.10414	-0.347138	cell_30	0.824607
acosh	11.8739	4.15069	-3.15861	-9.99852	-2.61661	-0.627381	8.74439	-4.80919	-1.79412	5.92941	cell_31	0.366979
acosh	-3.59309	0.320998	-3.77906	-0.492441	-3.57882	-3.72402	1.53283	3.80873	-2.75452	4.50856	cell_32	1.2761
acosh	-5.57347	3.88377	1.2249	1.31202	-1.82955	-0.862176	1.74035	2.04521	0.729084	-0.666475	cell_33	2.11253
acosh	-1.16651	1.25674	-0.650936	-2.9859	2.31341	-3.35365	0.649475	-0.505173	-1.18658	1.80154	cell_34	1.1421
acosh	-2.13028	-8.68429	-2.63967	1.93119	-1.45822	4.72938	-1.10607	-2.6243	-1.93319	-3.96161	cell_35	0.9735
acosh	6.54868	-10.3435	3.42016	3.05604	6.92021	-4.39569	-1.41059	-4.48351	1.90372	-11.2671	cell_36	0.471204
acosh	-0.762772	-1.64314	1.03031	0.0226241	-4.34767	1.80963	1.93947	1.92663	2.56554	-1.52664	cell_37	0.936277
acosh	-1.87122	1.97492	0.643621	-0.633561	4.08895	-2.23007	2.0144	0.0408005	5.00428	1.22859	cell_38	0.901243
acosh	-1.48182	0.527987	-0.197365	-1.92664	5.48907	-0.253557	1.9858	-3.53551	-0.0166473	2.01666	cell_39	1.11232
acosh	2.47493	4.93943	-0.250656	-0.490532	3.55408	0.842921	-1.13609	-6.16943	-1.19807	-1.37011	cell_40	0.884164
acosh	-2.60743	6.85561	-0.1977	-4.41731	1.93579	0.70034	-2.2018	-2.42749	2.40278	0.810256	cell_41	1.11451
acosh	-2.08085	1.52003	1.6874	1.12743	4.03586	-0.0452896	-1.57559	4.22175	2.56825	-1.89589	cell_42	1.10926
acosh	0.517314	3.10317	0.791404	-2.82521	4.84712	-1.92673	-3.55028	0.191667	1.99781	-0.719729	cell_43	1.08386
acosh	-0.825236	-2.8966	-3.25405	-1.78722	-4.07289	1.47648	2.81719	2.51391	-3.27037	-1.35812	cell_44	0.946349
acosh	-1.61698	-0.883916	3.12644	2.90126	-4.53989	-1.28946	1.27413	3.70529	-2.58121	-2.77213	cell_45	1.08035
acosh	-1.21461	-1.88715	1.53775	0.056356	2.10101	-0.623849	0.43734	2.28527	4.54254	3.8435	cell_46	1.03393
acosh	1.13631	8.28183	-1.77829	-1.80827	1.89197	-2.83373	1.8346	-0.848268	-2.14953	-1.19331	cell_47	1.05364
acosh	11.9457	1.62076	-5.96974	8.99382	3.63338	-3.51267	0.557775	5.9566	-0.221971	9.24267	cell_48	0.372234
acosh	-1.79332	3.65488	-1.74715	-1.78085	-2.95631	-1.94745	0.212506	-4.61737	-5.41199	-3.90737	cell_49	0.968683
acosh	1.32153	1.39742	1.37928	1.1762	-2.181	0.57348	-6.62282	-4.34812	-0.458571	0.143208	cell_50	0.939342
acosh	8.69631	-2.56983	1.29194	-1.00629	0.865964	0.40135	0.893502	17.6121	-7.93637	2.93759	cell_51	0.398071
acosh	-3.06796	-2.70781	3.03496	-3.77057	-4.1739	-1.55023	-3.51412	-2.20207	1.55173	1.70014	cell_52	1.037
acosh	-1.25176	7.97129	5.57257	1.68751	5.62425	-2.36663	-2.82475	1.03839	-1.47764	2.54024	cell_53	1.29712
acosh	0.338066	-0.056659	2.49773	2.29721	-2.40651	5.01469	3.09643	-1.68073	1.4892	-0.769855	cell_54	0.924891
acosh	-5.42698	-3.9917	-7.0217	0.473289	1.00142	1.1226	0.507745	1.6545	5.05053	-1.02546	cell_55	1.17932
acosh	-0.423881	5.17037	-0.174079	0.591162	-4.08409	0.477053	-4.61384	-2.13163	-0.284624	1.22975	cell_56	0.962552
acosh	-2.9545	-0.911013	-1.08997	0.652318	-3.11398	-4.79369	0.660356	-1.17842	3.45595	2.19167	cell_57	1.00065
acosh	3.71834	2.51579	-0.874706	1.73098	0.997459	1.81836	-0.357981	3.97842	-0.495549	-6.64954	cell_58	0.888105
acosh	1.08863	4.47176	-1.68505	1.91738	1.55953	-5.14105	-1.53168	-1.79548	1.40174	-4.4016	cell_59	1.08035
acosh	1.72828	2.8154	4.01075	2.2567	-0.0774445	-0.622991	-1.28728	1.03693	-3.02166	-3.65271	cell_60	0.868837
acosh	1.31027	3.73603	1.71636	-3.00171	0.144791	-4.17195	-3.06154	2.47302	-5.69214	0.0110396	cell_61	0.980069
acosh	0.600468	1.40913	1.6	-1.58396	5.55302	1.91086	-3.96412	-1.3534	1.54409	4.9948	cell_62	0.793514
acosh	0.246594	4.83079	-0.0922021	1.32463	6.78259	2.57329	-0.584211	-0.722655	-0.282023	-0.133924	cell_63	1.09174
acosh	12.5376	-10.2995	-14.2999	-0.342451	3.96012	-6.69794	-20.8919	7.57652	1.16292	5.61903	cell_64	0.242171
acosh	-5.02222	2.68514	2.22944	-0.618608	4.32221	-0.767956	3.60538	-1.42715	0.478345	2.51181	cell_65	1.06021
acosh	-2.6111	-1.76415	-0.0756043	-1.3179	5.56571	0.963924	-2.26311	-2.2704	0.555861	-0.0950647	cell_66	1.03262
acosh	-0.0557096	-4.03083	1.93774	5.90775	-6.95349	0.232341	1.76292	-0.965163	1.64807	-0.782765	cell_67	0.893361
acosh	-3.52647	-0.982849	-4.44547	1.51845	-0.319219	-5.85575	-0.33576	4.28843	0.690871	-7.17703	cell_68	1.02299
acosh	2.95802	-1.88891	-3.8855	-0.531951	-4.91414	6.28795	-3.71701	3.38959	4.5724	-7.7486	cell_69	0.734833
acosh	8.76038	0.206394	3.9673	5.65796	-1.67507	-4.37738	-4.3072	-6.03487	1.8782	0.85931	cell_70	0.465073
acosh	5.12999	-8.61023	-7.0182	-9.73043	4.69509	-4.42967	4.26805	-2.27463	2.84437	-4.34524	cell_71	0.425222
acosh	7.79993	-1.97741	1.49286	-0.729277	-0.480871	-4.06443	-4.03061	-5.08087	-0.154533	-6.59586	cell_72	0.626666
acosh	-0.621399	3.12731	-4.9324	-3.86449	0.675784	2.02277	2.81473	-3.02456	3.14605	-4.48271	cell_73	0.968245
acosh	-0.426331	4.15124	1.18711	3.09706	2.70676	-4.63579	-2.1	4.72776	3.84447	3.32013	cell_74	0.951166
acosh	2.27798	2.09544	-3.49778	0.133677	1.19986	5.58548	2.58187	-4.32204	1.07149	1.52785	cell_75	0.856137
acosh	0.667879	2.72338	-3.34363	-3.64402	2.6344	4.06747	-1.31642	-2.06369	1.42627	-3.59704	cell_76	0.930146
acosh	2.61801	1.52786	1.71595	-1.93113	-2.35972	5.05776	-0.786608	-3.83422	4.93627	-0.36016	cell_77	0.927518
acosh	-2.09673	0.881601	-1.54458	-3.89602	-1.0206	-0.608769	0.586496	0.78473	3.54235	0.95007	cell_78	1.0913
acosh	-3.67302	5.43224	2.16417	1.08361	4.07988	-1.32464	-0.828322	-2.92393	1.90407	-4.74932	cell_79	1.03787
acosh	-3.46952	-1.42448	-0.895818	-0.16266	4.67423	2.81508	-3.37694	-1.05393	-3.33949	2.76373	cell_80	1.00372
acosh	-2.07878	-2.05654	-3.87846	3.39274	-1.98916	4.61317	-1.07635	-0.167779	-4.18166	1.09161	cell_81	0.995834
acosh	0.578255	0.96821	4.98949	-2.61837	2.41163	-2.05317	-3.49828	4.34858	0.561825	-0.340093	cell_82	0.917446
acosh	-1.45798	2.21727	1.64743	0.911217	-1.56081	0.5815	-0.646557	3.09912	-0.488865	-0.427728	cell_83	1.1421
acosh	1.72646	0.199393	-0.369562	-5.71821	0.560434	-6.32396	-5.81295	3.2358	-4.55532	0.995447	cell_84	0.839058
acosh	0.95157	1.85177	-1.19119	-1.77978	2.54307	4.92391	-3.92967	4.20844	-0.104963	-3.08932	cell_85	1.05189
acosh	0.0938925	2.32185	3.82644	4.45215	-2.62791	-1.03067	-4.33898	2.91368	-2.04558	7.32697	cell_86	0.947663
acosh	-2.15294	3.93267	1.59648	-2.07914	1.64807	-0.341922	-2.28116	-0.497688	-2.11022	-3.13958	cell_87	1.09875
acosh	-9.03147	2.26344	-1.2463	0.509	-0.207723	1.40817	1.59247	-0.0149855	1.66012	-2.18023	cell_88	2.0683
acosh	8.82871	4.46625	-3.91406	0.666721	6.82202	-3.75614	6.8871	0.532074	8.75472	0.0101461	cell_89	0.447994
acosh	-3.6783	-3.86765	0.308148	-0.748678	1.72427	-1.37507	5.01037	1.29323	-3.26181	-1.53114	cell_90	1.08473
acosh	6.2077	-3.44529	11.46	-5.97655	-3.96093	1.14594	-1.55974	6.99602	-2.04137	5.5522	cell_91	0.440549
acosh	3.71211	0.0186176	4.89397	-4.85804	9.50006	-1.9172	4.99905	-2.46216	7.5348	0.947248	cell_92	0.642869
acosh	11.4153	5.29394	-3.65423	-10.7728	-5.26672	-2.58728	-4.26779	-5.10047	-5.13655	-4.06818	cell_93	0.431791
acosh	10.5934	-5.24713	10.109	-2.34024	3.54091	-1.02437	-5.40397	1.00387	-1.23078	-1.01341	cell_94	0.361286
acosh	-2.33287	-4.34245	-1.09651	-0.316338	-0.41608	-2.33736	2.45281	-3.87702	-3.21715	4.57246	cell_95	1.02386
acosh	-5.39444	-0.476462	1.9001	-1.83277	3.50833	4.53404	0.511021	2.6631	-3.86879	-1.04303	cell_96	1.13422
acosh	0.311819	3.21594	0.504474	1.29069	-2.16953	-7.04739	0.543157	-2.23238	3.65735	4.78331	cell_97	0.836431
acosh	1.73468	-1.46483	1.02799	4.98303	2.15124	4.59729	-2.93207	-1.97945	5.44381	-0.706052	cell_98	0.956859
acosh	-2.23941	-3.90059	-3.98815	1.21101	-1.57428	3.37806	-2.90489	1.23204	-1.44107	-1.00766	cell_99	1.0532
acosh	-2.36755	-1.79754	0.924903	-1.78391	-0.243354	-1.9595	-7.18009	-1.12805	0.329778	-3.09159	cell_100	0.960363
acosh	8.17051	-5.14214	-6.23228	-0.321316	-4.01588	-0.519694	5.3895	-10.0906	1.63424	4.99412	cell_101	0.414712
acosh	-2.34016	2.09055	-3.72851	-2.4586	2.71522	0.369218	2.71617	7.05511	-7.6053	-1.01872	cell_102	1.0624
acosh	-3.18156	2.88175	-1.75853	-0.809016	-1.95197	-1.01468	0.617557	-2.70608	2.73586	-1.36955	cell_103	1.20122
acosh	-1.30007	5.26659	1.72503	0.257323	1.02743	-1.34744	-0.524131	-3.58026	6.00507	1.62347	cell_104	1.12546
acosh	-7.36621	-2.58845	0.168561	0.87308	-0.262331	5.74087	0.240949	-2.13447	4.78934	-2.66916	cell_105	1.19509
acosh	-1.87771	0.60198	-1.98575	-3.62882	-1.33549	6.17317	-0.364994	-2.24275	0.633685	-1.28361	cell_106	1.09699
acosh	0.0315721	3.19519	-5.56082	0.249705	-0.657426	6.02066	-0.802728	2.29629	-0.123842	-1.25546	cell_107	1.0116
acosh	-4.75623	-0.759101	-1.02208	-1.12209	2.81509	4.09072	0.361776	-0.700344	-2.07307	-3.19598	cell_108	1.13641
acosh	0.271374	-0.556253	-1.41521	1.33315	0.490345	1.03567	2.56482	0.106303	-3.49183	-4.20132	cell_109	1.03787
acosh	5.27605	-0.751464	-3.51788	0.286773	0.419328	-0.512541	-0.0922589	1.55277	3.55338	-1.16665	cell_110	0.648124
acosh	13.4694	3.44435	8.81313	-4.5155	-8.9444	-0.872882	1.60364	4.75197	0.53905	-6.01506	cell_111	0.404202
acosh	1.45145	1.99774	-1.72189	2.30878	-0.980624	-1.73118	-2.75928	2.08898	-0.618861	-1.23968	cell_112	1.02824
acosh	-4.15804	-2.84323	-2.39083	-0.393158	-0.778216	0.606935	3.13161	-2.20753	-1.64464	-2.90319	cell_113	1.09305
acosh	-2.77085	-0.478956	-1.17222	-0.881784	1.43116	0.648164	3.36464	-1.96383	4.10387	2.03175	cell_114	1.12633
acosh	-3.46076	-2.73836	-2.84269	-1.93931	-3.26513	1.82525	4.69725	4.75375	1.69534	3.68684	cell_115	1.13685
acosh	10.5825	0.104782	-2.95383	-4.4745	9.31781	6.74084	2.06633	5.14399	-5.78421	-3.39444	cell_116	0.481276
acosh	3.64724	2.63385	-2.75216	1.1584	1.46939	-1.76754	1.90862	-0.96382	-3.32705	-3.73848	cell_117	0.884602
acosh	-8.50568	0.29493	0.919171	-1.43693	-0.523102	0.942718	-1.52709	-0.854318	2.03873	-3.00248	cell_118	2.06436
acosh	1.50204	3.01417	0.399631	0.547793	2.1391	-2.34032	1.82454	3.29492	0.895698	-0.619837	cell_119	1.00372
acosh	-3.9153	0.463868	-2.82111	-2.6361	-1.37574	-0.968979	0.520223	0.631643	-0.840292	-0.948862	cell_120	1.00985
acosh	0.351564	0.821462	2.64425	-0.0353795	-4.62091	-1.61324	-0.108077	3.43323	-0.945195	-4.78832	cell_121	0.811469
acosh	-4.02746	-2.53697	1.96703	-4.59398	-1.94468	1.64584	3.70143	3.92094	-0.826307	2.58377	cell_122	1.06108
acosh	-2.04572	1.48698	-0.753251	-2.45752	1.58023	2.17204	-1.40024	-1.05678	0.315276	-0.564886	cell_123	1.07291
acosh	-0.284066	4.84385	1.56744	-1.1773	-0.854872	1.38143	-2.97426	2.84931	4.16602	-1.54105	cell_124	0.9735
acosh	-0.978969	-1.50829	1.28518	-0.371263	-2.96711	3.0106	0.191861	0.86376	2.10904	-3.37631	cell_125	0.878033
acosh	7.86937	1.89837	-2.26441	-1.57416	-2.31972	-2.0663	8.76729	-2.90767	-3.18039	-4.29186	cell_126	0.651628
acosh	1.67987	-7.78776	-1.5918	3.07302	-1.29706	-1.18831	-4.17434	-2.32898	-2.38767	4.58761	cell_127	0.759794
acosh	3.32991	4.04807	-2.48359	-0.635119	-1.28406	3.03411	0.169483	-2.32462	1.99129	-0.973024	cell_128	0.978755
acosh	0.407873	-4.88861	-3.43671	1.00672	-5.63727	4.51853	-2.35997	5.25349	1.45119	4.23255	cell_129	0.751474
acosh	-0.147991	-1.00147	-2.68223	-2.92359	-3.56885	-2.21206	1.15088	2.44246	4.79727	3.09239	cell_130	0.89774
acosh	-0.96525	-0.0665816	-4.97518	1.02282	-0.690496	5.15194	3.14043	3.68546	-0.962118	3.28667	cell_131	0.927956
acosh	3.43551	1.70517	-1.22216	-1.82562	-0.607699	-0.408711	0.542618	-5.363	1.84359	2.40913	cell_132	1.01248
acosh	-0.23116	4.00809	5.54758	-6.76543	2.92736	2.53628	1.0371	1.72519	0.892344	1.54507	cell_133	1.00328
acosh	-0.399552	0.812266	-0.700088	2.28918	1.63039	-2.91332	2.56792	-0.202452	0.445719	-0.882916	cell_134	1.08342
acosh	-4.29672	-3.37109	0.691871	6.05162	2.81141	-4.52666	0.449118	-0.763997	-0.0058623	-0.491868	cell_135	1.08429
acosh	-0.457984	-1.53168	-3.64004	0.511954	-3.38492	-4.21067	1.19427	-1.81133	0.994348	-3.7451	cell_136	1.05714
acosh	11.2684	-6.21971	-20.3725	-3.45235	11.4328	-2.80062	1.06558	-0.892607	3.88084	-4.58169	cell_137	0.291656
acosh	-3.97311	-1.23666	-1.53366	2.00583	0.150952	0.404485	-1.35068	0.509733	5.08389	-3.05062	cell_138	1.12502
acosh	-5.54393	-3.37658	1.2336	1.98644	-1.47385	-0.0773015	0.70405	1.57564	2.71146	-0.559536	cell_139	1.24895
acosh	-2.66459	1.54737	0.710723	1.38449	1.54706	0.688146	2.9291	-1.83147	0.615231	2.54286	cell_140	1.04357
acosh	-3.59785	-1.1165	-2.3463	1.35829	3.14995	1.07581	2.3399	2.152	-1.59111	-0.484492	cell_141	1.1456
acosh	-3.29836	-2.5838	2.43386	-3.9992	-0.00927945	3.85172	1.56374	1.50799	4.45436	0.638031	cell_142	1.21042
acosh	1.75223	4.28152	1.60041	2.42993	1.14398	4.0183	1.01089	-0.529233	0.852502	-0.843677	cell_143	0.959487
acosh	10.3583	-2.26326	-2.50651	-15.9357	-1.63308	-1.51341	-2.22928	5.25383	1.01678	-2.61371	cell_144	0.390626
acosh	-1.95817	2.58049	-1.44844	2.26714	-0.463766	0.0275896	0.602132	1.9169	-0.2416	-1.30928	cell_145	1.13334
acosh	3.9343	2.71051	3.43437	0.565317	-2.20991	-3.5315	-5.65276	0.142443	1.74178	-2.43263	cell_146	0.884164
acosh	1.62331	-0.318094	-0.250937	0.180576	2.29658	6.38531	2.32427	7.45162	-3.21245	3.7597	cell_147	1.02518
acosh	2.83091	4.59898	2.1657	-0.606019	2.64336	-3.25061	2.18585	-0.640948	-1.1588	1.9976	cell_148	1.48368
acosh	-1.23172	4.31727	3.37048	-0.527729	2.36784	-1.84	-3.24856	1.69966	-0.693899	-1.71283	cell_149	1.10181
acosh	9.59238	-4.87143	1.2612	-8.51125	-2.10964	-3.6023	-0.272647	-4.16522	1.17182	5.03166	cell_150	0.426098
acosh	-8.7107	1.69328	-1.09949	0.175991	-0.129617	1.95318	0.0934127	0.81482	0.945434	-0.457096	cell_151	2.18348
acosh	-1.27929	3.36642	0.56965	-0.791814	1.39415	0.611156	2.80352	2.01034	3.34337	5.72758	cell_152	1.02255
acosh	-1.25078	-1.60362	-2.25272	0.36106	0.720862	3.84769	-1.64535	-0.833015	-3.93646	-0.23177	cell_153	1.10444
acosh	-5.02749	-3.17206	-0.854454	-3.62123	-2.57956	0.0767978	-0.0666828	0.170279	-0.973283	-0.788726	cell_154	1.04225
acosh	3.35169	-0.377304	-3.33967	4.21748	0.316272	-2.78106	1.09153	2.23408	-2.52904	-5.74039	cell_155	0.917446
acosh	1.37935	-0.682342	-3.71367	-3.01735	-5.12044	-2.93388	0.977795	1.51266	1.77234	-1.99023	cell_156	0.812345
acosh	-2.24109	-7.77214	3.64637	0.38053	-0.00681864	1.20755	3.29637	-0.259794	-1.34476	1.71575	cell_157	0.91876
acosh	1.2105	-1.58943	3.94608	-1.39845	4.71311	-2.28399	-1.9721	-2.40452	1.63775	-1.72929	cell_158	1.00415
acosh	15.5561	0.709277	-4.66549	4.59391	0.521791	-0.779464	9.9107	2.12988	9.3896	6.17868	cell_159	0.304794
acosh	0.419462	-2.6176	-3.09952	1.40309	-1.13648	-3.00425	0.624788	0.276345	1.41953	-2.0682	cell_160	0.935401
acosh	-0.381435	-2.23257	-4.20137	-2.52695	-2.19903	0.899466	4.36785	-0.239274	-1.32605	0.775139	cell_161	0.946349
acosh	3.60317	1.84721	1.3435	0.886126	-2.42034	1.14318	-5.24646	2.1717	1.54108	2.707	cell_162	0.955108
acosh	-3.11035	-1.68801	0.612246	-0.15491	0.150825	1.53047	-2.35707	4.58099	1.30609	3.22256	cell_163	1.08867
acosh	2.31286	1.99425	-2.79772	2.23246	-0.495489	-1.61922	2.33071	7.42782	2.86944	-0.491495	cell_164	0.781253
acosh	2.65471	1.03395	-0.872978	1.28645	-2.25996	-3.03337	-0.992035	2.92176	-1.67174	-4.55209	cell_165	0.906498
acosh	1.01187	1.31911	-3.18661	1.45451	1.26807	-5.14068	4.20602	4.5114	2.21991	3.57328	cell_166	1.02736
acosh	0.805538	2.49301	2.49644	1.49965	0.339926	3.25819	-0.89555	-1.85877	-3.62616	-3.33444	cell_167	0.942408
acosh	-3.79239	-1.85921	1.03533	-1.95908	-0.0476548	-0.65394	-0.593225	-1.25973	-3.83951	-0.993051	cell_168	1.44295
acosh	2.7938	6.4136	-0.2734	2.874	-0.225989	-4.9934	2.56583	-0.314876	3.06555	0.371353	cell_169	0.800521
acosh	-1.89663	0.771567	-1.29956	3.06909	0.389029	-4.31873	0.131562	2.78847	0.117941	4.81222	cell_170	1.0081
acosh	-1.678	2.26421	0.126192	-0.667245	-0.394261	0.807074	1.4339	-0.347327	-0.729454	-4.65766	cell_171	1.08824
acosh	8.46642	1.81701	0.605671	-0.0605175	-7.29626	-1.4279	1.81732	-2.2818	4.63444	-0.814893	cell_172	0.70374
acosh	-3.02348	-0.39646	0.0892405	-3.95711	-5.44497	2.49063	1.66046	0.130394	1.20415	1.13327	cell_173	1.17407
acosh	-2.01023	1.45862	0.809253	0.157774	-0.133797	-4.81696	-2.71499	1.34913	-4.45298	2.31915	cell_174	1.03656
acosh	0.295964	-1.40428	-2.7872	2.47441	-1.60578	2.22965	-1.55687	-1.61028	-2.66752	-2.79282	cell_175	0.976128
acosh	-2.8271	-2.87716	-4.11915	0.506028	-4.52749	-2.13095	1.36347	1.62733	5.47472	2.44842	cell_176	0.934087
acosh	-3.45323	-0.924411	-2.99125	0.829285	-1.11625	2.51822	-0.249553	-0.689727	-2.37131	-0.905847	cell_177	1.09043
acosh	2.0924	2.44472	-2.28851	-0.281721	-2.08394	-1.04577	-3.81418	-4.65714	4.76305	2.82675	cell_178	0.977004
acosh	-4.00467	0.268672	-4.72403	1.47877	-2.81639	-5.97598	1.23753	1.98172	0.847537	0.638541	cell_179	1.00503
acosh	-1.24771	-0.484915	-2.80253	1.63852	4.12937	1.93528	-0.930032	-3.13897	-5.85778	-0.596223	cell_180	0.935839
acosh	-2.12032	0.543744	-2.50991	0.453117	1.42677	2.6405	-2.01043	0.130882	0.536607	0.900137	cell_181	1.00722
acosh	3.43525	2.40396	1.01803	5.40145	0.576809	5.39283	3.01722	-3.72001	4.34563	3.01858	cell_182	0.873216
acosh	-8.94377	-1.0104	-0.720482	1.10626	-0.416888	2.33187	-0.354545	0.512775	0.674175	-0.199634	cell_183	2.02889
acosh	-2.71642	-1.59995	0.352284	-2.19074	-3.38186	1.32009	-3.25633	0.755211	-4.07794	0.605819	cell_184	1.09568
acosh	-4.11519	-2.17633	-2.00467	-5.12946	0.247538	3.69586	0.124236	-0.375933	-3.98837	1.66397	cell_185	1.0913
acosh	-1.77821	-0.40066	3.48401	-6.77649	3.59026	-0.369236	1.07722	3.40667	1.64957	2.03068	cell_186	0.998024
acosh	-0.106796	3.46103	5.07517	1.55553	-3.11818	-1.02366	4.14523	-2.88164	0.125268	0.13959	cell_187	0.94197
acosh	1.94719	-3.35278	0.225242	-1.59847	0.504483	-0.858918	-1.44408	-0.634766	-5.39234	-0.0613118	cell_188	0.978755
acosh	0.717034	1.08942	-1.62588	8.938	1.99344	-4.34565	-2.29257	-1.53642	-0.52785	1.95537	cell_189	1.02342
acosh	4.53764	-2.27142	-1.87877	1.47236	-0.943061	-2.16004	-1.33322	-2.38345	-6.93369	3.41543	cell_190	0.687537
acosh	-0.404906	-2.84796	5.09177	-2.75654	1.00766	-4.9308	0.448675	-0.225353	6.28784	0.0346783	cell_191	0.820228
acosh	7.33063	3.30832	1.27486	0.830728	2.66059	0.399908	2.10984	0.659164	0.13982	3.44419	cell_192	1.31201
acosh	-0.296771	-2.05511	4.81576	3.33953	-3.20671	1.30238	-5.62501	-2.04025	1.68734	3.55876	cell_193	0.879785
acosh	-3.90701	1.10294	-1.51496	0.346338	3.2002	-4.30087	0.0340501	0.32829	-1.10604	-0.647869	cell_194	1.48762
acosh	5.47385	-1.24975	4.74123	-0.979276	4.8366	0.375653	2.13588	-4.45743	3.29764	-4.53203	cell_195	0.584626
acosh	-4.41556	0.1598	0.848849	-0.580906	2.82649	-5.0431	1.44887	-2.89625	-2.15206	-2.23786	cell_196	1.15787
acosh	-0.229676	2.59436	-0.339133	2.52405	-0.952282	-1.95301	3.90896	1.57431	-1.3752	3.90424	cell_197	1.04838
acosh	-3.33673	-2.7779	-6.57469	4.17512	-2.94431	-2.54994	-3.98041	-3.95672	-1.00035	-0.101107	cell_198	0.927081
acosh	16.6967	-3.41133	0.899689	2.91311	3.35312	0.122345	2.79753	1.34325	1.40252	6.31124	cell_199	0.271074
acosh	1.30346	2.96793	-4.78728	-1.89476	2.72885	0.914259	4.33406	-0.40314	1.60251	-1.78459	cell_200	0.955545
acosh	-2.70538	-5.63239	1.20405	2.63507	-3.37721	-4.65727	3.26329	2.30504	6.7592	-0.0882724	cell_201	1.07948
acosh	-1.35251	-6.37801	2.97931	4.97465	5.99999	-6.44021	-1.78308	-4.867	-2.09833	2.28545	cell_202	0.879347
acosh	-0.843697	5.26001	2.45487	0.0307224	-2.17727	0.00700014	1.08317	-0.49236	0.125664	0.26338	cell_203	1.05671
acosh	-4.40406	-3.06381	2.70017	-2.53861	-0.370804	1.58786	2.67716	-5.75679	-2.09034	2.56401	cell_204	1.06853
acosh	11.1193	-0.90433	-0.0192824	7.23483	3.71186	3.72089	-6.65468	3.60414	-1.59105	1.7741	cell_205	0.471204
acosh	-2.4865	2.97924	-0.0269916	0.348433	4.65248	3.0965	-2.57977	-0.587614	3.14151	-1.22335	cell_206	1.05189
acosh	0.0638696	-6.75445	-0.845351	-4.19302	-2.37876	1.52058	-2.76921	1.89631	1.29254	4.72416	cell_207	0.764174
acosh	10.6244	1.05664	5.05694	3.77034	0.793558	-1.76864	-0.17787	-3.10805	-3.59377	0.920414	cell_208	0.524192
acosh	-2.25606	-1.23525	0.994482	1.24228	1.43012	-0.869708	2.75294	-0.679065	-3.28696	4.13666	cell_209	1.15874
acosh	-2.41602	-1.67865	-3.12062	-0.426117	-0.055084	-0.932063	3.13552	-5.17734	-2.51974	5.58422	cell_210	1.03569
acosh	-2.98188	-2.81953	0.804489	-3.84176	4.44011	2.62712	1.38826	-1.22023	-0.338967	3.45632	cell_211	1.11626
acosh	0.587864	4.29418	-1.54976	-0.526133	-1.18153	2.61206	-3.73318	2.754	1.63484	1.12072	cell_212	1.17494
acosh	-8.10079	3.69494	-1.10806	0.270166	-1.71936	1.4915	0.679056	0.801567	0.333581	-2.34625	cell_213	2.17034
acosh	-4.09283	-1.24514	-1.97583	0.738637	1.73247	1.83627	-3.77865	-0.575321	-1.92167	-2.21467	cell_214	1.04707
acosh	11.057	1.20282	-0.314545	15.1005	-6.78492	15.1008	2.94907	-4.16546	-12.0923	-0.676113	cell_215	0.42566
acosh	-3.83341	-1.27015	-4.26237	-4.10768	-5.38748	0.131324	6.42751	3.81717	3.8803	-0.719542	cell_216	1.08079
acosh	-2.99373	0.0919653	0.183571	2.39845	-1.54599	1.08983	-1.71242	-1.28369	-2.02908	-4.07149	cell_217	1.1075
acosh	0.891257	3.26943	0.117466	-1.20472	0.295064	0.131746	-3.48469	-0.971537	1.51289	-1.47352	cell_218	0.906936
acosh	3.21005	1.74398	-0.748929	2.9478	2.93567	-1.77985	1.25771	-1.27835	3.64359	-2.2712	cell_219	0.747095
acosh	-1.04624	-4.65275	5.30908	-1.10117	-3.25133	-0.764193	0.149131	-5.04004	0.205239	-3.13602	cell_220	1.04838
acosh	-0.748363	-0.542817	0.269477	-1.1775	5.78316	9.1397	6.11762	2.7073	0.856669	-0.360832	cell_221	0.921825
acosh	-2.14538	-2.69549	3.8274	-0.271147	-2.65609	-5.25131	-0.591448	5.94691	-1.15684	2.48629	cell_222	1.03087
acosh	-2.14055	-0.896074	-2.78882	1.63342	2.12248	-2.45734	3.39493	1.36538	-4.39368	0.0155605	cell_223	1.10181
acosh	-2.80733	-2.99888	0.0270571	-3.15828	-0.367687	1.20035	1.36166	-3.138	0.293718	1.39794	cell_224	1.2691
acosh	3.34506	0.165868	4.2662	0.97465	-1.6044	5.64398	5.03283	3.43336	3.65901	-3.34632	cell_225	0.9862
acosh	-0.585671	0.963698	0.106065	-0.52658	-2.48993	-0.320284	2.27489	-2.25841	1.40996	-2.66718	cell_226	1.11933
acosh	-1.62757	-1.81373	4.29377	-0.535076	-2.25019	3.75037	1.01392	-1.37935	4.01883	3.91939	cell_227	0.989703
acosh	-1.92396	1.62986	-0.124045	3.05054	-3.59641	1.91147	-2.13416	-1.86335	0.692778	-2.08674	cell_228	1.04225
acosh	0.800138	4.61479	0.376193	1.58538	-3.59257	-5.55317	1.76287	-1.48871	-1.32589	4.69553	cell_229	0.95248
acosh	-1.77188	-0.0646529	-1.02454	1.27593	-1.55017	0.456775	-6.16232	-6.02827	-2.51671	1.56545	cell_230	1.01642
acosh	-4.72817	-1.6615	3.77593	-2.46576	-0.0988	-0.716225	2.33947	1.57225	0.122622	-4.10101	cell_231	1.25421
acosh	-2.9395	-4.52401	0.817233	4.59193	5.0189	0.231133	-2.23617	3.22384	-0.315668	2.44496	cell_232	1.06327
acosh	-0.382468	-1.56367	-2.09192	-3.72624	-0.491369	-1.46468	4.93755	-4.75173	0.954031	4.72267	cell_233	0.913067
acosh	-2.99611	-1.36008	1.60273	0.152865	2.01388	0.527489	-3.73599	-0.473294	1.02702	-0.809536	cell_234	1.01948
acosh	12.0946	-10.9599	10.2912	-1.17667	4.78362	-0.280474	7.20878	2.27529	-8.0659	2.37328	cell_235	0.377489
acosh	-10.6697	0.319113	-0.814166	0.435078	-1.07944	0.32715	-1.2542	0.956429	-1.1658	1.23074	cell_236	2.22858
acosh	0.622986	2.80092	-5.50784	0.127134	-0.391522	-2.71664	-1.6881	1.79361	0.831095	-2.56257	cell_237	1.06984
acosh	-4.12962	-2.99831	-0.29292	-1.09029	1.89465	2.25669	-0.0791531	-0.666529	0.922893	-0.885207	cell_238	1.41186
acosh	-1.04518	2.82472	4.04431	1.40835	-0.404128	1.36681	5.25283	2.67077	2.31576	1.8568	cell_239	1.0497
acosh	0.755757	2.64793	2.53883	1.81516	-1.84543	0.0215891	-3.10627	0.683265	-0.620466	-6.47442	cell_240	1.03481
acosh	-2.21672	6.32652	-1.29328	0.73066	3.23602	0.936318	-4.53787	-4.81131	-0.11132	-0.0452695	cell_241	1.14779
acosh	0.232794	3.02392	0.299258	2.31526	2.97868	2.3459	1.70018	1.4771	0.939936	-3.66007	cell_242	1.04488
acosh	3.20608	-0.305322	0.620974	-3.16712	2.76929	2.57515	-1.61082	-3.01813	-0.375837	2.71559	cell_243	0.891171
acosh	-0.0907629	-2.07752	-0.880313	-0.908758	1.57638	0.539407	-1.33817	0.106433	1.7937	-1.78139	cell_244	1.10838
acosh	1.15285	2.21223	-1.59782	-3.81922	-1.4995	-0.215095	2.29808	-0.542968	0.220011	4.37131	cell_245	1.09043
acosh	8.28229	-4.40341	7.62123	1.39909	1.37536	1.86894	4.33421	5.18194	4.37844	-2.6859	cell_246	0.480838
acosh	-2.3507	2.12649	6.0674	2.06757	-0.181299	0.0740761	1.72192	-2.43837	3.03915	-0.492837	cell_247	1.20297
acosh	-6.73952	2.03002	-2.63317	-2.35938	-0.617975	-0.112426	-1.91588	0.0810207	0.571209	1.35477	cell_248	1.92729
acosh	-3.71372	0.133654	-2.2667	-4.13575	2.39496	6.35029	5.30754	-4.67568	-2.5728	-0.579324	cell_249	1.10313
acosh	10.3776	1.30909	-6.36514	-2.11071	-2.884	7.72011	-4.52686	-1.01506	4.10518	1.00324	cell_250	0.485217
acosh	-3.135	-4.92943	-1.11864	-1.01105	4.01301	4.18377	-2.67906	0.125233	-5.9459	2.44919	cell_251	1.07159
acosh	1.47398	5.14936	0.979644	-1.55543	-0.63344	3.28993	0.59254	2.70819	3.3933	-2.27369	cell_252	0.988828
acosh	-5.93977	-3.51276	-3.58961	1.22569	0.0183091	-0.407221	1.98883	-2.03966	-3.8052	5.42299	cell_253	1.12896
acosh	-6.57056	-0.497963	0.996201	2.07774	-0.884297	-2.79269	0.651399	1.05956	-0.986268	-1.65076	cell_254	1.90321
acosh	-4.33734	-2.27483	-0.183165	-1.28222	1.04516	1.09914	0.660583	3.45246	5.14431	1.84493	cell_255	1.13947
acosh	4.96146	-1.30086	1.57566	1.16234	7.00925	-0.208633	3.66417	1.2676	-6.60029	-0.605162	cell_256	0.643307
acosh	10.3118	-4.46783	-5.03008	3.22163	-6.99998	0.012382	1.1344	3.40162	-1.49472	-14.7994	cell_257	0.399385
acosh	-4.0052	-3.83422	7.45926	2.502	2.31109	-3.81175	3.71195	0.252726	1.4678	-0.187683	cell_258	1.0208
acosh	-1.52208	5.60823	-1.47213	2.70075	-3.15181	1.49772	0.673509	1.49888	-1.09796	1.79465	cell_259	1.15918
acosh	-13.4834	5.58918	-2.7579	2.82164	-0.0135557	-0.727746	0.168582	0.450182	0.508256	-0.141068	cell_260	2.76854
acosh	1.7462	0.894704	-0.497306	3.64409	0.715436	2.78152	-1.47197	1.37972	2.41106	-0.294258	cell_261	1.00547
acosh	-3.19789	-2.58236	0.212862	-4.40526	0.633717	-4.01037	-1.79902	2.31827	-1.03745	3.22807	cell_262	1.08824
acosh	-3.82298	-4.15513	0.423548	-2.96304	-3.37472	-1.60724	2.84894	-0.882361	0.256204	1.85136	cell_263	1.03262
acosh	10.5116	-3.08396	-0.375827	-1.1062	-2.66302	1.75606	-0.293539	4.22013	3.12985	-4.55694	cell_264	0.551344
acosh	1.66039	4.56297	0.719063	-5.92519	1.23835	1.95504	-2.80384	5.68803	-1.33162	-1.34382	cell_265	0.900367
acosh	-2.39988	-4.60377	-0.23751	0.540628	-4.12201	-3.44432	3.29184	1.30408	-1.4771	-0.0471092	cell_266	1.08692
acosh	-3.7168	-4.4685	-0.23896	-1.38843	-1.53576	-1.93624	-3.53433	3.55647	-0.858106	0.376219	cell_267	1.00591
acosh	0.718658	4.40925	-1.15937	1.78739	0.651889	3.35523	-2.20522	-2.88041	-1.0376	6.40778	cell_268	1.04444
acosh	2.59201	4.6146	-2.2457	2.79134	0.178369	-4.91039	1.19372	1.09345	-2.68572	3.28433	cell_269	1.14779
acosh	-5.72855	-5.58435	-1.28078	-0.00633826	-3.77674	2.04777	-0.22738	2.23421	-2.01706	-0.244964	cell_270	1.04488
acosh	0.908494	-1.42681	-1.74411	3.27463	0.587922	-1.46257	1.06442	-0.428676	-0.312444	-2.66552	cell_271	0.998462
acosh	-3.62567	-2.79509	-1.89586	-1.44634	3.77132	3.98271	1.08708	-0.633408	-0.771926	-1.0829	cell_272	1.15611
acosh	6.10012	4.88417	0.315121	2.72917	-4.03174	0.010809	4.49918	2.98085	-0.26218	-1.79035	cell_273	0.68491
acosh	1.67239	2.01664	-0.80569	-3.14103	3.08221	-1.37823	2.2947	-3.50597	0.628464	-0.37292	cell_274	1.00021
acosh	-3.98459	2.59746	-1.47819	1.53517	-1.8158	0.222704	-0.952793	-1.08586	1.4319	0.598018	cell_275	1.81081
acosh	4.38539	1.15685	0.20508	0.00887579	-8.18835	1.6852	-4.65587	4.34172	-3.24898	2.72262	cell_276	0.803587
acosh	1.95296	-0.88853	1.86507	0.479242	3.89583	-3.1595	1.99954	1.23136	-0.0545912	-2.84055	cell_277	0.821541
acosh	0.859476	-2.76802	-6.0456	6.34134	5.8033	1.00502	4.33581	-0.296969	0.927466	1.36008	cell_278	0.820228
acosh	-1.23133	2.43077	-2.26902	1.20984	2.26527	-2.28874	-3.80935	-1.52771	1.31363	0.386331	cell_279	0.986638
acosh	1.19899	0.641062	1.27773	-2.02222	2.22873	2.84888	-3.07112	-5.07594	0.588192	3.43051	cell_280	0.800521
acosh	-1.82399	-3.01582	1.43669	-1.18403	0.472358	2.3856	-1.89241	-3.32621	2.00631	0.157363	cell_281	1.02955
acosh	0.212867	-0.315946	2.52495	1.68278	-1.73188	-0.541505	-1.32205	-5.64087	1.23837	1.07499	cell_282	1.0497
acosh	1.77325	6.41373	-4.70948	4.02496	1.54133	-1.33465	-2.75581	5.13731	-4.03874	-1.80171	cell_283	0.858327
acosh	-11.7463	-2.17378	-1.77624	-0.810249	-1.37821	0.695158	-0.108545	1.07035	-0.403563	0.0893661	cell_284	2.17384
acosh	3.03759	1.70859	-0.39082	3.34074	0.266828	0.345205	3.10355	0.0732703	-3.99783	2.61529	cell_285	0.878033
acosh	-1.52574	4.50254	-2.58035	-2.85605	4.51696	0.923487	-1.91571	0.575119	2.38627	-1.70198	cell_286	1.23187
acosh	-10.101	-0.0962651	1.36321	1.79678	-1.36169	-1.38774	1.07244	2.25313	0.28577	2.61885	cell_287	1.89883
acosh	5.05163	-6.30891	6.13981	1.87246	-6.27287	10.9693	0.355057	-1.2343	3.68221	-1.16771	cell_288	0.529885
acosh	-1.62072	2.95324	0.493642	1.79161	-4.51102	-4.02477	-1.7393	-3.82407	6.05369	-1.24262	cell_289	1.00153
acosh	0.883947	3.22598	1.56365	-4.89594	2.24825	-0.485816	-2.43937	6.92304	-0.105685	-1.80191	cell_290	0.923577
acosh	-4.532	-1.91064	0.527611	-2.41762	1.50176	-2.42395	-0.373195	-3.15668	3.34693	2.86892	cell_291	1.22837
acosh	1.00474	0.507694	3.46939	3.79161	-2.09805	3.32767	-1.05558	1.95964	-1.95815	3.69706	cell_292	1.04006
acosh	2.31371	0.0910681	2.94081	-3.58704	-3.05188	3.17433	1.00598	1.87114	-2.77917	2.12226	cell_293	0.871464
acosh	-0.106363	5.54784	-0.26021	-0.501088	-2.23417	2.86672	-1.53866	-2.42158	2.0177	0.747172	cell_294	1.19421
acosh	0.346097	5.08308	-1.07941	-2.43006	2.94385	-0.528779	-4.74904	-0.567305	0.65998	3.30192	cell_295	1.01861
acosh	1.47534	-4.43502	4.70523	-2.08829	-2.57688	-5.32972	-3.77605	-2.88766	-3.61106	0.440967	cell_296	0.736147
acosh	-1.73754	-2.1726	-3.1508	1.46964	0.27881	2.62697	2.19038	2.06179	-4.08094	3.10233	cell_297	0.949852
acosh	13.5916	-1.25882	1.14855	1.10817	-6.75285	-7.78641	7.33904	0.936118	-2.67353	2.15419	cell_298	0.362599
acosh	-1.28343	-4.69766	-1.4255	-1.84469	0.286797	1.56211	0.45122	-2.44193	1.27209	-5.5586	cell_299	1.00941
acosh	-5.30397	1.23988	-2.01569	0.0398984	-0.737964	0.149146	1.01814	2.11778	-0.64517	-1.97957	cell_300	2.14757
acosh	-3.97474	2.76327	2.28769	0.0253394	3.62483	3.71717	0.000278067	-0.868197	3.14828	0.488723	cell_301	1.06415
acosh	-2.16722	-2.84415	-0.0916309	-1.8964	-2.1012	1.19583	-2.27717	1.19956	-1.98968	-4.52058	cell_302	0.955545
acosh	0.194271	3.18261	0.317844	2.14556	0.307727	-1.46707	-2.20824	-0.780958	5.86949	1.1785	cell_303	1.00897
acosh	-6.71975	-2.80302	2.96208	-0.782777	-3.16267	-3.06542	1.50746	-0.310825	-2.88826	-0.569238	cell_304	1.14517
acosh	2.95209	3.05117	2.19647	-1.41774	-1.05617	-2.34518	5.17737	-1.05521	2.34428	-4.7218	cell_305	0.905622
acosh	5.01952	2.10207	2.02422	4.26832	-0.315355	6.2091	-0.960301	3.49698	3.5457	3.19146	cell_306	0.706806
acosh	-1.33515	-1.47233	5.5547	3.93553	-2.28284	4.38626	1.94564	0.697713	-3.7632	0.954418	cell_307	0.987952
acosh	1.61118	2.7096	0.904494	-3.84162	-1.90116	0.493039	-3.85725	0.411587	0.599656	3.38808	cell_308	0.943284
acosh	-2.05256	-1.98258	3.17078	3.13295	5.00903	-0.999429	-1.06592	0.668386	3.16042	3.71907	cell_309	0.923139
acosh	-3.81929	-7.5617	1.56846	-1.18692	3.07776	1.3111	4.43016	5.05963	1.3399	-2.29878	cell_310	0.835117
acosh	0.848214	3.51605	-0.0803059	-2.06529	0.454856	-2.71828	-0.143864	2.04219	-6.16663	-1.85361	cell_311	0.970435
acosh	-4.49946	-3.51441	-4.57311	0.0686629	3.97251	0.819705	0.71752	-0.450526	-0.765285	-0.749491	cell_312	1.09962
acosh	-7.01918	-2.63828	0.162174	-3.4429	-3.71909	-2.05872	1.01887	0.631815	3.83509	-5.42974	cell_313	0.921825
acosh	-2.07959	-5.20562	-1.90946	-1.82835	-1.37649	1.03806	3.73968	-3.541	-0.144079	6.44798	cell_314	1.07422
acosh	0.368451	3.21947	1.92125	-3.13851	-1.03822	1.63348	0.24057	-3.82541	1.11431	-1.29932	cell_315	0.949415
acosh	-5.65046	0.749056	-0.930521	-0.135856	-0.866104	-0.979795	-1.81783	-2.8905	0.344437	-0.609195	cell_316	1.84628
acosh	-1.08708	-1.21215	0.190812	1.00204	0.321454	-1.2782	-4.50317	-1.28775	3.27057	1.44135	cell_317	1.01466
acosh	0.877048	-0.275153	-0.097395	-1.05749	3.28356	2.61382	-2.50697	-2.82078	-5.67262	-1.18564	cell_318	1.06853
acosh	-4.83915	0.122554	-1.30496	1.34435	-2.59283	-0.232762	3.37498	0.996973	-1.15141	3.53146	cell_319	1.10137
acosh	3.81198	3.09386	2.77491	-0.519796	-3.72642	1.62367	2.2599	-4.78392	1.00876	-1.00818	cell_320	0.886354
acosh	0.95796	1.45812	-3.97334	-2.63262	1.32359	-0.332781	1.50691	-1.43234	0.0325968	3.36982	cell_321	0.889857
acosh	11.2638	0.0941013	-0.455664	-1.27385	1.84634	3.22211	0.0610519	-4.54366	-5.26245	-1.36301	cell_322	0.355593
acosh	-2.81114	0.191688	3.49154	0.53127	2.09147	-3.91615	0.817702	-0.339388	4.78331	1.46744	cell_323	1.18896
acosh	-2.89756	-0.551516	1.26162	1.44189	-1.36511	-0.224846	-2.9261	2.90328	-2.57563	1.22742	cell_324	1.33347
acosh	-2.29921	-0.121386	3.25395	-2.75427	0.465943	0.295945	1.05253	2.08801	2.45846	-0.895864	cell_325	1.14823
acosh	-0.526443	3.94056	-1.55798	1.25483	-3.84647	-5.93646	0.731664	-0.624191	2.98582	1.09465	cell_326	1.02211
acosh	-5.62405	0.819581	2.14423	-0.0956824	-3.42174	-1.93639	-2.05095	-2.19522	0.0448848	-2.03812	cell_327	1.18195
acosh	-9.4379	-3.32176	-2.62622	-0.578258	1.15424	0.974872	-1.57098	-1.7521	0.1836	-0.947142	cell_328	1.31508
acosh	1.15442	-0.0915947	5.43345	0.865622	-0.419091	-4.37434	3.03531	-3.84729	-4.80866	-3.2487	cell_329	1.03919
acosh	-0.13142	-3.47887	2.69283	1.77173	0.585915	-3.07031	-3.92673	-2.82257	-0.359006	3.33622	cell_330	0.971311
acosh	9.28201	0.617919	0.696599	-0.371759	-4.11539	-1.55735	-2.4289	-7.5398	-5.82824	1.3333	cell_331	0.432229
acosh	-1.21503	-2.86139	-0.552238	-2.74332	-0.0248872	-3.36965	-2.0593	-2.31444	0.297702	3.12367	cell_332	1.01904
acosh	1.44365	5.24853	0.802654	-0.503749	-2.70145	0.513609	0.0105971	0.768547	-0.527222	2.20776	cell_333	0.937591
acosh	-0.804503	0.199027	-0.709466	-6.88999	0.39209	0.944615	1.01974	-1.5191	1.2829	6.43243	cell_334	0.884164
acosh	-0.453029	3.84447	2.87239	-1.40209	-2.4665	1.28942	-0.674952	0.975245	-1.16783	-0.993851	cell_335	1.53448
acosh	5.96203	-9.42451	-6.43317	3.45406	-6.77522	7.76413	0.729371	-1.62762	5.90455	-1.09487	cell_336	0.450622
acosh	1.15508	3.02389	1.53326	0.843564	2.86902	-0.35487	1.4107	-3.06551	-4.06157	-0.0945483	cell_337	0.983572
acosh	0.2721	1.87164	-2.88969	-3.23507	-2.55354	0.569383	0.506966	2.62033	0.224837	-0.191987	cell_338	0.995834
acosh	-0.929449	1.40752	2.13177	3.17612	-0.105206	-1.55679	0.175432	0.923235	-0.0310466	3.73705	cell_339	1.17013
acosh	4.86167	-6.34775	7.55617	1.3457	4.56422	3.38909	-4.40414	-1.08795	6.46396	-7.61779	cell_340	0.458942
acosh	-4.89821	-3.01389	0.687908	2.30429	-3.55485	3.01259	1.02081	2.56407	-2.938	6.11938	cell_341	0.996272
acosh	-1.87741	-6.75704	1.78324	4.14139	-4.40473	0.986639	-0.67045	-0.448893	2.9083	-2.26028	cell_342	0.94197
acosh	-0.327417	3.03016	-1.19758	1.6595	3.37252	0.118712	-1.91176	-0.613096	-0.633688	-0.959304	cell_343	1.03875
acosh	-3.12553	-4.48581	-0.77116	1.79221	1.35728	2.56642	-2.91159	-1.19908	0.0261178	-1.79412	cell_344	1.07335
acosh	1.86956	-1.50915	1.00313	8.98947	-3.56251	-5.71667	4.3729	-1.12463	-0.469103	-5.73195	cell_345	0.654693
acosh	-3.67965	-0.357411	0.413334	-1.79821	1.5204	2.46302	3.37923	5.2331	-2.83685	-2.4829	cell_346	1.21304
acosh	3.54659	-0.912493	-3.34033	4.64639	-1.12492	-1.83272	2.60373	-6.45585	-3.64907	-1.08453	cell_347	0.660824
acosh	-9.07617	2.67373	0.903979	1.42674	-1.7045	0.169082	1.01506	-0.40254	0.258322	-1.23983	cell_348	2.5071
acosh	-1.16993	1.1384	0.00510545	-5.98839	-1.99578	-0.271183	-1.95948	-0.434164	-2.27185	1.27176	cell_349	1.03525
acosh	-3.806	-2.16665	-2.26801	2.37302	0.882726	-0.464576	-1.00642	1.79085	-3.68499	1.78078	cell_350	1.12809
acosh	-1.53904	-3.29229	-2.60172	7.37022	4.65511	-3.13206	3.81082	2.1852	1.50693	-2.07058	cell_351	0.878909
acosh	1.4626	2.6096	-0.96148	3.73491	1.30059	2.48037	2.80673	1.59242	-1.94709	-0.548894	cell_352	0.89774
acosh	2.15235	0.97626	-4.55595	2.14548	1.79365	0.873793	0.358052	-0.406229	-1.96677	-3.05657	cell_353	0.862706
acosh	0.336658	3.88109	0.629353	0.569544	-1.40956	-2.95593	-0.000396548	-0.865997	3.23303	-0.576721	cell_354	1.01861
acosh	1.84244	0.787167	2.00145	2.85833	1.49224	5.32635	-1.80661	0.639114	4.76326	0.901941	cell_355	0.892923
acosh	1.37702	5.09817	-1.04279	0.280371	0.657774	1.1387	-1.40728	2.427	-3.44793	0.989246	cell_356	1.12633
acosh	-1.21116	-5.89495	3.75285	6.20341	6.90243	-0.486032	0.612382	-2.50867	-4.45067	-1.17886	cell_357	0.970435
acosh	3.7698	-0.122991	1.22075	-1.17207	-0.286766	-0.65553	-0.822562	-8.08592	1.14636	0.944383	cell_358	0.859203
acosh	-1.21044	-0.967414	2.28428	3.63222	-0.268398	-1.21194	2.11159	1.01068	-0.088801	-3.05477	cell_359	1.07816
acosh	1.69742	3.79782	0.954899	4.99347	-0.906182	-2.03786	-6.14278	4.05323	0.285912	-3.39366	cell_360	0.994521
acosh	2.41293	0.527483	0.704633	-1.39509	3.79002	5.09614	-0.312335	0.603818	-5.90505	-1.80047	cell_361	0.90606
acosh	-4.57484	-1.47145	-0.98357	-4.70911	-6.00153	2.25995	-2.04098	-3.83376	0.0327259	-1.27885	cell_362	1.05276
acosh	1.11582	1.74135	0.361476	0.515739	3.31578	-0.12748	-2.17467	-5.68528	-1.94645	1.79274	cell_363	0.91657
acosh	2.75373	3.42241	2.41281	-3.36157	-2.52849	5.31659	-1.69503	0.643465	-1.53231	1.67681	cell_364	0.924015
acosh	-3.7134	-0.631451	-0.145811	2.45692	-0.255519	-5.21899	-2.71556	2.39302	-1.96853	-2.50978	cell_365	1.05101
acosh	5.43443	1.41756	2.0907	0.956503	2.40473	6.40723	2.51297	-2.76875	2.30109	3.68326	cell_366	0.85132
acosh	-1.23247	0.157396	3.4414	-3.73629	0.839941	-1.8594	2.59301	5.7251	-0.448141	-0.783377	cell_367	1.05802
acosh	-1.60912	3.37034	1.90592	-0.944359	3.8114	-5.62624	1.94564	0.0922064	-0.65785	-1.14626	cell_368	1.10794
acosh	-5.04242	0.246145	-1.50524	1.49057	0.0757811	0.34936	-2.43994	-6.94478	0.427702	-3.08683	cell_369	1.1132
acosh	-1.732	1.7056	-0.498661	2.50956	-2.84227	1.6745	-0.738685	0.416507	0.491541	-1.58503	cell_370	0.965618
acosh	10.0207	-8.84326	8.46154	0.741719	1.16612	3.36389	-8.87938	-1.0563	6.56614	2.47911	cell_371	0.395443
acosh	-1.19419	1.29377	2.7169	1.7791	0.320288	2.57586	0.142586	-1.09339	-0.0894693	-2.11045	cell_372	0.977442
acosh	9.14261	1.97114	2.75675	-1.63176	-1.67903	-4.01153	-2.37151	-0.687283	-0.431851	-3.29319	cell_373	0.772056
acosh	0.232128	2.22307	-0.540205	1.70185	-4.58665	0.366245	-2.5268	3.518	4.22343	2.46653	cell_374	1.00109
acosh	-1.45585	-7.39092	2.19307	3.47085	1.3621	0.518876	-0.318732	1.62394	5.55361	4.31911	cell_375	0.938467
acosh	0.995311	3.70793	-1.21147	1.32476	4.63463	2.15491	-2.41323	0.758463	-0.793637	0.774635	cell_376	1.04576
acosh	-3.31118	1.7104	-0.0080195	1.80027	-0.59588	-2.41216	1.03674	-1.29758	-1.15446	1.33274	cell_377	1.13553
acosh	2.16662	-9.01687	0.672456	-3.26975	0.142848	-4.73732	0.485386	0.954942	-3.23266	-2.28884	cell_378	0.734395
acosh	-1.06289	3.09362	-1.2893	0.421082	-1.19749	-1.15502	-2.36408	-2.32922	-1.52315	-0.530369	cell_379	1.03043
acosh	-1.09318	3.26943	0.348596	-2.26379	2.93785	3.63081	-1.34555	-1.61974	1.61467	1.0487	cell_380	1.12415
acosh	-2.18297	-2.70154	3.79853	-5.92956	-5.83991	-4.48832	-1.08957	-1.13062	-1.55613	1.70591	cell_381	1.0243
acosh	0.330737	5.19792	-1.77316	1.11103	3.72782	2.60485	3.21319	1.11673	-2.92464	1.66354	cell_382	1.04225
acosh	-0.938865	-0.694072	-1.34473	-2.56554	0.00808496	0.487517	-6.58736	4.65022	5.00501	0.93418	cell_383	0.943284
acosh	-1.84165	-0.703884	6.37012	2.90659	0.478201	1.12854	4.17644	2.71366	3.36595	4.46833	cell_384	0.958173
acosh	-0.493436	2.96492	0.751658	-6.64937	-2.18206	-0.448823	3.37447	-1.98784	1.40773	-3.60588	cell_385	1.01335
acosh	-3.70965	-1.6909	3.04652	-0.780983	-2.31228	0.00512829	-0.702445	3.10958	-1.93124	-1.5499	cell_386	1.11539
acosh	-0.175757	-0.614265	-2.03074	-1.20576	-2.70615	3.70102	-4.11138	0.524266	-1.62873	1.28794	cell_387	0.910877
acosh	-4.39009	-4.12677	1.06742	-4.71484	3.52058	-0.393911	2.36983	2.39276	-5.75039	-2.66938	cell_388	1.11364
acosh	0.944676	-0.791056	0.504646	0.939319	2.16147	-3.13285	-3.61232	-1.50796	-1.07999	1.8215	cell_389	1.02167
acosh	5.64786	2.75868	1.07731	-2.25051	-0.269716	4.45569	-1.31035	-4.67393	-2.4617	1.70628	cell_390	0.695858
acosh	0.472887	2.22176	1.9966	-2.67788	2.47708	0.409497	4.26301	4.02286	2.07759	-0.666864	cell_391	0.945473
acosh	2.59868	-2.22934	-5.03271	0.240791	-7.47904	0.0321888	1.5604	1.7627	0.239022	0.900382	cell_392	0.855699
acosh	-0.443566	1.42972	-0.883624	-2.55327	-2.68551	-2.26044	0.188474	0.291477	-2.29497	-1.78095	cell_393	1.06065
acosh	-2.78598	-2.47322	0.609244	2.35744	-0.681664	0.250558	-0.00978347	-1.17048	1.18387	0.986446	cell_394	1.10225
acosh	-7.64764	4.24169	-0.876308	1.35082	0.618798	1.05827	0.90321	-1.94463	0.590291	0.00354455	cell_395	2.37573
acosh	5.46613	-5.96377	1.90523	-1.49698	3.07045	-1.90625	4.20747	-0.568361	3.24945	-6.77568	cell_396	0.488283
acosh	12.1817	-0.110055	-7.90382	0.614207	-6.19158	0.535407	-1.37893	-0.846278	2.02144	6.653	cell_397	0.434856
acosh	2.66626	0.813542	0.948601	-3.03245	0.26095	2.81942	-4.86128	-0.295573	-2.9737	-1.01249	cell_398	1.03656
acosh	-1.85462	-5.3149	-2.40296	1.86919	0.581284	1.47043	1.32069	2.06167	2.68763	1.86332	cell_399	0.959925
acosh	-5.71703	-0.358672	0.430455	2.41209	-2.52284	-0.217498	1.90921	3.82053	1.93377	3.73808	cell_400	1.29844
logp_alpha	-2.75409	1.12645	-0.0472467	0.568807	-1.54631	-1.15404	1.86675	1.21374	0.534306	-2.42674	cell_1	0.969559
logp_alpha	2.32535	0.247883	1.32528	-0.653355	-0.767285	-1.32309	1.74406	0.654843	0.662697	0.330039	cell_2	1.08386
logp_alpha	2.15718	0.269112	-1.42351	-0.0231399	0.127053	-0.401789	0.280932	0.516781	-0.941346	-0.794166	cell_3	1.01291
logp_alpha	0.714627	-1.90185	0.291338	0.766207	-1.53052	0.773451	1.22316	-2.77064	-1.3299	-0.117152	cell_4	0.864458
logp_alpha	0.392571	-1.3652	-1.91772	-0.58236	0.814698	-1.72022	-0.567185	1.42409	-2.03703	-0.689902	cell_5	0.865334
logp_alpha	-1.85046	0.0428049	0.507972	1.62594	0.255829	-1.8069	1.09872	0.124188	-0.104607	-1.90307	cell_6	1.06152
logp_alpha	-4.28555	-1.23826	2.12153	0.577874	-0.0239927	1.87252	-0.820473	1.93549	3.57687	-2.9455	cell_7	0.868399
logp_alpha	-2.12037	1.40092	-2.97	1.24981	-0.660354	-1.16077	0.184754	0.569548	0.269886	-1.20659	cell_8	1.01554
logp_alpha	2.05655	-2.53457	0.261223	-0.981909	1.18516	-1.27203	0.210195	2.0484	0.24877	-0.664102	cell_9	1.15261
logp_alpha	3.62223	1.5843	0.701222	-0.625807	0.215349	-0.0104455	-0.637729	1.0872	-0.0123256	-1.06203	cell_10	1.13903
logp_alpha	-5.25292	2.67762	0.909198	-2.07887	0.469816	2.35252	0.44576	-3.41962	-1.13387	0.782425	cell_11	0.701551
logp_alpha	-0.803071	1.7286	1.29734	2.30341	0.104866	0.359086	0.915489	-0.227435	0.218416	-0.207209	cell_12	1.11495
logp_alpha	1.09182	0.776307	-0.675735	-2.66012	1.22568	0.238245	-1.21468	1.56307	-0.514124	0.193989	cell_13	0.954232
logp_alpha	2.53378	-1.40902	-0.69944	-0.0642288	1.18852	0.635695	1.21323	0.724473	1.70516	-0.350549	cell_14	1.02342
logp_alpha	3.84535	0.143155	1.21893	1.45175	0.884178	1.9065	-1.33282	2.77898	0.320392	0.180929	cell_15	0.987514
logp_alpha	-0.904111	1.48169	-0.776576	2.07377	-1.51504	0.552492	1.05488	1.7388	1.80276	1.78921	cell_16	1.03919
logp_alpha	2.3762	0.981843	0.819278	-1.3168	2.70614	-1.52869	-1.19336	0.675169	-0.098216	-2.16862	cell_17	0.946349
logp_alpha	1.0269	0.273158	-0.58464	-0.706591	-1.06804	-1.85545	-1.6636	2.52578	0.337534	-0.248244	cell_18	1.00766
logp_alpha	-2.08593	3.96279	-1.60471	3.88579	-0.332499	0.39792	1.86137	-1.52604	0.697636	0.945854	cell_19	1.01072
logp_alpha	3.76178	1.26311	0.399978	0.237972	-1.38841	0.0346487	-1.07657	0.531487	-1.50507	-1.43025	cell_20	1.0532
logp_alpha	-4.43969	1.55334	-0.895865	1.88279	-2.84282	2.05502	-0.613089	1.40456	-0.0221038	-1.24229	cell_21	1.13947
logp_alpha	0.544234	-0.166596	0.966952	-1.1854	-1.39284	-1.76652	1.13363	0.444368	0.162544	3.16518	cell_22	0.972624
logp_alpha	2.9999	1.8572	-0.230665	0.835658	1.57794	-0.496671	-1.17686	-1.50673	-0.618222	0.0146411	cell_23	1.05495
logp_alpha	-1.09142	-0.117924	0.268189	2.95458	0.582484	-0.809131	-0.771435	-0.33921	-1.35514	0.517765	cell_24	1.13947
logp_alpha	1.01326	0.300862	-0.914344	-0.623111	-0.3101	-2.75199	-2.22816	-0.529536	-1.06907	-0.236575	cell_25	0.848255
logp_alpha	1.17892	-0.517164	-0.789724	-1.6828	-1.77481	1.00211	0.172246	0.0837978	1.71262	-0.10111	cell_26	1.02167
logp_alpha	-2.40028	0.813155	-0.143214	-0.578979	-1.4589	-1.00355	-1.0666	0.7317	-2.30773	0.899284	cell_27	1.12546
logp_alpha	-1.8348	0.904133	1.1	1.0456	-0.122458	0.417645	1.21829	0.310336	-0.431336	-1.35816	cell_28	0.907812
logp_alpha	0.0680921	-5.50013	2.55986	-2.96447	0.275374	-1.76237	1.43792	5.48199	2.49225	0.338749	cell_29	0.690603
logp_alpha	-0.747647	0.261805	-0.385454	-0.633376	-0.663532	-1.07807	1.99734	-1.47773	0.2415	5.31988	cell_30	0.824607
logp_alpha	-5.28322	1.3577	2.03203	-3.53096	11.6813	5.71142	4.3839	10.3698	-8.93155	6.95141	cell_31	0.366979
logp_alpha	2.44248	-0.0584707	-1.27374	-0.507881	0.968188	0.353474	0.426264	-0.362228	-1.08035	0.848163	cell_32	1.2761
logp_alpha	-1.42954	2.1299	-0.101172	-0.133992	-0.824152	0.863408	0.27191	-0.78756	0.350476	0.238716	cell_33	2.11253
logp_alpha	1.08133	-0.823585	-0.43523	1.44249	1.73162	0.84562	-0.00523791	1.19603	-0.141175	1.3734	cell_34	1.1421
logp_alpha	5.1784	0.443122	-0.470278	-0.914775	-0.0260286	-0.11817	-3.228	-1.06859	1.73978	-0.781617	cell_35	0.9735
logp_alpha	3.01615	-5.53981	0.822525	-2.51615	-1.43306	-4.42508	4.43462	5.01017	6.20875	-5.50417	cell_36	0.471204
logp_alpha	1.89545	-0.372818	2.50302	-0.427615	-0.31713	0.149498	-0.640159	0.799788	-0.569674	0.240501	cell_37	0.936277
logp_alpha	-0.69614	2.43236	-2.79611	-2.21691	0.432951	-0.894843	1.72994	-1.50928	3.50313	1.09626	cell_38	0.901243
logp_alpha	1.51897	1.12436	-0.822631	-2.23056	1.70525	-1.26379	0.782813	-0.0532387	-0.657063	-0.32932	cell_39	1.11232
logp_alpha	-3.30383	1.26179	-1.66285	1.05615	0.43201	-3.37232	0.127871	2.91672	1.34411	-0.208831	cell_40	0.884164
logp_alpha	-2.27595	2.45044	-1.87319	2.7828	0.307885	0.962161	-0.633341	0.134526	0.752927	1.7957	cell_41	1.11451
logp_alpha	-0.828144	0.759481	-0.395126	1.04582	-1.16005	-1.44917	2.38303	-1.27389	0.269362	-0.277764	cell_42	1.10926
logp_alpha	-3.36271	-0.58725	0.438883	0.677442	1.09485	-0.949728	2.10489	2.16346	0.0658484	-1.27074	cell_43	1.08386
logp_alpha	2.48924	0.336242	0.2574	-0.0823384	0.0643752	1.92993	-1.11501	0.442072	-2.18547	-0.63288	cell_44	0.946349
logp_alpha	1.40346	-0.598976	1.62112	-0.246281	-1.86164	0.747413	-0.200125	0.598198	1.27518	1.04579	cell_45	1.08035
logp_alpha	2.60642	0.501861	1.3743	0.0511955	-0.392339	-0.869721	3.3922	-1.90123	1.79775	1.2898	cell_46	1.03393
logp_alpha	-4.02737	1.19965	-2.41319	1.30578	0.400482	0.372354	1.02048	1.10691	-1.20956	0.530805	cell_47	1.05364
logp_alpha	-6.09691	-7.29555	-2.21583	-5.59764	2.55537	-7.99222	5.56704	1.68957	-6.80107	0.601897	cell_48	0.372234
logp_alpha	-1.2929	1.69667	-1.83926	1.96822	0.0650343	1.02255	-2.33959	0.65732	-0.292548	-0.208521	cell_49	0.968683
logp_alpha	-1.6499	-0.812767	1.10192	0.67001	-1.93928	-2.84689	-2.18382	2.48462	0.34657	-0.15914	cell_50	0.939342
logp_alpha	0.575694	-2.31468	0.382422	4.80805	-10.0883	12.4667	5.16907	-0.705596	-6.73706	5.63304	cell_51	0.398071
logp_alpha	3.67245	0.509449	1.31727	0.816166	-0.928127	-0.880753	-0.650578	0.679339	0.486431	-1.6024	cell_52	1.037
logp_alpha	-3.82098	1.41158	0.106287	1.32487	-0.104383	-3.10361	1.42927	0.784706	0.0756052	-0.0271207	cell_53	1.29712
logp_alpha	-0.563519	1.04293	0.412088	-2.00674	-1.18057	2.44289	-2.11037	1.8255	0.382655	0.42177	cell_54	0.924891
logp_alpha	5.07742	-1.27871	-2.4285	-1.27718	1.59124	-1.84402	2.10009	-1.52047	-0.692217	1.2439	cell_55	1.17932
logp_alpha	-1.26954	0.87901	-0.717558	0.835499	-1.09738	-2.01606	-2.41973	-1.70354	0.907303	-0.230276	cell_56	0.962552
logp_alpha	3.16621	1.59558	-0.231045	-0.997099	0.739391	0.917163	-0.93119	0.561923	0.382962	1.97062	cell_57	1.00065
logp_alpha	-2.90624	-0.767232	-0.436565	0.866	-0.946794	0.476181	1.15998	-2.60325	0.922342	0.336844	cell_58	0.888105
logp_alpha	-3.28639	-0.090843	-1.24893	0.946657	1.05919	-1.21896	0.600856	0.854234	2.67228	-1.9533	cell_59	1.08035
logp_alpha	-1.8104	1.37765	1.7493	1.86694	-1.1041	0.313503	1.78355	1.31907	-0.970931	-0.527995	cell_60	0.868837
logp_alpha	-2.45849	0.130697	0.609588	2.58143	0.298784	1.27854	2.88415	-0.891157	0.221971	-3.45402	cell_61	0.980069
logp_alpha	-1.08197	0.225857	-0.122468	3.09104	0.0711074	-3.9075	0.654051	-2.39186	0.667311	-0.122222	cell_62	0.793514
logp_alpha	-3.66661	1.36619	0.0673016	0.575723	1.83288	-1.15991	-0.272892	0.143889	1.2288	-0.503757	cell_63	1.09174
logp_alpha	2.9474	-22.1291	-2.3718	17.6123	0.149871	-6.16121	-0.390097	2.38116	-7.2859	9.32684	cell_64	0.242171
logp_alpha	3.11608	1.89492	1.02743	-0.734189	1.21232	-2.30634	1.28912	0.0196449	-0.221363	0.80022	cell_65	1.06021
logp_alpha	1.52495	0.774609	-0.0659743	1.12866	1.39354	-2.31507	1.27304	-0.707398	-0.2106	-0.227344	cell_66	1.03262
logp_alpha	1.85234	-1.23791	1.49988	-3.46282	-1.13633	-0.581055	-0.722709	1.77736	-0.233672	1.31182	cell_67	0.893361
logp_alpha	2.14963	-2.66836	-3.63988	0.404923	-0.581687	0.713355	0.365535	1.2269	1.85194	-0.817168	cell_68	1.02299
logp_alpha	1.00816	-2.13985	1.02564	0.633154	0.92649	-1.30842	-2.46719	-2.98118	-3.7342	0.180907	cell_69	0.734833
logp_alpha	-3.70402	-4.30115	4.27334	-1.30957	-0.319958	-3.54338	-6.12908	-1.1688	3.47585	0.0276693	cell_70	0.465073
logp_alpha	4.12082	-4.3387	-5.82237	1.60876	6.28032	4.83037	3.32786	-2.25399	1.26613	-3.84555	cell_71	0.425222
logp_alpha	-1.40418	-2.57248	2.73382	1.77199	-0.856747	1.57416	0.481111	4.34479	3.1627	-2.37313	cell_72	0.626666
logp_alpha	-2.15544	2.37173	-3.45957	-0.298609	4.7338	0.247309	-0.883987	-1.17247	0.522482	-0.549815	cell_73	0.968245
logp_alpha	-2.66421	2.02916	-0.0669698	1.82272	-1.89004	-1.87607	3.14899	-0.147013	0.68507	2.22493	cell_74	0.951166
logp_alpha	-2.75342	-0.244379	-1.2248	-0.423192	-1.13878	-1.47652	-0.599099	-1.63528	-1.6222	-0.955987	cell_75	0.856137
logp_alpha	-2.04676	1.02629	-2.14122	0.889519	1.78589	-2.2553	-0.224027	-1.17414	0.174358	-1.76914	cell_76	0.930146
logp_alpha	-2.53213	1.63623	-0.291014	-0.71385	0.407337	-0.994849	-1.88338	-0.0853407	0.392554	-2.12086	cell_77	0.927518
logp_alpha	0.385528	0.53775	-1.24962	0.326387	1.4251	1.49699	-0.239388	-0.68976	0.122274	-0.679499	cell_78	1.0913
logp_alpha	-1.96778	3.1022	-0.842111	1.51998	1.06687	-1.0306	-0.456188	-0.00981836	1.06066	0.547436	cell_79	1.03787
logp_alpha	2.3283	-0.461447	0.358262	1.90755	-1.13243	-1.83842	1.17956	0.54375	-1.47509	-1.94014	cell_80	1.00372
logp_alpha	2.95718	-0.473111	-1.2506	0.49351	-2.08259	-1.41399	-1.3988	2.70975	-1.42788	-1.54229	cell_81	0.995834
logp_alpha	-0.970573	1.49313	0.651775	4.03091	1.27775	-1.51759	4.12401	-0.145243	0.366037	0.12603	cell_82	0.917446
logp_alpha	-1.68875	0.826075	1.68351	-0.238404	0.479525	-0.533919	0.556961	-0.465134	-0.496289	-0.942598	cell_83	1.1421
logp_alpha	0.184604	-1.47574	1.02984	5.62577	0.0915785	2.79585	1.19473	-0.153666	1.32865	-0.827624	cell_84	0.839058
logp_alpha	-2.33275	0.47577	-0.0735456	2.80745	0.379439	-0.258187	2.08838	-1.89695	-1.48736	0.384631	cell_85	1.05189
logp_alpha	-0.821739	0.472081	2.92014	0.501018	-3.64995	-2.96559	1.26393	1.1679	-0.973272	-0.37862	cell_86	0.947663
logp_alpha	-1.65472	1.80368	-0.571963	2.22157	0.724437	-1.35568	-0.0581841	0.119244	0.151374	-1.23939	cell_87	1.09875
logp_alpha	2.12965	2.08065	-1.04157	0.052569	-0.233457	-0.988532	0.660514	-0.517693	-1.10607	0.643524	cell_88	2.0683
logp_alpha	-5.04969	-1.16618	-3.32971	-3.89181	6.69376	-3.0077	4.34944	-0.629309	1.60534	3.97578	cell_89	0.447994
logp_alpha	2.65486	-0.702007	-0.53993	-1.64553	0.151671	0.539757	0.637621	-0.490946	0.568753	-1.23797	cell_90	1.08473
logp_alpha	1.78198	2.46615	7.9618	6.03059	-2.9667	6.36201	-2.47219	-1.95672	4.18239	4.22461	cell_91	0.440549
logp_alpha	-1.64395	2.76768	-0.248006	-1.92566	3.19004	-0.0787355	2.16928	-0.601823	5.35914	1.92493	cell_92	0.642869
logp_alpha	-7.04313	-0.0959877	-2.02754	4.89516	-0.199845	2.16241	0.86929	2.16922	-0.770263	-10.9684	cell_93	0.431791
logp_alpha	-0.776847	-1.39067	8.53547	3.41599	1.79836	-2.17807	2.68833	4.71311	0.31997	0.916984	cell_94	0.361286
logp_alpha	3.61482	0.136071	0.544229	-1.65654	1.83652	2.61031	-2.16309	1.23852	-0.462913	-1.79301	cell_95	1.02386
logp_alpha	3.44305	2.02718	-0.0278969	0.272331	-0.427256	0.400953	-0.683115	-0.167028	-3.27362	-0.0606438	cell_96	1.13422
logp_alpha	-1.06615	1.12554	-0.866912	-0.184601	-1.79766	-0.308039	-0.685812	2.5221	1.84753	2.67171	cell_97	0.836431
logp_alpha	-1.49742	-0.763174	1.14426	-0.285716	-0.121444	-1.46614	-0.870854	-3.58542	1.50682	1.06745	cell_98	0.956859
logp_alpha	2.35747	-1.50202	-0.713338	-1.05707	-0.0014662	-0.819007	-0.558687	-1.68237	-2.42474	-0.825791	cell_99	1.0532
logp_alpha	3.51375	-0.461935	1.47556	2.72442	0.180238	-0.608015	-2.31358	1.30601	0.172106	-0.451634	cell_100	0.960363
logp_alpha	-0.486391	-3.87913	-2.84234	-9.02534	6.73099	-0.727197	-11.9408	4.6522	0.676821	2.91603	cell_101	0.414712
logp_alpha	-1.11994	-0.500194	-1.17701	1.8154	1.73835	0.852575	-0.762431	-0.562862	-2.02554	1.40488	cell_102	1.0624
logp_alpha	0.00879199	1.73229	-1.89783	-0.802526	0.367721	-1.14345	-0.945187	0.344852	0.0314896	0.0110986	cell_103	1.20122
logp_alpha	-2.89942	1.59814	-0.436164	0.687873	0.675025	-0.622139	-1.06857	1.10055	2.72283	1.89474	cell_104	1.12546
logp_alpha	4.36489	3.09301	-1.68931	-1.30473	0.0300146	-1.18378	-0.543674	-0.394853	-0.428005	1.50748	cell_105	1.19509
logp_alpha	-1.19358	1.48618	-1.65052	-0.364422	-0.0724446	-0.223554	-1.55787	-0.602536	-0.334728	-1.00513	cell_106	1.09699
logp_alpha	-1.3339	1.00825	-3.14407	0.562934	-2.54896	-0.491697	-0.907382	-2.9993	-0.941403	-1.29564	cell_107	1.0116
logp_alpha	1.16517	1.32727	-1.53849	0.127684	-0.283239	-0.106055	0.0621105	-1.25715	-0.44716	-0.857138	cell_108	1.13641
logp_alpha	-1.32641	-1.25645	-1.05197	-0.480503	-1.09234	1.97557	-0.586912	0.176439	-0.0289051	-1.92054	cell_109	1.03787
logp_alpha	-1.13241	-0.251035	-2.19158	0.44809	0.164551	1.40251	-0.182062	-2.49685	1.30785	-1.64608	cell_110	0.648124
logp_alpha	-5.91093	3.48815	7.603	0.503061	2.19587	5.38455	-0.356641	-1.90074	-3.60752	2.79589	cell_111	0.404202
logp_alpha	-2.23728	0.519958	-1.23679	1.29659	-0.895047	-1.36707	-0.0447917	1.60138	0.664478	1.70715	cell_112	1.02824
logp_alpha	3.19683	0.765192	-0.772681	-1.17017	0.636779	-0.0563969	-0.369018	1.01939	0.445359	-3.87637	cell_113	1.09305
logp_alpha	1.16495	-0.283255	-0.677889	-1.05923	0.616867	-0.218371	0.534469	-0.715913	1.71033	1.73358	cell_114	1.12633
logp_alpha	2.361	0.0694207	0.0391292	-1.17473	1.14279	2.56111	-0.584758	-0.815429	-0.680431	3.17736	cell_115	1.13685
logp_alpha	-5.071	-1.47515	-1.38133	3.11379	0.504674	3.20345	3.81728	-1.21997	-4.96681	-0.850949	cell_116	0.481276
logp_alpha	-4.3149	-0.624889	-0.293845	1.80563	1.68832	1.48884	-1.85638	1.18904	1.95571	0.281099	cell_117	0.884602
logp_alpha	3.07338	1.60446	0.0882107	0.814403	-0.0173172	-0.141851	0.18493	-0.30511	0.103283	-0.155444	cell_118	2.06436
logp_alpha	-2.11557	0.227867	-0.541573	0.369552	-0.832856	-0.311852	3.63613	-0.166212	2.03038	-0.865373	cell_119	1.00372
logp_alpha	3.20861	2.71053	-1.96323	0.256748	0.395845	0.671583	-0.191514	-1.65051	-0.335401	-0.707696	cell_120	1.00985
logp_alpha	-1.07896	1.85323	0.672616	0.637052	-1.52992	0.0365285	1.43677	-0.169305	-0.595295	-1.7469	cell_121	0.811469
logp_alpha	3.41791	2.89176	0.293191	0.54876	0.289014	2.67895	1.71778	-1.17407	-2.15454	-0.752822	cell_122	1.06108
logp_alpha	0.48078	1.68166	-0.0226253	1.47663	-0.34441	-0.564713	0.199736	-1.31912	0.233653	1.6715	cell_123	1.07291
logp_alpha	-3.51686	2.32196	0.365261	1.65414	0.85336	-0.594699	0.858429	-0.191266	0.33864	2.81742	cell_124	0.9735
logp_alpha	1.74305	1.76288	1.18921	-0.313433	0.487575	0.098017	-0.498706	0.370386	0.209849	1.3016	cell_125	0.878033
logp_alpha	-4.55424	-2.50868	-0.558136	-4.14423	0.885582	3.84682	-0.221663	5.04933	0.303354	-3.18353	cell_126	0.651628
logp_alpha	3.52572	-5.53927	0.0826499	-1.04213	-1.60579	-0.355899	-1.45869	2.40438	-2.03574	0.259684	cell_127	0.759794
logp_alpha	-3.93696	1.3455	-1.37481	0.243109	-0.161691	-1.71983	-1.29247	0.938548	-0.570055	1.99192	cell_128	0.978755
logp_alpha	3.16766	-1.40069	-0.688598	-0.00424296	-2.259	-0.0917563	-3.71611	-0.401222	-3.66667	1.9977	cell_129	0.751474
logp_alpha	0.280913	0.134357	-2.45731	0.360801	-0.890656	0.771954	-1.42259	2.02178	1.99261	3.87854	cell_130	0.89774
logp_alpha	0.53443	1.11611	-1.35164	-0.267782	-0.534886	1.68074	0.932453	-0.851796	-1.936	1.04583	cell_131	0.927956
logp_alpha	-3.30516	-0.154867	0.626329	-0.289416	1.8258	1.59199	-2.1241	0.815941	1.17643	-0.829581	cell_132	1.01248
logp_alpha	-1.99267	2.92487	-0.135816	1.04348	1.97228	-0.981075	1.51661	0.945351	0.641519	1.66558	cell_133	1.00328
logp_alpha	-0.645962	0.00215692	-1.00869	-1.43505	-0.188875	-0.32828	1.49226	-0.101174	0.455515	-0.831917	cell_134	1.08342
logp_alpha	4.24659	0.111523	-0.621966	-1.43629	-2.01967	-0.022557	1.04986	-0.061622	-0.0407018	-0.58276	cell_135	1.08429
logp_alpha	1.61777	-2.05038	-2.09436	-2.22657	0.95289	2.92643	-1.46823	1.48567	0.999483	-0.834746	cell_136	1.05714
logp_alpha	-0.481173	-12.3496	-17.5904	-1.15723	8.11541	3.88771	-0.410317	-7.96377	6.31362	-1.37311	cell_137	0.291656
logp_alpha	2.45609	0.590906	-2.18013	-0.870422	-0.150845	-0.509629	0.663744	-1.27162	1.8236	-1.68611	cell_138	1.12502
logp_alpha	3.75638	1.04546	-0.953476	-0.138588	-1.78681	-1.72712	1.13101	0.306126	-0.590796	1.1229	cell_139	1.24895
logp_alpha	0.523775	1.71638	0.544015	-1.08762	1.28707	-1.91708	-0.365258	0.486014	-0.078158	1.5515	cell_140	1.04357
logp_alpha	2.2149	-1.04062	-0.688612	-0.877457	0.0424852	0.2071	1.64945	-1.41837	-0.57795	0.445379	cell_141	1.1456
logp_alpha	3.22386	1.33462	-0.163634	0.0399311	-1.505	-0.0415329	0.68998	-1.00712	0.0467927	2.29817	cell_142	1.21042
logp_alpha	-3.49511	2.17804	-0.391304	-1.19948	-0.380808	-1.24027	0.62909	-0.174021	-0.425801	0.0234712	cell_143	0.959487
logp_alpha	-2.99159	-4.64458	1.32969	7.20641	2.29807	10.9032	0.651475	0.519197	0.740146	0.00890565	cell_144	0.390626
logp_alpha	-1.54565	1.18769	-1.38505	-0.118762	-1.6187	-0.427302	2.35152	-2.29273	-0.0696782	-0.537409	cell_145	1.13334
logp_alpha	-3.67744	-1.75557	1.59126	2.11429	-0.550434	-1.52741	-2.01341	-0.357643	1.62634	-0.126623	cell_146	0.884164
logp_alpha	-1.50951	0.0758474	2.22783	-0.77824	-0.261395	0.902141	2.49684	-4.02423	-3.74565	-1.32223	cell_147	1.02518
logp_alpha	-4.83991	-0.451711	1.12306	-1.01738	1.59048	0.696854	0.647323	0.846614	0.455418	-1.07529	cell_148	1.48368
logp_alpha	-1.67528	1.79196	-0.321158	1.75896	0.207513	-1.70575	0.828438	1.10195	-0.469581	0.878977	cell_149	1.10181
logp_alpha	-0.0480822	-3.57461	2.78778	2.30062	1.61574	1.79772	-0.516244	-2.66654	2.09005	-1.15614	cell_150	0.426098
logp_alpha	1.16341	1.60729	-1.46416	-0.0772914	-0.544318	0.0601408	-1.11247	-1.20843	0.0170127	0.202465	cell_151	2.18348
logp_alpha	-0.745727	1.55077	-1.15199	-1.52274	0.480753	-1.6227	1.23902	-0.716315	-0.986124	1.65631	cell_152	1.02255
logp_alpha	1.07999	-0.519244	-0.168743	-0.0884318	1.45415	-0.770112	-2.15992	-1.06354	0.546602	-1.69218	cell_153	1.10444
logp_alpha	4.41194	0.647791	0.439956	1.63456	-0.695295	1.73527	0.705209	-0.421434	-1.24573	0.734166	cell_154	1.04225
logp_alpha	-1.59015	-1.80078	-1.52413	0.112839	-2.28379	0.516588	1.54201	2.74915	1.80421	-0.749809	cell_155	0.917446
logp_alpha	0.536916	0.688372	-0.894705	2.53509	-0.251686	2.45988	0.268157	1.69878	2.42107	-0.0229954	cell_156	0.812345
logp_alpha	5.30917	0.980629	1.09509	-0.552141	-1.06516	0.300256	3.60417	2.68739	0.802891	-1.45446	cell_157	0.91876
logp_alpha	-1.51496	-0.976794	1.58855	0.286904	2.85764	-0.235978	1.0319	2.41347	3.19126	-0.131481	cell_158	1.00415
logp_alpha	-6.56015	-4.14796	-4.72783	-13.7678	-10.1576	5.24138	8.04446	-0.696625	3.94947	15.3956	cell_159	0.304794
logp_alpha	0.737588	-1.98916	-0.97498	-2.48447	-0.152687	-1.16159	1.44335	2.02984	0.954036	-0.529841	cell_160	0.935401
logp_alpha	2.17549	-0.436933	-1.393	-1.83531	-0.188797	2.93878	-0.673509	0.170494	-0.458178	-0.553636	cell_161	0.946349
logp_alpha	-3.28891	-0.371614	0.472132	1.28213	-0.996348	-2.21464	-0.444203	1.41686	-1.31119	0.304519	cell_162	0.955108
logp_alpha	2.81567	1.21768	0.712601	1.30481	-1.28967	-1.81284	-1.17153	-0.708018	-1.83487	1.62428	cell_163	1.08867
logp_alpha	0.24301	-0.467766	0.125318	-0.967617	0.374566	-0.478972	-0.246486	-3.18352	-3.10336	2.55647	cell_164	0.781253
logp_alpha	-1.046	-2.04875	-0.17807	0.789451	-0.156883	2.0269	1.21047	0.247267	-0.406486	-3.96969	cell_165	0.906498
logp_alpha	-0.0767129	-0.0673958	-1.95033	-1.14604	0.795428	0.477754	2.88647	0.741161	0.257326	-0.433702	cell_166	1.02736
logp_alpha	-2.98646	1.15599	-0.586106	1.2909	-2.07841	-0.92517	-1.72164	0.60599	2.4021	2.13707	cell_167	0.942408
logp_alpha	2.22065	-0.118593	1.18094	0.18512	0.616259	0.342175	-0.979544	-0.142742	-1.07725	-0.333219	cell_168	1.44295
logp_alpha	-4.11127	2.56567	-0.835422	0.171688	1.38195	-0.348185	-2.05203	0.586332	1.0793	1.41954	cell_169	0.800521
logp_alpha	1.02321	-0.0877045	-2.33241	-1.51637	-0.121382	-1.778	1.48811	2.02554	-0.0728094	1.1372	cell_170	1.0081
logp_alpha	-2.39751	1.6409	-0.857936	0.159513	1.7261	-0.388616	-0.830171	-0.731377	0.20462	-0.970333	cell_171	1.08824
logp_alpha	-4.65708	-1.346	2.61261	-3.10462	-0.38206	2.17512	-0.71148	0.165749	1.54752	-0.586339	cell_172	0.70374
logp_alpha	1.93306	0.922591	0.928814	-0.348135	-0.117675	1.13278	-0.225873	0.223213	-1.38088	-0.336119	cell_173	1.17407
logp_alpha	1.60007	-0.548505	0.306852	0.981189	-0.596039	-0.319187	-0.840163	1.15734	-0.821927	0.432683	cell_174	1.03656
logp_alpha	0.724229	-1.29237	-2.32824	-0.533722	-3.0922	-0.235465	-0.489138	2.09288	0.259709	-0.585174	cell_175	0.976128
logp_alpha	3.58257	-0.490602	-2.46811	-1.66859	-1.90198	1.94662	0.368976	0.309115	1.04825	0.936669	cell_176	0.934087
logp_alpha	2.14631	-0.503942	-0.642451	-1.02509	-0.86582	1.52155	-2.06598	1.00548	-1.88148	-0.175107	cell_177	1.09043
logp_alpha	-3.01419	-0.690425	-0.627362	1.1459	-0.883252	-0.0793848	-1.10281	1.45438	0.629635	1.33903	cell_178	0.977004
logp_alpha	2.30764	-0.577753	-1.99183	-0.354083	0.240446	1.10052	0.534955	-0.00348301	-0.0172157	-0.441947	cell_179	1.00503
logp_alpha	0.914927	0.492672	-1.67634	-1.02533	-2.96919	-0.175853	-0.533264	0.924409	-0.909823	0.615177	cell_180	0.935839
logp_alpha	1.08668	-1.28793	-0.878782	1.10001	0.229681	-0.890363	-1.49965	-0.858845	-1.27075	-0.324067	cell_181	1.00722
logp_alpha	-3.34313	0.367996	1.09825	-3.16592	-0.553264	-2.48266	-2.19844	-3.24291	0.0179854	3.35586	cell_182	0.873216
logp_alpha	3.01029	0.745089	-0.999402	0.523109	0.338028	-0.288087	-0.391385	-1.42414	-1.48587	0.648113	cell_183	2.02889
logp_alpha	1.63638	-0.467136	1.64239	2.0224	-0.00799938	2.15514	-0.798218	1.57651	-2.28794	-1.85722	cell_184	1.09568
logp_alpha	3.57618	0.943147	-0.425949	-0.0873906	1.99761	1.09785	-1.86577	-1.88798	-2.09409	-0.359601	cell_185	1.0913
logp_alpha	2.02078	1.30827	2.43564	0.457863	1.83137	0.393196	4.29504	-0.814963	0.252649	1.41545	cell_186	0.998024
logp_alpha	-1.38716	2.91951	1.06685	-0.622306	-0.820363	0.620814	0.161117	0.0724331	0.483826	-0.158768	cell_187	0.94197
logp_alpha	0.9166	-2.42118	1.30804	0.531875	-0.24703	1.34929	0.289388	2.16725	0.164708	-1.00249	cell_188	0.978755
logp_alpha	-1.45988	-2.83255	0.154638	-2.19286	-1.07476	-4.19226	0.277779	1.03355	0.358592	-0.338761	cell_189	1.02342
logp_alpha	0.604888	-4.44605	1.49925	-0.369679	1.79634	2.13546	-2.18049	3.10025	-2.63467	-1.56875	cell_190	0.687537
logp_alpha	2.95447	0.744065	2.41445	0.0341854	2.09953	-3.52805	1.61774	1.45443	2.98849	2.74726	cell_191	0.820228
logp_alpha	-5.74722	-3.07608	0.86574	-2.1199	1.74828	0.703686	-0.759927	0.0133172	1.82849	-0.332961	cell_192	1.31201
logp_alpha	2.17549	-0.0441199	1.62073	0.306465	-3.04424	-1.43911	-2.26559	1.08468	1.54301	1.05242	cell_193	0.879785
logp_alpha	1.63904	-0.241491	-1.31934	0.549614	0.528676	0.263227	1.79277	1.78606	-0.196424	1.18665	cell_194	1.48762
logp_alpha	-1.82829	0.144435	0.70499	-0.523224	1.06393	-1.52946	-1.93588	-1.12431	3.73162	1.55726	cell_195	0.584626
logp_alpha	2.80371	1.79065	-0.624118	-2.05063	1.59558	-0.473904	2.23507	1.35547	1.81146	-2.16944	cell_196	1.15787
logp_alpha	-3.23527	0.803037	-0.379515	-1.9816	1.27549	0.946016	0.504374	1.26491	-1.36443	2.57297	cell_197	1.04838
logp_alpha	4.01078	-2.53726	-1.20787	-0.404192	-0.382303	-1.32743	-0.88672	-0.767996	-0.562373	-1.49818	cell_198	0.927081
logp_alpha	-4.54986	-7.83315	13.2235	-6.96194	9.25956	-3.01284	7.04428	-11.3169	-4.79297	-4.04132	cell_199	0.271074
logp_alpha	-2.37267	0.128014	-2.72605	-1.07956	2.16384	0.25497	-0.394783	0.152748	-0.74753	0.310918	cell_200	0.955545
logp_alpha	4.00262	-1.18769	0.428314	-0.459141	-0.346279	1.87623	1.38169	0.08288	2.82353	-0.245736	cell_201	1.07948
logp_alpha	4.92632	-2.23508	1.95931	-2.48092	0.503322	-2.52591	3.08308	3.10168	0.833692	-0.773837	cell_202	0.879347
logp_alpha	-2.28837	2.05046	-0.0726311	0.493414	0.739303	-0.177564	-2.59801	-0.852687	-1.68141	-0.326898	cell_203	1.05671
logp_alpha	3.85585	3.31065	0.282248	-0.539374	1.33456	1.95047	-0.611767	1.1618	-0.606442	-2.57534	cell_204	1.06853
logp_alpha	-4.03354	-2.11003	0.71601	1.18889	-8.58198	-5.12588	1.51718	-4.53041	1.38525	-1.02927	cell_205	0.471204
logp_alpha	-1.27107	2.60146	-1.14136	0.94044	1.49244	-2.43852	0.0794638	-1.13594	-0.138786	0.779964	cell_206	1.05189
logp_alpha	5.03395	-3.23942	1.98379	0.321267	0.50967	-0.411897	-1.31755	-3.39615	-0.754891	1.15121	cell_207	0.764174
logp_alpha	-5.52296	-1.2123	3.94899	-2.4879	0.788819	0.924751	-2.6527	-2.17665	0.149841	0.334489	cell_208	0.524192
logp_alpha	1.50927	0.0490753	0.739602	-2.00237	1.77832	-1.43753	-0.570868	-1.00066	-1.62733	-0.293063	cell_209	1.15874
logp_alpha	1.92861	-0.710227	-0.767582	-1.89802	1.72382	1.99636	-1.68059	0.720281	-2.52609	1.33323	cell_210	1.03569
logp_alpha	1.88387	0.895312	-0.420474	0.446599	1.17696	-1.78356	0.707273	0.756307	0.564604	1.13772	cell_211	1.11626
logp_alpha	-3.46058	0.415046	0.688679	0.737012	1.71387	-0.950762	0.734076	0.23334	-2.2837	-0.0580462	cell_212	1.17494
logp_alpha	-0.281586	1.85211	-1.40036	0.740078	-0.00639047	-1.12741	-0.728754	0.615301	0.446725	0.350435	cell_213	2.17034
logp_alpha	3.57946	0.530782	-0.838246	0.749937	0.842728	-0.529834	0.763206	-1.19218	-0.464657	0.131135	cell_214	1.04707
logp_alpha	-6.01698	-1.87492	0.60915	-8.16481	-11.5852	-4.1241	-6.69666	1.47001	-12.6332	-8.78181	cell_215	0.42566
logp_alpha	3.15304	0.170728	0.0646459	-1.54092	0.248756	4.19583	-0.53131	-1.69022	-0.707752	1.70697	cell_216	1.08079
logp_alpha	1.43401	1.73231	-0.301608	-1.20403	-0.541579	0.064701	-0.89931	0.349256	0.252601	-0.881384	cell_217	1.1075
logp_alpha	-2.22324	0.090995	0.607676	1.56376	2.17627	-1.37796	-1.79052	0.859694	-0.198341	0.321772	cell_218	0.906936
logp_alpha	-2.38789	-0.376533	0.025412	-1.44049	-1.13576	-1.38328	2.64423	-2.6211	-0.798893	-1.84261	cell_219	0.747095
logp_alpha	2.83391	0.153396	2.5283	-0.625106	0.588399	0.173823	-0.128753	2.63592	2.38409	-0.0699285	cell_220	1.04838
logp_alpha	1.13437	0.97569	-0.249531	-1.61628	1.04646	0.761476	0.711034	-4.78908	-1.44293	0.334854	cell_221	0.921825
logp_alpha	2.90517	-0.697696	0.429399	0.0924165	-3.64551	2.66466	2.58435	0.0565914	1.19206	-0.15658	cell_222	1.03087
logp_alpha	0.851809	-1.6813	-0.758278	-1.44412	0.0269119	0.314014	-0.735	-1.87352	-1.28082	-1.23229	cell_223	1.10181
logp_alpha	2.90576	-0.0597083	-0.758602	-0.792478	1.44628	0.663918	-1.25132	-0.373367	-0.406275	-1.27997	cell_224	1.2691
logp_alpha	-3.25647	0.361384	0.475612	-1.67947	-2.17979	0.947057	-1.05088	-0.930305	1.65586	0.477467	cell_225	0.9862
logp_alpha	-1.93479	1.6385	-0.452501	0.966118	0.911188	1.19035	-1.26068	-0.654313	1.98329	-0.0400675	cell_226	1.11933
logp_alpha	3.79127	1.43414	2.19404	-0.0275773	-0.491042	0.718247	-0.902774	-1.51438	-0.363494	3.57997	cell_227	0.989703
logp_alpha	0.927262	1.24001	-0.51066	0.646439	-0.380441	-1.21411	-1.77958	-1.30704	-0.510253	-1.72141	cell_228	1.04225
logp_alpha	-2.38266	0.412782	-0.750452	-0.638595	0.0924472	1.23739	1.24912	2.0174	-0.294697	1.83193	cell_229	0.95248
logp_alpha	-0.360633	0.224388	-1.86092	1.28327	0.383428	-1.65303	-1.28741	3.2234	0.698538	0.355581	cell_230	1.01642
logp_alpha	3.13138	0.187428	0.884299	-0.937456	0.240583	1.80532	0.437194	0.458798	0.469361	-1.57529	cell_231	1.25421
logp_alpha	3.16545	-0.533537	-0.448641	0.495995	-1.09364	-1.56826	2.33722	0.405599	0.858198	0.18805	cell_232	1.06327
logp_alpha	1.06377	0.606719	-0.988368	-1.83775	3.47213	2.31755	-0.343246	2.22797	-1.13881	-0.557136	cell_233	0.913067
logp_alpha	1.75525	-0.169746	1.68421	0.696717	2.08834	-0.758621	-0.183133	0.46489	0.232666	-0.813885	cell_234	1.01948
logp_alpha	-0.151972	-3.29265	10.9854	-3.49911	-1.30302	4.17782	3.63498	4.06175	2.88381	-6.62907	cell_235	0.377489
logp_alpha	3.35906	0.926696	-0.261504	0.912076	-0.454248	0.120066	0.150792	0.225207	-1.47428	0.0683344	cell_236	2.22858
logp_alpha	-2.48426	-0.480574	-2.56031	2.57287	-0.365469	-0.463336	-0.556622	-0.111703	0.0779873	-0.475541	cell_237	1.06984
logp_alpha	2.67533	-1.13999	-0.510143	-0.0731778	-1.29447	-0.194498	2.23886	0.175419	0.19126	-1.23406	cell_238	1.41186
logp_alpha	-1.49349	2.68056	0.72695	-2.75397	0.164402	-1.04041	-1.09469	-0.23986	0.807548	2.29016	cell_239	1.0497
logp_alpha	-1.88724	0.642599	1.64096	2.34521	-0.296294	0.776314	0.211899	-2.15114	0.598437	-3.17598	cell_240	1.03481
logp_alpha	-2.48564	2.47324	-1.96463	1.74962	-0.173014	-1.73275	-0.118932	0.506089	-1.06023	-0.0515126	cell_241	1.14779
logp_alpha	-2.27739	-0.0073218	-1.21705	-0.372593	-1.35644	-1.49923	1.55089	-0.286128	1.67683	1.09543	cell_242	1.04488
logp_alpha	-1.94849	-1.90443	1.04968	1.60538	1.69381	-0.0351218	1.25718	-0.48464	0.739505	0.0148431	cell_243	0.891171
logp_alpha	-0.216198	-1.54011	0.397019	-0.114679	2.1076	-1.29455	0.201562	-0.78356	0.64516	-0.0291719	cell_244	1.10838
logp_alpha	-2.67334	1.29898	-0.0290072	-0.232076	0.75261	1.17421	0.608635	0.866774	-1.05481	0.413268	cell_245	1.09043
logp_alpha	-0.249913	-0.414287	4.70972	-4.05177	0.243212	1.66813	4.20278	-0.517758	-1.48027	5.15202	cell_246	0.480838
logp_alpha	-2.04276	2.34748	1.12447	0.168544	-0.416639	0.31261	-0.891537	-0.308449	2.89537	0.224544	cell_247	1.20297
logp_alpha	0.82158	0.549557	-0.962993	1.09748	0.283802	-0.102358	1.01323	-0.0845367	-0.300279	0.100046	cell_248	1.92729
logp_alpha	1.89535	3.07653	-1.24481	-1.42435	3.14322	-0.455472	-0.653831	0.271108	-2.65894	-1.40181	cell_249	1.10313
logp_alpha	-5.17527	-2.49224	-2.07046	0.431116	1.21637	-0.518969	-4.80522	-4.77992	-1.48182	2.12098	cell_250	0.485217
logp_alpha	3.3802	-2.04481	0.755723	-0.302793	-0.538046	-1.10313	0.29401	-0.873749	-2.8075	-0.132395	cell_251	1.07159
logp_alpha	-3.48416	2.61215	-0.31345	0.400892	-0.33408	1.83383	0.653215	1.09817	-0.286773	0.23486	cell_252	0.988828
logp_alpha	4.30888	-0.209921	-1.47606	-0.775231	-0.304304	0.451738	-0.175836	1.09354	-1.96789	0.855822	cell_253	1.12896
logp_alpha	2.69112	0.0258348	0.0316758	0.599044	0.364039	0.272415	-1.16582	0.746905	0.106812	-0.717516	cell_254	1.90321
logp_alpha	3.64316	0.581217	-0.960906	0.663568	-0.599408	0.600693	2.22566	0.521471	-0.0553164	2.64905	cell_255	1.13947
logp_alpha	-1.80066	0.651441	1.22924	-1.51875	0.983447	-0.0607596	3.63397	0.0870421	-3.14232	-0.478815	cell_256	0.643307
logp_alpha	-0.239815	-4.14324	-1.12722	0.341764	-5.80255	6.31495	1.22438	-6.0511	1.36366	-5.82049	cell_257	0.399385
logp_alpha	4.62979	1.89629	3.85567	-1.6656	1.76641	-0.429184	1.7735	-0.296515	0.662902	0.0506511	cell_258	1.0208
logp_alpha	-2.63006	1.73769	-0.947164	0.380928	-0.603959	0.297488	-1.13862	0.512973	-2.5896	0.234473	cell_259	1.15918
logp_alpha	0.938166	2.54096	-2.08752	0.573453	0.186185	-1.94843	-0.71368	0.028072	-0.445579	0.743077	cell_260	2.76854
logp_alpha	-1.67536	-1.28518	-0.167623	0.0415232	-1.86321	-1.74712	0.8949	-2.84257	0.961441	-1.53472	cell_261	1.00547
logp_alpha	3.40887	0.877924	1.07293	3.16599	-0.185676	1.17856	1.27856	-0.305369	0.631053	-0.0773886	cell_262	1.08824
logp_alpha	3.54653	-0.00531736	-0.494014	-0.955219	-0.0193522	2.17185	-0.589379	2.99755	-2.20223	1.58763	cell_263	1.03262
logp_alpha	-2.78647	-2.64871	0.911242	-0.172426	-4.19583	2.28164	4.13837	0.688437	1.31968	-3.38679	cell_264	0.551344
logp_alpha	-3.23006	2.41863	1.02463	3.33559	1.14318	0.733034	1.03401	-1.55655	-0.523472	1.70538	cell_265	0.900367
logp_alpha	2.94151	-0.50678	1.33333	-1.75549	1.73768	1.89471	-0.143944	-0.621508	-0.728987	0.67472	cell_266	1.08692
logp_alpha	4.42975	-0.337172	0.0421048	3.17605	-1.27923	0.646789	1.56869	1.38742	-0.0312077	0.196422	cell_267	1.00591
logp_alpha	-4.48917	-0.03049	-1.64544	-0.0302212	-1.61086	-1.3777	-1.08311	-0.91895	-1.78434	0.579442	cell_268	1.04444
logp_alpha	-4.5688	-2.12536	-0.772757	0.20813	-0.0920816	0.711597	-0.574675	1.32751	1.49997	-0.883567	cell_269	1.14779
logp_alpha	5.26815	0.421727	0.133494	-1.11434	-2.59447	1.48756	-0.638995	-1.41226	-3.75539	-0.328895	cell_270	1.04488
logp_alpha	0.156636	0.334108	-0.558267	-1.2052	1.47235	-1.31316	-0.44689	-1.89599	0.00562135	-0.484351	cell_271	0.998462
logp_alpha	2.26614	-0.341704	-1.73224	-0.151571	0.896439	-0.399245	-0.559961	-1.81185	0.00298016	0.665302	cell_272	1.15611
logp_alpha	-4.82527	0.737013	1.06536	-1.47159	-1.33385	-0.613597	-0.66641	0.644475	-1.88359	-0.992201	cell_273	0.68491
logp_alpha	-2.02914	1.25613	-1.97433	-0.642836	1.50097	1.42335	1.02595	2.29387	1.77693	-0.312918	cell_274	1.00021
logp_alpha	-0.858671	0.416995	-0.904021	0.526234	0.0873606	-0.284078	0.0196238	0.0536813	-0.768417	-0.311527	cell_275	1.81081
logp_alpha	-2.4763	-0.625904	1.86038	1.08151	-4.63331	1.75851	-1.77897	-1.36369	-2.61053	-0.314991	cell_276	0.803587
logp_alpha	0.195568	-0.378184	0.481621	-0.39638	1.42067	2.01849	-0.938144	-0.826338	0.372829	0.537003	cell_277	0.821541
logp_alpha	-0.505469	-0.832221	-2.32452	-3.00421	1.47265	-0.825176	2.03582	-0.924944	-0.992118	-1.18823	cell_278	0.820228
logp_alpha	-1.08933	0.0654067	-0.831938	1.04277	-0.00438574	0.0980539	-2.11581	2.07205	1.00982	-1.49694	cell_279	0.986638
logp_alpha	-2.56613	0.505118	-0.292735	0.329532	0.402157	-3.34407	1.13669	2.78091	-1.47665	0.737382	cell_280	0.800521
logp_alpha	2.26939	0.167231	-1.24313	-0.830658	-0.722625	-2.11763	-0.825726	1.94849	1.56839	-0.579826	cell_281	1.02955
logp_alpha	0.234897	0.240286	1.31679	-2.20957	0.0205977	-1.2987	-1.22019	-1.16188	0.929909	1.1352	cell_282	1.0497
logp_alpha	-2.57443	-0.45636	-2.72402	1.8453	-2.56132	-1.15729	1.19529	-1.95071	-4.11844	-0.741396	cell_283	0.858327
logp_alpha	5.74904	0.750965	0.0761692	0.685009	0.160896	0.592163	0.518521	-1.29701	-0.408503	-0.266103	cell_284	2.17384
logp_alpha	-2.89561	-0.343095	0.39101	-1.99223	0.138704	-0.494529	-0.457035	-0.852323	-2.79895	-0.0958086	cell_285	0.878033
logp_alpha	-2.30585	0.632783	-2.40909	1.61044	1.49991	-1.47482	2.10292	-1.78332	0.859887	0.813214	cell_286	1.23187
logp_alpha	3.95659	1.15892	-0.19639	-0.462373	-0.533349	0.0252899	0.0481808	-0.745782	-0.401441	-0.222268	cell_287	1.89883
logp_alpha	2.85303	-1.03749	5.13871	-1.40631	-3.09204	-1.95428	-5.71191	-3.08668	-1.35502	3.9672	cell_288	0.529885
logp_alpha	-1.32624	1.80054	-1.55705	1.02499	0.548997	-0.0294227	-0.719797	0.576174	3.21075	0.544169	cell_289	1.00153
logp_alpha	-1.38076	1.15367	-0.65199	3.63183	0.767385	-0.00683464	2.43815	-1.11312	1.89359	-1.8702	cell_290	0.923577
logp_alpha	2.9869	0.092596	-0.430538	-0.0599591	1.03663	-1.35644	0.363532	1.48817	1.22132	2.43916	cell_291	1.22837
logp_alpha	-1.68174	-0.0526553	1.23567	-0.108197	-2.83719	-2.59538	-3.73656	0.53059	-0.195134	1.19373	cell_292	1.04006
logp_alpha	-0.030276	1.87572	1.26105	0.107437	-0.353036	1.57214	-0.95121	-1.95902	-1.51483	1.25437	cell_293	0.871464
logp_alpha	-1.90521	0.189801	0.241726	1.09155	-0.353007	-1.22833	-2.82114	-0.976619	-0.468501	0.528267	cell_294	1.19421
logp_alpha	-2.72818	2.14425	-0.821265	2.8839	2.14427	-2.51743	-0.16039	-0.349199	0.0986112	-0.398006	cell_295	1.01861
logp_alpha	2.50522	-2.70808	3.26885	-0.776296	2.15049	0.146208	-0.0589436	3.47589	-0.106436	1.22061	cell_296	0.736147
logp_alpha	2.39218	-0.0151158	0.564719	-1.40955	1.7435	-0.400892	-0.918638	-1.67126	-2.93411	0.0475493	cell_297	0.949852
logp_alpha	-5.83033	-4.70004	0.434858	-1.56813	-3.63184	7.0926	-1.0445	3.49686	2.21574	0.287752	cell_298	0.362599
logp_alpha	2.59861	-0.631632	-0.548855	-1.59812	1.7024	0.74771	-2.29512	-2.69854	0.48706	-1.18365	cell_299	1.00941
logp_alpha	0.569752	-0.321352	-0.0353404	-0.193637	-0.34999	0.985226	0.0130557	1.01706	0.630407	1.1846	cell_300	2.14757
logp_alpha	0.662531	2.44438	-1.95316	-0.00274274	-0.664464	-1.18082	1.37808	0.811468	0.69387	1.32376	cell_301	1.06415
logp_alpha	1.90622	0.589281	0.6388	1.00422	-2.01536	1.36571	-0.992072	-0.0114001	1.60359	-2.2302	cell_302	0.955545
logp_alpha	-2.13786	-0.0602634	-1.96498	-0.904325	-0.525843	-1.21062	0.287556	-1.05509	3.51829	2.68558	cell_303	1.00897
logp_alpha	5.0285	1.91512	-1.20976	0.000582874	-0.47338	1.0024	-1.55759	0.636888	0.067277	0.61185	cell_304	1.14517
logp_alpha	-2.5236	1.01301	-0.168431	-0.35633	1.62856	1.34683	1.29029	-0.483024	1.00263	-1.5792	cell_305	0.905622
logp_alpha	-2.86963	-1.10299	1.16491	-0.494412	-3.06627	-1.13675	1.0371	-2.47934	-0.834019	-1.52353	cell_306	0.706806
logp_alpha	1.16379	1.40277	3.34617	-1.53206	-1.57556	0.388225	-1.80525	-0.437204	-0.771314	2.18604	cell_307	0.987952
logp_alpha	-2.16392	0.653078	0.882161	3.60213	1.2285	0.43714	-1.3786	-0.511414	-0.212816	-0.206992	cell_308	0.943284
logp_alpha	2.73767	-0.177975	0.528868	-0.898027	-0.589516	-3.81736	0.999589	-1.52592	2.05266	-2.24145	cell_309	0.923139
logp_alpha	5.66937	0.204727	-0.721405	-0.672062	0.40547	0.969247	0.951256	-2.6258	0.308495	-0.252578	cell_310	0.835117
logp_alpha	-2.51271	0.36578	-0.562127	0.642203	-0.414544	0.502081	1.08299	3.82522	-1.15459	-0.628098	cell_311	0.970435
logp_alpha	3.59256	0.251639	-2.26223	1.3993	0.479852	-0.418143	1.52267	-0.794674	-0.208361	-2.3135	cell_312	1.09962
logp_alpha	6.22144	4.1944	-1.70875	2.45897	0.142793	2.1413	-1.89466	-1.5269	0.941876	0.254447	cell_313	0.921825
logp_alpha	4.57766	-0.471759	1.30935	-3.55255	2.6821	0.504778	0.47721	-0.14298	-2.64363	-1.47854	cell_314	1.07422
logp_alpha	-2.49998	3.08954	1.66258	2.02061	2.80753	-0.389138	-3.25368	-2.09987	-0.0892734	1.52877	cell_315	0.949415
logp_alpha	2.13159	0.295547	-0.139302	0.526411	-0.358774	0.409866	-0.732553	-0.0775795	0.525118	0.430851	cell_316	1.84628
logp_alpha	1.33067	-0.699566	-0.075888	-0.258237	0.578904	-1.81026	0.214846	-1.65519	-0.0364725	-0.593186	cell_317	1.01466
logp_alpha	-0.764383	-1.38127	-0.242896	0.54677	0.825267	-0.13375	0.279954	2.59762	-0.682133	-1.62656	cell_318	1.06853
logp_alpha	1.9455	1.80937	-0.106506	-1.7075	0.0154668	0.699952	-1.23554	-0.327854	-1.91643	0.644707	cell_319	1.10137
logp_alpha	-4.09543	0.485771	0.421559	-2.00332	0.993001	0.930216	0.202146	2.683	0.919707	-1.82906	cell_320	0.886354
logp_alpha	-1.04269	-0.0216605	-1.17154	0.983606	3.29118	0.746968	-0.809592	-0.272947	-0.244233	1.86065	cell_321	0.889857
logp_alpha	-4.73901	-1.39888	3.9782	-0.466357	5.23714	6.95592	-8.03896	-6.72228	-1.06854	0.0832641	cell_322	0.355593
logp_alpha	1.12675	0.752687	0.741499	-0.35165	0.879186	-1.1986	0.671193	-0.86349	2.16054	-1.06995	cell_323	1.18896
logp_alpha	2.45584	-0.925827	1.33125	0.0909137	-1.85429	-0.379328	0.588615	1.2386	-0.853682	-0.169728	cell_324	1.33347
logp_alpha	0.50833	2.42535	1.40287	1.60267	1.61049	1.64687	0.343698	-0.886472	0.638684	-0.0326888	cell_325	1.14823
logp_alpha	-2.31391	-0.957749	-1.38129	-0.440567	-0.585313	1.17826	-1.51295	-1.36758	1.14258	2.66992	cell_326	1.02211
logp_alpha	2.5191	2.45571	-0.225472	-0.625155	-0.00694796	-0.612039	0.588515	0.277277	0.233233	-0.298903	cell_327	1.18195
logp_alpha	5.75728	0.990055	-1.1636	0.992768	0.234335	-0.344449	-0.419295	-0.106599	0.239179	-0.368329	cell_328	1.31508
logp_alpha	-1.72762	1.2205	1.92764	-0.691689	0.16574	2.21822	-1.52692	2.3583	0.671514	-0.230144	cell_329	1.03919
logp_alpha	2.6669	-1.17134	1.22322	0.724069	-1.25628	-1.05878	-0.253995	1.50512	2.47461	0.260928	cell_330	0.971311
logp_alpha	-3.67513	-2.22561	1.13764	1.75777	-1.82383	0.441103	-9.0767	7.26185	3.99547	0.894874	cell_331	0.432229
logp_alpha	2.54885	-1.18537	1.17438	-0.107123	0.97053	-0.99963	1.0422	2.04722	-0.432333	-0.454745	cell_332	1.01904
logp_alpha	-3.34552	2.41808	-0.185734	-1.22091	-1.02331	0.9585	1.17034	2.15889	-0.176897	1.51363	cell_333	0.937591
logp_alpha	1.3651	0.592924	0.264383	-0.391306	2.35758	-0.280886	0.575399	1.88042	-2.02422	-0.872891	cell_334	0.884164
logp_alpha	-3.35473	1.02051	0.471948	0.402089	-2.00949	1.21692	-0.484394	-1.30534	0.976185	-1.13355	cell_335	1.53448
logp_alpha	2.87109	-4.0893	-3.37953	-2.60299	-6.32995	3.8216	-8.36572	-3.27799	4.19983	-0.0678612	cell_336	0.450622
logp_alpha	-3.34852	1.24071	0.156167	1.47025	0.807772	0.512948	-0.392569	1.37448	0.524647	-0.230944	cell_337	0.983572
logp_alpha	-1.69063	0.635045	-0.899336	1.94503	-0.210525	-0.551954	-0.788779	-1.76472	-0.996952	0.631976	cell_338	0.995834
logp_alpha	-1.49086	0.940142	1.69384	-0.0959875	-0.0598078	-0.642639	0.23636	-0.00114399	-0.478548	1.45801	cell_339	1.17013
logp_alpha	3.18497	0.373528	1.46924	0.362811	-6.00628	-2.96657	4.22902	-4.02758	6.42454	-0.183411	cell_340	0.458942
logp_alpha	4.52246	0.612099	1.49847	-0.545833	-1.23537	-0.788517	0.345043	-1.09426	-1.92681	2.82097	cell_341	0.996272
logp_alpha	4.23292	0.19528	1.51153	-0.516065	-2.03401	-0.836391	-1.03335	-0.269265	0.888968	-1.08632	cell_342	0.94197
logp_alpha	-1.34807	0.611079	-1.66997	-0.164605	-0.688357	-3.48238	2.46976	-0.227828	1.10563	-2.72532	cell_343	1.03875
logp_alpha	2.76916	-1.1052	0.722777	-0.688418	-0.0822551	-3.1415	0.290272	1.61635	-0.408931	-0.272786	cell_344	1.07335
logp_alpha	0.658892	-0.431059	1.33861	-2.47326	-1.5988	1.86887	1.8308	1.27518	1.04768	-4.21221	cell_345	0.654693
logp_alpha	1.65807	0.0225805	-0.158467	-0.433025	0.46225	2.13564	1.89169	-2.0669	-1.412	-1.88843	cell_346	1.21304
logp_alpha	-1.55756	-1.62784	-1.9797	-3.38511	-1.96878	0.809914	-1.78399	6.05027	2.47624	-2.0118	cell_347	0.660824
logp_alpha	1.6924	2.54725	0.322168	0.141894	-0.0400735	-1.57579	-0.457492	0.499695	-0.97982	-0.249908	cell_348	2.5071
logp_alpha	0.351805	0.677182	1.02735	1.78852	1.74964	1.07327	-1.91864	1.00326	-0.499504	1.96151	cell_349	1.03525
logp_alpha	2.78154	-1.41716	-0.312528	1.06625	-0.366681	-1.04394	-0.409202	0.886327	-1.69104	0.595695	cell_350	1.12809
logp_alpha	3.85015	-1.0364	-2.58219	-1.69192	0.235397	-1.08355	0.922326	0.0377786	2.1071	-0.797067	cell_351	0.878909
logp_alpha	-2.87673	0.876091	1.87986	-1.44666	-0.40544	0.649495	-2.91432	-0.273246	-0.958042	2.03709	cell_352	0.89774
logp_alpha	-3.1006	-2.45396	-2.96613	-0.512013	-0.356566	-0.278405	-0.965171	0.670081	-0.859	-0.613971	cell_353	0.862706
logp_alpha	-2.73163	1.92824	0.429267	1.83595	-0.581112	-0.435066	-0.248494	1.2849	1.98332	0.680941	cell_354	1.01861
logp_alpha	-2.78048	1.17842	0.925353	0.0992301	-0.535363	-2.02806	0.00334814	-2.05538	1.89367	0.478776	cell_355	0.892923
logp_alpha	-3.43396	-0.273077	-1.25926	1.9095	-2.0244	-1.69211	-0.0766257	1.76941	-1.1095	-0.0658274	cell_356	1.12633
logp_alpha	2.95603	-2.0082	0.0413808	-2.70232	-2.0721	-2.5519	1.83772	0.434661	0.188043	-1.44425	cell_357	0.970435
logp_alpha	-2.47131	0.622686	0.579084	0.586445	1.14487	-0.386682	0.180282	-0.55938	2.21262	-1.37331	cell_358	0.859203
logp_alpha	1.22841	-1.03655	0.373336	-1.16439	-1.2241	0.0860456	1.74136	1.81128	0.00234812	-3.2294	cell_359	1.07816
logp_alpha	-3.36687	0.0678214	0.0474138	1.76641	-1.21884	-1.0435	-1.36445	-3.93384	2.99568	-1.00139	cell_360	0.994521
logp_alpha	-1.93234	-0.66999	0.852295	0.183114	-0.0285995	1.63794	-0.810306	-0.626844	-1.87418	-2.80519	cell_361	0.90606
logp_alpha	4.79404	1.36602	0.296532	0.526788	0.683919	1.26458	-3.59968	-0.287901	-1.07977	0.771439	cell_362	1.05276
logp_alpha	-1.61696	1.35221	-0.522739	0.556005	-0.469508	-0.211586	1.80396	-1.0257	2.87286	-1.17203	cell_363	0.91657
logp_alpha	-3.64603	1.99205	0.674001	0.532507	-1.41292	1.37168	-0.192167	0.32057	-2.15085	1.13899	cell_364	0.924015
logp_alpha	3.55875	-0.118542	-0.902245	0.948485	-1.34703	-0.743049	-0.0623516	-0.0456182	-0.715224	0.207603	cell_365	1.05101
logp_alpha	-4.70267	-0.896047	1.89342	-2.19195	1.0077	0.413179	-3.35701	-3.81881	1.64652	-0.244047	cell_366	0.85132
logp_alpha	0.980356	1.64027	1.23325	1.90864	0.68043	1.91217	1.78078	-1.22833	0.140635	0.276277	cell_367	1.05802
logp_alpha	-0.71354	2.09535	-1.14565	1.25685	-0.32393	-0.501459	2.0438	1.09262	3.54727	0.359278	cell_368	1.10794
logp_alpha	2.95847	1.61134	-3.07745	-0.298961	-0.154247	-1.44265	-2.17836	1.82692	1.00857	1.09069	cell_369	1.1132
logp_alpha	-0.439605	2.41674	0.0860054	-0.422557	-0.53011	-1.23744	-1.60335	-0.992608	-1.27866	0.756423	cell_370	0.965618
logp_alpha	0.924586	-6.77352	13.0283	2.16526	1.50834	-6.39635	-4.26007	-4.79092	9.29267	4.71931	cell_371	0.395443
logp_alpha	1.06142	1.78884	1.46187	-0.509371	1.42066	-2.11195	-0.609937	-2.02074	-0.63412	-1.34058	cell_372	0.977442
logp_alpha	-5.80406	-2.81242	2.42148	1.28082	0.237407	0.834952	0.969944	4.45549	3.00586	-0.827709	cell_373	0.772056
logp_alpha	-1.874	0.497579	-0.676965	0.959339	-0.903475	-1.42295	-0.276501	-0.0871093	-1.35686	-0.474779	cell_374	1.00109
logp_alpha	4.52885	-1.04349	1.24837	-2.21282	-0.382292	-1.2884	2.77104	1.05083	1.35329	1.9385	cell_375	0.938467
logp_alpha	-2.88484	0.400986	-1.63025	0.415361	-1.14701	-1.95466	0.363399	-0.80134	-1.08353	0.173148	cell_376	1.04576
logp_alpha	-0.326547	0.286646	-1.01558	-0.792029	-0.774881	0.476135	-0.771472	1.36602	0.145473	-1.09529	cell_377	1.13553
logp_alpha	5.12554	-4.38948	2.9917	0.646779	3.65196	4.5038	-0.312965	3.07566	0.907812	-0.1372	cell_378	0.734395
logp_alpha	-1.38361	0.852258	-0.389226	1.81382	2.40348	-2.97267	-2.27585	-0.497056	-1.84058	-1.40306	cell_379	1.03043
logp_alpha	-2.35023	2.47195	-1.40727	0.49127	0.71502	-2.01799	0.876507	-1.04675	-0.739502	-0.551925	cell_380	1.12415
logp_alpha	3.31486	1.56835	1.04771	0.810095	-1.28278	2.11798	0.0400304	0.655854	-0.359477	-1.44262	cell_381	1.0243
logp_alpha	-3.67377	0.699464	-1.8042	-0.558283	-1.06864	0.0245227	2.56015	-1.67691	-1.17746	0.175634	cell_382	1.04225
logp_alpha	0.837415	-0.835164	0.263192	3.82888	0.0228631	-3.11862	1.0673	-0.370765	0.756845	1.59438	cell_383	0.943284
logp_alpha	1.38784	2.06108	2.54642	-1.58208	-2.40829	-0.824186	0.5242	-0.568618	0.0781527	0.826213	cell_384	0.958173
logp_alpha	-0.54383	1.70989	-0.97002	0.444325	2.20051	2.50163	-1.18852	0.547555	2.52576	-0.319682	cell_385	1.01335
logp_alpha	2.84279	1.97916	0.619164	0.820117	0.00229481	-0.294053	0.601498	-1.13584	-1.1604	-2.12463	cell_386	1.11539
logp_alpha	0.155778	0.359344	0.293323	2.33743	-0.954832	0.0513675	-0.760116	1.22276	-1.86283	-0.156149	cell_387	0.910877
logp_alpha	5.41826	0.100197	0.171285	-0.0165912	2.61046	1.04134	2.88859	0.33894	-2.89546	-2.16019	cell_388	1.11364
logp_alpha	-2.20768	-2.35033	0.10867	0.61118	0.499611	-0.935389	0.798502	1.34423	0.271098	-0.784844	cell_389	1.02167
logp_alpha	-4.2579	1.82962	-0.793601	1.68358	0.155171	0.897748	-2.4768	0.19722	-0.609135	-0.537226	cell_390	0.695858
logp_alpha	-2.42043	2.70668	-0.058176	1.60718	-0.290477	2.21448	3.95446	0.364222	0.332748	2.65564	cell_391	0.945473
logp_alpha	-0.22079	-0.792612	-0.989951	-1.51031	-0.900136	1.49241	-1.26702	-1.66505	-3.30557	1.22578	cell_392	0.855699
logp_alpha	0.477755	-0.509678	0.0633591	0.0760213	1.64379	1.75707	-2.52299	0.769267	-0.0520358	-1.49258	cell_393	1.06065
logp_alpha	2.01233	-0.457739	0.717033	-1.57705	-1.17433	0.447147	-2.25243	-0.389332	1.07927	-1.4093	cell_394	1.10225
logp_alpha	-0.0350899	1.28227	-1.2465	-0.815031	-0.191514	-1.2694	-0.0783674	-0.518752	-1.11432	1.16443	cell_395	2.37573
logp_alpha	2.32305	-3.60675	1.33216	-3.51452	1.14831	5.80423	1.00893	-5.29557	5.94709	-0.745874	cell_396	0.488283
logp_alpha	-4.55262	-5.20823	-2.13861	-2.89011	-3.14894	2.30746	0.675385	-2.55006	-3.19926	-1.28477	cell_397	0.434856
logp_alpha	-3.27819	-0.531774	-0.318551	2.75382	-0.235638	0.447383	1.38587	-0.182684	-1.6232	-1.29212	cell_398	1.03656
logp_alpha	3.1637	-1.82086	0.401742	-1.64284	-1.80137	-0.396646	0.391423	1.52456	-0.444438	1.19258	cell_399	0.959925
logp_alpha	3.07123	-0.351206	0.06982	0.148632	0.278959	-0.449674	-0.443462	-0.331449	-0.902033	0.170082	cell_400	1.29844
logp1_hvg	-1.25183	-3.20133	0.340485	0.941739	1.74232	-0.212919	0.363357	1.05804	3.28103	1.70938	cell_1	0.969559
logp1_hvg	1.52973	-0.51779	1.57259	0.714371	2.10145	0.762349	0.708594	1.01052	0.524526	0.196987	cell_2	1.08386
logp1_hvg	1.25249	-0.779643	-1.95083	-0.82643	-1.08634	-1.45733	-0.199898	0.441937	0.384509	0.37345	cell_3	1.01291
logp1_hvg	-0.207645	1.87594	-0.305586	-1.45915	2.0826	1.4081	-1.88418	-0.514647	1.2262	1.25339	cell_4	0.864458
logp1_hvg	0.191472	-1.08708	-3.84696	-0.282988	-0.529481	0.000432851	0.119123	0.778578	-1.14094	0.801306	cell_5	0.865334
logp1_hvg	-1.48549	-0.77287	0.602536	-0.296882	2.14367	-1.43076	0.561071	3.32103	0.537508	0.252928	cell_6	1.06152
logp1_hvg	-4.57324	1.27714	2.17083	-0.00747545	-2.05153	0.663832	2.4454	1.94471	1.52998	1.4687	cell_7	0.868399
logp1_hvg	-0.741502	-2.59278	-1.7335	0.108425	1.1416	0.0737901	0.0673146	0.90867	0.763721	1.28394	cell_8	1.01554
logp1_hvg	0.75661	3.1616	-0.831377	-0.36581	0.752586	0.386996	3.60612	0.751818	-0.365609	2.43568	cell_9	1.15261
logp1_hvg	4.18879	0.173062	0.690264	0.561454	-1.09238	-0.519894	0.166405	0.0171975	-0.852951	1.38725	cell_10	1.13903
logp1_hvg	-4.37307	-2.15908	0.112146	1.14074	-3.9041	1.56254	-1.08683	-3.45603	3.0733	-0.652629	cell_11	0.701551
logp1_hvg	0.734481	-0.817802	2.16337	-0.824332	-0.97248	1.2618	0.124722	0.633004	-0.439665	-3.03822	cell_12	1.11495
logp1_hvg	0.484917	-1.08577	-0.333046	1.59926	-2.57764	1.41124	1.61502	2.24537	-1.53638	1.83063	cell_13	0.954232
logp1_hvg	1.45585	2.72121	-0.991165	-0.809005	1.38622	2.79707	-0.455776	2.44249	1.95742	1.22822	cell_14	1.02342
logp1_hvg	3.3846	1.19923	2.20644	-2.70786	-3.29682	-0.555485	-0.0361955	2.94374	-1.04678	3.51047	cell_15	0.987514
logp1_hvg	-0.584327	-1.78472	0.874099	-1.37953	0.966546	-0.780042	-0.818654	3.78448	-1.16226	-2.44105	cell_16	1.03919
logp1_hvg	2.8927	0.430101	1.1819	-0.20333	-0.71651	0.695045	3.04754	-1.52741	0.880379	4.02559	cell_17	0.946349
logp1_hvg	1.5896	0.354334	-0.742577	-0.383914	0.818001	-3.83945	1.52232	-0.0834058	-0.199303	2.63076	cell_18	1.00766
logp1_hvg	1.67514	-3.3258	1.11329	-2.3039	2.14315	1.94819	-1.40298	-2.28606	2.7872	-1.06928	cell_19	1.01072
logp1_hvg	3.05034	0.614408	0.542345	0.850049	-1.59005	-1.09415	0.63709	0.916072	0.473599	0.752867	cell_20	1.0532
logp1_hvg	-1.26349	-3.91517	0.484648	0.477763	-0.990409	-0.104461	-3.2681	2.22641	2.86105	0.146391	cell_21	1.13947
logp1_hvg	0.191428	-0.199331	1.40131	-0.0640948	2.88694	-0.853822	-0.351862	-2.08609	-0.893527	-0.530748	cell_22	0.972624
logp1_hvg	2.81713	-0.797076	0.0988301	-1.30898	-0.974057	-0.874336	2.43865	0.405832	2.45306	-1.26939	cell_23	1.05495
logp1_hvg	-0.275177	-0.473078	0.338512	-3.84351	0.260041	-2.13246	-0.34196	-0.236348	-1.20158	-0.266461	cell_24	1.13947
logp1_hvg	1.23996	-0.27763	-0.890148	0.480763	1.56108	-2.64723	1.10488	-3.159	-2.15464	-2.72438	cell_25	0.848255
logp1_hvg	0.578305	0.565509	-1.88072	2.91819	0.088425	-0.0984719	0.641795	1.03129	0.667562	-0.280815	cell_26	1.02167
logp1_hvg	-1.16106	-2.97845	0.332244	1.11686	-0.396665	-1.23484	-1.11028	-1.02163	-0.558741	2.87248	cell_27	1.12546
logp1_hvg	-2.31859	-1.13667	1.16929	-0.721304	0.506118	-0.804142	-0.182017	2.40021	2.01636	1.28777	cell_28	0.907812
logp1_hvg	-2.57513	5.10203	1.17795	2.75603	4.11289	0.0742726	0.155993	1.59756	-4.95965	-0.439726	cell_29	0.690603
logp1_hvg	-0.599462	-0.423527	0.412817	0.543154	3.64055	2.32561	-0.057734	-2.49548	-0.3673	-0.939888	cell_30	0.824607
logp1_hvg	-7.86024	-2.83104	-0.740065	-1.16189	-5.2792	7.67905	1.02102	-0.510103	-9.37153	5.10405	cell_31	0.366979
logp1_hvg	2.26286	0.20838	-1.68526	-0.675946	-0.0381744	1.12506	-2.26397	0.636152	-0.815647	2.11814	cell_32	1.2761
logp1_hvg	0.548168	-1.74246	0.702341	0.983476	0.144355	1.123	-1.24058	0.48119	0.698472	-0.779465	cell_33	2.11253
logp1_hvg	0.729689	-0.319869	-1.00819	-1.97377	0.480772	1.02512	0.942535	0.499019	-0.595176	1.16877	cell_34	1.1421
logp1_hvg	3.22343	3.83872	-0.523438	0.424124	-2.39135	-2.40111	1.34143	0.140034	0.826079	-1.1917	cell_35	0.9735
logp1_hvg	-1.29983	7.62236	1.13165	1.99332	3.42655	1.81044	9.82502	5.64786	1.3325	-2.80802	cell_36	0.471204
logp1_hvg	0.416468	0.932971	1.08214	1.08448	-1.46942	0.0585541	-1.72929	0.386725	-2.25752	-1.34876	cell_37	0.936277
logp1_hvg	0.653458	-1.52546	-1.59178	2.20269	2.6795	2.70989	0.444322	0.175729	-0.0330724	-1.627	cell_38	0.901243
logp1_hvg	1.39785	-0.743149	-0.35178	0.610242	0.83221	1.33935	2.61	-0.988428	0.534641	1.3435	cell_39	1.11232
logp1_hvg	-2.39535	-3.97104	-1.4404	-0.0929764	0.797391	-2.02536	3.04817	1.80651	-0.748986	0.224433	cell_40	0.884164
logp1_hvg	0.0925755	-3.89158	-0.451974	-2.59853	-0.372166	-0.845899	0.0713668	-0.686841	-0.327572	-1.62483	cell_41	1.11451
logp1_hvg	0.922948	-0.897304	-0.498057	-0.462013	3.0256	0.902153	0.155985	0.202633	1.92796	-0.00499696	cell_42	1.10926
logp1_hvg	-1.90635	-1.16378	-0.293965	-2.30097	1.91544	1.20297	3.28501	1.27631	1.01913	0.270445	cell_43	1.08386
logp1_hvg	1.65169	1.49084	-0.249427	-0.111434	-2.91885	0.110492	-2.83902	-0.340849	0.00898588	0.72396	cell_44	0.946349
logp1_hvg	1.07174	0.733598	1.82803	2.0587	-0.243592	0.468861	-2.42056	2.2782	2.2879	-0.791809	cell_45	1.08035
logp1_hvg	1.40382	0.603287	0.926999	0.126098	2.7631	1.9798	-0.624271	0.994021	-0.62732	-0.881533	cell_46	1.03393
logp1_hvg	-2.11488	-5.0491	-2.67159	-1.01405	0.951262	2.002	-0.360958	0.347149	0.991104	1.48103	cell_47	1.05364
logp1_hvg	-8.19797	1.07234	-5.18955	2.77867	8.1436	2.80275	-3.58259	-0.183477	-6.31631	9.14441	cell_48	0.372234
logp1_hvg	0.873426	-3.09646	-1.47871	-1.53056	-3.19586	-1.01642	0.950173	3.37105	-1.33323	1.54323	cell_49	0.968683
logp1_hvg	-0.99319	-1.23864	1.41342	-0.0371877	0.45658	-4.30483	1.35651	0.214723	-1.88106	0.0173731	cell_50	0.939342
logp1_hvg	-3.94981	3.17933	1.48445	-1.96747	5.19469	3.95417	-13.108	0.178868	8.82059	3.81807	cell_51	0.398071
logp1_hvg	2.62984	0.835914	2.44869	-1.46528	-1.3887	-1.625	0.412194	2.69952	-1.60406	-1.15594	cell_52	1.037
logp1_hvg	-1.25865	-3.9244	1.41019	-0.663689	3.8652	0.849805	2.00621	0.0988178	1.23885	2.01698	cell_53	1.29712
logp1_hvg	-0.43039	0.528046	1.36002	4.65235	-2.06705	0.644711	-0.470918	-0.992793	-0.114365	-0.703555	cell_54	0.924891
logp1_hvg	4.13639	2.14399	-3.81881	0.14756	1.19578	0.822221	0.71264	-1.42788	-1.5449	-3.16896	cell_55	1.17932
logp1_hvg	-0.711669	-2.92155	-0.750537	-0.415078	-0.328692	-4.18095	-0.784605	1.71843	-0.353196	-0.207207	cell_56	0.962552
logp1_hvg	2.68103	-0.158385	0.396275	0.637981	-0.370456	0.191873	-1.08521	2.36415	-2.87397	-0.317082	cell_57	1.00065
logp1_hvg	-2.81959	-0.262154	-1.15437	-0.105668	0.434025	0.534533	-0.33728	-1.90694	3.74804	-3.08147	cell_58	0.888105
logp1_hvg	-2.15086	-1.81318	-1.86248	-0.222962	1.15185	0.88207	2.59424	3.46437	-0.194042	-1.22012	cell_59	1.08035
logp1_hvg	-1.21714	-2.36208	2.2751	0.664559	0.0767323	1.2979	0.0552053	1.75097	0.607123	0.22953	cell_60	0.868837
logp1_hvg	-1.74098	-1.5916	1.0933	-3.11608	0.313515	1.31344	0.218161	3.19719	3.50927	1.29613	cell_61	0.980069
logp1_hvg	0.353599	-0.921056	0.672014	-2.1147	3.31527	-1.02871	1.80429	-3.27186	-0.609801	0.488879	cell_62	0.793514
logp1_hvg	-1.49154	-3.12463	-1.13286	-0.960612	2.4469	-0.622173	2.58617	-2.18116	2.2345	0.582907	cell_63	1.09174
logp1_hvg	-5.55967	10.5569	-7.05502	-13.4836	10.1555	-9.11779	-3.62995	0.373089	-4.4321	1.07748	cell_64	0.242171
logp1_hvg	2.86384	-2.05536	0.962463	-0.223424	0.607391	1.70163	2.56172	-2.37451	0.66548	0.435834	cell_65	1.06021
logp1_hvg	2.43981	-0.109467	-0.178215	-1.72931	0.778277	-0.203639	2.13212	-1.28774	0.151207	-0.158475	cell_66	1.03262
logp1_hvg	0.874831	2.47344	1.54504	5.05884	-0.512058	-1.54173	-1.08535	0.735744	-5.0701	-0.184779	cell_67	0.893361
logp1_hvg	2.02048	1.45448	-3.13056	-0.822893	1.17519	1.37383	-1.28681	3.74821	0.519556	-2.32718	cell_68	1.02299
logp1_hvg	-1.41686	1.42127	-0.550603	-1.22352	-0.993649	-3.18864	-0.887517	-2.33635	-0.757139	-5.05833	cell_69	0.734833
logp1_hvg	-5.64084	1.0673	2.38666	0.748106	1.23615	-4.37817	5.03069	0.347579	-2.31715	0.452938	cell_70	0.465073
logp1_hvg	0.317998	7.19171	-5.69646	-2.65513	-3.15134	6.42195	2.68694	1.4853	0.00382218	-3.39273	cell_71	0.425222
logp1_hvg	-3.7576	1.63651	1.98556	-1.03547	-0.522399	-0.330334	4.71531	5.68107	1.10507	-2.43192	cell_72	0.626666
logp1_hvg	-0.23704	-2.38586	-3.03085	-0.432056	-3.02108	2.5189	1.96846	-1.19237	-1.64135	-2.12884	cell_73	0.968245
logp1_hvg	0.0596832	-2.84757	1.55845	0.14486	5.23047	0.577143	-1.19688	1.8895	-0.147516	-0.307435	cell_74	0.951166
logp1_hvg	-1.39787	-1.51897	-2.10351	2.15308	-0.397285	-2.96981	0.598444	-1.02828	0.286356	-0.719421	cell_75	0.856137
logp1_hvg	-0.381428	-2.3093	-2.57944	-1.40646	-1.25421	-0.440271	1.83902	0.0981147	-0.708562	-1.23699	cell_76	0.930146
logp1_hvg	-1.60043	-0.818881	0.995605	1.37076	-1.96016	-1.77914	2.06656	0.496248	-2.33482	-1.8937	cell_77	0.927518
logp1_hvg	0.594658	-0.659463	-0.459045	-1.47663	0.101343	0.831706	-0.27	-0.367415	-0.355226	-2.02119	cell_78	1.0913
logp1_hvg	1.31054	-4.01939	-0.188451	-0.134957	2.25706	-0.137628	2.28136	-1.34629	-0.59642	-1.35666	cell_79	1.03787
logp1_hvg	2.6073	0.276164	-0.389591	-2.04539	2.2895	-2.62246	1.28921	-1.65683	2.31917	2.89797	cell_80	1.00372
logp1_hvg	2.31058	0.902434	-1.17091	1.31019	-0.328981	-3.39017	-0.484581	1.68338	-1.01525	2.50592	cell_81	0.995834
logp1_hvg	-0.40271	-0.740448	2.94274	-2.96062	3.94894	2.50904	-0.381553	0.0615515	-1.19406	-0.502399	cell_82	0.917446
logp1_hvg	-0.191355	-0.461249	1.96397	-0.60792	0.631725	0.23451	-0.85132	-0.467934	0.624917	0.653327	cell_83	1.1421
logp1_hvg	-0.441116	-0.127339	0.816955	-7.04418	1.24516	0.791107	-2.34304	2.40257	1.92446	1.30833	cell_84	0.839058
logp1_hvg	-1.09905	-1.09275	-0.901034	-2.95229	0.77206	0.174954	-0.256169	-1.48843	2.41781	-2.66235	cell_85	1.05189
logp1_hvg	-0.55353	-2.15032	3.4696	0.774484	2.77601	-2.50455	-1.53905	1.05314	-0.023963	3.08155	cell_86	0.947663
logp1_hvg	0.532737	-2.75047	0.941172	-1.75027	-0.195986	0.849871	1.96257	0.389028	1.574	-0.369571	cell_87	1.09875
logp1_hvg	3.74235	-1.91645	-0.883807	1.32908	0.360123	0.317504	-0.00318666	-0.777709	0.121344	-1.43769	cell_88	2.0683
logp1_hvg	-5.78676	-2.75648	-6.19834	1.56938	3.51489	8.10543	4.16798	-2.59259	-5.94766	-1.4552	cell_89	0.447994
logp1_hvg	2.19274	2.72634	-0.737588	1.05313	-0.621633	2.07454	-0.636786	1.24623	1.03481	1.6475	cell_90	1.08473
logp1_hvg	-1.75458	1.42458	11.0019	-4.19795	-1.21912	1.87566	-6.39267	-0.690584	1.19876	0.477081	cell_91	0.440549
logp1_hvg	-2.17643	0.087086	0.093407	1.26499	1.76169	5.56209	4.31482	-1.30349	-0.416208	-2.36555	cell_92	0.642869
logp1_hvg	-8.29941	-2.47694	-0.873435	-6.99351	-7.39142	-0.887802	-0.162523	9.87931	-1.6391	0.692304	cell_93	0.431791
logp1_hvg	-4.87916	4.91229	8.45047	-3.72329	3.3283	0.0211683	2.14569	0.0428382	0.430745	1.15489	cell_94	0.361286
logp1_hvg	2.56923	2.87397	-0.0465737	0.257004	-2.50882	0.506478	1.23949	-0.0849531	-0.497884	3.40392	cell_95	1.02386
logp1_hvg	3.85121	-0.641412	0.636981	-0.476249	-0.490186	-0.385835	-0.31248	-1.66728	2.58752	1.10576	cell_96	1.13422
logp1_hvg	-0.418553	-2.3805	0.817951	2.33817	1.05475	-0.232053	-0.878821	2.30476	-2.19246	0.412099	cell_97	0.836431
logp1_hvg	-0.909265	1.97889	0.898847	1.65843	1.47974	-3.05185	2.95735	-4.62793	0.932572	-3.32638	cell_98	0.956859
logp1_hvg	1.85563	2.47115	-1.43307	-0.654948	-1.40837	-1.93384	0.662834	-1.81321	0.921703	-0.181257	cell_99	1.0532
logp1_hvg	2.61427	0.838788	2.53047	-3.0642	0.460313	-2.28368	0.927634	0.625487	0.717659	-1.01386	cell_100	0.960363
logp1_hvg	-3.41985	4.57913	-3.62146	2.1023	-5.81091	-1.72064	3.27911	-3.40099	-7.1491	3.29028	cell_101	0.414712
logp1_hvg	1.27001	-0.804087	-2.63273	-3.47446	-1.46569	2.52944	-1.99325	-3.2671	2.34025	2.66272	cell_102	1.0624
logp1_hvg	1.70467	-2.48285	-1.33386	1.27958	-0.867301	-0.461992	1.20108	0.181472	-1.43491	-1.47007	cell_103	1.20122
logp1_hvg	-0.635471	-3.64014	0.545983	0.426682	0.727179	0.337632	1.61881	-0.0126493	-3.45129	-1.80974	cell_104	1.12546
logp1_hvg	5.22545	-0.44458	-0.643897	1.93875	-0.103033	-0.46141	0.710869	-0.835731	-0.574402	-3.04529	cell_105	1.19509
logp1_hvg	1.09033	-1.69516	-1.93288	0.0128803	-1.68246	-2.01466	-0.933728	-2.43575	-0.884898	-1.00288	cell_106	1.09699
logp1_hvg	-0.446906	-2.6512	-3.1716	0.824626	-0.281274	-1.90762	-3.02589	0.410407	2.40337	-1.68197	cell_107	1.0116
logp1_hvg	3.12301	-0.405979	-1.31703	0.683201	-0.0581877	0.0975757	1.39245	-1.63113	2.1253	-0.462426	cell_108	1.13641
logp1_hvg	-0.794945	1.10724	-1.95251	0.921856	-2.32358	-0.115952	0.1894	0.986894	2.49069	0.712752	cell_109	1.03787
logp1_hvg	-2.17819	1.66016	-1.95507	-0.614456	-0.048284	-0.185817	0.0446103	0.0965798	0.702032	-2.23984	cell_110	0.648124
logp1_hvg	-8.52856	-2.32849	7.2487	-3.40474	-4.27699	3.8306	-2.94131	-0.262206	-0.581478	-5.14073	cell_111	0.404202
logp1_hvg	-0.899082	-1.30286	-0.0642677	-0.594729	2.48221	-0.540942	-1.73996	0.711357	-0.500996	0.417998	cell_112	1.02824
logp1_hvg	2.97025	1.42748	-1.0486	0.765924	-1.84072	1.11338	2.02866	1.52776	0.30881	0.750406	cell_113	1.09305
logp1_hvg	1.85552	0.302573	-1.07448	1.29434	0.58741	1.95535	0.87325	-2.49065	-2.21422	-1.55402	cell_114	1.12633
logp1_hvg	2.52567	1.18421	-0.617931	0.232702	-0.508685	1.84514	-4.6879	-3.01632	-2.29031	0.0456319	cell_115	1.13685
logp1_hvg	-6.28166	1.49328	-2.01661	-3.52706	0.821727	3.17036	-0.994974	-6.82378	5.20848	1.72924	cell_116	0.481276
logp1_hvg	-2.92532	-0.976189	-1.41149	-0.106241	-2.08999	-0.154733	1.24328	0.479013	0.960507	0.241713	cell_117	0.884602
logp1_hvg	3.90605	-0.643442	0.324868	-0.480452	-0.227856	-0.429179	1.1695	0.365425	-0.47661	-1.86158	cell_118	2.06436
logp1_hvg	-1.62904	-1.79608	-0.620171	0.192369	1.91386	2.65765	-0.0540469	2.80001	0.715717	-0.373114	cell_119	1.00372
logp1_hvg	2.81923	-1.90657	-1.90813	-0.701061	-0.91704	0.23994	-1.44142	1.46189	1.59878	-1.16902	cell_120	1.00985
logp1_hvg	0.0664426	-0.623086	2.11922	0.7512	-0.187028	0.137098	-1.90397	2.79499	1.77442	-1.30246	cell_121	0.811469
logp1_hvg	3.36281	-0.185016	1.57408	-0.288737	-1.18384	3.1376	-4.27369	-1.04598	1.08797	0.949525	cell_122	1.06108
logp1_hvg	1.48111	-2.21072	-0.484891	-0.967265	-0.441463	-1.2477	-0.208445	-1.88746	0.869726	-2.3799	cell_123	1.07291
logp1_hvg	-0.476158	-3.53295	1.05127	-1.37263	1.20663	0.916406	-0.74346	-2.0886	-1.76304	-3.22687	cell_124	0.9735
logp1_hvg	1.20548	0.231809	1.94601	0.489129	-2.3914	-0.981289	-1.27695	-0.805175	-1.45983	-3.26631	cell_125	0.878033
logp1_hvg	-4.9675	0.295737	-1.73744	2.14417	-5.06269	1.92513	0.7918	2.06889	0.303695	0.620042	cell_126	0.651628
logp1_hvg	0.76454	6.47804	-1.40451	0.456882	1.31078	-3.6992	0.361311	0.339392	-1.08583	3.71391	cell_127	0.759794
logp1_hvg	-2.62337	-3.1386	-1.63631	0.379935	-0.453249	-1.88044	-0.698155	-0.439688	-2.71987	-0.70175	cell_128	0.978755
logp1_hvg	1.08812	2.16922	-0.792178	1.00484	-0.437063	-3.52028	-4.3726	-2.42671	-1.30924	0.510861	cell_129	0.751474
logp1_hvg	0.639074	-0.165545	-1.05676	0.292727	0.07401	1.16806	-3.78616	1.15838	-4.60436	-1.74332	cell_130	0.89774
logp1_hvg	0.798069	-0.613679	-2.56212	0.757035	-0.0604096	0.245279	-2.84064	-1.24781	1.61438	1.6633	cell_131	0.927956
logp1_hvg	-2.60059	-0.293225	0.478274	0.134587	-2.16492	-0.838444	1.49016	0.40386	-2.18756	0.0253519	cell_132	1.01248
logp1_hvg	-0.515978	-2.88782	2.42506	-2.3697	1.00227	2.65651	0.333707	-1.95623	-1.61866	-0.797853	cell_133	1.00328
logp1_hvg	-0.215772	-0.414411	-1.13937	2.08352	0.0923637	1.69081	1.56091	1.20517	1.08864	0.190647	cell_134	1.08342
logp1_hvg	3.28524	1.96626	0.121946	3.43354	2.71519	-0.102762	-0.0935176	2.92399	1.58382	1.19556	cell_135	1.08429
logp1_hvg	0.00855715	1.50421	-2.16791	-0.0287375	-2.73206	0.155777	0.218473	3.84752	-1.00132	-0.35047	cell_136	1.05714
logp1_hvg	-5.68663	8.30909	-18.5656	-4.7156	-0.673917	4.67622	2.99475	-1.25545	2.23211	-4.24902	cell_137	0.291656
logp1_hvg	2.29919	1.32	-1.7323	1.09625	1.29533	0.493909	-0.666605	1.01518	-0.650506	-2.11452	cell_138	1.12502
logp1_hvg	4.51624	0.979341	0.964042	1.6778	2.25058	0.123646	-1.73764	-0.0602613	-0.387319	-1.55855	cell_139	1.24895
logp1_hvg	1.78583	-1.25576	0.0380718	0.695671	0.0897219	0.854982	1.74266	-1.93874	-1.28123	1.69347	cell_140	1.04357
logp1_hvg	2.31501	0.582343	-2.25437	0.319615	0.453604	1.58003	-0.12297	0.125624	1.86814	1.5523	cell_141	1.1456
logp1_hvg	3.25668	1.03175	0.943565	0.491392	-0.102255	0.0299605	-2.52977	-2.76395	0.153475	-2.6215	cell_142	1.21042
logp1_hvg	-1.91452	-2.55692	0.563881	2.13935	0.609731	0.0700566	0.208471	-0.534282	0.404766	-0.590373	cell_143	0.959487
logp1_hvg	-5.91874	3.55651	0.465159	-9.48503	-2.66577	2.90119	-6.17889	-3.14144	-1.62667	-2.94716	cell_144	0.390626
logp1_hvg	0.735889	-1.87006	-0.799879	1.37519	0.942995	0.4114	0.081881	0.528434	1.96895	-1.71221	cell_145	1.13334
logp1_hvg	-3.14987	-0.406094	2.02758	-1.27407	0.998818	-2.10829	0.946287	0.590327	-1.16091	-1.94268	cell_146	0.884164
logp1_hvg	-1.33141	0.95823	0.80533	-0.10364	-0.0640421	0.934252	-2.21409	-3.92934	3.95342	2.30806	cell_147	1.02518
logp1_hvg	-3.73036	-1.34021	0.539189	0.0435602	0.322684	2.34508	2.08142	0.724876	0.307856	2.30319	cell_148	1.48368
logp1_hvg	0.127756	-3.29695	1.16972	-0.44141	2.14083	0.567695	1.04739	1.25101	0.547268	0.790792	cell_149	1.10181
logp1_hvg	-4.46757	4.53689	1.90384	-3.28688	-2.10351	0.848139	0.202719	-0.961472	-2.71272	-0.544101	cell_150	0.426098
logp1_hvg	3.42343	-1.43565	-0.981972	0.709405	-0.589228	-0.59818	-1.24248	-0.69638	0.220792	-0.857843	cell_151	2.18348
logp1_hvg	0.271117	-2.18074	-0.664415	1.34418	1.78077	1.34285	-0.596685	-2.04856	-1.74171	0.560189	cell_152	1.02255
logp1_hvg	0.58595	0.810996	-0.794233	-0.108345	-1.13524	-1.61456	1.6316	-0.611776	2.13733	2.03476	cell_153	1.10444
logp1_hvg	4.14501	1.50306	0.420501	-1.2779	-2.2274	-0.0114067	-1.74678	-0.524787	0.500198	-1.84242	cell_154	1.04225
logp1_hvg	-2.07215	1.35292	-1.68833	1.49444	0.652715	0.784858	-0.871872	3.13084	2.96535	-0.758922	cell_155	0.917446
logp1_hvg	0.364854	-0.0730646	-1.01019	-1.10489	-1.66388	0.673909	-2.82715	3.33975	-2.04842	-1.93943	cell_156	0.812345
logp1_hvg	3.71368	3.16726	2.95539	2.5078	0.713073	2.86331	0.159427	0.552632	-0.801175	1.44928	cell_157	0.91876
logp1_hvg	-0.940937	1.40576	1.50598	-1.59319	1.7802	1.69032	4.61238	0.897037	-1.22721	-0.218312	cell_158	1.00415
logp1_hvg	-9.9402	1.4046	-5.22704	10.8188	4.22216	4.61427	-6.85397	-1.67778	-0.847671	-5.20186	cell_159	0.304794
logp1_hvg	-0.0990717	1.5973	-2.07116	0.730992	0.654485	1.45919	-0.322649	2.37351	-2.25068	0.500467	cell_160	0.935401
logp1_hvg	0.795979	1.26343	-2.44024	1.76663	-3.00655	-0.492399	-1.58813	-0.394957	0.5233	0.211732	cell_161	0.946349
logp1_hvg	-2.74801	-1.84831	1.67263	-1.01414	2.16317	-2.5633	-2.20947	0.0483729	-2.96102	0.519546	cell_162	0.955108
logp1_hvg	2.37364	-0.172177	1.0363	-0.666252	1.74833	-1.08207	-2.04661	-2.14423	-0.96876	1.19064	cell_163	1.08867
logp1_hvg	-1.21399	-1.65795	-1.11919	0.419256	0.709038	0.465724	-1.99065	-2.01094	1.34708	-0.743195	cell_164	0.781253
logp1_hvg	-1.82667	1.54768	-0.51575	-1.16967	-1.21125	1.26024	-0.534865	4.28781	1.35819	0.408192	cell_165	0.906498
logp1_hvg	-0.511414	-0.272535	-2.06157	0.93956	2.35725	4.00062	-1.15844	2.32791	-1.1762	0.281093	cell_166	1.02736
logp1_hvg	-1.13785	-2.56854	0.644301	0.747697	0.135162	-1.28971	-0.847101	-0.325729	0.544326	-0.0155398	cell_167	0.942408
logp1_hvg	1.87727	0.937353	0.711434	-1.63631	-1.4008	-0.375194	0.232464	-0.558879	0.599491	1.61884	cell_168	1.44295
logp1_hvg	-2.52918	-3.5132	-0.337176	1.63567	-0.410479	1.1205	0.566356	2.9519	-0.271973	0.244582	cell_169	0.800521
logp1_hvg	1.25171	-0.749353	-1.10062	1.2823	3.77708	2.05308	-1.02549	1.0213	-1.93768	1.93002	cell_170	1.0081
logp1_hvg	0.0560128	-2.2748	-0.284754	0.583316	-1.09994	0.384594	1.00734	1.27908	0.0107572	0.205294	cell_171	1.08824
logp1_hvg	-6.20478	0.966134	1.56462	2.30814	-2.60985	-0.146524	-0.824972	1.19879	-1.466	-4.14725	cell_172	0.70374
logp1_hvg	1.60962	-0.0726594	0.938189	0.033185	-2.43932	-0.142995	-1.80668	-0.892695	-1.90144	-1.38356	cell_173	1.17407
logp1_hvg	1.13798	-0.50364	0.708761	-1.56343	0.644858	-0.850328	-1.12367	1.87548	0.365901	2.99308	cell_174	1.03656
logp1_hvg	0.592654	1.05524	-1.91608	1.414	-0.479247	-2.52294	-0.50913	1.64164	0.050325	0.477116	cell_175	0.976128
logp1_hvg	2.46165	1.79066	-1.37877	2.25712	-0.478986	0.638371	-4.32309	1.90226	-2.04297	-2.01706	cell_176	0.934087
logp1_hvg	2.29342	0.337701	-1.44892	0.495369	-2.1427	-0.936312	0.188591	-1.64368	1.92827	1.39901	cell_177	1.09043
logp1_hvg	-2.01145	-1.96034	-1.16215	-0.226346	0.890641	-2.9618	-0.825983	0.780455	-4.6359	-0.309387	cell_178	0.977004
logp1_hvg	2.98251	-0.178303	-2.77399	-0.417296	0.629964	0.491652	-1.10017	1.82937	0.386958	0.293604	cell_179	1.00503
logp1_hvg	1.28502	-0.265703	-0.94366	1.38462	0.00740917	-1.60843	0.791593	0.703116	2.24193	1.50263	cell_180	0.935839
logp1_hvg	1.38129	-0.585432	-2.15029	-1.39108	0.502834	-1.55704	1.2125	-1.86764	0.861283	-0.041105	cell_181	1.00722
logp1_hvg	-3.31474	-1.49102	-0.571681	3.88915	1.17746	-1.9629	1.68894	-5.51095	-0.552813	-0.803565	cell_182	0.873216
logp1_hvg	3.76292	-0.215759	-0.430782	0.300349	-0.522407	-0.774701	-0.0119784	-2.41739	-0.204173	-0.0883571	cell_183	2.02889
logp1_hvg	1.52781	0.339799	1.92923	-2.14479	-2.13983	-1.07593	-0.618305	0.568632	1.49689	1.41544	cell_184	1.09568
logp1_hvg	3.38451	0.0741743	-0.912718	-1.70326	-3.07798	-0.0494126	-1.25604	-2.79714	1.41347	1.45828	cell_185	1.0913
logp1_hvg	1.7852	-0.263884	2.2759	-1.60757	1.35118	4.02877	-0.428107	-1.86036	0.0206794	-1.24367	cell_186	0.998024
logp1_hvg	-0.441982	-3.18762	2.30328	2.51892	-0.783868	0.721015	0.101522	1.93591	0.222986	-0.100281	cell_187	0.94197
logp1_hvg	-0.929697	2.88957	0.644046	-1.87318	0.173095	-0.32053	-1.43719	0.990687	1.3431	2.47915	cell_188	0.978755
logp1_hvg	-1.3533	-0.00633575	-0.982567	2.18588	3.40894	-1.60597	1.50451	1.38247	-0.134223	2.58537	cell_189	1.02342
logp1_hvg	-2.09382	2.81261	-0.162782	-1.04977	-2.16106	-1.7512	0.287001	0.0318684	0.550714	3.41972	cell_190	0.687537
logp1_hvg	1.63519	1.24627	3.42922	-0.67988	2.11774	2.3253	1.13401	0.238743	-4.76725	-2.11587	cell_191	0.820228
logp1_hvg	-6.75268	0.432594	-0.324173	0.488842	0.587952	1.15504	1.05684	-1.56573	-0.463928	2.0643	cell_192	1.31201
logp1_hvg	0.595825	0.683314	3.53397	1.0545	1.04124	-3.7844	0.40826	0.663931	-0.989506	0.0704246	cell_193	0.879785
logp1_hvg	1.73245	-0.508884	-1.49546	-1.05957	1.37851	1.72964	0.057583	1.72394	0.564154	1.40744	cell_194	1.48762
logp1_hvg	-1.91846	-0.0307772	1.43273	1.05169	-0.0100374	1.15574	4.93214	-1.2364	1.58332	-4.17211	cell_195	0.584626
logp1_hvg	3.11465	-0.872446	-0.135583	-0.0775959	-0.313893	1.66024	2.75088	3.99388	1.20275	1.36548	cell_196	1.15787
logp1_hvg	-0.680238	-1.62705	-0.532979	1.97072	0.25893	1.93304	-2.84258	-1.34033	-1.8536	3.83862	cell_197	1.04838
logp1_hvg	3.18899	1.83156	-3.82131	-0.0759453	-0.749342	-4.10996	-0.31296	2.02711	-0.477286	0.765408	cell_198	0.927081
logp1_hvg	-10.8428	3.94197	1.32037	-1.48388	1.99012	2.0748	4.23503	-5.3449	0.850169	2.93915	cell_199	0.271074
logp1_hvg	-1.30732	-1.73898	-3.38165	0.0109724	-1.48405	1.34433	0.0883758	-1.38856	-1.31556	-0.30384	cell_200	0.955545
logp1_hvg	2.91154	4.01324	0.951142	2.69522	0.425607	2.8677	-0.918186	3.64629	-2.46942	-2.10646	cell_201	1.07948
logp1_hvg	2.13625	4.2047	1.0618	1.23728	2.2964	0.078561	3.47045	2.53121	-0.738568	3.41038	cell_202	0.879347
logp1_hvg	-0.339825	-3.82665	0.634871	0.0512117	-1.72305	-0.422082	0.0117019	-1.31287	-1.07358	0.3148	cell_203	1.05671
logp1_hvg	4.13616	0.579907	1.90852	0.706301	-3.28048	0.490593	1.92338	-0.402482	0.460296	2.24929	cell_204	1.06853
logp1_hvg	-6.43915	1.44445	0.836349	1.90219	6.06605	-5.96671	-0.309025	0.748447	5.92572	-0.569468	cell_205	0.471204
logp1_hvg	1.36164	-1.97111	-0.223434	-0.621731	1.43292	-0.525497	1.99544	-1.98411	0.890825	-1.51185	cell_206	1.05189
logp1_hvg	1.85749	4.33477	0.106912	-2.45709	-0.876024	-1.7969	-2.29968	-3.90501	-1.72095	-0.128417	cell_207	0.764174
logp1_hvg	-7.08189	0.0684322	2.50134	1.45314	-1.94783	-0.292683	3.92642	0.42012	2.97813	2.52008	cell_208	0.524192
logp1_hvg	1.54863	0.172127	0.276313	0.787438	0.582044	0.958898	1.19097	-1.4933	0.197953	3.29511	cell_209	1.15874
logp1_hvg	1.64195	0.703406	-1.96562	0.192269	-2.22284	0.0508045	-0.575108	-1.79419	-1.27776	3.68529	cell_210	1.03569
logp1_hvg	1.90096	0.8877	0.0196848	-1.12423	0.945964	1.93344	1.57894	-1.60709	-0.804039	1.33749	cell_211	1.11626
logp1_hvg	-2.13076	-2.06153	-0.135714	-2.08996	0.266615	-1.37076	-0.141957	-0.279405	-1.00033	-0.42633	cell_212	1.17494
logp1_hvg	2.40154	-2.63296	-0.428079	0.0227628	-0.0861757	-1.14615	-0.360675	0.3793	-0.176911	-0.89882	cell_213	2.17034
logp1_hvg	2.87787	-0.0887078	-0.61321	-1.40876	0.370403	-1.50951	1.03583	-1.04438	1.09885	-0.0796393	cell_214	1.04707
logp1_hvg	-7.65256	-0.716297	0.0638023	12.0906	-3.15697	-9.09585	-2.13645	-1.13489	4.5608	8.33437	cell_215	0.42566
logp1_hvg	2.75807	0.911583	-1.13649	0.661302	-3.27951	2.0634	-4.21677	-0.58298	-0.984484	-1.48122	cell_216	1.08079
logp1_hvg	2.39034	-0.594027	0.186012	0.578174	-0.859251	-1.68018	1.18276	0.140442	1.43548	-1.23452	cell_217	1.1075
logp1_hvg	-0.875673	-2.19269	0.249022	-1.71117	0.0716246	-1.0487	2.11207	0.0376217	-1.01861	-0.650743	cell_218	0.906936
logp1_hvg	-2.16497	-0.708451	-1.33426	2.19649	1.82938	0.320248	1.56568	0.533369	1.38346	-0.311201	cell_219	0.747095
logp1_hvg	1.48889	2.36204	3.73642	0.548156	-1.5266	-0.301694	0.588892	3.23178	-2.03157	-0.402443	cell_220	1.04838
logp1_hvg	0.37158	0.314117	-0.553749	0.738208	0.0405282	2.86715	0.18649	-7.22601	2.62906	-0.895932	cell_221	0.921825
logp1_hvg	1.84334	1.33085	2.30116	0.41506	1.90014	0.864477	-3.74562	3.17467	0.457406	1.71543	cell_222	1.03087
logp1_hvg	1.03076	0.490303	-2.55804	0.653564	-0.27082	-0.173367	-0.47137	-0.676095	2.89564	2.93348	cell_223	1.10181
logp1_hvg	1.90436	1.78635	-0.0997438	-0.257166	-1.91199	-0.415409	0.0416003	-1.04399	-1.43944	1.07635	cell_224	1.2691
logp1_hvg	-2.84184	0.437544	1.8825	3.25264	-0.599606	0.92555	-1.27746	-2.01595	0.323376	-3.26941	cell_225	0.9862
logp1_hvg	0.102862	-1.84691	-0.0822058	0.0981498	-2.54802	0.381434	-0.0381696	1.01153	-2.40581	-1.213	cell_226	1.11933
logp1_hvg	1.99226	0.0995988	2.60374	1.39698	0.127365	-1.42002	-1.51072	-4.09096	-1.93704	-2.36469	cell_227	0.989703
logp1_hvg	1.20685	-1.56252	-0.975875	0.317923	-1.37222	-2.84006	0.179853	1.01023	-0.250254	-1.63931	cell_228	1.04225
logp1_hvg	-1.36173	-2.92962	-0.394495	1.65442	0.65089	1.25929	-2.7878	2.13775	-2.56676	2.25955	cell_229	0.95248
logp1_hvg	0.949017	-1.12304	-0.269425	-1.12797	0.796632	-2.28309	-0.0620835	2.04387	-2.47939	1.7821	cell_230	1.01642
logp1_hvg	2.54739	0.309001	1.6436	0.272151	-0.97785	1.9229	-0.00576711	0.0819903	0.706748	-1.28779	cell_231	1.25421
logp1_hvg	2.82441	2.79112	-0.270991	0.439046	3.83665	-0.720806	1.15954	-0.785386	1.20589	1.317	cell_232	1.06327
logp1_hvg	0.838747	0.880856	-1.10246	-0.685911	-2.95264	2.88099	1.52866	-2.17006	-3.08696	1.81166	cell_233	0.913067
logp1_hvg	1.94929	0.365467	0.618854	-1.16312	0.617289	-0.781535	2.64906	0.439006	0.727699	-0.193058	cell_234	1.01948
logp1_hvg	-5.31255	8.76894	8.56267	1.65615	-2.30842	4.66166	1.01152	0.749828	3.23015	5.53739	cell_235	0.377489
logp1_hvg	4.65318	-0.591497	-0.1466	-0.565158	-0.548061	-0.237299	-0.86503	-0.505396	-0.226445	0.930096	cell_236	2.22858
logp1_hvg	-1.30382	-2.00609	-3.27526	-1.85254	0.889008	-1.40604	-0.448015	1.89204	0.341414	-1.39057	cell_237	1.06984
logp1_hvg	2.23262	1.45566	-0.500761	0.250476	0.542183	0.0711874	-0.530796	0.826016	0.389291	-0.320571	cell_238	1.41186
logp1_hvg	-0.135988	-1.80707	2.00685	2.75576	0.60433	1.58353	-0.315828	-2.73675	-1.1278	-0.953109	cell_239	1.0497
logp1_hvg	-1.29075	-1.50296	1.33193	-1.2046	-1.56201	-1.10011	1.63206	1.83367	4.5709	-3.14113	cell_240	1.03481
logp1_hvg	0.470522	-4.50969	-1.19024	-1.74596	1.99151	-1.78689	2.30466	0.450144	-0.38083	0.354777	cell_241	1.14779
logp1_hvg	-1.27157	-1.27102	-0.856461	1.53054	2.43079	0.419272	-0.182006	-0.443911	-0.138662	-1.23003	cell_242	1.04488
logp1_hvg	-2.37523	0.815963	0.427358	-2.21483	0.0538967	0.0941973	1.1094	-2.75258	-0.944049	0.627575	cell_243	0.891171
logp1_hvg	-0.00418447	1.74912	-0.543564	-1.24771	0.786693	-0.101683	0.834079	-0.985966	-0.349007	-1.36029	cell_244	1.10838
logp1_hvg	-1.43673	-1.04672	-0.180183	-0.544923	-0.777565	0.19103	-1.24083	-0.68222	-1.83488	0.618614	cell_245	1.09043
logp1_hvg	-3.58731	2.81869	4.61908	3.86374	1.1195	4.95733	0.0830795	-4.38844	-0.4179	-2.05633	cell_246	0.480838
logp1_hvg	0.180731	-1.34877	2.879	1.67471	-0.432473	0.631192	1.6089	0.169725	-0.184343	-1.4608	cell_247	1.20297
logp1_hvg	1.96681	-0.912542	-0.895856	-2.04214	-0.328808	0.297122	-0.964832	-0.0671012	-1.28729	-0.0523839	cell_248	1.92729
logp1_hvg	2.47317	-1.32011	-2.0072	-0.139782	-3.73802	0.884226	2.51716	-2.88053	-0.328415	2.08758	cell_249	1.10313
logp1_hvg	-6.77262	-0.42111	-3.02994	-2.73612	-1.74841	-5.04076	-1.0956	-3.25756	-1.66661	-2.71142	cell_250	0.485217
logp1_hvg	2.28829	2.93013	0.0892179	-1.10551	0.393284	-1.42608	0.535887	-3.12795	1.24125	2.64366	cell_251	1.07159
logp1_hvg	-1.78412	-3.31344	0.640329	0.0676929	0.407589	0.405954	-1.97206	-0.66062	-0.1365	-1.72877	cell_252	0.988828
logp1_hvg	4.43654	1.67365	-1.70768	0.662562	-0.813172	0.473339	-1.72976	-1.11512	-1.40198	4.68183	cell_253	1.12896
logp1_hvg	3.11806	0.770462	0.470634	-0.237	-0.337277	-0.0786953	-0.182077	-0.249094	0.108189	0.46673	cell_254	1.90321
logp1_hvg	3.04116	0.657797	-0.24888	0.32175	1.52842	1.72408	-1.80708	-1.35128	-2.00252	-1.95151	cell_255	1.13947
logp1_hvg	-2.25799	1.86299	0.653229	0.158104	-0.017614	3.42997	1.78398	-1.29895	4.39661	3.59899	cell_256	0.643307
logp1_hvg	-4.97032	4.23714	-2.5862	2.46232	-4.20595	-2.22369	-4.26449	5.00232	8.006	-8.09711	cell_257	0.399385
logp1_hvg	4.02834	1.64089	3.96693	2.08159	0.941891	3.3625	2.62751	-0.462777	0.0120786	0.635907	cell_258	1.0208
logp1_hvg	-0.0914852	-3.3897	-1.12352	1.37309	-0.693261	-0.890649	-2.35838	-0.303911	-0.19688	0.906834	cell_259	1.15918
logp1_hvg	4.94846	-3.8061	-1.78189	0.724682	1.18885	-0.44888	0.131516	-0.576381	0.28399	0.145513	cell_260	2.76854
logp1_hvg	-1.18612	-0.142812	-0.692136	1.12003	2.55094	-2.16937	0.711537	-0.53357	1.78128	-2.3272	cell_261	1.00547
logp1_hvg	2.70947	0.783516	1.354	-3.08404	1.08203	0.633617	-1.29088	1.16596	0.133513	0.198758	cell_262	1.08824
logp1_hvg	3.23295	1.69813	0.740064	0.328481	-2.64071	1.31732	-2.84248	0.193335	-2.41515	0.736958	cell_263	1.03262
logp1_hvg	-5.95605	3.43878	1.62745	1.05522	1.49586	0.727692	-3.11018	3.2931	-0.324032	-3.52139	cell_264	0.551344
logp1_hvg	-1.52213	-3.22299	1.51576	-3.84563	0.474549	0.982218	-0.894308	-1.68239	2.60263	-1.4354	cell_265	0.900367
logp1_hvg	2.21885	2.52361	0.700392	0.868578	-1.70744	1.97954	-1.58224	0.848847	0.024573	0.599078	cell_266	1.08692
logp1_hvg	3.74121	1.85125	0.917237	-2.83977	0.987495	-0.557403	-2.34517	2.71451	0.586257	-0.520041	cell_267	1.00591
logp1_hvg	-1.78411	-2.42959	-1.52516	0.459758	1.75177	-3.30452	0.0851911	-2.84224	-0.758816	1.85563	cell_268	1.04444
logp1_hvg	-3.20091	-1.09261	-1.11914	-0.206876	0.343799	-0.0900067	0.297428	1.50318	0.769819	2.5441	cell_269	1.14779
logp1_hvg	4.83599	2.75498	-0.18	0.93091	-1.50194	-1.50357	-2.16174	-1.90563	1.37734	0.942124	cell_270	1.04488
logp1_hvg	-0.0916234	0.363374	-1.58804	0.192783	0.103791	0.682712	0.73892	0.925011	0.651627	0.356929	cell_271	0.998462
logp1_hvg	2.64185	1.35048	-1.9871	0.415243	0.311403	1.38775	-0.731732	-2.07538	0.046695	0.458262	cell_272	1.15611
logp1_hvg	-4.91069	-1.54615	1.24099	2.54309	-1.25977	1.06103	-2.39464	0.574909	-0.516235	1.22199	cell_273	0.68491
logp1_hvg	-1.25037	-1.59547	-1.46496	-0.0399316	-1.85097	3.3463	1.82884	1.35399	-0.220328	-0.755691	cell_274	1.00021
logp1_hvg	0.413044	-1.23717	-0.970379	0.272538	0.0729046	-0.492254	-0.478768	0.286807	-0.461282	-0.505493	cell_275	1.81081
logp1_hvg	-3.10402	-0.972049	2.08991	-1.20859	-1.39767	-4.00586	-4.32488	0.423313	1.48319	0.0315964	cell_276	0.803587
logp1_hvg	-0.175868	0.922882	0.176034	0.174946	0.209897	2.64797	1.56764	0.431431	0.848768	0.149975	cell_277	0.821541
logp1_hvg	0.30901	1.97871	-4.34228	2.64652	2.37812	1.086	1.82255	-1.77685	1.6595	1.69647	cell_278	0.820228
logp1_hvg	0.227385	0.0153461	-0.789061	-0.63815	0.405742	-1.16691	0.726627	1.37917	-0.481891	0.0850267	cell_279	0.986638
logp1_hvg	-0.0996607	-0.997452	0.911939	0.0886059	2.10484	-1.02442	1.97886	-1.77901	-2.81385	1.8057	cell_280	0.800521
logp1_hvg	2.02134	1.37844	0.691616	0.976302	-1.10902	-0.811715	1.11783	1.05324	-2.11846	0.534352	cell_281	1.02955
logp1_hvg	-0.388371	0.184334	0.556193	1.6221	-0.438337	-1.16138	2.32015	-0.0734632	-0.448635	-1.26368	cell_282	1.0497
logp1_hvg	-1.44699	-3.27425	-2.93578	-0.498431	2.29028	-1.71345	-2.69131	0.944285	4.56021	0.765705	cell_283	0.858327
logp1_hvg	5.99722	0.657921	-0.174686	-1.0875	-1.53499	0.397639	-0.353528	-0.840031	0.983296	-0.309446	cell_284	2.17384
logp1_hvg	-2.53437	-0.751522	-0.147583	1.70438	0.25196	0.519653	1.20204	-3.10622	0.0407308	3.86958	cell_285	0.878033
logp1_hvg	0.339464	-2.70936	-2.11614	-2.41844	2.59804	0.565953	1.71793	-0.580503	-0.00428455	-3.05806	cell_286	1.23187
logp1_hvg	4.87592	-0.252714	0.761433	1.09497	-0.0401111	0.322523	-0.748341	-0.306406	-0.0850825	0.459268	cell_287	1.89883
logp1_hvg	-1.47688	3.00759	4.74252	3.32683	-2.47089	-3.90652	-0.254405	-6.15475	-3.86795	-3.52395	cell_288	0.529885
logp1_hvg	0.748795	-1.5052	-0.0107718	0.947772	-0.502722	-0.415341	-0.264347	2.83821	-3.33127	-3.33155	cell_289	1.00153
logp1_hvg	-0.812112	-2.10888	1.23926	-4.11127	2.91026	2.18714	-1.04419	1.37662	2.39609	-1.1272	cell_290	0.923577
logp1_hvg	3.26148	0.543873	-0.353906	-1.21735	0.415435	0.0517124	0.889642	0.242102	-2.56216	-0.52029	cell_291	1.22837
logp1_hvg	-1.24699	0.177282	2.22517	1.02438	1.07489	-2.70798	-0.571257	-1.64301	-0.816621	1.39727	cell_292	1.04006
logp1_hvg	-0.923369	-0.670953	2.22674	-0.0916423	-3.05727	0.748348	-1.20106	-1.08085	-0.489145	-0.103069	cell_293	0.871464
logp1_hvg	-1.70172	-2.3812	0.049343	-0.226002	-0.825791	-2.32393	0.982634	-2.13887	-1.7426	-0.812902	cell_294	1.19421
logp1_hvg	-0.641817	-3.77067	-1.17867	-2.7488	1.45108	-0.679724	1.13072	0.190791	-2.37519	1.28585	cell_295	1.01861
logp1_hvg	-0.247289	3.20295	2.73605	-2.94206	-1.05992	-0.391714	0.74015	-0.371605	-2.3283	1.08829	cell_296	0.736147
logp1_hvg	1.97407	0.194225	-1.40888	-0.0357843	-1.38496	-0.131498	-1.12474	-4.74257	0.277503	2.55628	cell_297	0.949852
logp1_hvg	-8.54666	3.50193	1.55473	3.91254	-2.83377	3.14522	-5.76327	2.99983	-2.17901	2.16904	cell_298	0.362599
logp1_hvg	1.403	2.55987	-1.18596	-0.178432	-2.76391	-0.466277	1.85352	-0.530286	1.41761	-3.0794	cell_299	1.00941
logp1_hvg	1.43898	-0.240035	-0.150272	0.266202	0.271997	0.772855	-1.7725	0.114148	0.445987	-0.228294	cell_300	2.14757
logp1_hvg	2.49386	-2.10119	-0.948112	1.08353	1.79723	0.16709	1.00425	-0.693434	-0.0277269	-1.57952	cell_301	1.06415
logp1_hvg	1.79004	0.95005	1.19142	-0.719868	-1.27909	-1.84934	0.589718	1.07232	2.21242	-0.837531	cell_302	0.955545
logp1_hvg	-1.12855	-1.61649	-1.35941	1.45864	2.32566	-0.165928	0.179294	0.455612	-1.30949	-2.56586	cell_303	1.00897
logp1_hvg	6.0246	0.720931	1.09334	-0.201872	-1.35605	0.193806	-2.274	0.486382	-0.125921	0.96775	cell_304	1.14517
logp1_hvg	-2.24449	-1.36278	0.394761	0.906511	-1.73883	3.55901	1.2472	2.11096	-0.185993	-1.81909	cell_305	0.905622
logp1_hvg	-3.90893	0.0868795	1.31398	2.37943	2.02296	-0.924253	-1.28935	-2.82437	1.07997	-1.78419	cell_306	0.706806
logp1_hvg	0.719365	-0.142973	3.24594	2.22674	-0.220725	-1.08938	-1.19411	-2.02357	1.48217	1.60575	cell_307	0.987952
logp1_hvg	-1.07683	-2.02503	1.70363	-3.11183	-0.876193	-0.6777	-0.371052	0.747308	-0.435895	0.185667	cell_308	0.943284
logp1_hvg	1.87566	0.897901	1.07433	0.790542	3.00606	0.305203	2.88844	-0.60706	0.570887	0.945313	cell_309	0.923139
logp1_hvg	4.74735	3.68748	-0.358521	0.274897	-0.24845	3.2103	-1.08546	-1.71628	1.87361	-0.809743	cell_310	0.835117
logp1_hvg	-0.799122	-1.78992	0.302944	-1.36195	-0.0812484	1.1076	-0.773173	2.02539	1.51141	2.18599	cell_311	0.970435
logp1_hvg	3.76695	1.83954	-3.07658	-0.755434	-0.159187	0.300837	0.869812	-0.155256	0.744492	0.554092	cell_312	1.09962
logp1_hvg	6.63559	-0.717573	0.569665	-1.13784	-1.56832	0.721575	-1.19632	0.353232	0.481499	-3.535	cell_313	0.921825
logp1_hvg	1.92382	2.67475	-0.1946	0.724073	-2.81554	1.2269	1.40624	-2.0784	-1.7231	2.22386	cell_314	1.07422
logp1_hvg	-1.06931	-3.14104	2.12829	-1.39311	-2.06667	-0.551575	2.3253	-2.03319	-0.796291	-1.23697	cell_315	0.949415
logp1_hvg	2.19289	0.0820227	-0.694001	-0.493213	-0.800429	-0.496369	0.263155	0.989222	-1.02113	-0.839753	cell_316	1.84628
logp1_hvg	0.571966	1.05245	-0.292916	-0.51519	1.48033	-1.04319	0.991789	-0.0739894	-0.657808	-1.01684	cell_317	1.01466
logp1_hvg	-0.796764	1.36814	-0.779025	-1.04767	-0.504301	-0.702503	1.84649	-0.986454	0.43323	2.47275	cell_318	1.06853
logp1_hvg	2.98875	-0.834145	-0.54478	1.73346	-1.2131	0.38137	-2.00124	-1.33806	-1.68495	1.60578	cell_319	1.10137
logp1_hvg	-3.39572	-1.35378	1.00552	2.62772	-3.73826	0.848831	1.44304	1.74027	-2.7132	-0.395512	cell_320	0.886354
logp1_hvg	-0.306164	-0.855281	-2.54999	-1.59202	-0.523749	0.887891	-0.658163	-1.47121	-2.74	1.33983	cell_321	0.889857
logp1_hvg	-6.92737	1.30521	-0.532441	-3.53053	-9.76377	-2.78893	6.23363	-7.0156	8.71671	0.588182	cell_322	0.355593
logp1_hvg	1.60065	-0.168074	1.24893	0.808511	1.80948	2.36595	1.34465	0.846654	-2.02665	-1.01723	cell_323	1.18896
logp1_hvg	1.95171	0.412199	1.2515	-0.745304	1.36934	-0.894489	-1.58381	1.25757	1.56507	1.25518	cell_324	1.33347
logp1_hvg	1.65192	-0.165299	2.3202	-1.24581	-1.2543	1.61798	0.403735	-1.18343	0.196634	-1.43451	cell_325	1.14823
logp1_hvg	-0.843117	-1.22244	-1.22355	0.368569	0.308896	-1.2818	-1.79102	-0.152128	0.766152	-1.86703	cell_326	1.02211
logp1_hvg	3.6293	-1.98826	1.1533	-0.0388404	-0.908706	-0.248864	0.0274356	1.83385	-0.44331	-1.278	cell_327	1.18195
logp1_hvg	6.22316	0.611844	-1.3734	0.0687083	-0.114483	-1.88567	0.3325	0.339688	-0.0118108	-0.797142	cell_328	1.31508
logp1_hvg	-0.783733	0.162585	3.16341	1.37423	-1.87799	1.38819	1.74661	0.72968	1.19706	1.72462	cell_329	1.03919
logp1_hvg	0.851437	2.03455	1.67715	-0.678441	2.28604	-2.0013	2.09478	2.01433	-0.260095	1.33591	cell_330	0.971311
logp1_hvg	-5.37916	-1.27246	1.22439	-0.436229	-4.1477	-5.44573	0.91381	3.7096	-2.04983	3.41909	cell_331	0.432229
logp1_hvg	1.49156	1.18638	0.737507	-2.36094	0.669251	-0.430285	1.49972	-0.0341012	-0.817829	0.579854	cell_332	1.01904
logp1_hvg	-1.32204	-3.93412	0.399231	0.550961	0.246606	-0.35346	-2.34379	0.479562	-0.382585	-0.0242707	cell_333	0.937591
logp1_hvg	0.247559	-1.101	0.192808	-2.71507	-0.402058	0.855766	-0.763592	-1.31219	-1.01432	1.35798	cell_334	0.884164
logp1_hvg	-1.70593	-1.78288	1.83749	0.461201	-1.08666	0.0333145	-1.10665	0.955872	2.29471	-0.927115	cell_335	1.53448
logp1_hvg	-0.970608	6.98298	-3.3112	6.01794	-3.28066	-7.96105	-3.92731	0.699599	1.08612	-5.88821	cell_336	0.450622
logp1_hvg	-1.14767	-1.21019	0.618761	-0.451624	-0.957964	0.787314	0.979458	0.467472	1.44351	2.02549	cell_337	0.983572
logp1_hvg	-0.311434	-1.12112	-1.27335	-1.56498	-0.660507	-0.143734	-2.81327	-0.442687	-0.851308	-0.832631	cell_338	0.995834
logp1_hvg	-0.339149	-0.772589	1.62707	0.261971	0.876499	-0.276577	-0.313038	-0.665955	-0.461719	1.47584	cell_339	1.17013
logp1_hvg	-0.122865	2.98353	4.50957	2.81007	6.24586	-1.18957	2.68687	0.926143	3.19792	-7.76799	cell_340	0.458942
logp1_hvg	4.09848	1.09031	1.73722	1.46581	0.964951	-1.16795	-2.97953	-2.12916	-0.747271	2.7403	cell_341	0.996272
logp1_hvg	2.96818	3.39354	1.8611	2.23049	0.149602	-1.65822	0.562724	0.903428	-0.887457	-1.93431	cell_342	0.94197
logp1_hvg	-0.112102	-1.76646	-1.14913	0.459026	2.53025	-1.13612	2.10024	1.97885	1.38306	0.199941	cell_343	1.03875
logp1_hvg	2.19275	2.10095	0.475455	0.10759	1.9769	-1.90209	1.22758	0.3149	-0.431984	-0.416937	cell_344	1.07335
logp1_hvg	-0.44498	1.6541	0.385573	5.51216	-0.397742	1.15871	0.791307	5.00131	1.75613	-0.110564	cell_345	0.654693
logp1_hvg	1.68916	0.701811	-0.0649819	-0.837426	-1.50965	2.61717	-1.83095	-1.03448	2.87759	-4.33384e-05	cell_346	1.21304
logp1_hvg	-1.03872	0.6355	-2.74423	4.0899	-2.18334	-1.5156	2.48927	4.01693	-0.541543	2.18621	cell_347	0.660824
logp1_hvg	3.86802	-2.15782	0.877628	0.504742	-0.25246	-0.397076	0.278555	0.484737	-0.93996	0.562478	cell_348	2.5071
logp1_hvg	0.660682	-0.735497	0.792683	-2.92173	-2.87108	-0.0711826	-0.0246668	-1.39506	-0.923976	0.216305	cell_349	1.03525
logp1_hvg	2.60097	1.82387	-1.1604	-0.716423	1.07949	-0.524191	-1.0117	0.206667	1.11603	2.43149	cell_350	1.12809
logp1_hvg	2.27105	2.32336	-2.92961	3.60079	2.15696	1.68917	2.13541	3.20524	2.39038	-0.381342	cell_351	0.878909
logp1_hvg	-1.72558	-1.37425	0.228479	2.62979	-0.533792	-0.643935	0.191209	-2.42502	1.05676	1.23441	cell_352	0.89774
logp1_hvg	-1.39487	-0.126901	-2.99568	0.902972	-0.224355	-1.07013	0.603946	-0.300626	1.21432	1.03842	cell_353	0.862706
logp1_hvg	-0.673202	-2.12809	0.571981	0.103436	1.03942	0.182956	-0.296276	2.14571	-1.62447	-1.28352	cell_354	1.01861
logp1_hvg	-1.35877	-0.940377	1.49513	1.56333	1.94817	-2.21544	0.338032	-3.10213	-0.892446	-2.6427	cell_355	0.892923
logp1_hvg	-1.99422	-2.61352	-1.51596	-0.875643	1.59139	-1.022	-1.32643	0.668269	1.47504	2.18601	cell_356	1.12633
logp1_hvg	2.00391	3.06384	-0.00514048	2.55312	2.66865	-0.276135	3.5682	0.674016	3.53784	2.33825	cell_357	0.970435
logp1_hvg	-2.25383	0.253419	0.941089	0.0377895	-1.48956	-0.546634	2.85918	-0.158157	-1.44959	-0.585005	cell_358	0.859203
logp1_hvg	0.666211	1.04506	1.10373	1.83867	0.785641	1.10305	0.256674	1.26645	1.47667	0.181076	cell_359	1.07816
logp1_hvg	-2.12926	-1.59017	1.06865	-1.41768	2.41952	-3.47556	0.095537	1.46065	4.13584	-2.6965	cell_360	0.994521
logp1_hvg	-2.23213	-0.133606	0.494376	-1.62755	-0.468535	-0.796035	0.697801	-1.53366	3.50014	2.68798	cell_361	0.90606
logp1_hvg	3.76438	0.12329	0.201856	-1.57935	-4.43101	-2.49316	-0.916484	-2.06117	-0.577365	-2.49343	cell_362	1.05276
logp1_hvg	-0.777055	-1.66704	-0.389187	-0.495578	1.16088	-1.00634	3.08412	0.779326	0.987072	0.19439	cell_363	0.91657
logp1_hvg	-2.03736	-1.9771	1.97267	0.125975	-1.59414	-0.984798	-1.68023	-1.7339	0.305027	0.300958	cell_364	0.924015
logp1_hvg	2.73489	-0.502281	-0.692875	-0.409706	1.00557	-0.450484	0.310993	2.35134	3.25242	-0.199461	cell_365	1.05101
logp1_hvg	-4.19601	0.206153	1.27527	2.63753	-1.00113	-0.928426	1.23534	-3.82591	0.252288	0.253017	cell_366	0.85132
logp1_hvg	0.873501	0.483544	2.15185	-1.86016	-0.0267338	3.80221	-2.00366	-0.0290811	0.652068	-0.267731	cell_367	1.05802
logp1_hvg	0.335885	-1.79181	0.76751	-0.534372	2.2803	2.67308	1.22609	2.75028	0.467824	-0.382408	cell_368	1.10794
logp1_hvg	3.71939	-1.31731	-1.4017	0.640516	-1.06494	-2.57089	2.37541	1.27757	-0.587157	-0.330629	cell_369	1.1132
logp1_hvg	0.949439	-1.54621	0.314602	0.870546	-1.19575	-1.45434	-0.128962	-0.702538	1.0299	-0.966206	cell_370	0.965618
logp1_hvg	-4.79717	7.285	8.07439	-3.03042	3.52096	-5.12261	3.26676	-3.97932	-5.0417	-3.52369	cell_371	0.395443
logp1_hvg	0.326722	-1.41259	1.29062	0.429683	-0.652866	0.349952	0.933678	-1.30555	0.293313	0.562006	cell_372	0.977442
logp1_hvg	-6.65357	0.495655	2.19626	-1.78177	1.46262	0.78664	-0.216077	3.65814	-1.59992	-0.908176	cell_373	0.772056
logp1_hvg	-0.645176	-0.234325	0.820433	0.0865498	1.11428	-1.31417	-2.344	-1.20192	-3.08085	-0.852377	cell_374	1.00109
logp1_hvg	2.58632	4.36668	1.2812	1.89856	3.26047	0.875697	-0.332922	-1.45991	-3.09516	-0.527095	cell_375	0.938467
logp1_hvg	-1.61813	-2.38471	-1.4597	-0.174172	2.32262	-1.35672	-0.378112	0.461516	1.97121	0.707196	cell_376	1.04576
logp1_hvg	1.52927	-1.25249	-1.05212	1.19815	-0.285636	0.18676	-0.147052	2.54972	-0.202006	1.11212	cell_377	1.13553
logp1_hvg	0.593019	6.61036	1.4058	-2.66123	-3.42056	3.05711	1.48509	2.65762	-1.33886	2.76627	cell_378	0.734395
logp1_hvg	-0.0230259	-2.15592	-1.13143	-1.93733	-0.850089	-1.58502	1.78603	1.01122	-1.40225	1.99584	cell_379	1.03043
logp1_hvg	0.424542	-2.64419	-0.0109165	-0.755	1.02558	0.383498	1.14513	-0.722824	-1.37818	0.147618	cell_380	1.12415
logp1_hvg	2.46561	0.432828	2.90582	-1.63903	-3.16464	0.284686	-1.3408	2.70831	-1.38381	0.119345	cell_381	1.0243
logp1_hvg	-1.31149	-2.825	-1.81793	0.775324	0.38441	1.30554	-0.11077	-2.00313	2.89257	0.403377	cell_382	1.04225
logp1_hvg	1.00555	0.478761	0.560448	-3.84979	4.03069	-1.98211	-1.2568	0.449434	-1.993	-2.05564	cell_383	0.943284
logp1_hvg	1.43238	-0.0415523	3.09542	3.39211	2.02586	0.88837	-0.698636	-1.08096	0.241745	0.252073	cell_384	0.958173
logp1_hvg	0.194503	-1.6251	-0.0713357	-1.28386	-4.21964	1.40391	0.746212	0.057928	0.611957	-3.39975	cell_385	1.01335
logp1_hvg	3.39527	0.226878	1.62285	0.272957	-1.51165	0.133588	-0.404847	2.1451	1.00928	0.626595	cell_386	1.11539
logp1_hvg	0.737045	-1.14411	0.125299	-0.844632	-1.64247	-2.47849	-0.976106	0.807096	0.0453688	-0.0163203	cell_387	0.910877
logp1_hvg	4.03581	1.09772	-0.59094	-1.84304	-0.694191	3.52379	0.16653	-0.466076	1.34586	1.10486	cell_388	1.11364
logp1_hvg	-0.963441	1.12673	0.0631711	-1.33004	1.17416	-1.61203	1.17053	1.92448	0.151604	1.60539	cell_389	1.02167
logp1_hvg	-3.99987	-1.80065	0.677649	-0.722359	-2.66195	-1.41061	1.64021	-0.989922	-0.183306	-0.177942	cell_390	0.695858
logp1_hvg	-1.26941	-1.72141	0.617832	0.354926	0.967291	4.72732	-2.54544	-1.28454	0.816476	-1.54157	cell_391	0.945473
logp1_hvg	-0.75935	1.33925	-2.81943	0.247635	-2.22417	-1.0957	-4.06857	0.027847	-1.51269	-0.291935	cell_392	0.855699
logp1_hvg	-0.452909	-1.09154	-0.293166	-2.01155	-2.7463	0.628687	0.321117	2.12766	0.258954	1.0371	cell_393	1.06065
logp1_hvg	1.53689	1.69868	0.0674306	1.37497	-0.631156	-2.49184	0.184825	0.703685	0.336084	-0.80737	cell_394	1.10225
logp1_hvg	2.26116	-2.73025	-1.0519	1.00199	0.589333	-0.816164	0.950424	-1.51204	0.332398	-0.235725	cell_395	2.37573
logp1_hvg	-1.60921	4.943	-0.691623	1.36277	-2.20035	3.47263	2.87775	-0.606196	4.48005	-5.65498	cell_396	0.488283
logp1_hvg	-7.99607	2.60995	-4.79678	1.37454	-1.65793	-3.35018	-5.20815	2.45121	-3.05402	-0.406088	cell_397	0.434856
logp1_hvg	-2.07115	-0.577193	0.752875	-3.05964	0.0657224	-1.22231	-0.0442146	0.488171	0.847382	0.500736	cell_398	1.03656
logp1_hvg	1.77193	3.02989	-0.641566	1.67334	1.48011	-0.142504	-1.80077	-1.0983	-1.02762	1.109	cell_399	0.959925
[truncated: 7,601 more rows]

## Sheet: Canonical Correlation
transformation	family	canonical_correlation
acosh	delta_method	0.83912
dino	latent_expr	0.39735
glmpca	count_model	0.27493
logp_alpha	delta_method	0.567709
logp_cpm	delta_method	0.951097
logp1	delta_method	0.70698
logp1_hvg	delta_method	0.703102
logp1_hvg_zscore	delta_method	0.690762
logp1_size_normed	delta_method	0.714209
logp1_zscore	delta_method	0.730637
newwave	count_model	0.631617
normalisr_norm	latent_expr	0.147805
pearson	glm_residual	0.209731
pearson_analytic	glm_residual	0.148682
pearson_clip	glm_residual	0.172015
pearson_clip_hvg	glm_residual	0.368594
pearson_clip_hvg_zscore	glm_residual	0.352754
pearson_clip_zscore	glm_residual	0.494463
rand_quantile	glm_residual	0.198882
raw_counts	negative_control	0.997197
sanity_dists	latent_expr	0.642829
sanity_map	latent_expr	0.341108
scaled_raw_counts	negative_control	0.334031
sctransform	glm_residual	0.312817
