# Supplementary material for: Comparison of transformations for single-cell RNA-seq data
Source: Nat Methods. 2023 Apr 10;20(5):665–72. doi: 10.1038/s41592-023-01814-1 (PMC10172138; doi:10.1038/s41592-023-01814-1)
Supplement: Source Data Extended Data Fig. 2 — Comma-separated file with raw data. [file 41592_2023_1814_MOESM9_ESM.csv]

transformation	family	gene_mean	gene_var
logp1	delta_method	0.345	0.733383559340654
logp1	delta_method	0.96	1.5664559065402435
logp1	delta_method	0.5125	0.6527649949690667
logp1	delta_method	0.365	0.9282037367639447
logp1	delta_method	1.0575	1.5911435657240087
logp1	delta_method	0.0175	0.017857799800555945
logp1	delta_method	0.79	1.0929178637596872
logp1	delta_method	2.4575	2.78419051639956
logp1	delta_method	0.005	0.014180294221421358
logp1	delta_method	0.3425	0.6889516581538683
logp1	delta_method	0.2125	0.32670421572078423
logp1	delta_method	0.275	0.524683542894848
logp1	delta_method	0.7575	1.097919598258826
logp1	delta_method	0.0375	0.09779394694605281
logp1	delta_method	0.015	0.03835599560395964
logp1	delta_method	0.0025	9.92359962984162e-4
logp1	delta_method	0.2825	0.45946071558241336
logp1	delta_method	1.13	1.7853915381558647
logp1	delta_method	0.7075	1.8716387995237624
logp1	delta_method	0.4375	0.7658412910533579
logp1	delta_method	0.1075	0.20106323852135752
logp1	delta_method	1.17	1.2376250291990747
logp1	delta_method	0.0075	0.004504127718122436
logp1	delta_method	0.6625	1.0216515620042261
logp1	delta_method	0.0175	0.009965090426744965
logp1	delta_method	0.0075	0.0034537370083871687
logp1	delta_method	0.2875	0.8209431659663597
logp1	delta_method	0.8475	1.4348523888183817
logp1	delta_method	0.035	0.027573807392648437
logp1	delta_method	2.91	2.9969482496069095
logp1	delta_method	0.15	0.2710319727014965
logp1	delta_method	2.2975	3.0729783520878704
logp1	delta_method	0.0025	8.674806479297331e-4
logp1	delta_method	0.0725	0.3274022749520253
logp1	delta_method	0.27	0.4586118995702978
logp1	delta_method	109.57	1.6846716219805444
logp1	delta_method	2.035	2.039678870783918
logp1	delta_method	0.585	1.2788541245342921
logp1	delta_method	0.01	0.06518996045955741
logp1	delta_method	0.275	0.5204014059121743
logp1	delta_method	0.005	0.002666873236875616
logp1	delta_method	0.145	0.36400126034003355
logp1	delta_method	0.01	0.019311790795051676
logp1	delta_method	0.05	0.1456804095847198
logp1	delta_method	0.1	0.09543173554588942
logp1	delta_method	5.61	4.182241265332826
logp1	delta_method	0.715	1.257897976819561
logp1	delta_method	1.91	2.4929259014960943
logp1	delta_method	0.005	0.03227374963018122
logp1	delta_method	0.1725	0.29106503434250475
logp1	delta_method	0.2925	0.33802944270738755
logp1	delta_method	0.0225	0.062194990989320346
logp1	delta_method	0.1025	0.4188977998444976
logp1	delta_method	1.215	1.9644738349055042
logp1	delta_method	0.1375	0.17144983526161267
logp1	delta_method	0.0025	0.03734265102740371
logp1	delta_method	0.59	1.1348332816206868
logp1	delta_method	1.505	2.138292207980885
logp1	delta_method	0.775	1.2924374527444378
logp1	delta_method	0.0275	0.15629333045992871
logp1	delta_method	0.1775	0.34043452417097586
logp1	delta_method	0.1425	0.32643926775564625
logp1	delta_method	0.1175	0.17691379697177542
logp1	delta_method	0.0475	0.0759575906619876
logp1	delta_method	0.01	0.033976246963293565
logp1	delta_method	0.03	0.10771635892666509
logp1	delta_method	1.135	1.4965117973515296
logp1	delta_method	0.005	0.002650364825111494
logp1	delta_method	0.035	0.08478577019498623
logp1	delta_method	0.6925	1.5315188428451796
logp1	delta_method	0.5025	1.1828411715509561
logp1	delta_method	0.275	0.6616352578202922
logp1	delta_method	0.0325	0.2389293550751514
logp1	delta_method	0.0225	0.009856147803563099
logp1	delta_method	0.1625	0.3740159006936645
logp1	delta_method	0.0025	0.002381772072704134
logp1	delta_method	0.005	0.05778439145939754
logp1	delta_method	0.09	0.21737442837950002
logp1	delta_method	0.1575	0.5640623354347355
logp1	delta_method	0.5425	0.9207264437993234
logp1	delta_method	0.0975	0.3070741822111842
logp1	delta_method	0.04	0.15175739402909147
logp1	delta_method	31.5775	4.220353226809327
logp1	delta_method	0.085	0.5030229156343152
logp1	delta_method	0.015	0.048733584600563096
logp1	delta_method	0.13	0.26469919100034384
logp1	delta_method	2.25	2.9169662167166357
logp1	delta_method	0.0025	7.843945413512092e-4
logp1	delta_method	0.7625	1.0410933574378944
logp1	delta_method	0.0625	0.17617752052804808
logp1	delta_method	0.38	1.1789811551606528
logp1	delta_method	0.02	0.11626833453809515
logp1	delta_method	0.01	0.04099429856045073
logp1	delta_method	0.005	0.0011725968445901048
logp1	delta_method	1.1725	1.6827081309277494
logp1	delta_method	0.1025	0.2483935919795748
logp1	delta_method	0.0075	0.00427963847147372
logp1	delta_method	0.605	1.0380784841676722
logp1	delta_method	0.0025	0.022242515791535678
logp1	delta_method	0.0025	0.018796393989033554
logp1	delta_method	0.815	1.8494633415853001
logp1	delta_method	0.0025	0.0033203448807312868
logp1	delta_method	0.07	0.04929876508461205
logp1	delta_method	0.4575	0.7204663301459456
logp1	delta_method	0.0125	0.009503181545912178
logp1	delta_method	0.005	0.005403822071925983
logp1	delta_method	0.2925	0.5125734624312006
logp1	delta_method	0.0025	0.007366024563918147
logp1	delta_method	0.4275	0.8700591432925667
logp1	delta_method	0.07	0.17726656195625412
logp1	delta_method	0.0025	3.6187649049683067e-4
logp1	delta_method	0.0075	0.06113596136033324
logp1	delta_method	0.015	0.0567723391883719
logp1	delta_method	0.045	0.10506785428496816
logp1	delta_method	1.8125	2.8486657847786137
logp1	delta_method	0.0025	0.002661460508871151
logp1	delta_method	5.825	3.462789004820613
logp1	delta_method	0.5725	0.8783557013899399
logp1	delta_method	0.0175	0.04277605830502063
logp1	delta_method	0.12	0.23770711735435585
logp1	delta_method	0.205	0.23074901538105128
logp1	delta_method	0.005	0.0041466179239577445
logp1	delta_method	0.005	0.045736174578703555
logp1	delta_method	0.2975	0.7153627163658551
logp1	delta_method	0.075	0.5773380175274746
logp1	delta_method	0.0175	0.07574546938787502
logp1	delta_method	0.0025	0.0018299500431957353
logp1	delta_method	0.0975	0.16871530243176835
logp1	delta_method	0.05	0.18801170995069902
logp1	delta_method	0.615	0.8030496813773652
logp1	delta_method	0.06	0.14099364010315854
logp1	delta_method	0.125	0.2778256747796521
logp1	delta_method	0.8725	2.1988618412294594
logp1	delta_method	11.6575	6.037955456181583
logp1	delta_method	0.005	0.028298338895446813
logp1	delta_method	0.05	0.0908631551756308
logp1	delta_method	2.64	2.851832835128316
logp1	delta_method	1.265	1.9235776766205055
logp1	delta_method	0.5875	0.8333344245419818
logp1	delta_method	0.0625	0.04784817784436598
logp1	delta_method	0.4125	0.7789758906810114
logp1	delta_method	0.0575	0.1343214163499597
logp1	delta_method	1.0175	1.6179449711939158
logp1	delta_method	0.0025	6.730065999275901e-4
logp1	delta_method	0.0025	0.001495752141414629
logp1	delta_method	0.145	0.2438736817618016
logp1	delta_method	0.0025	0.0018299500431957353
logp1	delta_method	0.1925	0.45353481369349025
logp1	delta_method	0.32	1.0249707035383668
logp1	delta_method	0.01	0.04005517335890256
logp1	delta_method	0.165	0.2986534605912907
logp1	delta_method	0.92	1.6706463308254667
logp1	delta_method	0.12	0.11511568906362338
logp1	delta_method	0.045	0.1532387513115819
logp1	delta_method	2.105	2.4065098759343475
logp1	delta_method	0.025	0.014218909925200252
logp1	delta_method	0.4025	0.8286978113865061
logp1	delta_method	0.3425	0.5041304073268973
logp1	delta_method	3.21	3.1815773494374833
logp1	delta_method	0.0125	0.09277049864755314
logp1	delta_method	0.0325	0.06355531729014424
logp1	delta_method	1.1575	2.0504096966342167
logp1	delta_method	1.3675	1.694664202838146
logp1	delta_method	0.0025	0.026090249658310773
logp1	delta_method	0.415	1.1266545584563898
logp1	delta_method	0.0025	5.390427375098488e-4
logp1	delta_method	0.0025	7.432793273364095e-4
logp1	delta_method	0.0125	0.006849876026988804
logp1	delta_method	0.435	0.8359721692094133
logp1	delta_method	0.1575	0.15729521395600102
logp1	delta_method	0.035	0.0894462616114889
logp1	delta_method	0.0075	0.005819700152100266
logp1	delta_method	0.0025	0.011966038558369455
logp1	delta_method	0.235	0.35193198741956666
logp1	delta_method	0.185	0.37443268995552925
logp1	delta_method	0.47	1.0965136639025814
logp1	delta_method	0.015	0.00923121835940146
logp1	delta_method	0.005	0.0011359185959549393
logp1	delta_method	0.1575	0.5192608152149025
logp1	delta_method	0.0475	0.15188508079193155
logp1	delta_method	0.1075	0.07038958755932032
logp1	delta_method	0.035	0.021756306036448743
logp1	delta_method	0.0075	0.02337252969240425
logp1	delta_method	0.085	0.2551366542060925
logp1	delta_method	1.6	1.832122716565559
logp1	delta_method	0.0975	0.25125767209784994
logp1	delta_method	0.005	0.0020918485108018803
logp1	delta_method	2.7475	2.7994800792570778
logp1	delta_method	0.1225	0.2789542443984168
logp1	delta_method	1.655	2.026247205816377
logp1	delta_method	0.7075	0.8957950946611042
logp1	delta_method	0.0025	0.024439791576705873
logp1	delta_method	4.8075	3.550412644465558
logp1	delta_method	0.0025	7.309266757572526e-4
logp1	delta_method	0.785	1.1854233307726965
logp1	delta_method	0.0025	5.390427375098488e-4
logp1	delta_method	0.0225	0.10534557207667697
logp1	delta_method	0.785	1.2414294418282956
logp1	delta_method	0.155	0.27938467145557444
logp1	delta_method	0.795	0.9834185371664286
logp1	delta_method	0.085	0.20270226339683056
logp1	delta_method	0.085	0.11766440931815038
logp1	delta_method	0.0125	0.026303617487533074
logp1	delta_method	0.1425	0.38030753558719993
logp1	delta_method	0.265	0.5060878035413546
logp1	delta_method	0.06	0.06667141456707691
logp1	delta_method	0.065	0.17532382558342877
logp1	delta_method	0.0025	0.0011467924590072912
logp1	delta_method	0.09	0.14116888419354517
logp1	delta_method	0.025	0.03611621235739788
logp1	delta_method	1.28	1.971832174117026
logp1	delta_method	0.0775	0.39918111973336773
logp1	delta_method	1.6725	1.8430290090265675
logp1	delta_method	0.01	0.027948480712271344
logp1	delta_method	0.0325	0.04197159178501131
logp1	delta_method	0.9525	1.4167121807259109
logp1	delta_method	0.17	0.2131570646914356
logp1	delta_method	0.945	1.4209535197198022
logp1	delta_method	0.59	0.854801748562741
logp1	delta_method	0.4125	1.1856255644242888
logp1	delta_method	0.67	0.8020133267219175
logp1	delta_method	0.115	0.09092427873214365
logp1	delta_method	0.085	0.13692150363567593
logp1	delta_method	0.6325	1.4641881948476
logp1	delta_method	0.0075	0.019854519108389274
logp1	delta_method	0.015	0.06957305113531866
logp1	delta_method	0.205	0.4550349563412877
logp1	delta_method	0.3525	0.6381327402329852
logp1	delta_method	0.005	0.030392521674918467
logp1	delta_method	22.125	5.273091743401118
logp1	delta_method	0.68	1.796998852052508
logp1	delta_method	0.11	0.10731808517350183
logp1	delta_method	0.0825	0.11365173405567187
logp1	delta_method	0.0275	0.12608251126268774
logp1	delta_method	0.3475	1.1009991856220473
logp1	delta_method	1.39	2.015485349539532
logp1	delta_method	0.0025	0.029976660015782978
logp1	delta_method	0.1325	0.2953384553591901
logp1	delta_method	0.34	0.6921391806028651
logp1	delta_method	0.015	0.11526631283868251
logp1	delta_method	0.0025	0.0012602043131153414
logp1	delta_method	1.17	1.6440477929419632
logp1	delta_method	0.0575	0.24634140958969167
logp1	delta_method	0.0175	0.08724065338915912
logp1	delta_method	0.4925	1.3678228820297056
logp1	delta_method	0.425	0.6772025896676181
logp1	delta_method	0.135	0.3668635848350428
logp1	delta_method	0.005	0.001804107013987893
logp1	delta_method	0.005	0.013926860329944375
logp1	delta_method	0.0025	0.0012180742013010715
logp1	delta_method	0.005	0.008498248480748543
logp1	delta_method	0.3275	0.9279482247666674
logp1	delta_method	0.02	0.1438883518663546
logp1	delta_method	0.395	0.8643615549488954
logp1	delta_method	0.09	0.1483931640360961
logp1	delta_method	0.1375	0.4907479267848012
logp1	delta_method	0.2425	0.5785435023554498
logp1	delta_method	0.0125	0.14263419313697628
logp1	delta_method	0.0975	0.30659901271034873
logp1	delta_method	0.0175	0.06131064702374532
logp1	delta_method	0.0025	0.0020080155545932053
logp1	delta_method	0.0075	0.05632733846569363
logp1	delta_method	1.9275	2.8355161998643537
logp1	delta_method	0.335	0.7110158987759683
logp1	delta_method	0.2875	0.47214776491438937
logp1	delta_method	0.2125	0.6634747971365857
logp1	delta_method	0.79	1.3343949232157957
logp1	delta_method	0.375	1.059496208541629
logp1	delta_method	0.2925	0.6093505075589366
logp1	delta_method	0.0125	0.005019234557055715
logp1	delta_method	0.0025	0.001495752141414629
logp1	delta_method	0.8925	1.5480643239485143
logp1	delta_method	0.2275	0.37791884571366063
logp1	delta_method	0.0125	0.17200269428991707
logp1	delta_method	0.1725	0.5024709390147254
logp1	delta_method	0.095	0.18700421652074695
logp1	delta_method	0.8525	1.2360382413135111
logp1	delta_method	1.0425	1.5241235462067104
logp1	delta_method	0.0425	0.25296595747088046
logp1	delta_method	0.145	0.4620950864445288
logp1	delta_method	0.1525	0.2785493928977744
logp1	delta_method	0.16	0.18297289329492225
logp1	delta_method	0.3575	1.1238757846802239
logp1	delta_method	0.1725	0.5885351507360959
logp1	delta_method	0.9125	1.4035520531721537
logp1	delta_method	0.36	0.5290855931407964
logp1	delta_method	0.0375	0.01165326034623819
logp1	delta_method	0.03	0.01758839390756268
logp1	delta_method	0.0325	0.030688803011303056
logp1	delta_method	0.1	0.2076334037272376
logp1	delta_method	0.0025	7.432793273364095e-4
logp1	delta_method	0.0025	0.0016355989061169762
logp1	delta_method	1.1725	1.5988485927030154
logp1	delta_method	0.005	0.030193741659573295
logp1	delta_method	0.08	0.16131965365932346
logp1	delta_method	0.0025	7.219805662795606e-4
logp1	delta_method	0.455	0.8811384949541875
logp1	delta_method	0.13	0.2980957568406911
logp1	delta_method	0.0125	0.021311749953220754
logp1	delta_method	0.065	0.16263922543945158
logp1	delta_method	0.0025	0.0010055502131883782
logp1	delta_method	0.0075	0.054796341447070455
logp1	delta_method	1.9725	2.422952121968961
logp1	delta_method	0.0225	0.020327482396663106
logp1	delta_method	0.045	0.06626773594264491
logp1	delta_method	0.09	0.24165153753226748
logp1	delta_method	0.155	0.36214387971803524
logp1	delta_method	0.6775	0.9894768427477462
logp1	delta_method	0.0225	0.04448391719333901
logp1	delta_method	0.0025	0.003258554178558171
logp1	delta_method	0.08	0.2825825487179954
logp1	delta_method	0.1725	0.5707476552496945
logp1	delta_method	0.025	0.05031119358960252
logp1	delta_method	1.0975	1.8526196444269338
logp1	delta_method	0.005	0.04043668406405194
logp1	delta_method	0.01	0.00458940389168867
logp1	delta_method	1.0625	2.4112368305628067
logp1	delta_method	0.195	0.43863047052320125
logp1	delta_method	0.0075	0.03100269935417855
logp1	delta_method	0.6275	1.3750921640075096
logp1	delta_method	0.0075	0.01382752153323789
logp1	delta_method	1.735	2.7253983544917237
logp1	delta_method	0.0075	0.0018670471274191997
logp1	delta_method	2.795	2.7495520591417164
logp1	delta_method	0.0025	0.0016355989061169762
logp1	delta_method	0.49	0.8063793888980476
logp1	delta_method	0.015	0.04993141325126672
logp1	delta_method	0.0025	0.0017438510748405116
logp1	delta_method	0.01	0.006142433383326513
logp1	delta_method	0.1025	0.20015445956385852
logp1	delta_method	0.22	0.48028961698162304
logp1	delta_method	0.6575	1.1049308890821221
logp1	delta_method	0.0175	0.056320495181825844
logp1	delta_method	2.86	3.0412161122727976
logp1	delta_method	0.04	0.1474730239084092
logp1	delta_method	0.93	1.128845634878563
logp1	delta_method	0.005	0.004509241855149109
logp1	delta_method	0.035	0.0678082693499432
logp1	delta_method	0.0875	0.31181686934433156
logp1	delta_method	0.07	0.2762901433614217
logp1	delta_method	0.0375	0.1171812446303543
logp1	delta_method	0.97	1.7601160057081044
logp1	delta_method	0.21	0.39439182652286126
logp1	delta_method	0.22	0.5129938833595521
logp1	delta_method	0.015	0.12447530648801548
logp1	delta_method	0.015	0.028235950414178056
logp1	delta_method	0.6625	1.1285692645233798
logp1	delta_method	0.1725	0.34030356361978
logp1	delta_method	1.3725	1.9482810683497453
logp1	delta_method	1.18	1.799987140347231
logp1	delta_method	0.0075	0.00879934069491483
logp1	delta_method	0.115	0.19148459383508193
logp1	delta_method	0.0025	0.0053906063639001045
logp1	delta_method	0.0075	0.05659316372298508
logp1	delta_method	0.1975	0.41736018589877805
logp1	delta_method	0.4075	0.7302326710861984
logp1	delta_method	0.13	0.3148475345589798
logp1	delta_method	0.09	0.4923114319613426
logp1	delta_method	0.4775	0.6217482438061701
logp1	delta_method	0.33	0.4339965764631005
logp1	delta_method	0.025	0.1207376452113848
logp1	delta_method	0.0125	0.0039053622428890733
logp1	delta_method	0.0075	0.016178046111216565
logp1	delta_method	0.0075	0.004618066561479097
logp1	delta_method	0.035	0.08258973912603601
logp1	delta_method	0.7975	1.0992211338319926
logp1	delta_method	0.6075	1.070476509490696
logp1	delta_method	0.0025	8.853887360794243e-4
logp1	delta_method	1.53	2.0207524058188295
logp1	delta_method	0.3225	0.41532434501966803
logp1	delta_method	0.1575	0.3999961564772518
logp1	delta_method	1.2325	1.539687884383173
logp1	delta_method	0.015	0.01853502125065547
logp1	delta_method	0.0075	0.02279252638964743
logp1	delta_method	0.005	0.018633874428747175
logp1	delta_method	0.005	0.001991993674720626
logp1	delta_method	0.0175	0.09852888324087368
logp1	delta_method	0.0125	0.035609923928553514
logp1	delta_method	0.1525	0.18558946844419372
logp1	delta_method	0.0125	0.0565010238700865
logp1	delta_method	0.0025	0.00267493374187609
logp1	delta_method	0.005	0.002146301340544055
logp1	delta_method	0.0225	0.02588929272707495
logp1	delta_method	0.47	0.7578871602484938
logp1	delta_method	0.575	0.9286771798540481
logp1	delta_method	0.0025	0.0011467924590072912
logp1	delta_method	0.0125	0.00985249972429748
logp1	delta_method	0.0075	0.0338807345541615
logp1	delta_method	0.0875	0.17202167197213175
logp1	delta_method	0.005	0.0026273071652522604
logp1	delta_method	0.01	0.04357165392653759
logp1	delta_method	0.0125	0.01127168090491798
logp1	delta_method	0.0025	0.014108864751594926
logp1	delta_method	1.345	1.9047783396895333
logp1	delta_method	0.33	0.6167962842199092
logp1	delta_method	0.0125	0.05502827710133425
logp1	delta_method	0.3775	0.6663179568624303
logp1	delta_method	0.095	0.09887629284092404
logp1	delta_method	0.3975	1.2751556084544675
logp1	delta_method	0.0075	0.003550870365242372
logp1	delta_method	0.775	1.0911461442237813
logp1	delta_method	0.005	0.05024244617957608
logp1	delta_method	0.23	0.3580039117366781
logp1	delta_method	0.15	0.13014773563215282
logp1	delta_method	30.6975	2.4257212993745347
logp1	delta_method	0.0025	0.0010451164809816022
logp1	delta_method	0.0725	0.12173901474651892
logp1	delta_method	2.5	2.7066912019333507
logp1	delta_method	0.0075	0.00440558812865856
logp1	delta_method	1.0025	1.6080888165990024
logp1	delta_method	0.0225	0.2383158503720679
logp1	delta_method	0.3025	0.3087559963026759
logp1	delta_method	14.9225	2.818569407678063
logp1	delta_method	0.775	2.498147959349699
logp1	delta_method	0.0625	0.06293276971765209
logp1	delta_method	0.03	0.05565637351613893
logp1	delta_method	1.685	2.3933994510447842
logp1	delta_method	0.21	0.5312898169178591
logp1	delta_method	0.68	1.2851835218211336
logp1	delta_method	0.445	0.6574215851536616
logp1	delta_method	0.325	0.8369819731977626
logp1	delta_method	0.1	0.1085489951856976
logp1	delta_method	0.0025	0.02269398222093683
logp1	delta_method	0.6175	0.9547170797966706
logp1	delta_method	0.34	0.6373405743175105
logp1	delta_method	0.0025	5.390427375098488e-4
logp1	delta_method	0.0025	0.0024691569056220553
logp1	delta_method	0.3175	0.7699210674511074
logp1	delta_method	0.14	0.3220897790865736
logp1	delta_method	0.0025	7.432793273364095e-4
logp1	delta_method	0.0975	0.22549130169420523
logp1	delta_method	32.93	2.9362909028239694
logp1	delta_method	0.0025	7.219805662795606e-4
logp1	delta_method	0.015	0.013387310630511259
logp1	delta_method	0.2125	0.6096614235135644
logp1	delta_method	1.3975	1.9362189047533147
logp1	delta_method	0.0125	0.00573468228967588
logp1	delta_method	0.0025	0.03613441067658562
logp1	delta_method	0.04	0.14465513930771315
logp1	delta_method	0.0025	0.00267493374187609
logp1	delta_method	0.455	0.8007483533618072
logp1	delta_method	0.005	0.007334009653561688
logp1	delta_method	0.005	0.04412337014644045
logp1	delta_method	0.4075	0.7030298250136269
logp1	delta_method	0.0025	0.001318732731297522
logp1	delta_method	0.03	0.1372222236766742
logp1	delta_method	0.11	0.24866397539860893
logp1	delta_method	0.1625	0.4506828512732945
logp1	delta_method	0.0025	0.00122736603423488
logp1	delta_method	0.02	0.059914270930086014
logp1	delta_method	0.005	0.030214873213010293
logp1	delta_method	0.1525	0.4484110232309905
logp1	delta_method	0.005	0.0028473864685654962
logp1	delta_method	0.0475	0.07134902342294394
logp1	delta_method	0.0075	0.005429770859571667
logp1	delta_method	0.345	0.40732025127088645
logp1	delta_method	0.385	0.6611313232715171
logp1	delta_method	0.1825	0.4610069814374147
logp1	delta_method	0.015	0.020068910559084708
logp1	delta_method	0.3825	0.6836794167857801
logp1	delta_method	0.51	0.9457411965174274
logp1	delta_method	1.4875	2.103230682728759
logp1	delta_method	0.005	0.0015054398628539468
logp1	delta_method	0.09	0.09826179686148254
logp1	delta_method	0.0275	0.01647658442493021
logp1	delta_method	0.2425	0.7726927629296771
logp1	delta_method	0.2025	0.8435919195818863
logp1	delta_method	0.085	0.47652483959528386
logp1	delta_method	0.0725	0.1091353472754842
logp1	delta_method	0.0425	0.05149863029424478
logp1	delta_method	0.475	0.4822398928739163
logp1	delta_method	0.16	0.18503853246829124
logp1	delta_method	0.0225	0.06731424010350276
logp1	delta_method	0.1375	0.2504811059842148
logp1	delta_method	0.4175	0.6969284849983086
logp1	delta_method	0.0025	6.730065999275901e-4
logp1	delta_method	0.0075	0.045205701705454654
logp1	delta_method	0.8925	1.2716964558901547
logp1	delta_method	0.0025	6.730065999275901e-4
logp1	delta_method	2.4325	3.6374879356751753
logp1	delta_method	0.0075	0.0019316405164305727
logp1	delta_method	0.68	0.7248134712017358
logp1	delta_method	0.0875	0.1852339779891374
logp1	delta_method	0.33	0.4172158563928249
logp1	delta_method	0.025	0.04721675306312233
logp1	delta_method	0.72	1.3974238429573946
logp1	delta_method	0.68	0.8913937052663972
logp1	delta_method	0.37	0.678180391104011
logp1	delta_method	0.305	0.7567826345874373
logp1	delta_method	0.0025	0.0013610077485506113
logp1	delta_method	2.4775	3.038738077932167
logp1	delta_method	0.005	0.001990430357279465
logp1	delta_method	0.08	0.30220187358995054
logp1	delta_method	0.0025	0.0010451164809816022
logp1	delta_method	0.0575	0.14476055870805596
logp1	delta_method	0.275	0.41188204153185315
logp1	delta_method	1.535	2.0042272434671013
logp1	delta_method	0.105	0.19041853698809122
logp1	delta_method	1.325	2.0137232479574587
logp1	delta_method	0.2675	0.3952626255248833
logp1	delta_method	0.0225	0.08893278719416478
logp1	delta_method	0.0775	0.40614498561359463
logp1	delta_method	0.005	0.01578824138610052
logp1	delta_method	0.0075	0.002360037316251398
logp1	delta_method	54.6	5.266443587250845
logp1	delta_method	0.0275	0.04144107588999985
logp1	delta_method	0.0025	6.616809581399556e-4
logp1	delta_method	1.1225	1.522229684645822
logp1	delta_method	0.0025	0.0010451164809816022
logp1	delta_method	0.005	0.0015246819255442109
logp1	delta_method	1.6425	2.283066075438266
logp1	delta_method	0.4675	0.6979977401999868
logp1	delta_method	0.0025	0.001495752141414629
logp1	delta_method	2.12	2.4906156657617027
logp1	delta_method	1.2475	1.8726435515176243
logp1	delta_method	18.7125	5.11608021897127
logp1	delta_method	0.0825	0.16399777061929027
logp1	delta_method	0.25	0.389762242179255
logp1	delta_method	0.875	1.4103996454751055
logp1	delta_method	0.08	0.18501334608458458
logp1	delta_method	0.0125	0.005633769453640415
logp1	delta_method	0.0275	0.15724297595432887
logp1	delta_method	0.2225	0.45836863628050634
logp1	delta_method	0.275	0.3019546644991844
logp1	delta_method	0.5975	0.7997045426485899
logp1	delta_method	0.005	0.004177226451337367
logp1	delta_method	0.31	0.809760839349119
logp1	delta_method	0.0725	0.0696008685877883
logp1	delta_method	3.1025	3.323308897512356
logp1	delta_method	0.18	0.530512928228594
logp1	delta_method	0.0025	0.0010702758060883175
logp1	delta_method	0.38	1.0934233843531063
logp1	delta_method	0.0025	7.309266757572526e-4
logp1	delta_method	1.485	2.2161915998749806
logp1	delta_method	1.2975	1.840837632049726
logp1	delta_method	0.0675	0.16125672871722954
logp1	delta_method	1.2975	2.033506339303704
logp1	delta_method	0.1825	0.5329410906519642
logp1	delta_method	0.6375	0.9644229265221512
logp1	delta_method	0.0025	7.650295129697212e-4
logp1	delta_method	2.9825	2.951382705705587
logp1	delta_method	0.205	0.2736306662720488
logp1	delta_method	0.0025	8.894203062304383e-4
logp1	delta_method	4.8825	3.2648875580341534
logp1	delta_method	0.8875	1.2313592226056398
logp1	delta_method	0.7125	1.7149326019201256
logp1	delta_method	0.5225	0.9018159986378594
logp1	delta_method	0.425	1.1925324338195584
logp1	delta_method	0.325	0.5471227155125036
logp1	delta_method	0.0225	0.020261150405089114
logp1	delta_method	0.005	0.002217710333160827
logp1	delta_method	0.225	0.48244189345193944
logp1	delta_method	0.0075	0.004785771013156204
logp1	delta_method	0.1525	0.510529861919341
logp1	delta_method	0.0975	0.160694852491794
logp1	delta_method	0.0025	8.342297629331194e-4
logp1	delta_method	0.105	0.17597140456833968
logp1	delta_method	0.1	0.16437526612505948
logp1	delta_method	0.0225	0.2586767082101347
logp1	delta_method	6.1725	3.56142356037423
logp1	delta_method	0.07	0.17935683187792797
logp1	delta_method	1.175	2.041166898046157
logp1	delta_method	0.0025	0.0016786448113795223
logp1	delta_method	0.1075	0.2846428011981355
logp1	delta_method	0.5225	0.6798333076567868
logp1	delta_method	0.0075	0.036825063796456635
logp1	delta_method	0.0025	0.004199538724161926
logp1	delta_method	0.0025	0.00100657578487438
logp1	delta_method	0.06	0.05484931323292259
logp1	delta_method	0.0075	0.037777095679608776
logp1	delta_method	0.0575	0.14187578878187768
logp1	delta_method	0.055	0.1499235550968708
logp1	delta_method	0.6625	1.2803493377684958
logp1	delta_method	0.005	0.03877791835800795
logp1	delta_method	0.0025	0.03569917954265318
logp1	delta_method	0.1725	0.4729897406146079
logp1	delta_method	0.1675	0.36342991194687335
logp1	delta_method	0.1475	0.3479392643732764
logp1	delta_method	2.7925	2.934278301150774
logp1	delta_method	7.8225	4.251014647344762
logp1	delta_method	0.4025	0.7936574102020891
logp1	delta_method	0.075	0.08768110147476794
logp1	delta_method	0.0075	0.009004387139709864
logp1	delta_method	0.2725	0.7081739298701248
logp1	delta_method	0.4	0.7633661900162786
logp1	delta_method	0.605	1.0844161268923824
logp1	delta_method	2.3775	2.519109640318318
logp1	delta_method	0.0325	0.020225455527780753
logp1	delta_method	0.0075	0.016752453459943636
logp1	delta_method	0.0075	0.06420978010719088
logp1	delta_method	0.035	0.05085086182343707
logp1	delta_method	0.015	0.0060018050024823535
logp1	delta_method	0.0025	0.0031172264985632045
logp1	delta_method	0.2425	0.43862300727514475
logp1	delta_method	0.4025	0.6408225262346918
logp1	delta_method	0.18	0.3532071023806044
logp1	delta_method	0.4775	0.6315933428719276
logp1	delta_method	2.295	2.6096995651160473
logp1	delta_method	1.01	1.1139545350157043
logp1	delta_method	3.78	3.28887487530189
logp1	delta_method	0.23	0.41055038594342613
logp1	delta_method	0.005	0.04595813157173255
logp1	delta_method	0.01	0.07452948492779762
logp1	delta_method	0.0975	0.306920303590967
logp1	delta_method	0.1975	0.40914434181294645
logp1	delta_method	179.9375	2.1530452434451
logp1	delta_method	0.005	0.010600021129284846
logp1	delta_method	0.095	0.21570011231060926
logp1	delta_method	0.03	0.15993656987380284
logp1	delta_method	0.0175	0.04030727165693497
logp1	delta_method	0.015	0.014955178580846985
logp1	delta_method	0.01	0.0033425890231486236
logp1	delta_method	0.3325	0.8085731296191719
logp1	delta_method	0.0025	9.049517095390876e-4
logp1	delta_method	0.025	0.08825820253694192
logp1	delta_method	0.0025	8.32299936978232e-4
logp1	delta_method	28.28	2.0129798200519904
logp1	delta_method	0.385	0.8915045727522584
logp1	delta_method	0.0375	0.10284432085293099
logp1	delta_method	0.0025	0.0014957521414146525
logp1	delta_method	0.025	0.01736100255582177
logp1	delta_method	0.3525	0.5592533142319231
logp1	delta_method	0.0225	0.15172785607969494
logp1	delta_method	0.0725	0.08210110321491165
logp1	delta_method	0.02	0.07381423269112812
logp1	delta_method	1.66	2.1765690945198424
logp1	delta_method	0.035	0.06997053766429275
logp1	delta_method	0.02	0.13667811974283528
logp1	delta_method	0.15	0.37031558765752337
logp1	delta_method	0.0375	0.11658179250424659
logp1	delta_method	0.095	0.2148862777650258
logp1	delta_method	0.3975	0.8237722500156546
logp1	delta_method	0.095	0.3682776980697712
logp1	delta_method	0.0475	0.1207425364248818
logp1	delta_method	0.065	0.26220764009907904
logp1	delta_method	0.0025	4.881735502682189e-4
logp1	delta_method	0.0075	0.028797846418566714
logp1	delta_method	0.6525	0.9233838301269872
logp1	delta_method	1.89	2.4226621760607907
logp1	delta_method	0.8325	1.1980029549341578
logp1	delta_method	0.1875	0.4599194409265953
logp1	delta_method	0.195	0.5572330843265211
logp1	delta_method	1.475	1.8268285895546728
logp1	delta_method	1.01	1.3390894267196145
logp1	delta_method	0.1	0.4493585396139689
logp1	delta_method	0.205	0.8013381976420891
logp1	delta_method	0.3	0.5957157365319657
logp1	delta_method	0.13	0.24627514729732528
logp1	delta_method	0.0275	0.04711516904436983
logp1	delta_method	0.9225	1.7397893053121094
logp1	delta_method	2.655	2.5562291858515915
logp1	delta_method	0.3	0.6577398708042472
logp1	delta_method	0.205	0.27224329239654105
logp1	delta_method	0.1575	0.4825094982721704
logp1	delta_method	0.3025	0.48971041105966107
logp1	delta_method	0.09	0.09593227042469402
logp1	delta_method	0.0025	0.006690310215939979
logp1	delta_method	0.1225	0.24390793732745922
logp1	delta_method	0.16	0.4052612718207073
logp1	delta_method	0.4425	0.5426107679935803
logp1	delta_method	0.01	0.00842076277831997
logp1	delta_method	0.0175	0.05584440380237247
logp1	delta_method	1.3625	2.136502644640922
logp1	delta_method	0.005	0.0256724223679262
logp1	delta_method	0.0025	0.02860833348347127
logp1	delta_method	0.0375	0.0926476185500969
logp1	delta_method	0.32	0.8420535596184928
logp1	delta_method	0.0525	0.1002548266776565
logp1	delta_method	0.0025	0.011966038558369455
logp1	delta_method	0.0025	0.0015193647487247027
logp1	delta_method	0.98	1.655345424280381
logp1	delta_method	0.05	0.0626020300006275
logp1	delta_method	1.455	1.7615699184550189
logp1	delta_method	1.155	1.4696445491469092
logp1	delta_method	0.0175	0.0531966642917249
logp1	delta_method	0.275	0.8616170609025184
logp1	delta_method	0.6625	1.1204106519999502
logp1	delta_method	0.0025	0.007366024563918147
logp1	delta_method	0.175	0.326912318693504
logp1	delta_method	0.425	0.6610012026004969
logp1	delta_method	0.06	0.21531680965810196
logp1	delta_method	0.7375	1.1259897954988127
logp1	delta_method	0.07	0.13269100561766642
logp1	delta_method	0.1525	0.3215334810891289
logp1	delta_method	0.105	0.1379427633402024
logp1	delta_method	6.365	3.357257226768462
logp1	delta_method	0.0325	0.2839627923489975
logp1	delta_method	0.3175	0.7748936650738721
logp1	delta_method	6.915	4.295998119640976
logp1	delta_method	0.0225	0.05129039160507922
logp1	delta_method	0.005	0.0458090853673036
logp1	delta_method	0.03	0.02833938146352394
logp1	delta_method	0.0425	0.12508235690732575
logp1	delta_method	0.005	0.0088432839996875
logp1	delta_method	0.145	0.420730313687776
logp1	delta_method	0.33	0.48910469723571026
logp1	delta_method	0.825	1.1207201631644803
logp1	delta_method	0.0075	0.04733170437619289
logp1	delta_method	0.1625	0.26110626203787973
logp1	delta_method	0.705	1.5939321030240687
logp1	delta_method	0.5575	0.6237801106837153
logp1	delta_method	0.0025	0.013266720997673304
logp1	delta_method	0.1975	0.46169965257884843
logp1	delta_method	0.005	0.002740229924756308
logp1	delta_method	1.47	3.1950928805302516
logp1	delta_method	0.535	0.7396482824322235
logp1	delta_method	0.0525	0.13728684838060487
logp1	delta_method	0.025	0.07848178659182116
logp1	delta_method	0.21	0.4167382732348578
logp1	delta_method	1.1025	1.5097979533428523
logp1	delta_method	0.31	1.0699685364093388
logp1	delta_method	0.0075	0.0021344744720307586
logp1	delta_method	0.875	1.5050120815988588
logp1	delta_method	1.0125	1.8143757327518009
logp1	delta_method	0.0875	0.1749724661940714
logp1	delta_method	0.8775	1.3462939774344265
logp1	delta_method	0.0625	0.17401126108862766
logp1	delta_method	4.1625	3.3423027263076746
logp1	delta_method	0.9575	2.2173334176058987
logp1	delta_method	1.1975	1.7872908979310467
logp1	delta_method	1.975	2.4711112194631424
logp1	delta_method	0.1925	0.3394626058353423
logp1	delta_method	0.0775	0.13013857940387805
logp1	delta_method	0.0075	0.0029956536701951056
logp1	delta_method	0.3825	0.8060504080655627
logp1	delta_method	1.2175	1.5392866817064543
logp1	delta_method	0.845	1.0598150351460704
logp1	delta_method	1.3775	2.4360959826901563
logp1	delta_method	0.155	0.28444136437886675
logp1	delta_method	0.0975	0.21773467013792225
logp1	delta_method	0.005	0.0026227481520189407
logp1	delta_method	0.685	1.0404878922858913
logp1	delta_method	0.0025	0.018796393989033554
logp1	delta_method	1.37	1.8759502162358714
logp1	delta_method	0.6275	0.8255054635276309
logp1	delta_method	1.695	2.1181826278573817
logp1	delta_method	0.51	0.5762970791404227
logp1	delta_method	0.505	0.983217710075118
logp1	delta_method	0.0025	0.0013847847650929619
logp1	delta_method	0.0175	0.010257772537248154
logp1	delta_method	0.0125	0.14210283240261884
logp1	delta_method	0.0125	0.011569453965895997
logp1	delta_method	1.1775	1.8648680611230843
logp1	delta_method	0.0075	0.08207892221270902
logp1	delta_method	0.135	0.42932927230248646
logp1	delta_method	0.3	0.9511016878199983
logp1	delta_method	0.305	0.5719885556730858
logp1	delta_method	0.0525	0.2108793138377503
logp1	delta_method	0.005	0.0038850079189359987
logp1	delta_method	0.095	0.32388772473481875
logp1	delta_method	0.505	1.2752403676333566
logp1	delta_method	0.115	0.15565563897428453
logp1	delta_method	0.0125	0.06711164558463366
logp1	delta_method	0.05	0.04219989741429518
logp1	delta_method	0.0025	0.0023270115825063564
logp1	delta_method	2.155	2.5438161364793794
logp1	delta_method	0.0075	0.0321236070658793
logp1	delta_method	0.1325	0.18573379177586977
logp1	delta_method	0.0325	0.07558354756417819
logp1	delta_method	0.0025	0.022628548079335647
logp1	delta_method	0.11	0.3259452537612418
logp1	delta_method	2.7475	2.8212029394024776
logp1	delta_method	0.005	0.0015129463918317862
logp1	delta_method	0.005	0.002430156162132801
logp1	delta_method	0.06	0.2815016468881886
logp1	delta_method	0.015	0.049405197372105726
logp1	delta_method	0.345	0.4924466016414663
logp1	delta_method	4.065	3.403036194033088
logp1	delta_method	0.125	0.2545986697191021
logp1	delta_method	0.01	0.01040570886007997
logp1	delta_method	0.0075	0.004774225790464652
logp1	delta_method	0.11	0.30826512397069045
logp1	delta_method	0.1375	0.4505937593962117
logp1	delta_method	0.2525	0.24950903511247502
logp1	delta_method	0.0075	0.17062975778189254
logp1	delta_method	0.1325	0.27929318842108114
logp1	delta_method	0.1075	0.352316718819684
logp1	delta_method	0.5925	0.9415215004134727
logp1	delta_method	0.32	0.43172250617335733
logp1	delta_method	0.7525	1.1820550016342846
logp1	delta_method	0.01	0.04882070956185103
logp1	delta_method	1.2725	1.3938234510137562
logp1	delta_method	0.01	0.0038414633032292827
logp1	delta_method	0.0275	0.03640257356048934
logp1	delta_method	0.01	0.016213213594720936
logp1	delta_method	0.1125	0.3151710042827888
logp1	delta_method	0.405	0.45210512545325787
logp1	delta_method	0.41	0.7377098419033271
logp1	delta_method	0.12	0.1395182780695291
logp1	delta_method	0.42	0.7859445541428004
logp1	delta_method	0.6925	1.1819888974703847
logp1	delta_method	0.035	0.07804318720328268
logp1	delta_method	0.03	0.09687331403591504
logp1	delta_method	0.4875	0.5850420472353358
logp1	delta_method	0.0025	0.018212839441428093
logp1	delta_method	0.9475	1.4343068989242278
logp1	delta_method	2.38	2.3210400257420756
logp1	delta_method	0.025	0.03263015842691978
logp1	delta_method	0.6275	0.785168260076237
logp1	delta_method	0.2425	0.6053852749709111
logp1	delta_method	0.0025	0.0021836294230411263
logp1	delta_method	0.6	0.9350330085645899
logp1	delta_method	0.045	0.25844475944294276
logp1	delta_method	3.0275	2.818468739328772
logp1	delta_method	0.0025	7.035279590554634e-4
logp1	delta_method	0.49	1.0106948107476814
logp1	delta_method	0.335	0.5043971621153964
logp1	delta_method	0.7975	1.1076400250665968
logp1	delta_method	0.0825	0.34104771367079867
logp1	delta_method	0.2875	0.5678228454837873
logp1	delta_method	0.13	0.3286911287247088
logp1	delta_method	0.8425	2.5745587794794633
logp1	delta_method	0.0025	7.842183860749865e-4
logp1	delta_method	0.015	0.004316778684366518
logp1	delta_method	0.1675	0.14775615186082455
logp1	delta_method	25.325	2.9334023749816978
logp1	delta_method	0.09	0.18800553267925194
logp1	delta_method	2.14	2.3075346574507214
logp1	delta_method	0.3625	0.6267354809054733
logp1	delta_method	0.305	0.38954030230714626
logp1	delta_method	0.2075	0.7635779276802622
logp1	delta_method	0.0075	0.04634853793830452
logp1	delta_method	0.4675	0.7445261898095669
logp1	delta_method	0.655	1.0156473474293333
logp1	delta_method	0.1425	0.27138647457476944
logp1	delta_method	0.0025	8.471374204262952e-4
logp1	delta_method	0.4525	0.5332527170150816
logp1	delta_method	0.01	0.09937350414325624
logp1	delta_method	0.08	0.1966945510518025
logp1	delta_method	0.2525	0.494515992183863
logp1	delta_method	0.44	0.9087364007898936
logp1	delta_method	63.6275	2.1479381928126644
logp1	delta_method	0.01	0.04205807506322766
logp1	delta_method	0.0625	0.18925365555971316
logp1	delta_method	0.4675	1.286632508545443
logp1	delta_method	0.7625	1.4335455937634993
logp1	delta_method	0.9125	1.4211182263213387
logp1	delta_method	0.2425	0.5356601750003828
logp1	delta_method	0.185	0.44817273367307525
logp1	delta_method	0.0075	0.031679845702762194
logp1	delta_method	0.0025	0.004199538724161926
logp1	delta_method	0.1375	0.35817872664339756
logp1	delta_method	0.005	0.03119285383663028
logp1	delta_method	7.325	4.235276787137552
logp1	delta_method	0.335	0.6252417143617115
logp1	delta_method	0.74	1.3615671314729847
logp1	delta_method	0.0025	6.730065999275901e-4
logp1	delta_method	0.25	0.6969766544550201
logp1	delta_method	0.0125	0.007289164225149167
logp1	delta_method	0.61	1.5592939167125641
logp1	delta_method	0.0475	0.14806341122887776
logp1	delta_method	0.405	0.6073444898072732
logp1	delta_method	0.0025	0.0010022279679436743
logp1	delta_method	1.0325	1.3020837763011341
logp1	delta_method	0.0075	0.033006814885895686
logp1	delta_method	0.97	1.3146544835456235
logp1	delta_method	0.0025	0.002594542334394698
logp1	delta_method	0.01	0.13197301305545134
logp1	delta_method	0.0025	0.0018692074866121498
logp1	delta_method	0.005	0.0027996459447137277
logp1	delta_method	0.025	0.04446894900469393
logp1	delta_method	0.13	0.48588466054923096
logp1	delta_method	0.1725	0.3783094758851524
logp1	delta_method	0.1325	0.4828294804889535
logp1	delta_method	0.2025	0.19258143622517293
logp1	delta_method	0.085	0.2477295172363972
logp1	delta_method	0.0225	0.010714921509646293
logp1	delta_method	0.015	0.056684514226460085
logp1	delta_method	1.1375	1.6456420574584314
logp1	delta_method	0.0025	7.25727139354064e-4
logp1	delta_method	0.0025	7.870440398737089e-4
logp1	delta_method	0.005	0.0028556818061586937
logp1	delta_method	0.405	1.1576164929944692
logp1	delta_method	0.0025	0.0015193647487247027
logp1	delta_method	1.28	2.010313175055629
logp1	delta_method	0.01	0.06808591771738175
logp1	delta_method	0.5825	1.142744261654304
logp1	delta_method	0.0375	0.05467453487448533
logp1	delta_method	0.0025	0.0017050732881789873
logp1	delta_method	0.005	0.0017174751991357394
logp1	delta_method	0.085	0.34543373917885056
logp1	delta_method	0.5325	1.0394879928535439
logp1	delta_method	0.075	0.23870841548282487
logp1	delta_method	0.4575	1.0001634561212223
logp1	delta_method	5.36	4.610110447280383
logp1	delta_method	0.38	0.805080671234327
logp1	delta_method	0.675	0.8556012552577049
logp1	delta_method	0.005	0.003054558409877307
logp1	delta_method	0.2825	0.8178462556063985
logp1	delta_method	0.105	0.2578209208554775
logp1	delta_method	0.4875	1.0261833876294129
logp1	delta_method	0.0825	0.09597388548929904
logp1	delta_method	0.0025	0.034787518678615424
logp1	delta_method	0.0025	9.313047893668679e-4
logp1	delta_method	0.095	0.27653176803202056
logp1	delta_method	0.105	0.13174367682566704
logp1	delta_method	0.0175	0.03458048785397842
logp1	delta_method	0.0275	0.07633022283652201
logp1	delta_method	1.79	2.8842125644777563
logp1	delta_method	0.085	0.20686173064902455
logp1	delta_method	0.0025	7.035279590554634e-4
logp1	delta_method	0.005	0.02963829060171764
logp1	delta_method	1.38	1.399203110793842
logp1	delta_method	0.9325	1.3718869071499322
logp1	delta_method	0.3575	0.5630374191119231
logp1	delta_method	0.0025	6.662040809633734e-4
logp1	delta_method	0.025	0.04537811168053732
logp1	delta_method	0.0375	0.04455025373930594
logp1	delta_method	0.0075	0.0035461672436528937
logp1	delta_method	0.0025	8.365544680938245e-4
logp1	delta_method	0.1525	0.349180489854181
logp1	delta_method	40.97	2.134000619779893
logp1	delta_method	0.405	0.7885214810481861
logp1	delta_method	0.0125	0.005743781415973416
logp1	delta_method	0.1825	0.12727415868416014
logp1	delta_method	0.0025	6.336956059525698e-4
logp1	delta_method	1.27	1.8960923974767048
logp1	delta_method	0.0025	0.0012078739823021113
logp1	delta_method	0.0275	0.0596313814252201
logp1	delta_method	0.7525	1.0357840634349615
logp1	delta_method	0.0075	0.0189680547686049
logp1	delta_method	0.0025	6.219782174064113e-4
logp1	delta_method	0.5275	1.03691913754526
logp1	delta_method	0.1625	0.28976606077639194
logp1	delta_method	0.305	0.4989455808497803
logp1	delta_method	0.06	0.03884653166135193
logp1	delta_method	0.155	0.21812805373662947
logp1	delta_method	0.5025	1.1855798923609677
logp1	delta_method	0.0925	0.36866128794014674
logp1	delta_method	0.01	0.05835457039361144
logp1	delta_method	0.31	0.9311066697081626
logp1	delta_method	0.045	0.057805714335707546
logp1	delta_method	0.1325	0.3536557904591387
logp1	delta_method	0.0075	0.03631670119723125
logp1	delta_method	0.0025	0.04309840525419392
logp1	delta_method	0.0775	0.3364029496769756
logp1	delta_method	0.01	0.009418621573238292
logp1	delta_method	0.115	0.2627320679770883
logp1	delta_method	5.9975	3.5217791782905326
logp1	delta_method	0.0025	0.021805926587864354
logp1	delta_method	0.44	0.574625147159882
logp1	delta_method	0.0025	0.02841479887368543
logp1	delta_method	0.0125	0.005685253607552769
logp1	delta_method	2.025	2.09339967895562
logp1	delta_method	0.04	0.03199701091643214
logp1	delta_method	0.0125	0.06518569681692075
logp1	delta_method	0.525	1.012018337620355
logp1	delta_method	7.77	4.573362814400178
logp1	delta_method	0.005	0.0013735870792791836
logp1	delta_method	0.3075	0.7118526078309979
logp1	delta_method	0.005	0.001872236815564934
logp1	delta_method	0.015	0.03169830687913773
logp1	delta_method	0.0225	0.10984203850413908
logp1	delta_method	0.0125	0.004789845513493149
logp1	delta_method	5.7	4.1894071817073355
logp1	delta_method	0.005	0.07682384483442938
logp1	delta_method	1.0375	1.6538950733124793
logp1	delta_method	0.0125	0.007298732955327399
logp1	delta_method	0.42	0.6292508075514239
logp1	delta_method	1.4175	2.233060536197291
logp1	delta_method	0.075	0.223202812813138
logp1	delta_method	0.0175	0.13202077717376393
logp1	delta_method	0.4425	1.1473928308687669
logp1	delta_method	0.06	0.1324743407266825
logp1	delta_method	0.005	0.002598838508912421
logp1	delta_method	0.0475	0.18624095465507262
logp1	delta_method	0.1375	0.4998097936007708
logp1	delta_method	0.12	0.39737343586840407
logp1	delta_method	3.675	3.0856636221791933
logp1	delta_method	0.0075	0.003544599410906453
logp1	delta_method	0.3	0.772525410732723
logp1	delta_method	0.0225	0.02106843392285445
logp1	delta_method	0.0025	0.00267493374187609
logp1	delta_method	0.175	0.44389621656342887
logp1	delta_method	1.3425	2.096684890028792
logp1	delta_method	0.3075	0.8166091881601097
logp1	delta_method	0.55	0.9670914387702432
logp1	delta_method	0.3675	0.9718741372988566
logp1	delta_method	0.4075	0.5773202140447213
logp1	delta_method	0.4125	0.6891964833221208
logp1	delta_method	0.2975	0.7490729418729656
logp1	delta_method	0.26	0.318254907807942
logp1	delta_method	0.7325	1.0606445054698306
logp1	delta_method	0.0775	0.1869963787361371
logp1	delta_method	0.655	1.0768859337789936
logp1	delta_method	0.0025	0.00122736603423488
logp1	delta_method	0.0025	0.015802773691343478
logp1	delta_method	0.1275	0.39057171740584923
logp1	delta_method	0.04	0.05424137600104973
logp1	delta_method	0.115	0.0679818131715904
logp1	delta_method	0.185	0.46258106017474887
logp1	delta_method	0.815	1.1723068161863244
logp1	delta_method	2.0825	2.5209357535132257
logp1	delta_method	0.185	0.40036870112988837
logp1	delta_method	0.0025	0.0012078739823021113
logp1	delta_method	0.005	0.002657986542643226
logp1	delta_method	0.5075	1.5819662601683016
logp1	delta_method	0.065	0.06839391159204614
logp1	delta_method	4.7325	3.9554110997032157
logp1	delta_method	0.005	0.0014927308511804888
logp1	delta_method	0.0025	0.0033936436237813976
logp1	delta_method	0.0725	0.18247070024032414
logp1	delta_method	0.2875	0.7753735618918037
logp1	delta_method	0.3975	0.7521925829564837
logp1	delta_method	0.1125	0.3791473365269409
logp1	delta_method	1.8725	2.1026163082455622
logp1	delta_method	0.0025	0.019285833095658757
logp1	delta_method	0.0025	2.500494910250537e-4
logp1	delta_method	0.0025	0.0012256372661982183
logp1	delta_method	2.22	2.765612387451754
logp1	delta_method	0.0125	0.046696472991171294
logp1	delta_method	0.0025	0.0012078739823021113
logp1	delta_method	9.17	3.657513461779686
logp1	delta_method	0.0025	0.002689647250133198
logp1	delta_method	0.0675	0.17070665131614676
logp1	delta_method	1.225	2.1093320516608034
logp1	delta_method	1.305	1.8786885824819417
logp1	delta_method	0.0275	0.11958264877738162
logp1	delta_method	0.0225	0.06152145456089627
logp1	delta_method	0.095	0.16890267303735737
logp1	delta_method	0.0425	0.12316470911688923
logp1	delta_method	0.1175	0.19177722592425425
logp1	delta_method	0.1025	0.3319203994261228
logp1	delta_method	0.3525	0.43479940946842555
logp1	delta_method	0.14	0.20221346658456876
logp1	delta_method	0.0025	7.219805662795606e-4
logp1	delta_method	0.1475	0.19800037509049648
logp1	delta_method	0.11	0.31231583137631536
logp1	delta_method	0.1875	0.6642671453916478
logp1	delta_method	0.115	0.3479502805435615
logp1	delta_method	0.0025	3.1455939111863955e-4
logp1	delta_method	0.245	1.1946065319099455
logp1	delta_method	0.0775	0.3212453633547484
logp1	delta_method	0.0075	0.005593694321881409
logp1	delta_method	0.015	0.044062828718647286
logp1	delta_method	0.2775	0.857747140965702
logp1	delta_method	0.0025	6.340791034969424e-4
logp1	delta_method	0.16	0.35139523974930675
logp1	delta_method	0.1825	0.3012302290947081
logp1	delta_method	0.2225	0.5933488437745276
logp1	delta_method	66.2425	1.7761153589571337
logp1	delta_method	0.2525	0.306727378417861
logp1	delta_method	0.3575	1.0946663711639644
logp1	delta_method	0.22	0.8206845191964437
logp1	delta_method	0.005	0.004019988498145847
logp1	delta_method	0.0025	0.02860833348347127
logp1	delta_method	0.01	0.03026883511421453
logp1	delta_method	0.0025	0.001069150788519231
logp1	delta_method	0.03	0.017224602231008423
logp1	delta_method	0.28	0.7339862215215459
logp1	delta_method	0.0325	0.24680149997947687
logp1	delta_method	0.2125	0.4718758231027222
logp1	delta_method	0.6675	0.9763540511822426
logp1	delta_method	0.045	0.08039229251600313
logp1	delta_method	0.0375	0.13341650949655234
logp1	delta_method	0.1225	0.4259152080362538
logp1	delta_method	3.0825	3.2936223845878434
logp1	delta_method	0.045	0.09035050334734548
logp1	delta_method	0.01	0.030610280286928276
logp1	delta_method	0.02	0.034678621451101385
logp1	delta_method	0.0575	0.11410564599571785
logp1	delta_method	81.7775	2.6463377235092027
logp1	delta_method	0.3325	0.6356852117814422
logp1	delta_method	2.0525	2.5507943814643332
logp1	delta_method	0.005	0.10478099146285799
logp1	delta_method	0.0025	8.118795473273285e-4
logp1	delta_method	3.9575	3.3670192853761125
logp1	delta_method	0.0025	6.219782174064113e-4
logp1	delta_method	0.055	0.2098796589552559
logp1	delta_method	0.055	0.09098880219384864
logp1	delta_method	0.9925	1.2074239022678521
logp1	delta_method	0.0025	6.340791034969424e-4
logp1	delta_method	0.1175	0.21378012047080752
logp1	delta_method	0.2925	0.7602767207198536
logp1	delta_method	0.715	1.0681551992469582
logp1	delta_method	0.0075	0.06416196303948356
logp1	delta_method	1.7875	2.0864500745489454
logp1	delta_method	0.2625	0.4865093033917737
logp1	delta_method	0.1125	0.30736587321490316
logp1	delta_method	0.005	0.03797995117703329
logp1	delta_method	0.0325	0.1668426490407835
logp1	delta_method	0.0025	0.004373268578392299
logp1	delta_method	4.4125	3.728180886764332
logp1	delta_method	0.01	0.009102323872794058
logp1	delta_method	0.025	0.12091295662677821
logp1	delta_method	0.1325	0.31684254684716934
logp1	delta_method	0.0025	0.0012627295522101927
logp1	delta_method	0.0925	0.21946472469661457
logp1	delta_method	0.455	1.1162894477834573
logp1	delta_method	1.195	1.6988886563623444
logp1	delta_method	0.4725	1.2425110897995701
logp1	delta_method	0.0025	0.015090879924387195
logp1	delta_method	0.345	0.5300646057602703
logp1	delta_method	0.01	0.002409347581053251
logp1	delta_method	0.005	0.001382715645597786
logp1	delta_method	0.04	0.02608792231444088
logp1	delta_method	0.0425	0.04940496784994712
logp1	delta_method	0.09	0.16638484613027923
logp1	delta_method	0.135	0.4449921015777079
logp1	delta_method	0.03	0.06423042084827113
logp1	delta_method	0.005	0.04249701433287746
logp1	delta_method	0.0275	0.11094118550817288
logp1	delta_method	0.0625	0.18626043516099028
logp1	delta_method	1.04	1.5719666984744192
logp1	delta_method	0.0125	0.07251975156592681
logp1	delta_method	0.005	0.0033187233931803455
logp1	delta_method	0.2075	0.34134278350544134
logp1	delta_method	0.1775	0.5891489808950297
logp1	delta_method	0.3975	0.564403323319982
logp1	delta_method	2.9025	3.24816622580282
logp1	delta_method	3.0325	2.808294353115108
logp1	delta_method	0.015	0.009784520700081177
logp1	delta_method	0.0025	9.313047893668679e-4
logp1	delta_method	0.0025	0.042110924503783544
logp1	delta_method	0.025	0.009176181041287194
logp1	delta_method	0.0025	4.655249000021978e-4
logp1	delta_method	0.1425	0.18217639795700352
logp1	delta_method	0.135	0.20897328936299928
logp1	delta_method	0.2225	0.4782921275163431
logp1	delta_method	0.4625	0.5705598915484007
logp1	delta_method	0.005	0.0010968806734492366
logp1	delta_method	0.1375	0.43396540355367696
logp1	delta_method	0.3425	0.8140328052313707
logp1	delta_method	1.1775	1.7993673267025971
logp1	delta_method	0.0025	3.382372846161953e-4
logp1	delta_method	0.0025	0.002689647250133198
logp1	delta_method	0.1375	0.5227327854231266
logp1	delta_method	6.865	3.263292546035131
logp1	delta_method	0.01	0.008175544532265103
logp1	delta_method	0.0525	0.09097076816593308
logp1	delta_method	0.0125	0.031868768581332835
logp1	delta_method	0.255	0.4767445882740532
logp1	delta_method	0.125	0.21962978042633338
logp1	delta_method	0.305	0.602643839556482
logp1	delta_method	0.0025	3.8026500750398937e-4
logp1	delta_method	0.1725	0.16506702106848756
logp1	delta_method	0.2875	0.7084471083906351
logp1	delta_method	0.11	0.458019931115583
logp1	delta_method	0.0375	0.029635863048565483
logp1	delta_method	0.01	0.009962917156729634
logp1	delta_method	0.0025	4.655249000021978e-4
logp1	delta_method	0.0025	0.0016265544229422048
logp1	delta_method	0.0125	0.03299739379169853
logp1	delta_method	0.0425	0.07103600484558685
logp1	delta_method	0.4275	0.861451321805596
logp1	delta_method	0.0575	0.10151129074736766
logp1	delta_method	0.005	0.06706581874413166
logp1	delta_method	0.0025	0.007366024563918147
logp1	delta_method	0.2075	0.2169291567328539
logp1	delta_method	0.4325	0.6534374442385814
logp1	delta_method	0.4575	0.5883036197292802
logp1	delta_method	0.25	0.6937110630303082
logp1	delta_method	0.0825	0.24216470885494043
logp1	delta_method	0.015	0.010401745596146265
logp1	delta_method	3.5975	3.394856114138379
logp1	delta_method	0.01	0.18189086951518715
logp1	delta_method	0.095	0.20866852872103236
logp1	delta_method	1.58	1.9181151264604646
logp1	delta_method	0.3575	0.5995456622786046
logp1	delta_method	0.86	1.2956503589767618
logp1	delta_method	1.695	2.3223134011216873
logp1	delta_method	0.6125	1.121563445608622
logp1	delta_method	0.0025	0.002594542334394698
logp1	delta_method	0.5825	0.7256404851884257
logp1	delta_method	0.0225	0.014084987946087691
logp1	delta_method	1.0125	1.7795452129807527
logp1	delta_method	0.14	0.45219026892159586
logp1	delta_method	0.01	0.024687338626013754
logp1	delta_method	0.0025	0.0020969178297303177
logp1	delta_method	0.2975	0.7928149912310815
logp1	delta_method	0.0375	0.1816010223224298
logp1	delta_method	0.2525	0.5223498482680623
logp1	delta_method	0.31	0.5281112680045041
logp1	delta_method	1.8575	2.3491228358110217
logp1	delta_method	1.0525	1.6721022397975156
logp1	delta_method	0.05	0.026281879421975893
logp1	delta_method	4.445	3.2609693028289914
logp1	delta_method	0.6375	0.87638081758532
logp1	delta_method	1.015	2.2391019454059378
logp1	delta_method	0.0625	0.10619545170284302
logp1	delta_method	0.595	1.297341878857834
logp1	delta_method	0.005	0.0033931793022513403
logp1	delta_method	0.145	0.46722170879731073
logp1	delta_method	0.4825	1.0220586341379443
logp1	delta_method	0.5625	0.7998939125742407
logp1	delta_method	80.5075	4.091548082090132
logp1	delta_method	0.755	1.1554440651580833
logp1	delta_method	8.29	3.7392870364116315
logp1	delta_method	1.895	2.5867222995298125
logp1	delta_method	0.005	0.0010991093649750981
logp1	delta_method	0.0425	0.19243013908616924
logp1	delta_method	0.015	0.003884023704252594
logp1	delta_method	0.005	0.0031480538199946135
logp1	delta_method	0.0225	0.012610496327465314
logp1	delta_method	0.87	1.3044821555743742
logp1	delta_method	0.645	1.2249430704262387
logp1	delta_method	0.0025	0.0013935487215541323
logp1	delta_method	0.0025	6.622267489376235e-4
logp1	delta_method	0.9625	1.9538613388936892
logp1	delta_method	0.3475	0.7203089970434271
logp1	delta_method	0.0025	0.003258554178558171
logp1	delta_method	0.3425	0.75242644731425945
logp1	delta_method	0.165	0.4080321393386975
logp1	delta_method	0.0025	0.03385095514573662
logp1	delta_method	0.5175	0.8419866944069209
logp1	delta_method	0.1925	0.6887419447357795
logp1	delta_method	0.1675	0.44206208306320754
logp1	delta_method	0.0075	0.005128124950329388
logp1	delta_method	4.1375	3.488673585201505
logp1	delta_method	0.0725	0.16544189896747227
logp1	delta_method	0.7325	1.2127229051620143
logp1	delta_method	0.0025	0.04739316571032972
logp1	delta_method	0.0025	0.0013847847650929619
logp1	delta_method	0.0425	0.17313877475606432
logp1	delta_method	0.61	1.5072779918113703
logp1	delta_method	0.3825	1.1812331409179586
logp1	delta_method	0.2825	0.5964168799215058
logp1	delta_method	1.81	2.466188351296936
logp1	delta_method	0.2325	0.4775766699259631
logp1	delta_method	0.0125	0.00730724576368247
logp1	delta_method	0.1275	0.3971427217271212
logp1	delta_method	0.0775	0.08282245190688126
logp1	delta_method	1.125	1.889845214029986
logp1	delta_method	0.0925	0.10293562673395673
logp1	delta_method	0.005	0.046724882585927136
logp1	delta_method	0.0075	0.03379464656727132
logp1	delta_method	0.3975	0.8116190370449585
logp1	delta_method	0.1975	0.5708616496665713
logp1	delta_method	0.0425	0.07023712542048721
logp1	delta_method	0.0325	0.12856590965555453
logp1	delta_method	0.015	0.044397312145829225
logp1	delta_method	0.2375	0.7109262553991991
logp1	delta_method	0.0075	0.052981852138020646
logp1	delta_method	0.05	0.08034678938882336
logp1	delta_method	0.865	1.4906465149167905
logp1	delta_method	1.18	1.5280746009347514
logp1	delta_method	0.2375	0.6192249096561172
logp1	delta_method	0.415	0.5027263883255838
logp1	delta_method	0.015	0.00989475111128272
logp1	delta_method	0.4475	0.7309673843633259
logp1	delta_method	5.25	3.3358924548956503
logp1	delta_method	1.2125	1.8221246941421745
logp1	delta_method	0.0525	0.09911296770302183
logp1	delta_method	0.1	0.1862646772171163
logp1	delta_method	0.0375	0.2946276626569999
logp1	delta_method	0.115	0.15313298267197512
logp1	delta_method	0.1975	0.37268666634268044
logp1	delta_method	1.2975	1.2638718271874507
logp1	delta_method	0.0025	0.002880044796018744
logp1	delta_method	0.0525	0.11017711712676583
logp1	delta_method	0.01	0.003749479315992912
logp1	delta_method	0.785	0.8801285864278331
logp1	delta_method	0.0975	0.19146535510764007
logp1	delta_method	0.1325	0.3711448105413489
logp1	delta_method	0.4275	0.5703602576785646
logp1	delta_method	0.0125	0.007422945885397338
logp1	delta_method	0.0025	0.01544884272383219
logp1	delta_method	0.55	1.0661438330039439
logp1	delta_method	0.0025	0.002689647250133198
logp1	delta_method	0.1225	0.2982778706577217
logp1	delta_method	0.04	0.10150878012783676
logp1	delta_method	0.0025	7.842183860749865e-4
logp1	delta_method	0.075	0.10338399072099938
logp1	delta_method	4.44	3.506153690023754
logp1	delta_method	0.1375	0.1758018972413487
logp1	delta_method	0.1025	0.1861302033729896
logp1	delta_method	0.495	1.2037137150410362
logp1	delta_method	0.81	1.2954512079798906
logp1	delta_method	0.0325	0.06088092939055933
logp1	delta_method	0.0125	0.07119879432352857
logp1	delta_method	0.0475	0.05369592886208134
logp1	delta_method	0.005	0.057799633777340695
logp1	delta_method	0.05	0.2739777461710562
logp1	delta_method	0.28	0.387265320632995
logp1	delta_method	0.17	0.3476447566048746
logp1	delta_method	0.5725	0.9820385695456301
logp1	delta_method	0.175	0.49600438373310884
logp1	delta_method	0.14	0.09864345942997396
logp1	delta_method	0.06	0.02649508395315573
logp1	delta_method	0.8675	1.3237273274585337
logp1	delta_method	0.0475	0.09531480197473124
logp1	delta_method	0.0375	0.12205126932442877
logp1	delta_method	0.0825	0.04759569933960741
logp1	delta_method	0.3425	0.671134847394725
logp1	delta_method	0.0325	0.08455353782372185
logp1	delta_method	0.0325	0.10619877848557156
logp1	delta_method	0.105	0.27260342053550557
logp1	delta_method	0.0025	0.03813515795289561
logp1	delta_method	0.275	0.8811844572452563
logp1	delta_method	0.0125	0.006486685306064951
logp1	delta_method	0.4375	0.5265877419330022
logp1	delta_method	0.02	0.030606405879938063
logp1	delta_method	0.01	0.04116799994707034
logp1	delta_method	0.435	1.3499828605939614
logp1	delta_method	4.2975	3.632560682280613
logp1	delta_method	0.0125	0.03721495330221581
logp1	delta_method	0.1525	0.3097199602729125
logp1	delta_method	0.19	0.24714149625493076
logp1	delta_method	0.04	0.18195175353545648
logp1	delta_method	0.265	0.42254013322699097
logp1	delta_method	0.32	0.5329495000593574
logp1	delta_method	0.8925	1.129983123607322
logp1	delta_method	0.0025	0.0153108654109338
logp1	delta_method	0.0325	0.021181027818647953
logp1	delta_method	0.75	1.1351245352252244
logp1	delta_method	0.0025	0.002381772072704134
logp1	delta_method	0.145	0.2844096168457536
logp1	delta_method	0.0075	0.01456342710026021
logp1	delta_method	0.165	0.2704642364990432
logp1	delta_method	0.0025	7.650295129697212e-4
logp1	delta_method	0.095	0.13885455716774664
logp1	delta_method	0.0025	0.027847535354523067
logp1	delta_method	0.02	0.0927755502517471
logp1	delta_method	1.355	3.1556265954765803
logp1	delta_method	0.0175	0.014478563635071022
logp1	delta_method	0.0975	0.24984624162987773
logp1	delta_method	0.8075	1.1676135872084774
logp1	delta_method	0.0675	0.09215847810617649
logp1	delta_method	0.0025	9.92359962984162e-4
logp1	delta_method	0.025	0.16452343932794322
logp1	delta_method	2.06	2.634413281106829
logp1	delta_method	0.0975	0.10132992003719561
logp1	delta_method	0.0675	0.13303808535569603
logp1	delta_method	0.19	0.5663460599750136
logp1	delta_method	0.02	0.031226643839989427
logp1	delta_method	0.2075	0.3474589769410785
logp1	delta_method	0.565	1.139794160214262
logp1	delta_method	0.0275	0.016774406370397562
logp1	delta_method	0.01	0.04758091617666498
logp1	delta_method	0.005	0.006901806248943704
logp1	delta_method	0.165	0.3670699743441187
logp1	delta_method	0.0875	0.16678362981987846
logp1	delta_method	0.005	0.03999575852777051
logp1	delta_method	0.0025	0.00267493374187609
logp1	delta_method	0.0075	0.043353877090014856
logp1	delta_method	0.155	0.43187058262627753
logp1	delta_method	1.215	2.134516215986717
logp1	delta_method	0.2775	0.3193133515679749
logp1	delta_method	0.445	0.6816709579352853
logp1	delta_method	0.0025	0.006252964763601207
logp1	delta_method	0.295	0.4089754205449025
logp1	delta_method	1.405	1.9973217827754035
logp1	delta_method	0.785	1.2098125359199607
logp1	delta_method	0.6075	1.4926775641854488
logp1	delta_method	0.105	0.3407790406260088
logp1	delta_method	0.28	0.5668134568747685
logp1	delta_method	0.1275	0.427957948847165
logp1	delta_method	0.6325	1.373289638917811
logp1	delta_method	0.605	0.7026801229411193
logp1	delta_method	0.0025	0.006897978384710968
logp1	delta_method	0.01	0.0053106162481852655
logp1	delta_method	0.01	0.04276343374299062
logp1	delta_method	0.0375	0.13113547615871168
logp1	delta_method	0.1875	0.2290200888425416
logp1	delta_method	0.0275	0.04673033286597729
logp1	delta_method	4.5725	3.5731443506538567
logp1	delta_method	0.97	1.9842050074275845
logp1	delta_method	0.5	1.0339304972805963
logp1	delta_method	1.27	1.8932005065341106
logp1	delta_method	0.0025	0.0012602043131153414
logp1	delta_method	0.0025	6.328021349604286e-4
logp1	delta_method	0.645	0.8629038885827293
logp1	delta_method	0.0025	0.004373268578392299
logp1	delta_method	0.0525	0.1254969086095014
logp1	delta_method	0.2375	0.5447155589372006
logp1	delta_method	0.0975	0.32158731657520156
logp1	delta_method	0.03	0.016023225044939183
logp1	delta_method	0.2725	0.4110328257103932
logp1	delta_method	0.03	0.10948177702735204
logp1	delta_method	0.0025	0.00267493374187609
logp1	delta_method	2.465	2.7697922497226783
logp1	delta_method	0.6125	1.712383086414696
logp1	delta_method	0.9875	1.2884673898587902
logp1	delta_method	0.8875	3.1942117148889446
logp1	delta_method	0.065	0.08680520310961144
logp1	delta_method	0.01	0.00976416748912807
logp1	delta_method	0.0025	5.106692832418438e-4
logp1	delta_method	0.05	0.1723531409668954
logp1	delta_method	0.0025	0.03870812120268582
logp1	delta_method	0.0025	0.016629621561486244
logp1	delta_method	0.015	0.022761155228885787
logp1	delta_method	0.0025	0.00267493374187609
logp1	delta_method	1.585	2.2620043324369967
logp1	delta_method	0.0025	0.00100657578487438
logp1	delta_method	0.005	0.03650371496124307
logp1	delta_method	0.395	1.3852014174288947
logp1	delta_method	0.3625	0.8470118790371715
logp1	delta_method	0.11	0.38254687293035944
logp1	delta_method	0.275	0.3847135596458052
logp1	delta_method	26.1425	2.1761083116345694
logp1	delta_method	3.5975	3.3541130227468217
logp1	delta_method	0.145	0.3162821970568604
logp1	delta_method	0.1475	0.42276566960188544
logp1	delta_method	2.0125	2.4502196288318063
logp1	delta_method	0.005	0.002437993967744895
logp1	delta_method	0.145	0.6671047083683663
logp1	delta_method	0.6825	1.0882618862865956
logp1	delta_method	0.14	0.2937607406531964
logp1	delta_method	0.0025	0.002541581655917127
logp1	delta_method	0.495	1.0966169238283356
logp1	delta_method	1.4025	1.9487216768978617
logp1	delta_method	1.085	1.3198654587293739
logp1	delta_method	0.17	0.4636434964798703
logp1	delta_method	0.0575	0.11190408405491431
logp1	delta_method	0.1475	0.19088255735406498
logp1	delta_method	0.005	0.0016580958518156912
logp1	delta_method	1.3675	1.5780166527081179
logp1	delta_method	0.105	0.20877599269275188
logp1	delta_method	0.0025	5.106692832418438e-4
logp1	delta_method	0.3175	0.4839448348898604
logp1	delta_method	0.33	0.7728083948119153
logp1	delta_method	14.3225	3.2242476735523304
logp1	delta_method	0.315	0.6944160439999179
logp1	delta_method	0.02	0.037084277209322135
logp1	delta_method	0.0925	0.15806581020318236
logp1	delta_method	0.225	0.6598182183057774
logp1	delta_method	0.0475	0.0645215354380832
logp1	delta_method	0.6425	1.34364606536778
logp1	delta_method	0.0425	0.1506394405774062
logp1	delta_method	0.2675	0.5119213616448967
logp1	delta_method	0.2475	0.43227322605418916
logp1	delta_method	0.005	0.06296587555625291
logp1	delta_method	0.015	0.05823735786697525
logp1	delta_method	0.0075	0.04490121063247867
logp1	delta_method	1.4825	2.1514518565627
logp1	delta_method	0.0025	0.0012710808044679464
logp1	delta_method	0.275	1.3701848671176378
logp1	delta_method	0.4175	0.4849440480692876
logp1	delta_method	0.19	0.39813944083182257
logp1	delta_method	0.425	0.8975271449946309
logp1	delta_method	1.0725	2.0231848017538376
logp1	delta_method	0.2675	0.6826771312333983
logp1	delta_method	0.025	0.03667566958190974
logp1	delta_method	0.56	0.985866485793127
logp1	delta_method	0.5025	0.7987540485565733
logp1	delta_method	0.365	0.8767341247987608
logp1	delta_method	0.0025	7.870440398737089e-4
logp1	delta_method	0.3175	1.0984814530297307
logp1	delta_method	1.145	1.5360949594329876
logp1	delta_method	0.67	0.8241953550745671
logp1	delta_method	0.8375	1.4702017250011379
logp1	delta_method	0.48	1.038982325505701
logp1	delta_method	1.31	2.053253879335
logp1	delta_method	0.4175	0.7884855873149685
logp1	delta_method	0.0725	0.15730415543588497
logp1	delta_method	0.31	0.6290951202703343
logp1	delta_method	1.1725	2.198255953069114
logp1	delta_method	0.1	0.458170632069831
logp1	delta_method	0.06	0.08488998625253198
logp1	delta_method	0.01	0.08029284281174857
logp1	delta_method	0.7	1.3283357788408323
logp1	delta_method	0.17	0.25491332284661855
logp1	delta_method	0.945	1.1769223484111648
logp1	delta_method	0.1475	0.2288106623728745
logp1	delta_method	0.26	0.7255445068255747
logp1	delta_method	0.0525	0.19779762910897666
logp1	delta_method	9.22	4.5000713768543985
logp1	delta_method	0.0775	0.2999372721267972
logp1	delta_method	0.1325	0.42442776302454144
logp1	delta_method	1.2875	1.7674744009099206
logp1	delta_method	0.1825	0.5036479631838053
logp1	delta_method	0.01	0.012735481696870839
logp1	delta_method	0.005	0.0312824642907948
logp1	delta_method	0.0075	0.03442216907920052
logp1	delta_method	0.01	0.020821013248838206
logp1	delta_method	0.495	0.8272026846110527
logp1	delta_method	0.0025	0.03577106749145463
logp1	delta_method	0.0625	0.10724055986157272
logp1	delta_method	0.1325	0.15436659513686984
logp1	delta_method	0.0125	0.014354195403087482
logp1	delta_method	0.34	0.6317525113055422
logp1	delta_method	0.41	0.732258460252865
logp1	delta_method	0.345	0.768461509941561
logp1	delta_method	0.0125	0.07879205470177333
logp1	delta_method	0.45	0.7572021972310949
logp1	delta_method	0.045	0.15482654627750903
logp1	delta_method	0.605	1.3211051533903941
logp1	delta_method	0.0725	0.20040177985113883
logp1	delta_method	0.0025	0.03657920170144598
logp1	delta_method	0.0925	0.08760097992184611
logp1	delta_method	0.0575	0.10318814989840114
logp1	delta_method	0.0025	0.0027438834145269834
logp1	delta_method	0.0025	8.853887360794243e-4
logp1	delta_method	0.0025	0.018844409219098007
logp1	delta_method	0.015	0.029179714590740195
logp1	delta_method	2.075	2.2179054529815776
logp1	delta_method	0.0675	0.2115869722482276
logp1	delta_method	0.095	0.18897417073222994
logp1	delta_method	0.005	0.0017639045611046
logp1	delta_method	0.0025	0.02685678963802472
logp1	delta_method	0.04	0.038958595519435694
logp1	delta_method	3.785	3.1923739605260137
logp1	delta_method	0.3825	0.6885743753197557
logp1	delta_method	0.02	0.06761481804533419
logp1	delta_method	0.6775	0.875175096095132
logp1	delta_method	0.0025	0.00267493374187609
logp1	delta_method	0.0975	0.19086136210321597
logp1	delta_method	0.005	0.03277645623730986
logp1	delta_method	0.3375	0.5724744617546405
logp1	delta_method	3.14	3.367785599861299
logp1	delta_method	0.0375	0.09882868591316782
logp1	delta_method	0.6075	1.0399223778254911
logp1	delta_method	0.0025	0.007366024563918147
logp1	delta_method	0.1725	0.345617822046366
logp1	delta_method	0.1	0.6132543695898679
logp1	delta_method	0.035	0.0252564788962616
logp1	delta_method	0.08	0.20092286672737555
logp1	delta_method	0.035	0.024166526466432095
logp1	delta_method	0.09	0.23942303263976714
logp1	delta_method	0.0125	0.1897296035764759
logp1	delta_method	0.0025	0.0028574765551986022
logp1	delta_method	1.365	2.2304992281596547
logp1	delta_method	0.39	0.6040854988092766
logp1	delta_method	0.0025	0.02841479887368543
logp1	delta_method	0.0125	0.03821230846450752
logp1	delta_method	0.485	0.7390726886311478
logp1	delta_method	1.87	2.204588667306878
logp1	delta_method	0.0025	0.0032133559241332415
logp1	delta_method	0.38	0.8956289389164299
logp1	delta_method	0.07	0.24397379483342846
logp1	delta_method	0.1875	0.2838416801052649
logp1	delta_method	3.9875	3.317283620877048
logp1	delta_method	0.0325	0.06316757084695962
logp1	delta_method	0.14	0.2807691190017466
logp1	delta_method	0.005	0.036604826049773796
logp1	delta_method	0.73	0.9677052589165662
logp1	delta_method	0.0025	0.0022609906197877077
logp1	delta_method	0.0925	0.43514707638689365
logp1	delta_method	0.0025	4.881735502682189e-4
logp1	delta_method	0.0825	0.1509217518789669
logp1	delta_method	0.14	0.5619253693057605
logp1	delta_method	0.0025	0.00235926275264786
logp1	delta_method	0.24	0.29186934099200795
logp1	delta_method	1.245	1.704342343235254
logp1	delta_method	2.75	3.0210490158680936
logp1	delta_method	0.0025	0.0012256372661982183
logp1	delta_method	0.0525	0.2122568512717922
logp1	delta_method	0.11	0.21381995444394788
logp1	delta_method	0.025	0.020195116171619742
logp1	delta_method	0.245	0.5900031169548031
logp1	delta_method	0.02	0.01831192643797806
logp1	delta_method	0.445	0.8434239409400286
logp1	delta_method	0.715	1.0957724708017764
logp1	delta_method	0.0725	0.10524843547071784
logp1	delta_method	1.5325	1.547787757198124
logp1	delta_method	0.2	0.4946668264524306
logp1	delta_method	1.215	1.647783799700603
logp1	delta_method	0.015	0.03385122677916386
logp1	delta_method	0.0175	0.008145271237362986
logp1	delta_method	0.0125	0.02449503030140256
logp1	delta_method	0.2725	0.605658175894537
logp1	delta_method	0.02	0.09865496423129408
logp1	delta_method	0.8125	1.172363303454508
logp1	delta_method	0.07	0.1667230513412473
logp1	delta_method	0.6175	0.9516613359985451
logp1	delta_method	0.0675	0.33918312125547595
logp1	delta_method	0.14	0.18860061857554694
logp1	delta_method	0.0025	3.5064720892779585e-4
logp1	delta_method	0.1425	0.126789496982673
logp1	delta_method	0.7125	1.0040368417398489
logp1	delta_method	0.02	0.11810317111729235
logp1	delta_method	3.37	3.0023931696992867
logp1	delta_method	0.0025	0.001069150788519231
logp1	delta_method	0.12	0.47379363063757596
logp1	delta_method	0.225	0.42564077742459894
logp1	delta_method	0.025	0.007789556746631026
logp1	delta_method	0.1425	0.24376254923844115
logp1	delta_method	0.285	0.654275489552095
logp1	delta_method	0.025	0.11668493569572466
logp1	delta_method	0.03	0.06832200745070759
logp1	delta_method	0.01	0.0065046808655431975
logp1	delta_method	0.0075	0.00561929340414786
logp1	delta_method	0.15	0.23572046681216105
logp1	delta_method	0.0575	0.18434213680927733
logp1	delta_method	0.0025	7.842183860749865e-4
logp1	delta_method	2.62	3.186319539642516
logp1	delta_method	0.0925	0.4813737163529623
logp1	delta_method	0.0025	0.0014439470499357453
logp1	delta_method	0.2575	0.5557399416620058
logp1	delta_method	0.02	0.008107006556014061
logp1	delta_method	1.93	2.6267055955671887
logp1	delta_method	0.0075	0.01514597894282825
logp1	delta_method	0.0025	0.0025095674732886057
logp1	delta_method	0.195	0.5398452135063782
logp1	delta_method	0.0025	3.5064720892779585e-4
logp1	delta_method	0.56	0.6077933921963086
logp1	delta_method	0.0025	0.04402412595550392
logp1	delta_method	0.16	0.28967405913485417
logp1	delta_method	0.015	0.010139435122544269
logp1	delta_method	2.5175	2.641469504707694
logp1	delta_method	0.3825	1.2201127095812285
logp1	delta_method	0.4375	0.6561124076159484
logp1	delta_method	0.3925	0.6669720174214917
logp1	delta_method	0.0025	5.106692832418438e-4
logp1	delta_method	0.0075	0.06574858256410272
logp1	delta_method	0.0025	0.04309840525419392
logp1	delta_method	1.26	2.0525591895905566
logp1	delta_method	0.0075	0.0025578905118252976
logp1	delta_method	0.0275	0.04443433774054294
logp1	delta_method	0.0075	0.09837120082138014
logp1	delta_method	0.0025	7.650295129697212e-4
logp1	delta_method	0.0375	0.20962145978917576
logp1	delta_method	0.0025	0.024740250754306376
logp1	delta_method	0.35	0.4757324807509814
logp1	delta_method	0.0825	0.09306227679427857
logp1	delta_method	0.295	0.48355719898997396
logp1	delta_method	0.005	0.02431019213018796
logp1	delta_method	0.5	1.1112220052729316
logp1	delta_method	0.005	0.05296463667921628
logp1	delta_method	1.015	1.6469661586939044
logp1	delta_method	0.8525	1.182213081782669
logp1	delta_method	0.0075	0.025148435911294384
logp1	delta_method	0.01	0.02083791690379917
logp1	delta_method	0.005	0.015858361431109223
logp1	delta_method	0.0575	0.09426257409015738
logp1	delta_method	0.1325	0.26360921801544196
logp1	delta_method	0.0225	0.010961606146719875
logp1	delta_method	0.53	0.7126107952117459
logp1	delta_method	2.0425	2.2769008347598394
logp1	delta_method	0.0175	0.051302928130740166
logp1	delta_method	0.4125	0.7325265864758985
logp1	delta_method	0.135	0.12981753413042965
logp1	delta_method	0.1725	0.3537720200765816
logp1	delta_method	0.2375	0.3952497886300811
logp1	delta_method	0.9925	1.1163394021958761
logp1	delta_method	0.005	0.001866353287005296
logp1	delta_method	0.0675	0.08975481488214684
logp1	delta_method	0.0025	3.1455939111863955e-4
logp1	delta_method	0.0025	8.674806479297331e-4
logp1	delta_method	0.26	0.6604161563900405
logp1	delta_method	0.085	0.1900230816587833
logp1	delta_method	0.005	0.06137986414559705
logp1	delta_method	0.0025	3.668792115814445e-4
logp1	delta_method	0.0775	0.13726073612542772
logp1	delta_method	0.02	0.009752630962694402
logp1	delta_method	1.7925	2.634826718638811
logp1	delta_method	0.025	0.06802940919727374
logp1	delta_method	0.0975	0.5147683704459425
logp1	delta_method	0.015	0.021521955664173014
logp1	delta_method	0.7425	0.9332569057593265
logp1	delta_method	0.0075	0.0019884042511820158
logp1	delta_method	9.5325	5.3135877973560355
logp1	delta_method	0.3675	0.6628808157875605
logp1	delta_method	0.005	6.747447063714791e-4
logp1	delta_method	0.58	1.0565176157223761
logp1	delta_method	1.7075	1.8917576192305705
logp1	delta_method	0.17	0.14925080080743483
logp1	delta_method	1.69	2.2988119259712194
logp1	delta_method	0.02	0.011606989404020896
logp1	delta_method	0.0025	0.0011467924590072912
logp1	delta_method	0.01	0.020116176964164345
logp1	delta_method	0.2575	0.7093566847202487
logp1	delta_method	0.01	0.07701758756547027
logp1	delta_method	0.1775	0.40982777390706787
logp1	delta_method	1.2775	1.858228074121934
logp1	delta_method	0.8675	1.705064426838869
logp1	delta_method	0.0425	0.15418004627715445
logp1	delta_method	0.0125	0.05206707319282882
logp1	delta_method	0.2275	0.5646767544745459
logp1	delta_method	0.0025	0.029819066340889464
logp1	delta_method	0.975	1.4473395197666776
logp1	delta_method	0.73	1.152844661651422
logp1	delta_method	0.0025	7.432793273364095e-4
logp1	delta_method	0.005	0.082225899247428
logp1	delta_method	0.0025	0.002809493586904694
logp1	delta_method	0.0025	4.134060563668582e-4
logp1	delta_method	0.8025	1.0136103006421933
logp1	delta_method	0.0025	7.870440398737089e-4
logp1	delta_method	0.0125	0.03768068342924281
logp1	delta_method	0.085	0.16712554054024076
logp1	delta_method	0.16	0.25610231912680714
logp1	delta_method	0.535	0.8122674253905992
logp1	delta_method	0.0125	0.0655578732833637
logp1	delta_method	0.08	0.12237631689201425
logp1	delta_method	0.3875	0.9008438534644725
logp1	delta_method	0.1125	0.16518538807183572
logp1	delta_method	0.0025	0.034994204070277785
logp1	delta_method	0.02	0.010728696918333874
logp1	delta_method	0.025	0.02151327846957048
logp1	delta_method	0.335	0.48248399031238143
logp1	delta_method	0.0075	0.039672222601337195
logp1	delta_method	1.6375	2.004226580048231
logp1	delta_method	0.2025	0.592865564879716
logp1	delta_method	0.575	1.028614082006735
logp1	delta_method	0.445	1.3578584635586666
logp1	delta_method	0.0025	5.622023155479063e-4
logp1	delta_method	0.575	0.8824115475974069
logp1	delta_method	0.09	0.12054329798571221
logp1	delta_method	0.5225	1.3276158134628033
logp1	delta_method	0.5475	1.1622078608337214
logp1	delta_method	0.32	0.7892594438825552
logp1	delta_method	1.47	2.0565618395207874
logp1	delta_method	0.5175	1.182834345116184
logp1	delta_method	0.015	0.008495843893715143
logp1	delta_method	0.07	0.08617018183085048
logp1	delta_method	0.0025	0.02761690549284795
logp1	delta_method	0.39	0.6337938327612782
logp1	delta_method	0.21	0.46959645186507654
logp1	delta_method	0.01	0.003855177924742488
logp1	delta_method	0.0025	0.023715090663485497
logp1	delta_method	0.015	0.05283110453637741
logp1	delta_method	15.025	2.704397234033203
logp1	delta_method	0.335	0.41429040831059544
logp1	delta_method	0.0725	0.2080964426926524
logp1	delta_method	0.1575	0.4027614389679392
logp1	delta_method	0.04	0.08214992058030202
logp1	delta_method	0.015	0.01734492664633632
logp1	delta_method	0.0025	7.56783059442275e-4
logp1	delta_method	0.1225	0.3249212797881309
logp1	delta_method	0.07	0.12316411069545101
logp1	delta_method	0.02	0.010051924887481693
logp1	delta_method	0.005	0.01903715912790619
logp1	delta_method	0.475	0.8060247209707834
logp1	delta_method	27.0225	7.454869193440381
logp1	delta_method	0.01	0.005622852141549192
logp1	delta_method	0.0025	0.0018692074866121498
logp1	delta_method	0.0525	0.2147820700510523
logp1	delta_method	0.0025	0.028318877427860465
logp1	delta_method	0.0025	3.5064720892779585e-4
logp1	delta_method	0.5175	0.9729471299229798
logp1	delta_method	0.36	0.421035466192326
logp1	delta_method	0.0225	0.011507137523869592
logp1	delta_method	0.0425	0.187289816055108
logp1	delta_method	0.005	0.03588744633631342
logp1	delta_method	0.1475	0.2640928348335034
logp1	delta_method	0.0025	0.0013935487215541323
logp1	delta_method	1.04	1.4631794934156557
logp1	delta_method	2.11	2.4942453559012727
logp1	delta_method	0.84	1.4824369805433009
logp1	delta_method	0.02	0.06921304109563842
logp1	delta_method	2.81	2.7835258570613965
logp1	delta_method	0.2675	0.8372824774375709
logp1	delta_method	0.0075	0.05017177351143737
logp1	delta_method	0.0025	9.313047893668679e-4
logp1	delta_method	0.105	0.22080935019577277
logp1	delta_method	0.1225	0.20857283435413487
logp1	delta_method	0.1925	0.43769718182386497
logp1	delta_method	0.0175	0.10005729360599937
logp1	delta_method	0.2925	0.593185718410501
logp1	delta_method	0.635	1.1585462627963172
logp1	delta_method	0.2325	0.6261463443775819
logp1	delta_method	0.2775	0.6450022613572222
logp1	delta_method	0.5375	1.1044112137608542
logp1	delta_method	2.385	2.611350362701395
logp1	delta_method	0.0025	0.0012256372661982183
logp1	delta_method	1.2475	2.3489477177399927
logp1	delta_method	1.2725	1.7146300542753152
logp1	delta_method	0.0025	0.002594542334394698
logp1	delta_method	3.875	3.915274244092638
logp1	delta_method	0.065	0.4075633476102815
logp1	delta_method	0.9425	1.9679936307382013
logp1	delta_method	0.0025	0.0020109348264055497
logp1	delta_method	2.6325	2.755351385976793
logp1	delta_method	0.12	0.24977590996592772
logp1	delta_method	0.295	0.46263068654846223
logp1	delta_method	0.0025	0.0011004583792072664
logp1	delta_method	0.0025	8.662516687159637e-4
logp1	delta_method	0.0425	0.09459042338319956
logp1	delta_method	0.775	1.5399705341051821
logp1	delta_method	0.105	0.31055241097008457
logp1	delta_method	3.3925	3.0202331444822215
logp1	delta_method	0.6125	0.7550471885374438
logp1	delta_method	0.0375	0.053084007019846946
logp1	delta_method	0.11	0.21018193975077987
logp1	delta_method	0.0025	0.0033936436237813976
logp1	delta_method	0.1575	0.30460980822554173
logp1	delta_method	0.02	0.011313076471941281
logp1	delta_method	0.0075	0.004155912607008697
logp1	delta_method	0.005	0.018107016520219597
logp1	delta_method	2.0225	2.697392973733184
logp1	delta_method	0.065	0.18513992804286103
logp1	delta_method	2.1825	2.822572998061934
logp1	delta_method	2.365	2.9775631617764473
logp1	delta_method	0.0325	0.20026414702537093
logp1	delta_method	0.5275	0.8509196078982412
logp1	delta_method	0.0975	0.20260584456243028
logp1	delta_method	0.015	0.006425427543607953
logp1	delta_method	0.2925	0.3702158357725766
logp1	delta_method	0.02	0.11373633404692221
logp1	delta_method	0.2525	0.6612358531838253
logp1	delta_method	0.095	0.16824458659505775
logp1	delta_method	0.335	0.6843599793102967
logp1	delta_method	0.0025	0.005501151040428006
logp1	delta_method	0.0325	0.1125191869703443
logp1	delta_method	0.635	1.1226453269406675
logp1	delta_method	0.0375	0.0195417285106825
logp1	delta_method	0.155	0.24386177422641964
logp1	delta_method	0.3825	0.8510985498867842
logp1	delta_method	0.0025	5.390427375098488e-4
logp1	delta_method	1.165	2.0378554342758264
logp1	delta_method	0.01	0.018873688770274667
logp1	delta_method	0.1625	0.3870416343742043
logp1	delta_method	0.0025	0.01343133248356563
logp1	delta_method	0.0025	0.02077500924931349
logp1	delta_method	0.2525	0.2725398907333612
logp1	delta_method	0.1325	0.41596895033003795
logp1	delta_method	0.7825	1.4758425269611892
logp1	delta_method	0.1	0.1610365839618981
logp1	delta_method	0.175	0.13811708265883077
logp1	delta_method	0.2725	0.3540017676193277
logp1	delta_method	0.045	0.10775804196409923
logp1	delta_method	0.9875	1.1514247902658596
logp1	delta_method	0.01	0.03665899370004941
logp1	delta_method	0.21	0.3414973214841678
logp1	delta_method	1.04	1.107885189414034
logp1	delta_method	0.01	0.0040592156801446564
logp1	delta_method	0.0175	0.15043187207886166
logp1	delta_method	0.0025	0.0027438834145269834
logp1	delta_method	0.0025	0.0020969178297303177
logp1	delta_method	1.48	1.8345349482507012
logp1	delta_method	1.1725	1.7746924186446011
logp1	delta_method	0.4075	1.1386368718267164
logp1	delta_method	0.065	0.20396664845703866
logp1	delta_method	0.0025	0.01544884272383219
logp1	delta_method	0.475	1.3270883704227276
logp1	delta_method	0.035	0.030893222506357173
logp1	delta_method	0.305	0.4549040843206994
logp1	delta_method	0.245	0.8200891167290119
logp1	delta_method	0.405	0.5963513562002128
logp1	delta_method	0.06	0.05355347012399236
logp1	delta_method	0.26	0.569577166256906
logp1	delta_method	0.025	0.05325157005124532
logp1	delta_method	0.0025	0.007366024563918147
logp1	delta_method	0.3675	0.7280351856715859
logp1	delta_method	0.045	0.076687280526261
logp1	delta_method	0.36	0.80305987047739
logp1	delta_method	0.0025	0.0011467924590072912
logp1	delta_method	1.0175	1.2745533882385536
logp1	delta_method	0.0175	0.04145279985415711
logp1	delta_method	0.005	0.003475648775092258
logp1	delta_method	0.0975	0.20961295376373154
logp1	delta_method	0.0025	0.006252964763601207
logp1	delta_method	0.03	0.10255169651030914
logp1	delta_method	0.0025	0.03216539101234361
logp1	delta_method	0.0025	2.500494910250537e-4
logp1	delta_method	0.195	0.6892593680407056
logp1	delta_method	0.67	1.2889835346390326
logp1	delta_method	0.02	0.043544422150113525
logp1	delta_method	0.11	0.206985185265399
logp1	delta_method	0.0025	0.00136709747759646
logp1	delta_method	0.01	0.0022983940944668476
logp1	delta_method	0.04	0.12286272915749387
logp1	delta_method	0.6325	1.114985472393673
logp1	delta_method	0.0075	0.03644922588137705
logp1	delta_method	0.055	0.11787570531746257
logp1	delta_method	1.4475	1.9718969685989292
logp1	delta_method	0.015	0.005857651887444826
logp1	delta_method	0.6925	0.9510978870725523
logp1	delta_method	0.0175	0.0334907327399574
logp1	delta_method	0.375	0.4795160262333337
logp1	delta_method	0.17	0.28598465064902934
logp1	delta_method	12.9175	4.091614723047784
logp1	delta_method	0.01	0.08220819078190257
logp1	delta_method	0.0025	3.1455939111863955e-4
logp1	delta_method	0.0225	0.035101717509969786
logp1	delta_method	0.0575	0.27763119852672635
logp1	delta_method	0.1775	0.3501325959823765
logp1	delta_method	0.04	0.027281194155903406
logp1	delta_method	0.045	0.20120135257104937
logp1	delta_method	0.0025	0.03742056670153967
logp1	delta_method	0.005	0.0023408619735916123
logp1	delta_method	0.315	0.9333219449658081
logp1	delta_method	0.65	1.2668740134226717
logp1	delta_method	0.005	0.006647243928390579
logp1	delta_method	0.9375	1.6060485080641378
logp1	delta_method	0.335	1.0120535611911827
logp1	delta_method	0.0525	0.07285807233809154
logp1	delta_method	0.0275	0.017617957315750183
logp1	delta_method	0.315	0.639144017140393
logp1	delta_method	0.16	0.46400407359736
logp1	delta_method	0.0275	0.022119871174635285
logp1	delta_method	0.075	0.25323108537161576
logp1	delta_method	0.025	0.10934841070716099
logp1	delta_method	0.005	0.06845908064005095
logp1	delta_method	0.055	0.22027190616173364
logp1	delta_method	0.01	0.032395458105577965
logp1	delta_method	0.1675	0.15206428979558664
logp1	delta_method	0.0425	0.22779788064918577
logp1	delta_method	0.57	1.0668786981514167
logp1	delta_method	0.0075	0.0030552917779551342
logp1	delta_method	0.0075	0.042063299210178144
logp1	delta_method	0.175	0.7240612713363133
logp1	delta_method	0.1125	0.11520049120515934
logp1	delta_method	0.005	0.0022450091005650945
logp1	delta_method	0.0025	0.028657073193063067
logp1	delta_method	0.08	0.25866904276341
logp1	delta_method	0.05	0.11562963753749426
logp1	delta_method	0.125	0.19986310675974425
logp1	delta_method	0.1925	0.5131866805792441
logp1	delta_method	1.5825	2.2805973477757173
logp1	delta_method	0.6525	0.8934589269114828
logp1	delta_method	0.0025	8.365544680938245e-4
logp1	delta_method	0.015	0.047652665261854986
logp1	delta_method	0.255	0.772928537309713
logp1	delta_method	5.7075	3.801512066417034
logp1	delta_method	0.0025	0.0017050732881789873
logp1	delta_method	0.0475	0.05700981421978918
logp1	delta_method	0.13	0.16882848689812124
logp1	delta_method	0.1375	0.4058812977886012
logp1	delta_method	0.0025	0.07122719340184995
logp1	delta_method	0.41	0.700058347116008
logp1	delta_method	0.0875	0.1781281794494192
logp1	delta_method	0.03	0.03208633583974032
logp1	delta_method	0.28	0.7107166673278543
logp1	delta_method	0.055	0.08067515852202871
logp1	delta_method	0.3	0.4408680423540453
logp1	delta_method	0.1225	0.3965685632430277
logp1	delta_method	0.25	0.6593341585149772
logp1	delta_method	0.16	0.3494591631831424
logp1	delta_method	0.075	0.1121600380357155
logp1	delta_method	0.2725	0.466290648996668
logp1	delta_method	0.1275	0.30767487561075707
logp1	delta_method	0.065	0.16787237794406462
logp1	delta_method	0.0025	3.6187649049683067e-4
logp1	delta_method	0.3175	0.2932219687699137
logp1	delta_method	0.335	0.5829345258382796
logp1	delta_method	0.2325	0.6500907043908635
logp1	delta_method	0.3225	0.6411739778110221
logp1	delta_method	0.0675	0.16197110517945545
logp1	delta_method	0.395	0.7569296511746499
logp1	delta_method	0.415	0.49148804899286597
logp1	delta_method	0.2325	0.2884376577310324
logp1	delta_method	0.0025	0.0025095674732886057
logp1	delta_method	0.1	0.15228582046667075
logp1	delta_method	0.3075	0.48465191980537903
logp1	delta_method	0.005	0.05625847538593838
logp1	delta_method	0.345	0.8247858584568071
logp1	delta_method	0.01	0.0043857163957032605
logp1	delta_method	0.0675	0.18037419912313524
logp1	delta_method	0.0525	0.217785260531974
logp1	delta_method	3.74	3.42599126603955
logp1	delta_method	0.0525	0.309128859344214
logp1	delta_method	0.0875	0.2717526498955396
logp1	delta_method	0.0625	0.06541955452482212
logp1	delta_method	0.0075	0.02150138313412033
logp1	delta_method	0.115	0.2597977259147225
logp1	delta_method	0.95	1.1718526611800084
logp1	delta_method	0.0025	0.0016355989061169762
logp1	delta_method	0.0175	0.07243089157832382
logp1	delta_method	0.1025	0.28091801326020344
logp1	delta_method	7.07	3.175973023754376
logp1	delta_method	0.2275	0.25886923612206303
logp1	delta_method	10.675	4.241241282163158
logp1	delta_method	0.4875	0.9692016709908843
logp1	delta_method	0.77	1.3833798350101867
logp1	delta_method	0.0025	0.02192919037681923
logp1	delta_method	3.3975	3.068354772545833
logp1	delta_method	0.0025	0.0012256372661982183
logp1	delta_method	1.1275	1.4342406930279292
logp1	delta_method	0.045	0.07245549774987378
logp1	delta_method	0.0175	0.008424919786550694
logp1	delta_method	0.8425	1.307643809611145
logp1	delta_method	0.005	0.024563355786899194
logp1	delta_method	0.005	0.014016013262697144
logp1	delta_method	0.955	1.6223149552938154
logp1	delta_method	0.0175	0.03276465298505684
logp1	delta_method	0.89	2.385089669273784
logp1	delta_method	0.28	0.7829297768345237
logp1	delta_method	0.0025	8.365544680938245e-4
logp1	delta_method	0.035	0.07894713547582322
logp1	delta_method	0.0775	0.17230937838829855
logp1	delta_method	0.6325	1.0714683160492007
logp1	delta_method	0.0025	0.029976660015782978
logp1	delta_method	0.42	0.9077811935258503
logp1	delta_method	0.945	1.2109374344878636
logp1	delta_method	0.0075	0.006459410614289571
logp1	delta_method	0.1925	0.45462099871366496
logp1	delta_method	0.0025	0.0020961395138373645
logp1	delta_method	0.0025	8.342297629331194e-4
logp1	delta_method	0.0325	0.15605238379605677
logp1	delta_method	0.6475	0.7718409396274744
logp1	delta_method	0.1925	0.37333135091117126
logp1	delta_method	0.7625	1.5699064714121518
logp1	delta_method	0.0025	0.007366024563918147
logp1	delta_method	0.095	0.22292811129965717
logp1	delta_method	0.005	0.0014927308511804888
logp1	delta_method	0.16	0.5384150283181852
logp1	delta_method	0.6975	1.4133247582104105
logp1	delta_method	0.32	0.9351656853420081
logp1	delta_method	0.1225	0.1960637371312091
logp1	delta_method	0.0375	0.0820289080829615
logp1	delta_method	1.13	1.5279092806602526
logp1	delta_method	0.81	1.275363482284931
logp1	delta_method	0.7475	1.3126405227958717
logp1	delta_method	0.2775	0.4318611759246089
logp1	delta_method	0.09	0.1749214765029413
logp1	delta_method	0.0925	0.36646138161299685
logp1	delta_method	0.0675	0.1224377537792111
logp1	delta_method	0.11	0.45603867620647576
logp1	delta_method	1.0575	1.7635261278205245
logp1	delta_method	0.365	1.0099919256196472
logp1	delta_method	0.005	0.03231039515978707
logp1	delta_method	0.0925	0.28940836177151646
logp1	delta_method	0.0025	0.00235926275264786
logp1	delta_method	0.0025	0.022693982220936274
logp1	delta_method	0.0075	0.014552768135068403
logp1	delta_method	0.2675	0.8858027806671116
logp1	delta_method	0.435	2.037792423637246
logp1	delta_method	0.085	0.19127064868177474
[truncated: 48,140 more rows]
