# Supplementary material for: Comparison of transformations for single-cell RNA-seq data
Source: Nat Methods. 2023 Apr 10;20(5):665–72. doi: 10.1038/s41592-023-01814-1 (PMC10172138; doi:10.1038/s41592-023-01814-1)
Supplement: Source Data Extended Data Fig. 3 — Comma-separated file with raw data. [file 41592_2023_1814_MOESM10_ESM.csv]

transformation	family	cell_of_interest	gene_expr
logp1	delta_method	TRUE	10.494019323545817
logp1	delta_method	TRUE	10.469947785700331
logp1	delta_method	TRUE	10.597474620531099
logp1	delta_method	TRUE	10.049588980041113
logp1	delta_method	TRUE	9.140021611135046
logp1	delta_method	TRUE	10.236101715688486
logp1	delta_method	TRUE	10.07033785426098
logp1	delta_method	TRUE	10.388316895786225
logp1	delta_method	TRUE	10.101171266769327
logp1	delta_method	TRUE	10.209109773445347
logp1	delta_method	TRUE	9.804715417059361
logp1	delta_method	TRUE	10.243540947600852
logp1	delta_method	TRUE	9.706504235033579
logp1	delta_method	TRUE	9.873308207871807
logp1	delta_method	TRUE	10.178824509342876
logp1	delta_method	TRUE	10.215740022069344
logp1	delta_method	TRUE	10.316950307675324
logp1	delta_method	TRUE	10.214827552233789
logp1	delta_method	TRUE	9.871442126395777
logp1	delta_method	TRUE	10.691559931101695
logp1	delta_method	TRUE	10.204728296157981
logp1	delta_method	TRUE	10.072778894023692
logp1	delta_method	TRUE	10.122819476888564
logp1	delta_method	TRUE	10.234648489500325
logp1	delta_method	TRUE	9.680134936523787
logp1	delta_method	TRUE	9.814983284429124
logp1	delta_method	TRUE	10.168285331300448
logp1	delta_method	TRUE	10.090257275790442
logp1	delta_method	TRUE	9.99066623816212
logp1	delta_method	TRUE	10.380539905316905
logp1	delta_method	TRUE	10.134362761587646
logp1	delta_method	TRUE	10.356137258683951
logp1	delta_method	TRUE	10.023942947173694
logp1	delta_method	TRUE	10.092292968341203
logp1	delta_method	TRUE	10.301433001543426
logp1	delta_method	TRUE	9.741560815843174
logp1	delta_method	TRUE	9.928276965924812
logp1	delta_method	TRUE	8.875117970801377
logp1	delta_method	TRUE	10.455186215715223
logp1	delta_method	TRUE	10.37963691544967
logp1	delta_method	TRUE	10.076987647210093
logp1	delta_method	TRUE	10.687552457289073
logp1	delta_method	TRUE	9.891156228384073
logp1	delta_method	TRUE	10.34807719496082
logp1	delta_method	TRUE	9.452342817415747
logp1	delta_method	TRUE	10.360057728912292
logp1	delta_method	TRUE	10.12977295533302
logp1	delta_method	TRUE	10.440130735994856
logp1	delta_method	TRUE	9.907147141744293
logp1	delta_method	TRUE	10.377248469196545
logp1	delta_method	TRUE	10.448528828349568
logp1	delta_method	TRUE	10.250987073782468
logp1	delta_method	TRUE	10.048618305874268
logp1	delta_method	TRUE	10.552267094070501
logp1	delta_method	TRUE	9.760664592154301
logp1	delta_method	TRUE	4.727763147368146
logp1	delta_method	TRUE	9.524485191392515
logp1	delta_method	TRUE	10.291194532761962
logp1	delta_method	TRUE	10.413721341438176
logp1	delta_method	TRUE	10.03305063646053
logp1	delta_method	TRUE	9.113619967178362
logp1	delta_method	TRUE	10.147331423970298
logp1	delta_method	TRUE	9.820509910270845
logp1	delta_method	TRUE	10.635419428603539
logp1	delta_method	TRUE	10.373401981233604
logp1	delta_method	TRUE	10.35448656919251
logp1	delta_method	TRUE	9.733320194083593
logp1	delta_method	TRUE	9.775275476299347
logp1	delta_method	TRUE	10.540997466748221
logp1	delta_method	TRUE	10.278191522109541
logp1	delta_method	TRUE	10.537724706138045
logp1	delta_method	TRUE	10.479772700627647
logp1	delta_method	TRUE	7.752807887935084
logp1	delta_method	TRUE	10.582313110635468
logp1	delta_method	TRUE	10.302262308063783
logp1	delta_method	TRUE	10.105256028063692
logp1	delta_method	TRUE	10.385454701709152
logp1	delta_method	TRUE	9.380345138185008
logp1	delta_method	TRUE	10.064765761397474
logp1	delta_method	TRUE	9.96430456884359
logp1	delta_method	TRUE	10.002772728701796
logp1	delta_method	TRUE	10.366814575628789
logp1	delta_method	TRUE	10.456526593858584
logp1	delta_method	TRUE	10.094214479519346
logp1	delta_method	TRUE	10.55110768275852
logp1	delta_method	TRUE	7.748207188306521
logp1	delta_method	TRUE	9.991132927380319
logp1	delta_method	TRUE	10.103066042504565
logp1	delta_method	TRUE	10.662176319616245
logp1	delta_method	TRUE	9.847608640612387
logp1	delta_method	TRUE	10.508306004883785
logp1	delta_method	TRUE	10.683293618632625
logp1	delta_method	TRUE	10.526235454667606
logp1	delta_method	TRUE	10.698466328767775
logp1	delta_method	TRUE	9.998835497166633
logp1	delta_method	TRUE	10.518131082077296
logp1	delta_method	TRUE	10.631417750481031
logp1	delta_method	TRUE	10.37619233869933
logp1	delta_method	TRUE	10.059679845982386
logp1	delta_method	TRUE	6.413480450036155
logp1	delta_method	TRUE	10.26488312576638
logp1	delta_method	TRUE	9.881826059217326
logp1	delta_method	TRUE	10.270205830804814
logp1	delta_method	TRUE	3.247512925783945
logp1	delta_method	TRUE	10.248362919067905
logp1	delta_method	TRUE	10.171591001224229
logp1	delta_method	TRUE	5.145493557198017
logp1	delta_method	TRUE	10.549289536535166
logp1	delta_method	TRUE	9.75887209191025
logp1	delta_method	TRUE	5.2985610647499675
logp1	delta_method	TRUE	9.820073637953024
logp1	delta_method	TRUE	10.34556398462109
logp1	delta_method	TRUE	10.309025353455931
logp1	delta_method	TRUE	10.198141446711627
logp1	delta_method	TRUE	10.19329201673419
logp1	delta_method	TRUE	9.995358441648364
logp1	delta_method	TRUE	10.383453959218823
logp1	delta_method	TRUE	10.35437342951986
logp1	delta_method	TRUE	9.602541655445984
logp1	delta_method	TRUE	4.24119271666239
logp1	delta_method	TRUE	8.735037509961636
logp1	delta_method	TRUE	8.77228130822656
logp1	delta_method	TRUE	9.703399924246897
logp1	delta_method	TRUE	3.3932651925610102
logp1	delta_method	TRUE	10.270240707394937
logp1	delta_method	TRUE	10.866316363849384
logp1	delta_method	TRUE	10.214413117516692
logp1	delta_method	TRUE	10.052124665694924
logp1	delta_method	TRUE	10.663592811031316
logp1	delta_method	TRUE	10.052655099529192
logp1	delta_method	TRUE	9.380263742057405
logp1	delta_method	TRUE	8.40098837318831
logp1	delta_method	TRUE	8.749687941494447
logp1	delta_method	TRUE	10.528995297010619
logp1	delta_method	TRUE	9.712221936284921
logp1	delta_method	TRUE	10.320564780369986
logp1	delta_method	TRUE	3.240621518072019
logp1	delta_method	TRUE	10.349091361720312
logp1	delta_method	TRUE	10.140304226077737
logp1	delta_method	TRUE	5.1136629876365
logp1	delta_method	TRUE	9.277043326987975
logp1	delta_method	TRUE	10.544496624177473
logp1	delta_method	TRUE	10.370132823791616
logp1	delta_method	TRUE	10.476072763275866
logp1	delta_method	TRUE	7.445988634532342
logp1	delta_method	TRUE	4.967099147039571
logp1	delta_method	TRUE	10.288903744926877
logp1	delta_method	TRUE	9.816422616970067
logp1	delta_method	TRUE	10.16296022402325
logp1	delta_method	TRUE	10.373113073767943
logp1	delta_method	TRUE	10.098554833929995
logp1	delta_method	TRUE	9.065349788075398
logp1	delta_method	TRUE	4.47290161077388
logp1	delta_method	TRUE	9.060009791549085
logp1	delta_method	TRUE	10.161496081023062
logp1	delta_method	TRUE	9.646620387752302
logp1	delta_method	TRUE	10.030325339736876
logp1	delta_method	TRUE	9.961355345261625
logp1	delta_method	TRUE	10.008862269243481
logp1	delta_method	TRUE	10.324000312385518
logp1	delta_method	TRUE	10.074385348087965
logp1	delta_method	TRUE	10.266734666241232
logp1	delta_method	TRUE	10.255002517076353
logp1	delta_method	TRUE	8.367036111974835
logp1	delta_method	TRUE	10.023593178985099
logp1	delta_method	TRUE	10.195868389594562
logp1	delta_method	TRUE	9.9089748066008
logp1	delta_method	TRUE	9.367438001368912
logp1	delta_method	TRUE	10.209103645794862
logp1	delta_method	TRUE	10.508703755684378
logp1	delta_method	TRUE	9.97378873673927
logp1	delta_method	TRUE	9.81093415927949
logp1	delta_method	TRUE	9.895922675753127
logp1	delta_method	TRUE	10.404870454207153
logp1	delta_method	TRUE	10.101253553736006
logp1	delta_method	TRUE	10.519994525318566
logp1	delta_method	TRUE	10.119027109285815
logp1	delta_method	TRUE	10.011378760610004
logp1	delta_method	TRUE	10.078803984182683
logp1	delta_method	TRUE	10.740437379065742
logp1	delta_method	TRUE	10.365184612066837
logp1	delta_method	TRUE	10.531106343867721
logp1	delta_method	TRUE	10.285080200703284
logp1	delta_method	TRUE	10.455862248124918
logp1	delta_method	TRUE	10.029616074967901
logp1	delta_method	TRUE	9.932297700566062
logp1	delta_method	TRUE	10.209063364499992
logp1	delta_method	TRUE	10.078707612261999
logp1	delta_method	TRUE	10.547383462418638
logp1	delta_method	TRUE	10.53971693457742
logp1	delta_method	TRUE	9.410612998752127
logp1	delta_method	TRUE	10.48992105304664
logp1	delta_method	TRUE	9.89701384001155
logp1	delta_method	TRUE	10.102000434051767
logp1	delta_method	TRUE	9.842075047320924
logp1	delta_method	TRUE	10.21391806271007
logp1	delta_method	TRUE	10.345287227456954
logp1	delta_method	TRUE	9.617693596684157
logp1	delta_method	TRUE	10.122426617483114
logp1	delta_method	TRUE	10.425511242209204
logp1	delta_method	TRUE	10.592911194318864
logp1	delta_method	TRUE	9.73369803385276
logp1	delta_method	TRUE	9.821498295937676
logp1	delta_method	TRUE	10.096983329675615
logp1	delta_method	TRUE	9.39868128519047
logp1	delta_method	TRUE	10.202754088731682
logp1	delta_method	TRUE	10.221772959068367
logp1	delta_method	TRUE	10.66229603467364
logp1	delta_method	TRUE	10.213824417643504
logp1	delta_method	TRUE	3.9306439988324606
logp1	delta_method	TRUE	10.071123063502686
logp1	delta_method	TRUE	10.841344740012579
logp1	delta_method	TRUE	10.333739774313393
logp1	delta_method	TRUE	10.060481982471455
logp1	delta_method	TRUE	9.162020957014782
logp1	delta_method	TRUE	10.110890140731073
logp1	delta_method	TRUE	10.308176172742936
logp1	delta_method	TRUE	10.067447802149232
logp1	delta_method	TRUE	10.380382403154428
logp1	delta_method	TRUE	10.03913324985354
logp1	delta_method	TRUE	9.564834034915066
logp1	delta_method	TRUE	10.175556538108985
logp1	delta_method	TRUE	10.120116430257724
logp1	delta_method	TRUE	9.402697614635963
logp1	delta_method	TRUE	10.346695077971159
logp1	delta_method	TRUE	9.34482754413099
logp1	delta_method	TRUE	10.266442776671969
logp1	delta_method	TRUE	9.431725630452673
logp1	delta_method	TRUE	3.986536481783069
logp1	delta_method	TRUE	9.096983373109643
logp1	delta_method	TRUE	10.022808889092495
logp1	delta_method	TRUE	10.228583806798728
logp1	delta_method	TRUE	9.616962530172845
logp1	delta_method	TRUE	9.993748428843535
logp1	delta_method	TRUE	9.977365437845435
logp1	delta_method	TRUE	10.786375252699555
logp1	delta_method	TRUE	10.764030352314636
logp1	delta_method	TRUE	10.368997418997724
logp1	delta_method	TRUE	10.303050460086116
logp1	delta_method	TRUE	7.57943343080808
logp1	delta_method	TRUE	9.856728030192249
logp1	delta_method	TRUE	10.415825957897741
logp1	delta_method	TRUE	10.647376127888203
logp1	delta_method	TRUE	9.762338545049467
logp1	delta_method	TRUE	10.179028446894758
logp1	delta_method	TRUE	7.954020866805348
logp1	delta_method	TRUE	10.265835784407527
logp1	delta_method	TRUE	9.74272402233385
logp1	delta_method	TRUE	10.094682098229793
logp1	delta_method	TRUE	9.68107369846425
logp1	delta_method	TRUE	10.346307637421875
logp1	delta_method	TRUE	9.986855508344002
logp1	delta_method	TRUE	9.281656262569118
logp1	delta_method	TRUE	10.608696922332255
logp1	delta_method	TRUE	9.247807779952582
logp1	delta_method	TRUE	10.404226079324332
logp1	delta_method	TRUE	9.737518284367928
logp1	delta_method	TRUE	9.73943119204419
logp1	delta_method	TRUE	10.170233517309859
logp1	delta_method	TRUE	9.718594470546895
logp1	delta_method	TRUE	7.875524097841567
logp1	delta_method	TRUE	10.219866922185567
logp1	delta_method	TRUE	9.15301825934644
logp1	delta_method	TRUE	10.228624440421104
logp1	delta_method	TRUE	9.65578362922209
logp1	delta_method	TRUE	10.265063518296328
logp1	delta_method	TRUE	10.146444486793117
logp1	delta_method	TRUE	8.664300601956528
logp1	delta_method	TRUE	10.207311378665212
logp1	delta_method	TRUE	10.561193097492659
logp1	delta_method	TRUE	10.13893678913435
logp1	delta_method	TRUE	9.125265063778816
logp1	delta_method	TRUE	9.010964751567471
logp1	delta_method	TRUE	10.009626140571278
logp1	delta_method	TRUE	10.23234982209922
logp1	delta_method	TRUE	2.83630793317598
logp1	delta_method	TRUE	10.642676623810377
logp1	delta_method	TRUE	10.69324617828421
logp1	delta_method	TRUE	9.244486466909677
logp1	delta_method	TRUE	9.018800721895515
logp1	delta_method	TRUE	7.290907114636827
logp1	delta_method	TRUE	10.496904720892957
logp1	delta_method	TRUE	4.720586483496169
logp1	delta_method	TRUE	9.939425628594298
logp1	delta_method	TRUE	9.084024454363838
logp1	delta_method	TRUE	5.252707822137867
logp1	delta_method	TRUE	9.940821328401864
logp1	delta_method	TRUE	10.508306004883785
logp1	delta_method	TRUE	10.097386763867878
logp1	delta_method	TRUE	10.144097133579399
logp1	delta_method	TRUE	10.287296230578798
logp1	delta_method	TRUE	10.329573128316564
logp1	delta_method	TRUE	9.949067876443248
logp1	delta_method	TRUE	10.017166839273324
logp1	delta_method	TRUE	10.377786714850721
logp1	delta_method	TRUE	10.798202513253369
logp1	delta_method	TRUE	10.054727809821038
logp1	delta_method	TRUE	10.357527627123888
logp1	delta_method	TRUE	10.574758359685545
logp1	delta_method	TRUE	10.30699352818301
logp1	delta_method	TRUE	10.275014675860906
logp1	delta_method	TRUE	10.214566973368305
logp1	delta_method	TRUE	10.25923455691696
logp1	delta_method	TRUE	10.233284726758725
logp1	delta_method	TRUE	10.446126250643154
logp1	delta_method	TRUE	10.267789594347075
logp1	delta_method	TRUE	10.523809043094428
logp1	delta_method	TRUE	10.492975035064324
logp1	delta_method	TRUE	10.584599515203106
logp1	delta_method	TRUE	10.311001744233325
logp1	delta_method	TRUE	10.413007613656585
logp1	delta_method	TRUE	10.259708866567552
logp1	delta_method	TRUE	10.458624437408123
logp1	delta_method	TRUE	10.129153366023075
logp1	delta_method	TRUE	10.440088811933009
logp1	delta_method	TRUE	10.312804816105414
logp1	delta_method	TRUE	10.405585006647733
logp1	delta_method	TRUE	10.687776420939457
logp1	delta_method	TRUE	10.491688233783345
logp1	delta_method	TRUE	10.246268773790502
logp1	delta_method	TRUE	10.478624893740562
logp1	delta_method	TRUE	10.626792134537272
logp1	delta_method	TRUE	10.358887342424005
logp1	delta_method	TRUE	9.946690224796864
logp1	delta_method	TRUE	10.122084727411227
logp1	delta_method	TRUE	10.338319523152634
logp1	delta_method	TRUE	10.451597209298447
logp1	delta_method	TRUE	10.373085367221426
logp1	delta_method	TRUE	8.638649705015103
logp1	delta_method	TRUE	10.190288821087549
logp1	delta_method	TRUE	10.172770138523605
logp1	delta_method	TRUE	10.75392346954812
logp1	delta_method	TRUE	10.534882756423682
logp1	delta_method	TRUE	9.959499899247602
logp1	delta_method	TRUE	10.244197509623632
logp1	delta_method	TRUE	10.808615899209338
logp1	delta_method	TRUE	10.430598120499555
logp1	delta_method	TRUE	10.698974873058917
logp1	delta_method	TRUE	10.522643191810952
logp1	delta_method	TRUE	9.746580129969201
logp1	delta_method	TRUE	10.15618435930334
logp1	delta_method	TRUE	10.357260515078112
logp1	delta_method	TRUE	10.332299032006636
logp1	delta_method	TRUE	10.05506112706773
logp1	delta_method	TRUE	10.62408401944508
logp1	delta_method	TRUE	10.432180728111831
logp1	delta_method	TRUE	10.631606616234482
logp1	delta_method	TRUE	10.669566302583744
logp1	delta_method	TRUE	10.519313375515996
logp1	delta_method	TRUE	10.385929433220534
logp1	delta_method	TRUE	10.412411021942278
logp1	delta_method	TRUE	10.177166458713371
logp1	delta_method	TRUE	10.679725157901638
logp1	delta_method	TRUE	10.777020346165452
logp1	delta_method	TRUE	10.150947991028726
logp1	delta_method	TRUE	10.377472569398577
logp1	delta_method	TRUE	10.382201296784636
logp1	delta_method	TRUE	10.939214914505563
logp1	delta_method	TRUE	10.469564230870793
logp1	delta_method	TRUE	10.496904720892957
logp1	delta_method	TRUE	10.920298495048995
logp1	delta_method	TRUE	10.353022037471517
logp1	delta_method	TRUE	10.615182253320572
logp1	delta_method	TRUE	10.675060895798893
logp1	delta_method	TRUE	10.025242427517881
logp1	delta_method	TRUE	10.594827185248992
logp1	delta_method	TRUE	10.487813472255105
logp1	delta_method	TRUE	10.298788113402908
logp1	delta_method	TRUE	10.472117755727302
logp1	delta_method	TRUE	10.756487233245805
logp1	delta_method	TRUE	10.65834820075087
logp1	delta_method	TRUE	10.200745400905852
logp1	delta_method	TRUE	10.991206597524085
logp1	delta_method	TRUE	10.230104395840659
logp1	delta_method	TRUE	10.773173857600405
logp1	delta_method	TRUE	10.195825156070153
logp1	delta_method	TRUE	10.657986766992215
logp1	delta_method	TRUE	10.659874176307312
logp1	delta_method	TRUE	10.72774561765644
logp1	delta_method	TRUE	10.671765739166855
logp1	delta_method	TRUE	10.246740666713634
logp1	delta_method	TRUE	10.434617820424416
logp1	delta_method	TRUE	10.490626387853977
logp1	delta_method	TRUE	10.201481174236124
logp1	delta_method	TRUE	10.138478909385928
logp1	delta_method	TRUE	9.846228348070117
logp1	delta_method	TRUE	10.707538520683405
logp1	delta_method	TRUE	10.378701324919042
logp1	delta_method	TRUE	10.292048727812789
logp1	delta_method	TRUE	10.221746986355548
logp1	delta_method	TRUE	10.554329098826134
logp1	delta_method	TRUE	10.427816778133648
logp1	delta_method	TRUE	10.662253856092777
logp1	delta_method	TRUE	10.201745810639357
logp1	delta_method	TRUE	10.021447122525442
logp1	delta_method	TRUE	10.31942326681042
logp1	delta_method	TRUE	10.503395773133658
logp1	delta_method	TRUE	10.719756951094507
logp1	delta_method	TRUE	10.218416786520846
logp1	delta_method	TRUE	10.442982815172481
logp1	delta_method	TRUE	10.524165052118693
logp1	delta_method	TRUE	10.598965676006037
logp1	delta_method	TRUE	10.504396154482272
logp1	delta_method	TRUE	10.48783074928075
logp1	delta_method	TRUE	10.651921082706352
logp1	delta_method	TRUE	10.73563476493837
logp1	delta_method	TRUE	10.544837630323526
logp1	delta_method	TRUE	10.661535699010857
logp1	delta_method	TRUE	10.731041990434239
logp1	delta_method	TRUE	10.898448764547833
logp1	delta_method	TRUE	10.385602763305803
logp1	delta_method	TRUE	10.30547250857876
logp1	delta_method	TRUE	10.469997562702943
logp1	delta_method	TRUE	10.478438852789363
logp1	delta_method	TRUE	10.47305808030422
logp1	delta_method	TRUE	10.275380258612268
logp1	delta_method	TRUE	9.945002035800373
logp1	delta_method	TRUE	10.78142343138751
logp1	delta_method	TRUE	10.628928670467326
logp1	delta_method	TRUE	10.089794449727318
logp1	delta_method	TRUE	10.148764599623165
logp1	delta_method	TRUE	10.323565856485521
logp1	delta_method	TRUE	10.086807648263369
logp1	delta_method	TRUE	10.226379234453857
logp1	delta_method	TRUE	10.34467668213948
logp1	delta_method	TRUE	10.48015614093374
logp1	delta_method	TRUE	10.300760573105652
logp1	delta_method	TRUE	9.986990275856934
logp1	delta_method	TRUE	10.746218320886609
logp1	delta_method	TRUE	10.65802513389366
logp1	delta_method	TRUE	10.72334275186191
logp1	delta_method	TRUE	10.470390309195789
logp1	delta_method	TRUE	10.465831549358082
logp1	delta_method	TRUE	10.57143950139909
logp1	delta_method	TRUE	10.573241036741425
logp1	delta_method	TRUE	9.95405070601926
logp1	delta_method	TRUE	10.146238220907854
logp1	delta_method	TRUE	10.484500329240772
logp1	delta_method	TRUE	10.095558358188429
logp1	delta_method	TRUE	10.669959727994227
logp1	delta_method	TRUE	10.636133047858932
logp1	delta_method	TRUE	10.570042519841634
logp1	delta_method	TRUE	10.348968690648599
logp1	delta_method	TRUE	10.696003372285263
logp1	delta_method	TRUE	10.910267828277448
logp1	delta_method	TRUE	10.47127663168306
logp1	delta_method	TRUE	10.461227980431914
logp1	delta_method	TRUE	10.888300045584025
logp1	delta_method	TRUE	10.530429138435895
logp1	delta_method	TRUE	10.613984985475213
logp1	delta_method	TRUE	10.442731933270885
logp1	delta_method	TRUE	9.505012231689813
logp1	delta_method	TRUE	10.246906834479027
logp1	delta_method	TRUE	9.615343205263255
logp1	delta_method	TRUE	10.883738008099145
logp1	delta_method	TRUE	10.578128214056061
logp1	delta_method	TRUE	10.799516784937953
logp1	delta_method	TRUE	10.369991196554667
logp1	delta_method	TRUE	10.740995074844754
logp1	delta_method	TRUE	10.55784408649982
logp1	delta_method	TRUE	10.128225709848586
logp1	delta_method	TRUE	10.118666189362175
logp1	delta_method	TRUE	10.618742048701263
logp1	delta_method	TRUE	10.492883384572837
logp1	delta_method	TRUE	10.401955734624492
logp1	delta_method	TRUE	10.698466328767775
logp1	delta_method	TRUE	10.568069818845883
logp1	delta_method	TRUE	10.44846270029133
logp1	delta_method	TRUE	10.206274298020492
logp1	delta_method	TRUE	10.056031409953423
logp1	delta_method	TRUE	10.55832847942344
logp1	delta_method	TRUE	10.470375135897418
logp1	delta_method	TRUE	10.614611094628607
logp1	delta_method	TRUE	10.840504808983825
logp1	delta_method	TRUE	10.567303819226922
logp1	delta_method	TRUE	10.98327367319699
logp1	delta_method	TRUE	10.247867542105553
logp1	delta_method	TRUE	10.793131691577223
logp1	delta_method	TRUE	10.132479868257668
logp1	delta_method	TRUE	10.687937416589373
logp1	delta_method	TRUE	10.663701151446752
logp1	delta_method	TRUE	10.441108861295145
logp1	delta_method	TRUE	9.272773426302237
logp1	delta_method	TRUE	10.703174641668927
logp1	delta_method	TRUE	10.576251832679949
logp1	delta_method	TRUE	10.289133123056507
logp1	delta_method	TRUE	10.06713654447148
logp1	delta_method	TRUE	9.579791099010253
logp1	delta_method	TRUE	10.383785196281883
logp1	delta_method	TRUE	11.085823602007013
logp1	delta_method	TRUE	10.36992936249107
logp1	delta_method	TRUE	10.471324434864004
logp1	delta_method	TRUE	9.791566137203665
logp1	delta_method	TRUE	10.521404704888198
logp1	delta_method	TRUE	10.54234633899477
logp1	delta_method	TRUE	10.765086762706703
logp1	delta_method	TRUE	10.763278315339557
logp1	delta_method	TRUE	10.132470906392061
logp1	delta_method	TRUE	10.233610395202954
logp1	delta_method	TRUE	10.663635770406934
logp1	delta_method	TRUE	10.533602466138467
logp1	delta_method	TRUE	10.757741894565973
logp1	delta_method	TRUE	10.57082586241198
logp1	delta_method	TRUE	10.16455312919647
logp1	delta_method	TRUE	10.484699427585191
logp1	delta_method	TRUE	10.202543011200959
logp1	delta_method	TRUE	10.97000573962352
logp1	delta_method	TRUE	10.841598778316062
logp1	delta_method	TRUE	10.502638165091955
logp1	delta_method	TRUE	10.496595097066262
logp1	delta_method	TRUE	10.390184044500646
logp1	delta_method	TRUE	10.459718771298384
logp1	delta_method	TRUE	10.173287315643819
logp1	delta_method	TRUE	10.574391316050823
logp1	delta_method	TRUE	10.489683407306222
logp1	delta_method	TRUE	10.801873958971298
logp1	delta_method	TRUE	10.435092698281261
logp1	delta_method	TRUE	10.345681056031435
logp1	delta_method	TRUE	10.405812232730183
logp1	delta_method	TRUE	10.34271331808846
logp1	delta_method	TRUE	10.625807217050006
logp1	delta_method	TRUE	10.400673648033928
logp1	delta_method	TRUE	10.319645757879478
logp1	delta_method	TRUE	10.719458309380181
logp1	delta_method	TRUE	10.206034550596168
logp1	delta_method	TRUE	11.10026062811527
logp1	delta_method	TRUE	10.364582543955715
logp1	delta_method	TRUE	10.40081330236669
logp1	delta_method	TRUE	10.246040795500155
logp1	delta_method	TRUE	10.475594605027982
logp1	delta_method	TRUE	10.41956994407801
logp1	delta_method	TRUE	10.578128214056061
logp1	delta_method	TRUE	10.562503823545864
logp1	delta_method	TRUE	10.486243697592688
logp1	delta_method	TRUE	10.37879132012251
logp1	delta_method	TRUE	10.315333316794291
logp1	delta_method	TRUE	10.028631142690054
logp1	delta_method	TRUE	10.821981386097846
logp1	delta_method	TRUE	10.361033822883384
logp1	delta_method	TRUE	10.325683207906764
logp1	delta_method	TRUE	10.570460044009819
logp1	delta_method	TRUE	9.311236768776649
logp1	delta_method	TRUE	6.581035986199405
logp1	delta_method	TRUE	10.147998784555087
logp1	delta_method	TRUE	10.862087426213552
logp1	delta_method	TRUE	10.293802025256074
logp1	delta_method	TRUE	10.504346117582955
logp1	delta_method	TRUE	8.254784174102648
logp1	delta_method	TRUE	10.827561738163194
logp1	delta_method	TRUE	10.821451452634342
logp1	delta_method	TRUE	10.088286487540081
logp1	delta_method	TRUE	10.612340968611457
logp1	delta_method	TRUE	10.039244327235272
logp1	delta_method	TRUE	10.366043879973827
logp1	delta_method	TRUE	10.369627394066088
logp1	delta_method	TRUE	10.520045892520347
logp1	delta_method	TRUE	10.479079837539885
logp1	delta_method	TRUE	10.775977386772448
logp1	delta_method	TRUE	10.75781280945956
logp1	delta_method	TRUE	10.570861418348501
logp1	delta_method	TRUE	10.67970162047847
logp1	delta_method	TRUE	10.890737581637856
logp1	delta_method	TRUE	10.102128905976818
logp1	delta_method	TRUE	10.551980127267054
logp1	delta_method	TRUE	10.468685606585188
logp1	delta_method	TRUE	10.65497554059898
logp1	delta_method	TRUE	10.598749734265422
logp1	delta_method	TRUE	10.632848946443348
logp1	delta_method	TRUE	10.737622250698452
logp1	delta_method	TRUE	10.459206298809777
logp1	delta_method	TRUE	10.361759931540268
logp1	delta_method	TRUE	10.296777067616931
logp1	delta_method	TRUE	10.802785200887527
logp1	delta_method	TRUE	10.524173761934065
logp1	delta_method	TRUE	10.377369294261516
logp1	delta_method	TRUE	10.241966197309543
logp1	delta_method	TRUE	10.513729622828189
logp1	delta_method	TRUE	10.17044246598994
logp1	delta_method	TRUE	10.585281936800548
logp1	delta_method	TRUE	9.89411989329412
logp1	delta_method	TRUE	10.117031155173134
logp1	delta_method	TRUE	10.328161708100692
logp1	delta_method	TRUE	9.91684580222011
logp1	delta_method	TRUE	10.42677469831545
logp1	delta_method	TRUE	10.286234178471455
logp1	delta_method	TRUE	10.532154121541275
logp1	delta_method	TRUE	10.317794480365952
logp1	delta_method	TRUE	10.095593622138033
logp1	delta_method	TRUE	10.728426150856722
logp1	delta_method	TRUE	10.425506119797607
logp1	delta_method	TRUE	10.276183629708834
logp1	delta_method	TRUE	10.050295872447151
logp1	delta_method	TRUE	9.863707118425891
logp1	delta_method	TRUE	10.28477235758257
logp1	delta_method	TRUE	10.341194620491478
logp1	delta_method	TRUE	10.325130283465757
logp1	delta_method	TRUE	10.24202381075239
logp1	delta_method	TRUE	10.245355233368969
logp1	delta_method	TRUE	10.494126600135305
logp1	delta_method	TRUE	10.406174165200206
logp1	delta_method	TRUE	10.347065925507492
logp1	delta_method	TRUE	10.319689770068074
logp1	delta_method	TRUE	10.216208731642913
logp1	delta_method	TRUE	10.155900847957353
logp1	delta_method	TRUE	9.700750237972288
logp1	delta_method	TRUE	10.01171854875036
logp1	delta_method	TRUE	10.478700239524093
logp1	delta_method	TRUE	10.34086363233302
logp1	delta_method	TRUE	10.332163474026624
logp1	delta_method	TRUE	10.455862248124918
logp1	delta_method	TRUE	10.754519492043045
logp1	delta_method	TRUE	9.817227407974869
logp1	delta_method	TRUE	9.922733312098229
logp1	delta_method	TRUE	10.534425660570076
logp1	delta_method	TRUE	8.933653512388801
logp1	delta_method	TRUE	10.19332741173681
logp1	delta_method	TRUE	10.002463713432595
logp1	delta_method	TRUE	10.486688224573543
logp1	delta_method	TRUE	10.480730273350375
logp1	delta_method	TRUE	10.404165652170139
logp1	delta_method	TRUE	10.211251206410383
logp1	delta_method	TRUE	10.121266448301082
logp1	delta_method	TRUE	10.403140170270522
logp1	delta_method	TRUE	10.428364903012913
logp1	delta_method	TRUE	9.784088565835
logp1	delta_method	TRUE	10.20558808765687
logp1	delta_method	TRUE	10.434394407654635
logp1	delta_method	TRUE	10.18836480361733
logp1	delta_method	TRUE	10.35717929442384
logp1	delta_method	TRUE	10.395337363855809
logp1	delta_method	TRUE	10.441173133983817
logp1	delta_method	TRUE	10.523839443712328
logp1	delta_method	TRUE	10.048983797486128
logp1	delta_method	TRUE	10.153548570353273
logp1	delta_method	TRUE	10.346937949132526
logp1	delta_method	TRUE	9.999425581307701
logp1	delta_method	TRUE	10.558865156789357
logp1	delta_method	TRUE	10.294095330634846
logp1	delta_method	TRUE	10.402534557254889
logp1	delta_method	TRUE	10.522675631584068
logp1	delta_method	TRUE	10.101706923900766
logp1	delta_method	TRUE	10.679425539450865
logp1	delta_method	TRUE	10.077742987534116
logp1	delta_method	TRUE	9.918044256221684
logp1	delta_method	TRUE	10.633301311612273
logp1	delta_method	TRUE	10.284461270727013
logp1	delta_method	TRUE	9.977125523609773
logp1	delta_method	TRUE	10.337660871698013
logp1	delta_method	TRUE	2.5075775575666426
logp1	delta_method	TRUE	10.215502674880799
logp1	delta_method	TRUE	10.420785304272634
logp1	delta_method	TRUE	10.219866922185567
logp1	delta_method	TRUE	10.610789962556305
logp1	delta_method	TRUE	10.436111572556314
logp1	delta_method	TRUE	10.824887195269506
logp1	delta_method	TRUE	10.75721075490573
logp1	delta_method	TRUE	10.722890613192073
logp1	delta_method	TRUE	10.502400589407241
logp1	delta_method	TRUE	10.637537266498496
logp1	delta_method	TRUE	10.378562249476865
logp1	delta_method	TRUE	10.460762810716965
logp1	delta_method	TRUE	10.147656734086837
logp1	delta_method	TRUE	10.580878613906085
logp1	delta_method	TRUE	10.690230005520515
logp1	delta_method	TRUE	10.760086056567815
logp1	delta_method	TRUE	10.072062945190037
logp1	delta_method	TRUE	10.53507063520812
logp1	delta_method	TRUE	10.631771386176561
logp1	delta_method	TRUE	9.984280108399826
logp1	delta_method	TRUE	10.261051557061675
logp1	delta_method	TRUE	10.433718114666009
logp1	delta_method	TRUE	9.97615319710337
logp1	delta_method	TRUE	10.42122104304569
logp1	delta_method	TRUE	10.242735739915693
logp1	delta_method	TRUE	10.227811926681943
logp1	delta_method	TRUE	9.255665359626516
logp1	delta_method	TRUE	10.614201664327085
logp1	delta_method	TRUE	10.898944917356413
logp1	delta_method	TRUE	10.292170986572753
logp1	delta_method	TRUE	10.384904009854486
logp1	delta_method	TRUE	10.263634192152015
logp1	delta_method	TRUE	10.227853642224138
logp1	delta_method	TRUE	10.195228436688554
logp1	delta_method	TRUE	9.979697552785948
logp1	delta_method	TRUE	10.183583644168431
logp1	delta_method	TRUE	10.033303226354263
logp1	delta_method	TRUE	10.51574856037293
logp1	delta_method	TRUE	10.144002699704492
logp1	delta_method	TRUE	9.326057408108952
logp1	delta_method	TRUE	10.21703714450366
logp1	delta_method	TRUE	10.632953833512811
logp1	delta_method	TRUE	9.377588592466276
logp1	delta_method	TRUE	10.671550836052827
logp1	delta_method	TRUE	9.819645181279997
logp1	delta_method	TRUE	10.283789204213948
logp1	delta_method	TRUE	9.182201607240753
logp1	delta_method	TRUE	10.134362761587646
logp1	delta_method	TRUE	9.73791850668337
logp1	delta_method	TRUE	10.467285159069489
logp1	delta_method	TRUE	10.522074809679097
logp1	delta_method	TRUE	10.279413916527023
logp1	delta_method	TRUE	9.546387738029047
logp1	delta_method	TRUE	9.914505586402399
logp1	delta_method	TRUE	10.244248538064642
logp1	delta_method	TRUE	10.440375780530054
logp1	delta_method	TRUE	10.07059696981993
logp1	delta_method	TRUE	9.153749888351006
logp1	delta_method	TRUE	8.145041169273798
logp1	delta_method	TRUE	10.206925834180918
logp1	delta_method	TRUE	10.556428412473114
logp1	delta_method	TRUE	9.826927621768741
logp1	delta_method	TRUE	10.043261023451166
logp1	delta_method	TRUE	10.291562462030496
logp1	delta_method	TRUE	9.476356074916405
logp1	delta_method	TRUE	9.611134633343616
logp1	delta_method	TRUE	10.231342985345085
logp1	delta_method	TRUE	10.213599472343205
logp1	delta_method	TRUE	10.372147603611149
logp1	delta_method	TRUE	10.126099241875151
logp1	delta_method	TRUE	10.336218648615022
logp1	delta_method	TRUE	9.89048924776603
logp1	delta_method	TRUE	6.688764703012439
logp1	delta_method	TRUE	9.74170240070389
logp1	delta_method	TRUE	9.945002035800373
logp1	delta_method	TRUE	9.80254424581269
logp1	delta_method	TRUE	10.28225571944541
logp1	delta_method	TRUE	10.763020163965532
logp1	delta_method	TRUE	9.919967317765781
logp1	delta_method	TRUE	9.679299429198116
logp1	delta_method	TRUE	10.109675219210745
logp1	delta_method	TRUE	9.931506390097573
logp1	delta_method	TRUE	9.635330756105942
logp1	delta_method	TRUE	10.183551069772802
logp1	delta_method	TRUE	10.689525039863302
logp1	delta_method	TRUE	10.472628818678173
logp1	delta_method	TRUE	9.219044408520793
logp1	delta_method	TRUE	10.177940204533613
logp1	delta_method	TRUE	9.899782800605472
logp1	delta_method	TRUE	9.446678174542694
logp1	delta_method	TRUE	10.262152021229305
logp1	delta_method	TRUE	9.825395302043516
logp1	delta_method	TRUE	7.444454914655902
logp1	delta_method	TRUE	10.4366799243927
logp1	delta_method	TRUE	7.743180302446645
logp1	delta_method	TRUE	9.85188414932149
logp1	delta_method	TRUE	9.31892654073697
logp1	delta_method	TRUE	10.006125563335994
logp1	delta_method	TRUE	10.25487067338897
logp1	delta_method	TRUE	10.171591001224229
logp1	delta_method	TRUE	10.62435017568128
logp1	delta_method	TRUE	10.41264841954071
logp1	delta_method	TRUE	10.649351567582837
logp1	delta_method	TRUE	10.583159619322515
logp1	delta_method	TRUE	9.470389353354193
logp1	delta_method	TRUE	10.258424109589484
logp1	delta_method	TRUE	10.689705645458366
logp1	delta_method	TRUE	10.376312325130229
logp1	delta_method	TRUE	10.22113987689638
logp1	delta_method	TRUE	10.765086762706703
logp1	delta_method	TRUE	8.320593008304293
logp1	delta_method	TRUE	9.761362163941413
logp1	delta_method	TRUE	9.757781802877606
logp1	delta_method	TRUE	10.813365294006749
logp1	delta_method	TRUE	10.581736403869334
logp1	delta_method	TRUE	10.426745736055787
logp1	delta_method	TRUE	10.763411706726686
logp1	delta_method	TRUE	10.39939531953255
logp1	delta_method	TRUE	8.729459813911125
logp1	delta_method	TRUE	10.706574346702876
logp1	delta_method	TRUE	8.883983796716802
logp1	delta_method	TRUE	10.734148359843038
logp1	delta_method	TRUE	9.363022989566401
logp1	delta_method	TRUE	6.723114253321495
logp1	delta_method	TRUE	10.228751646727915
logp1	delta_method	TRUE	8.392367094825703
logp1	delta_method	TRUE	8.888893531385492
logp1	delta_method	TRUE	9.286183630074229
logp1	delta_method	TRUE	9.595882701602164
logp1	delta_method	TRUE	10.114262518493149
logp1	delta_method	TRUE	10.851353436159576
logp1	delta_method	TRUE	10.713760462257492
logp1	delta_method	TRUE	10.554008574106891
logp1	delta_method	TRUE	10.565912852474803
logp1	delta_method	TRUE	6.358251368139814
logp1	delta_method	TRUE	10.623431449920368
logp1	delta_method	TRUE	10.038429904897999
logp1	delta_method	TRUE	7.4597743447283635
logp1	delta_method	TRUE	8.986008394685268
logp1	delta_method	TRUE	8.984233695291724
logp1	delta_method	TRUE	10.246215002955932
logp1	delta_method	TRUE	8.139720771306145
logp1	delta_method	TRUE	10.379384132785836
logp1	delta_method	TRUE	8.725677169552815
logp1	delta_method	TRUE	10.422073886023535
logp1	delta_method	TRUE	9.913654654774568
logp1	delta_method	TRUE	9.171005175633733
logp1	delta_method	TRUE	10.449723922755283
logp1	delta_method	TRUE	4.96837616573972
logp1	delta_method	TRUE	10.249906571541556
logp1	delta_method	TRUE	10.45259912209876
logp1	delta_method	TRUE	10.214788759090169
logp1	delta_method	TRUE	10.317158194482467
logp1	delta_method	TRUE	10.607264608631922
logp1	delta_method	TRUE	9.593607903668245
logp1	delta_method	TRUE	9.26844627041858
logp1	delta_method	TRUE	7.914568785603423
logp1	delta_method	TRUE	7.438638011664308
logp1	delta_method	TRUE	6.001618916899289
logp1	delta_method	TRUE	2.2611417891393577
logp1	delta_method	TRUE	7.962181349230047
logp1	delta_method	TRUE	10.670300932704993
logp1	delta_method	TRUE	10.583211026148396
logp1	delta_method	TRUE	10.599641516846415
logp1	delta_method	TRUE	7.427882084881889
logp1	delta_method	TRUE	10.223871463465732
logp1	delta_method	TRUE	8.374897564237688
logp1	delta_method	TRUE	9.935842373342306
logp1	delta_method	TRUE	10.0980515616839
logp1	delta_method	TRUE	10.54022591012073
logp1	delta_method	TRUE	9.170653199643214
logp1	delta_method	TRUE	10.53957311737802
logp1	delta_method	TRUE	10.196480109297763
logp1	delta_method	TRUE	10.385693764994828
logp1	delta_method	TRUE	10.639034868581538
logp1	delta_method	TRUE	9.951029868175699
logp1	delta_method	TRUE	10.232585873686078
logp1	delta_method	TRUE	9.171675458574923
logp1	delta_method	TRUE	10.657947782031023
logp1	delta_method	TRUE	8.124860547692725
logp1	delta_method	TRUE	10.670205341061731
logp1	delta_method	TRUE	10.77733366562374
logp1	delta_method	TRUE	4.875184683668446
logp1	delta_method	TRUE	10.83021274271314
logp1	delta_method	TRUE	9.916696807435477
logp1	delta_method	TRUE	9.981921627569408
logp1	delta_method	TRUE	8.616030607378212
logp1	delta_method	TRUE	10.404012381814399
logp1	delta_method	TRUE	10.496709203405276
logp1	delta_method	TRUE	2.8303081177510796
logp1	delta_method	TRUE	9.188200018966496
logp1	delta_method	TRUE	9.806911996744393
logp1	delta_method	TRUE	10.031946717938983
logp1	delta_method	TRUE	10.495784199453587
logp1	delta_method	TRUE	10.059032204377106
logp1	delta_method	TRUE	9.99694986826471
logp1	delta_method	TRUE	10.102817658006456
logp1	delta_method	TRUE	10.086038283610764
logp1	delta_method	TRUE	8.415970465609789
logp1	delta_method	TRUE	9.500932152220953
logp1	delta_method	TRUE	10.574615595015825
logp1	delta_method	TRUE	7.186523103320067
logp1	delta_method	TRUE	10.450521053577017
logp1	delta_method	TRUE	10.414807759234735
logp1	delta_method	TRUE	10.563621197108949
logp1	delta_method	TRUE	10.694377006043036
logp1	delta_method	TRUE	10.189962840822345
logp1	delta_method	TRUE	7.261773447177337
logp1	delta_method	TRUE	3.6750631038862642
logp1	delta_method	TRUE	10.510564039806106
logp1	delta_method	TRUE	2.407883245751677
logp1	delta_method	TRUE	9.284031827722718
logp1	delta_method	TRUE	10.578128214056061
logp1	delta_method	TRUE	10.226534163086168
logp1	delta_method	TRUE	10.770179878339901
logp1	delta_method	TRUE	10.604807120193577
logp1	delta_method	TRUE	7.915179645310219
logp1	delta_method	TRUE	2.7605365115318263
logp1	delta_method	TRUE	8.74234347244672
logp1	delta_method	TRUE	9.528094516513988
logp1	delta_method	TRUE	10.32147943408218
logp1	delta_method	TRUE	10.197577880072474
logp1	delta_method	TRUE	10.395835850492514
logp1	delta_method	TRUE	10.307335214353676
logp1	delta_method	TRUE	10.191977794193258
logp1	delta_method	TRUE	6.271027612195026
logp1	delta_method	TRUE	10.632605205962781
logp1	delta_method	TRUE	10.300798544538248
logp1	delta_method	TRUE	10.172419114822194
logp1	delta_method	TRUE	10.434656793304343
logp1	delta_method	TRUE	10.128998702239764
logp1	delta_method	TRUE	9.593170096358445
logp1	delta_method	TRUE	10.597863483291542
logp1	delta_method	TRUE	10.436966734017707
logp1	delta_method	TRUE	9.26739839367284
logp1	delta_method	TRUE	10.25538580178149
logp1	delta_method	TRUE	9.737108617189124
logp1	delta_method	TRUE	7.120616236182461
logp1	delta_method	TRUE	7.505389792197953
logp1	delta_method	TRUE	7.377672045084849
logp1	delta_method	TRUE	6.718577097685091
logp1	delta_method	TRUE	9.427198706727962
logp1	delta_method	TRUE	6.397531069113361
logp1	delta_method	TRUE	10.680210091051382
logp1	delta_method	TRUE	10.569056763114949
logp1	delta_method	TRUE	4.013152486732198
logp1	delta_method	TRUE	7.2734401619632365
logp1	delta_method	TRUE	9.820854774475084
logp1	delta_method	TRUE	10.24404410994982
logp1	delta_method	TRUE	3.465883895330002
logp1	delta_method	TRUE	10.513975705376943
logp1	delta_method	TRUE	10.272618125241676
logp1	delta_method	TRUE	10.260026845952025
logp1	delta_method	TRUE	10.391610072301617
logp1	delta_method	TRUE	10.678282960375784
logp1	delta_method	TRUE	9.341411407187723
logp1	delta_method	TRUE	4.590698793217896
logp1	delta_method	TRUE	8.195352098307175
logp1	delta_method	TRUE	8.667359481387777
logp1	delta_method	TRUE	10.443879489233513
logp1	delta_method	TRUE	9.093820042886462
logp1	delta_method	TRUE	2.83630793317598
logp1	delta_method	TRUE	10.37953598300264
logp1	delta_method	TRUE	2.694610775724778
logp1	delta_method	TRUE	10.544534476444863
logp1	delta_method	TRUE	5.237689344454005
logp1	delta_method	TRUE	9.507331508973149
logp1	delta_method	TRUE	8.393863699212332
logp1	delta_method	TRUE	10.752575686937925
logp1	delta_method	TRUE	10.846076950779377
logp1	delta_method	TRUE	10.506532529362872
logp1	delta_method	TRUE	10.51525879848074
logp1	delta_method	TRUE	10.001507979131905
logp1	delta_method	TRUE	4.6284595762183365
logp1	delta_method	TRUE	9.878071126749031
logp1	delta_method	TRUE	9.717859612073491
logp1	delta_method	TRUE	10.53487005182414
logp1	delta_method	TRUE	10.827126131388674
logp1	delta_method	TRUE	10.53957311737802
logp1	delta_method	TRUE	8.872752662109143
logp1	delta_method	TRUE	10.74819187632746
logp1	delta_method	TRUE	2.0508499278126164
logp1	delta_method	TRUE	9.532547907078175
logp1	delta_method	TRUE	8.89783849156468
logp1	delta_method	TRUE	0
logp1	delta_method	TRUE	9.395309167395526
logp1	delta_method	TRUE	9.015883681781737
logp1	delta_method	TRUE	5.949760268143383
logp1	delta_method	TRUE	5.756080335884519
logp1	delta_method	TRUE	10.071669861301581
logp1	delta_method	TRUE	10.89666421166967
logp1	delta_method	TRUE	10.446070610508674
logp1	delta_method	TRUE	8.518105061984635
logp1	delta_method	TRUE	10.436132760138292
logp1	delta_method	TRUE	10.087937864996908
logp1	delta_method	TRUE	8.760629180208003
logp1	delta_method	TRUE	7.736117081407196
logp1	delta_method	TRUE	2.6734296800901745
logp1	delta_method	TRUE	10.502839747677475
logp1	delta_method	TRUE	9.48631024311894
logp1	delta_method	TRUE	9.174289045126018
logp1	delta_method	TRUE	9.880108036744423
logp1	delta_method	TRUE	6.889278740124708
logp1	delta_method	TRUE	10.090400756499449
logp1	delta_method	TRUE	10.895121394592383
logp1	delta_method	TRUE	8.562574897826115
logp1	delta_method	TRUE	7.901571186651766
logp1	delta_method	TRUE	8.09030328378638
logp1	delta_method	TRUE	8.016239491825855
logp1	delta_method	TRUE	10.552452477518107
logp1	delta_method	TRUE	10.618427550369613
logp1	delta_method	TRUE	10.070254119267421
logp1	delta_method	TRUE	10.071991842479836
logp1	delta_method	TRUE	10.633121033409328
logp1	delta_method	TRUE	4.278469567782276
logp1	delta_method	TRUE	7.768705867635256
logp1	delta_method	TRUE	9.662915850165101
logp1	delta_method	TRUE	10.62296158432295
logp1	delta_method	TRUE	9.205742239030519
logp1	delta_method	TRUE	3.40252441104962
logp1	delta_method	TRUE	10.755427093498454
logp1	delta_method	TRUE	10.574792255829918
logp1	delta_method	TRUE	10.619392868604283
logp1	delta_method	TRUE	2.5633917454301516
logp1	delta_method	TRUE	10.367099508374578
logp1	delta_method	TRUE	7.411452205382765
logp1	delta_method	TRUE	10.276411514110041
logp1	delta_method	TRUE	7.275042254946191
logp1	delta_method	TRUE	7.696901572363278
logp1	delta_method	TRUE	10.667292501782816
logp1	delta_method	TRUE	8.935330962202327
logp1	delta_method	TRUE	10.661408745160461
logp1	delta_method	TRUE	10.507608921159502
logp1	delta_method	TRUE	7.489569722041759
logp1	delta_method	TRUE	10.377321911003358
logp1	delta_method	TRUE	9.816254640661198
logp1	delta_method	TRUE	8.919708109146647
logp1	delta_method	TRUE	9.345797808427193
logp1	delta_method	TRUE	9.471025138393
logp1	delta_method	TRUE	10.285559786740487
logp1	delta_method	TRUE	10.20031043033222
logp1	delta_method	TRUE	10.564817974607605
logp1	delta_method	TRUE	10.082743348289839
logp1	delta_method	TRUE	10.521700785955163
logp1	delta_method	TRUE	10.193508844245123
logp1	delta_method	TRUE	9.470952466834339
logp1	delta_method	TRUE	10.196480109297763
logp1	delta_method	TRUE	9.263788438168321
logp1	delta_method	TRUE	9.193236772423994
logp1	delta_method	TRUE	6.449062144959028
logp1	delta_method	TRUE	10.296555870044596
logp1	delta_method	TRUE	10.321604259131657
logp1	delta_method	TRUE	8.469051049555066
logp1	delta_method	TRUE	10.390750371355118
logp1	delta_method	TRUE	7.775290564126366
logp1	delta_method	TRUE	10.324468693596721
logp1	delta_method	TRUE	10.15142255114992
logp1	delta_method	TRUE	8.06980586839312
logp1	delta_method	TRUE	10.871206435912212
logp1	delta_method	TRUE	10.804593928275539
logp1	delta_method	TRUE	11.278283249432315
logp1	delta_method	TRUE	11.004112125508101
logp1	delta_method	TRUE	10.802229649209043
logp1	delta_method	TRUE	7.5408979121655575
logp1	delta_method	TRUE	10.738191285869954
logp1	delta_method	TRUE	10.707529269782835
logp1	delta_method	TRUE	10.690344234099602
logp1	delta_method	TRUE	10.038783960275003
logp1	delta_method	TRUE	10.38903953561541
logp1	delta_method	TRUE	10.53617724827632
logp1	delta_method	TRUE	10.894108371157408
logp1	delta_method	TRUE	10.633707761661713
logp1	delta_method	TRUE	10.174292054849381
logp1	delta_method	TRUE	11.068991581273707
logp1	delta_method	TRUE	7.173762254308602
logp1	delta_method	TRUE	10.109928161870249
logp1	delta_method	TRUE	10.53056134200895
logp1	delta_method	TRUE	10.3130875921161
logp1	delta_method	TRUE	10.781998942628936
logp1	delta_method	TRUE	10.320078785250823
logp1	delta_method	TRUE	11.041620272258209
logp1	delta_method	TRUE	9.936083666702615
logp1	delta_method	TRUE	10.357630959263325
logp1	delta_method	TRUE	10.59126317995046
logp1	delta_method	TRUE	11.003567005933917
logp1	delta_method	TRUE	11.214147808285585
logp1	delta_method	TRUE	10.92558994222869
logp1	delta_method	TRUE	0
logp1	delta_method	TRUE	0
logp1	delta_method	TRUE	10.668873466237583
logp1	delta_method	TRUE	10.417221298291041
logp1	delta_method	TRUE	2.1584798384759614
logp1	delta_method	TRUE	10.134362761587646
logp1	delta_method	TRUE	10.680210091051382
logp1	delta_method	TRUE	10.437517293229106
logp1	delta_method	TRUE	6.8954946894461635
logp1	delta_method	TRUE	10.778794285100378
logp1	delta_method	TRUE	10.54022591012073
logp1	delta_method	TRUE	9.871668486434455
logp1	delta_method	TRUE	10.464094583620787
logp1	delta_method	TRUE	10.293093383532792
logp1	delta_method	TRUE	10.525815675411708
logp1	delta_method	TRUE	10.624735115444667
logp1	delta_method	TRUE	10.703974047564936
logp1	delta_method	TRUE	10.822938732297507
logp1	delta_method	TRUE	3.9151102451029427
logp1	delta_method	TRUE	10.967396052169734
logp1	delta_method	TRUE	11.025967241315044
logp1	delta_method	TRUE	10.718203760469413
logp1	delta_method	TRUE	11.095895083960707
logp1	delta_method	TRUE	9.84403221745015
logp1	delta_method	TRUE	10.919558123906333
logp1	delta_method	TRUE	11.18460291802873
logp1	delta_method	TRUE	11.024242886396543
logp1	delta_method	TRUE	10.614253028716288
logp1	delta_method	TRUE	7.743180302446645
logp1	delta_method	TRUE	10.517577816525565
logp1	delta_method	TRUE	10.689620122426598
logp1	delta_method	TRUE	10.334583133381457
logp1	delta_method	TRUE	10.728211362750757
logp1	delta_method	TRUE	10.81383627314269
logp1	delta_method	TRUE	10.574087813000563
logp1	delta_method	TRUE	9.460305160705516
logp1	delta_method	TRUE	11.155071396057014
logp1	delta_method	TRUE	9.731314134878934
logp1	delta_method	TRUE	9.410612998752127
logp1	delta_method	TRUE	9.772238122803126
logp1	delta_method	TRUE	10.884430417034517
logp1	delta_method	TRUE	9.475608872702605
logp1	delta_method	TRUE	9.772238122803126
logp1	delta_method	TRUE	9.559231839341505
logp1	delta_method	TRUE	10.531061404527572
logp1	delta_method	TRUE	10.464804888865599
logp1	delta_method	TRUE	10.990711608048713
logp1	delta_method	TRUE	9.929585956837197
logp1	delta_method	TRUE	10.650377112525677
logp1	delta_method	TRUE	1.123740595886322
logp1	delta_method	TRUE	10.711889563289342
logp1	delta_method	TRUE	9.889967947297615
logp1	delta_method	TRUE	10.80618643385285
logp1	delta_method	TRUE	10.734775514080257
logp1	delta_method	TRUE	10.655822832884056
logp1	delta_method	TRUE	10.770688565586504
logp1	delta_method	TRUE	10.738088604533138
logp1	delta_method	TRUE	11.482701446083723
logp1	delta_method	TRUE	10.781832570182404
logp1	delta_method	TRUE	9.088384036567156
logp1	delta_method	TRUE	9.186167552759908
logp1	delta_method	TRUE	10.292112587115286
logp1	delta_method	TRUE	10.427904557286848
logp1	delta_method	TRUE	9.122710374436288
logp1	delta_method	TRUE	10.76336428922846
logp1	delta_method	TRUE	10.713072661556287
logp1	delta_method	TRUE	10.417598359837799
logp1	delta_method	TRUE	9.569997968849522
logp1	delta_method	TRUE	10.35454405392541
logp1	delta_method	TRUE	2.544476947438561
logp1	delta_method	TRUE	9.758781476389593
logp1	delta_method	TRUE	10.113821650909433
logp1	delta_method	TRUE	11.118608314148338
logp1	delta_method	TRUE	10.494162499233829
logp1	delta_method	TRUE	5.427097579175127
logp1	delta_method	TRUE	10.048669098964423
logp1	delta_method	TRUE	11.343469787151031
logp1	delta_method	TRUE	11.178023813659525
logp1	delta_method	TRUE	11.122820599337551
logp1	delta_method	TRUE	10.713571019634097
logp1	delta_method	TRUE	10.865506688329383
logp1	delta_method	TRUE	10.885620681898178
logp1	delta_method	TRUE	10.90663081251214
logp1	delta_method	TRUE	11.074786905168704
logp1	delta_method	TRUE	10.892710060736732
logp1	delta_method	TRUE	10.843928980962168
logp1	delta_method	TRUE	10.908009334545339
logp1	delta_method	TRUE	9.419809986288053
logp1	delta_method	TRUE	10.521757207421254
logp1	delta_method	TRUE	10.9111402443604
logp1	delta_method	TRUE	9.996881553072786
logp1	delta_method	TRUE	9.797525009035654
logp1	delta_method	TRUE	10.806711442255999
logp1	delta_method	TRUE	11.02448039551016
logp1	delta_method	TRUE	10.984077384742104
logp1	delta_method	TRUE	11.00694150065168
logp1	delta_method	TRUE	11.27947083933978
logp1	delta_method	TRUE	10.618825113589864
logp1	delta_method	TRUE	8.997873814449047
logp1	delta_method	TRUE	11.019336715898651
logp1	delta_method	TRUE	5.255727229907086
logp1	delta_method	TRUE	10.756942214211266
logp1	delta_method	TRUE	10.35159163521745
logp1	delta_method	TRUE	9.772238122803126
logp1	delta_method	TRUE	10.699496042746427
logp1	delta_method	TRUE	10.837851604251538
logp1	delta_method	TRUE	8.968844358576941
logp1	delta_method	TRUE	2.6629813371837865
logp1	delta_method	TRUE	11.288447918980362
logp1	delta_method	TRUE	10.90256693880276
logp1	delta_method	TRUE	10.753050636524069
logp1	delta_method	TRUE	10.883465352981471
logp1	delta_method	TRUE	10.86014921334524
logp1	delta_method	TRUE	10.767342935019691
logp1	delta_method	TRUE	10.326224998138912
logp1	delta_method	TRUE	10.75671937932402
logp1	delta_method	TRUE	10.861319496673916
logp1	delta_method	TRUE	9.196409369276587
logp1	delta_method	TRUE	10.593934070106739
logp1	delta_method	TRUE	10.969375642607218
logp1	delta_method	TRUE	10.437885449182088
logp1	delta_method	TRUE	10.907673684662418
logp1	delta_method	TRUE	10.046762035814728
logp1	delta_method	TRUE	10.138687928276255
logp1	delta_method	TRUE	10.746108578859086
logp1	delta_method	TRUE	10.545820381313522
logp1	delta_method	TRUE	10.5515612011976
logp1	delta_method	TRUE	10.772101463083876
logp1	delta_method	TRUE	2.930007386999163
logp1	delta_method	TRUE	10.783960376376859
logp1	delta_method	TRUE	10.595064057986278
logp1	delta_method	TRUE	3.212059244063298
logp1	delta_method	TRUE	10.61543285019065
logp1	delta_method	TRUE	10.490392533158248
logp1	delta_method	TRUE	10.948214038098614
logp1	delta_method	TRUE	10.8462429477466
logp1	delta_method	TRUE	0
logp1	delta_method	TRUE	10.732595582199364
logp1	delta_method	TRUE	10.539902300604107
logp1	delta_method	TRUE	10.58610388459553
logp1	delta_method	TRUE	10.667923757304834
logp1	delta_method	TRUE	10.776964748169002
logp1	delta_method	TRUE	11.037096488277655
logp1	delta_method	TRUE	10.740030824826231
logp1	delta_method	TRUE	10.801823551345892
logp1	delta_method	TRUE	10.784029352417491
logp1	delta_method	TRUE	10.818236933143107
logp1	delta_method	TRUE	10.758282608955762
logp1	delta_method	TRUE	10.720161887118348
logp1	delta_method	TRUE	10.418883702073993
logp1	delta_method	TRUE	2.5923700375492063
logp1	delta_method	TRUE	10.479120075699186
logp1	delta_method	TRUE	9.819317207089393
logp1	delta_method	TRUE	10.14722649665163
logp1	delta_method	TRUE	10.949659761325451
logp1	delta_method	TRUE	10.77236058589337
logp1	delta_method	TRUE	10.030364628157374
logp1	delta_method	TRUE	11.014113361529322
logp1	delta_method	TRUE	10.796740441344582
logp1	delta_method	TRUE	10.706574346702876
logp1	delta_method	TRUE	10.978521934565691
logp1	delta_method	TRUE	10.703442123480436
logp1	delta_method	TRUE	8.834422305055984
logp1	delta_method	TRUE	8.901993586550018
logp1	delta_method	TRUE	10.623415083761925
logp1	delta_method	TRUE	8.973427116187382
logp1	delta_method	TRUE	10.321849771387337
logp1	delta_method	TRUE	4.994120899925041
logp1	delta_method	TRUE	10.679119158357638
logp1	delta_method	TRUE	10.430111019786024
logp1	delta_method	TRUE	11.144413544897224
logp1	delta_method	TRUE	10.280186890956534
logp1	delta_method	TRUE	8.760629180208003
logp1	delta_method	TRUE	3.478908636351827
logp1	delta_method	TRUE	0
logp1	delta_method	TRUE	9.017379427370665
logp1	delta_method	TRUE	9.035280658282364
logp1	delta_method	TRUE	8.136342672739664
logp1	delta_method	TRUE	10.346424621273995
logp1	delta_method	TRUE	8.875007981107485
logp1	delta_method	TRUE	10.13742266877913
logp1	delta_method	TRUE	9.105325081365043
logp1	delta_method	TRUE	10.38274363421827
logp1	delta_method	TRUE	10.75655150237154
logp1	delta_method	TRUE	10.743860770679735
logp1	delta_method	TRUE	10.814564554710216
logp1	delta_method	TRUE	10.876025131110168
logp1	delta_method	TRUE	9.68402090438192
logp1	delta_method	TRUE	10.9380268514001
logp1	delta_method	TRUE	11.04325410988296
logp1	delta_method	TRUE	11.253325168592653
logp1	delta_method	TRUE	11.180183236640442
logp1	delta_method	TRUE	10.6932535293961
logp1	delta_method	TRUE	10.35548724384118
logp1	delta_method	TRUE	11.283660006093891
logp1	delta_method	TRUE	6.646392825012688
logp1	delta_method	TRUE	11.138442312613584
logp1	delta_method	TRUE	10.828612527286847
logp1	delta_method	TRUE	10.517433894908192
logp1	delta_method	TRUE	8.461357649123054
logp1	delta_method	TRUE	8.364577925663168
logp1	delta_method	TRUE	11.137250468385364
logp1	delta_method	TRUE	11.260179729095945
logp1	delta_method	TRUE	10.9288702840361
logp1	delta_method	TRUE	11.169373711618483
logp1	delta_method	TRUE	8.358627516084344
logp1	delta_method	TRUE	10.795879226495398
logp1	delta_method	TRUE	10.851631814859424
logp1	delta_method	TRUE	10.680210091051382
logp1	delta_method	TRUE	11.097747159707493
logp1	delta_method	TRUE	11.295278898364256
logp1	delta_method	TRUE	10.970449830658549
logp1	delta_method	TRUE	11.19871660522981
logp1	delta_method	TRUE	10.52583917458344
logp1	delta_method	TRUE	10.812572530618336
logp1	delta_method	TRUE	9.43833415744312
logp1	delta_method	TRUE	10.586761324299658
logp1	delta_method	TRUE	9.17778671550416
logp1	delta_method	TRUE	9.010480979812977
logp1	delta_method	TRUE	10.396225916183804
logp1	delta_method	TRUE	9.657497668296214
logp1	delta_method	TRUE	10.97878663775123
logp1	delta_method	TRUE	10.482154330052495
logp1	delta_method	TRUE	10.491228614965255
logp1	delta_method	TRUE	11.154609990085415
logp1	delta_method	TRUE	7.1271044959751775
logp1	delta_method	TRUE	4.754721570322864
logp1	delta_method	TRUE	10.816235883373798
logp1	delta_method	TRUE	11.18155244412995
logp1	delta_method	TRUE	10.460297750331943
logp1	delta_method	TRUE	3.94183832013835
logp1	delta_method	TRUE	10.458510074518879
logp1	delta_method	TRUE	9.781579005317338
logp1	delta_method	TRUE	9.891394259100105
logp1	delta_method	TRUE	10.092718843441597
logp1	delta_method	TRUE	8.737531700604146
logp1	delta_method	TRUE	9.26335186255173
logp1	delta_method	TRUE	10.670300932704993
logp1	delta_method	TRUE	3.425947147718008
logp1	delta_method	TRUE	10.777603741524352
logp1	delta_method	TRUE	2.359298517843986
logp1	delta_method	TRUE	8.982919239406591
logp1	delta_method	TRUE	10.698466328767775
logp1	delta_method	TRUE	10.964382654276873
logp1	delta_method	TRUE	10.94197577694315
logp1	delta_method	TRUE	9.068188399032996
logp1	delta_method	TRUE	9.405115406248733
logp1	delta_method	TRUE	10.212621481765781
logp1	delta_method	TRUE	9.882006586878587
logp1	delta_method	TRUE	9.562516170599856
logp1	delta_method	TRUE	9.401693064032749
logp1	delta_method	TRUE	9.301622666636733
logp1	delta_method	TRUE	9.121094126266815
logp1	delta_method	TRUE	9.419809986288053
logp1	delta_method	TRUE	9.122392318580657
logp1	delta_method	TRUE	9.496720389726658
logp1	delta_method	TRUE	10.360487319254137
logp1	delta_method	TRUE	9.785169421800296
logp1	delta_method	TRUE	10.172708382789894
logp1	delta_method	TRUE	10.222320026839766
logp1	delta_method	TRUE	10.172790767996739
logp1	delta_method	TRUE	9.73668916681136
logp1	delta_method	TRUE	8.231329032961842
logp1	delta_method	TRUE	3.469128742456475
logp1	delta_method	TRUE	9.957955731923647
logp1	delta_method	TRUE	10.346487344382062
logp1	delta_method	TRUE	9.865366378920132
logp1	delta_method	TRUE	9.78546715295398
logp1	delta_method	TRUE	10.396752626913004
logp1	delta_method	TRUE	9.889225356625055
logp1	delta_method	TRUE	10.014626853150382
logp1	delta_method	TRUE	10.704851689057262
logp1	delta_method	TRUE	9.708004246681803
logp1	delta_method	TRUE	10.063637352101285
logp1	delta_method	TRUE	9.984978950611467
logp1	delta_method	TRUE	10.09549058932097
logp1	delta_method	TRUE	10.204213012963379
logp1	delta_method	TRUE	9.827383472909215
logp1	delta_method	TRUE	10.189469826611628
logp1	delta_method	TRUE	10.379186726878407
logp1	delta_method	TRUE	10.273694389525211
logp1	delta_method	TRUE	10.58134034572787
logp1	delta_method	TRUE	10.367220325586782
logp1	delta_method	TRUE	10.335576987169603
logp1	delta_method	TRUE	10.226829969663656
logp1	delta_method	TRUE	10.503349293381161
logp1	delta_method	TRUE	10.441145441771527
logp1	delta_method	TRUE	10.421828304530084
logp1	delta_method	TRUE	10.093666377892271
logp1	delta_method	TRUE	10.115249587399571
logp1	delta_method	TRUE	9.320082322477766
logp1	delta_method	TRUE	9.335473702713438
logp1	delta_method	TRUE	9.569602273689911
logp1	delta_method	TRUE	9.564653116315226
logp1	delta_method	TRUE	10.112993392917907
logp1	delta_method	TRUE	10.513032178928091
logp1	delta_method	TRUE	0
logp1	delta_method	TRUE	9.100512197585104
logp1	delta_method	TRUE	10.210037409000016
logp1	delta_method	TRUE	10.353985274706332
logp1	delta_method	TRUE	9.736658822445591
logp1	delta_method	TRUE	9.875360144264022
logp1	delta_method	TRUE	9.422293473479959
logp1	delta_method	TRUE	10.42695305420677
logp1	delta_method	TRUE	10.280566461773665
logp1	delta_method	TRUE	10.201117053641935
logp1	delta_method	TRUE	9.982023301660123
logp1	delta_method	TRUE	10.442252368884809
logp1	delta_method	TRUE	10.212680968064722
logp1	delta_method	TRUE	10.404226079324332
logp1	delta_method	TRUE	10.384830346154285
logp1	delta_method	TRUE	10.519313375515996
logp1	delta_method	TRUE	9.869801792928529
logp1	delta_method	TRUE	3.8209906409339625
logp1	delta_method	TRUE	10.142748538050466
logp1	delta_method	TRUE	10.328783961941761
logp1	delta_method	TRUE	10.23073605684518
logp1	delta_method	TRUE	10.194597296676147
logp1	delta_method	TRUE	9.857453601534083
logp1	delta_method	TRUE	9.812504202421502
logp1	delta_method	TRUE	9.981448449831591
logp1	delta_method	TRUE	10.096266791389722
logp1	delta_method	TRUE	9.152200150520905
logp1	delta_method	TRUE	9.506606949564313
logp1	delta_method	TRUE	9.360724045872566
logp1	delta_method	TRUE	9.392091166058295
logp1	delta_method	TRUE	9.859707076670803
logp1	delta_method	TRUE	10.253910969285602
logp1	delta_method	TRUE	10.351891025118086
logp1	delta_method	TRUE	10.123649172918942
logp1	delta_method	TRUE	4.293912676611902
logp1	delta_method	TRUE	9.819224332085465
logp1	delta_method	TRUE	9.963345835215756
logp1	delta_method	TRUE	10.277338962650703
logp1	delta_method	TRUE	10.386427717782178
logp1	delta_method	TRUE	5.677516022605526
logp1	delta_method	TRUE	1.2834453912037955
logp1	delta_method	TRUE	10.24793062079043
logp1	delta_method	TRUE	10.176104328730375
logp1	delta_method	TRUE	9.805414770654826
logp1	delta_method	TRUE	9.773147168888487
logp1	delta_method	TRUE	10.194160019050447
logp1	delta_method	TRUE	10.454790237991386
logp1	delta_method	TRUE	10.018651949128351
logp1	delta_method	TRUE	9.98264833063179
logp1	delta_method	TRUE	8.892244155108301
logp1	delta_method	TRUE	10.669017658297351
logp1	delta_method	TRUE	10.300117700892827
logp1	delta_method	TRUE	10.248182845946905
logp1	delta_method	TRUE	10.70243932643259
logp1	delta_method	TRUE	10.413516831124374
logp1	delta_method	TRUE	10.339537500634577
logp1	delta_method	TRUE	10.364365426787074
logp1	delta_method	TRUE	10.641014347202917
logp1	delta_method	TRUE	10.16844086258822
logp1	delta_method	TRUE	10.484488959044851
logp1	delta_method	TRUE	10.941792323645085
logp1	delta_method	TRUE	10.46402129751672
logp1	delta_method	TRUE	10.537692776886049
logp1	delta_method	TRUE	10.762143856069601
logp1	delta_method	TRUE	10.710682799302438
logp1	delta_method	TRUE	10.209534333231417
logp1	delta_method	TRUE	11.047961131766096
logp1	delta_method	TRUE	10.686626559826554
logp1	delta_method	TRUE	10.503617528032112
logp1	delta_method	TRUE	10.52743049003158
logp1	delta_method	TRUE	10.484110753869192
logp1	delta_method	TRUE	10.34085568202913
logp1	delta_method	TRUE	9.25203487209086
logp1	delta_method	TRUE	10.460036829064697
logp1	delta_method	TRUE	10.350146647184628
logp1	delta_method	TRUE	10.41635630193041
logp1	delta_method	TRUE	10.499056689043336
logp1	delta_method	TRUE	10.423260122988657
logp1	delta_method	TRUE	10.501097556414067
logp1	delta_method	TRUE	10.748416196605497
logp1	delta_method	TRUE	10.370441533683861
logp1	delta_method	TRUE	10.81213441367046
logp1	delta_method	TRUE	10.76595862209079
logp1	delta_method	TRUE	10.487301499839498
logp1	delta_method	TRUE	10.182322048503865
logp1	delta_method	TRUE	10.523333441301688
logp1	delta_method	TRUE	10.2008558108775
logp1	delta_method	TRUE	10.245308186206767
logp1	delta_method	TRUE	10.673897295374099
logp1	delta_method	TRUE	9.74200143902192
logp1	delta_method	TRUE	10.61548073156757
logp1	delta_method	TRUE	10.507615469796999
logp1	delta_method	TRUE	10.530783261623794
logp1	delta_method	TRUE	8.829727585133776
logp1	delta_method	TRUE	3.2879916776417426
logp1	delta_method	TRUE	10.250257602561184
logp1	delta_method	TRUE	11.041024678347275
logp1	delta_method	TRUE	9.60755070350676
logp1	delta_method	TRUE	10.932256677814781
logp1	delta_method	TRUE	10.74485677410347
logp1	delta_method	TRUE	10.637952662432667
logp1	delta_method	TRUE	10.187825989891914
logp1	delta_method	TRUE	10.81212495897649
logp1	delta_method	TRUE	10.05370398235065
logp1	delta_method	TRUE	10.419454700244726
logp1	delta_method	TRUE	10.563110263157311
logp1	delta_method	TRUE	10.326898970087669
logp1	delta_method	TRUE	10.667819960797972
logp1	delta_method	TRUE	10.956467797694987
logp1	delta_method	TRUE	10.178046636575482
logp1	delta_method	TRUE	10.647155222179867
logp1	delta_method	TRUE	10.453782235022334
logp1	delta_method	TRUE	10.522743477774522
logp1	delta_method	TRUE	10.451228454662314
logp1	delta_method	TRUE	10.167723174680503
logp1	delta_method	TRUE	10.260026845952025
logp1	delta_method	TRUE	8.980442623473479
logp1	delta_method	TRUE	10.603159612464989
logp1	delta_method	TRUE	10.584667567691074
logp1	delta_method	TRUE	10.7249530846892
logp1	delta_method	TRUE	10.64018417328049
logp1	delta_method	TRUE	10.871283589013137
logp1	delta_method	TRUE	10.223332241164115
logp1	delta_method	TRUE	10.33247855552557
logp1	delta_method	TRUE	10.596468926140385
logp1	delta_method	TRUE	10.657066184241966
logp1	delta_method	TRUE	10.400381058495592
logp1	delta_method	TRUE	10.071991842479836
logp1	delta_method	TRUE	10.756024748149466
logp1	delta_method	TRUE	10.501619180651439
logp1	delta_method	TRUE	10.076758250737456
logp1	delta_method	TRUE	10.583562684629008
logp1	delta_method	TRUE	10.6865692801578
logp1	delta_method	TRUE	9.453012394286993
logp1	delta_method	TRUE	10.552351250118912
logp1	delta_method	TRUE	10.82759944785445
logp1	delta_method	TRUE	9.938325978267308
logp1	delta_method	TRUE	10.70166553228522
logp1	delta_method	TRUE	11.094227527882076
logp1	delta_method	TRUE	10.658535402714776
logp1	delta_method	TRUE	9.950372477029227
logp1	delta_method	TRUE	10.635362357259323
logp1	delta_method	TRUE	10.50887779679823
logp1	delta_method	TRUE	10.95437476638445
logp1	delta_method	TRUE	9.80588341931276
logp1	delta_method	TRUE	10.255063331663603
logp1	delta_method	TRUE	9.857879394385348
logp1	delta_method	TRUE	9.87332845125323
logp1	delta_method	TRUE	10.205356761927085
logp1	delta_method	TRUE	10.63846373313227
logp1	delta_method	TRUE	10.471043737999363
logp1	delta_method	TRUE	10.720498202530127
logp1	delta_method	TRUE	10.615032888638357
logp1	delta_method	TRUE	10.627132789115613
logp1	delta_method	TRUE	10.615325564641982
logp1	delta_method	TRUE	10.281778776310112
logp1	delta_method	TRUE	10.956467797694987
logp1	delta_method	TRUE	9.763985023760766
logp1	delta_method	TRUE	9.91244335536984
logp1	delta_method	TRUE	10.894418863696966
logp1	delta_method	TRUE	10.43455843465503
logp1	delta_method	TRUE	11.26836560487126
logp1	delta_method	TRUE	10.503367657837615
logp1	delta_method	TRUE	10.272142412857209
logp1	delta_method	TRUE	10.196924555668584
logp1	delta_method	TRUE	10.495641956401771
logp1	delta_method	TRUE	9.674195078638848
logp1	delta_method	TRUE	10.635106937120488
logp1	delta_method	TRUE	10.53076074573606
logp1	delta_method	TRUE	9.679181964414376
logp1	delta_method	TRUE	10.662826858589263
logp1	delta_method	TRUE	10.496252536984779
logp1	delta_method	TRUE	10.71098634399142
logp1	delta_method	TRUE	10.041562889846238
logp1	delta_method	TRUE	10.688339350476014
logp1	delta_method	TRUE	8.52310240706411
logp1	delta_method	TRUE	10.459718771298384
logp1	delta_method	TRUE	6.983243496403339
logp1	delta_method	TRUE	9.094197424824355
logp1	delta_method	TRUE	9.746156278864273
logp1	delta_method	TRUE	6.068603079036933
logp1	delta_method	TRUE	10.382548739244701
logp1	delta_method	TRUE	10.481052470162117
logp1	delta_method	TRUE	10.513324608360291
logp1	delta_method	TRUE	10.315333316794291
logp1	delta_method	TRUE	10.891742052048896
logp1	delta_method	TRUE	10.554286855278052
logp1	delta_method	TRUE	9.492710983248227
logp1	delta_method	TRUE	7.515984857515292
logp1	delta_method	TRUE	10.839810770643108
logp1	delta_method	TRUE	10.873734916714143
logp1	delta_method	TRUE	10.670336310309448
logp1	delta_method	TRUE	10.640990800162575
logp1	delta_method	TRUE	10.458003482987944
logp1	delta_method	TRUE	10.600280161465717
logp1	delta_method	TRUE	8.787141288492476
logp1	delta_method	TRUE	10.669213472741498
logp1	delta_method	TRUE	8.836132278882621
logp1	delta_method	TRUE	10.771227173656554
logp1	delta_method	TRUE	10.800024576431195
logp1	delta_method	TRUE	10.479091504140904
logp1	delta_method	TRUE	10.344456593833838
logp1	delta_method	TRUE	10.50959815477645
logp1	delta_method	TRUE	10.488202833612002
logp1	delta_method	TRUE	10.239003954627105
logp1	delta_method	TRUE	10.422508451053766
logp1	delta_method	TRUE	10.374657154938372
logp1	delta_method	TRUE	10.733698746421867
logp1	delta_method	TRUE	10.060560379196053
logp1	delta_method	TRUE	10.123744573265457
logp1	delta_method	TRUE	10.496904720892957
logp1	delta_method	TRUE	10.041653093428984
logp1	delta_method	TRUE	10.849354529439521
logp1	delta_method	TRUE	10.44069688423977
logp1	delta_method	TRUE	10.271508307720906
logp1	delta_method	TRUE	10.758342826943885
logp1	delta_method	TRUE	8.106469656787969
logp1	delta_method	TRUE	10.042487168461866
logp1	delta_method	TRUE	5.1127356873409235
logp1	delta_method	TRUE	10.71728042019277
logp1	delta_method	TRUE	10.817465896806686
logp1	delta_method	TRUE	9.576919574826931
logp1	delta_method	TRUE	10.428469728842488
logp1	delta_method	TRUE	11.05731288437889
logp1	delta_method	TRUE	10.539187477374712
logp1	delta_method	TRUE	10.492806927616328
logp1	delta_method	TRUE	10.467938577903489
logp1	delta_method	TRUE	10.375288519782183
logp1	delta_method	TRUE	10.436132760138292
logp1	delta_method	TRUE	8.802978560414422
logp1	delta_method	TRUE	10.347449004998596
logp1	delta_method	TRUE	10.320820366494107
logp1	delta_method	TRUE	11.003334517979473
logp1	delta_method	TRUE	10.376676189081081
logp1	delta_method	TRUE	9.980634186341632
logp1	delta_method	TRUE	9.051514614943796
logp1	delta_method	TRUE	10.033497548272187
logp1	delta_method	TRUE	10.996266806695951
logp1	delta_method	TRUE	10.935922253646869
logp1	delta_method	TRUE	8.760629180208003
logp1	delta_method	TRUE	10.184178785836957
logp1	delta_method	TRUE	10.082551091540672
logp1	delta_method	TRUE	10.561514443914797
logp1	delta_method	TRUE	8.544693092281655
logp1	delta_method	TRUE	10.431124380283203
logp1	delta_method	TRUE	10.784931140007949
logp1	delta_method	TRUE	10.561614714675121
logp1	delta_method	TRUE	8.637078903941168
logp1	delta_method	TRUE	10.351637421325146
logp1	delta_method	TRUE	10.15811771642918
logp1	delta_method	TRUE	10.512598476163566
logp1	delta_method	TRUE	10.620925869095391
logp1	delta_method	TRUE	10.734925205228908
logp1	delta_method	TRUE	10.49429727379207
logp1	delta_method	TRUE	10.814818835859091
logp1	delta_method	TRUE	7.219078027028108
logp1	delta_method	TRUE	10.08033770335714
logp1	delta_method	TRUE	10.761984100513468
logp1	delta_method	TRUE	10.839113616010662
logp1	delta_method	TRUE	10.951455550831032
logp1	delta_method	TRUE	10.5627532276907
logp1	delta_method	TRUE	10.363079843013438
logp1	delta_method	TRUE	10.40270920739828
logp1	delta_method	TRUE	9.241584392087885
logp1	delta_method	TRUE	10.59003431822931
logp1	delta_method	TRUE	10.695343680464763
logp1	delta_method	TRUE	10.646421885452273
logp1	delta_method	TRUE	9.761241656618626
logp1	delta_method	TRUE	10.411941106675282
logp1	delta_method	TRUE	10.667218335193862
logp1	delta_method	TRUE	10.585172202971528
logp1	delta_method	TRUE	10.436651743031385
logp1	delta_method	TRUE	10.282678379608102
logp1	delta_method	TRUE	10.405478199986188
logp1	delta_method	TRUE	10.542784170653494
logp1	delta_method	TRUE	10.58483206296063
logp1	delta_method	TRUE	10.399001896747563
logp1	delta_method	TRUE	10.599411417470751
logp1	delta_method	TRUE	10.188084069981885
logp1	delta_method	TRUE	10.713859083395196
logp1	delta_method	TRUE	10.617294833889625
logp1	delta_method	TRUE	10.652765450387077
logp1	delta_method	TRUE	10.30974691946111
logp1	delta_method	TRUE	9.648600920941249
logp1	delta_method	TRUE	10.41319487900614
logp1	delta_method	TRUE	10.431124380283203
logp1	delta_method	TRUE	7.44567921348732
logp1	delta_method	TRUE	10.042474238863617
logp1	delta_method	TRUE	9.395309167395526
logp1	delta_method	TRUE	11.006438564779089
logp1	delta_method	TRUE	8.865117606207242
logp1	delta_method	TRUE	10.362687554110307
logp1	delta_method	TRUE	10.814076895495356
logp1	delta_method	TRUE	10.826263294427658
logp1	delta_method	TRUE	10.495799757907646
logp1	delta_method	TRUE	9.05366034030221
logp1	delta_method	TRUE	10.7500872722402
logp1	delta_method	TRUE	9.521879061178845
logp1	delta_method	TRUE	9.988955988139788
logp1	delta_method	TRUE	10.579060037715708
logp1	delta_method	TRUE	10.605680244657144
logp1	delta_method	TRUE	6.104591390562042
logp1	delta_method	TRUE	9.121094126266815
logp1	delta_method	TRUE	10.600707920127123
logp1	delta_method	TRUE	7.727825825133871
logp1	delta_method	TRUE	10.165994710107398
logp1	delta_method	TRUE	10.474297329035098
logp1	delta_method	TRUE	10.235027893089756
logp1	delta_method	TRUE	10.739866243659767
logp1	delta_method	TRUE	10.661843740186647
logp1	delta_method	TRUE	10.498025877109576
logp1	delta_method	TRUE	10.686420467824986
logp1	delta_method	TRUE	10.554008574106891
logp1	delta_method	TRUE	10.728725225422767
logp1	delta_method	TRUE	10.676641998002925
logp1	delta_method	TRUE	9.568561725879334
logp1	delta_method	TRUE	9.633861801743569
logp1	delta_method	TRUE	10.91839043784279
logp1	delta_method	TRUE	10.831675797934931
logp1	delta_method	TRUE	10.618207178988698
logp1	delta_method	TRUE	8.609239111350295
logp1	delta_method	TRUE	10.501380539340808
logp1	delta_method	TRUE	10.17577111839949
logp1	delta_method	TRUE	10.556359353480364
logp1	delta_method	TRUE	10.430842274149867
logp1	delta_method	TRUE	10.631570930541551
logp1	delta_method	TRUE	10.493118842008965
logp1	delta_method	TRUE	10.818804264704646
logp1	delta_method	TRUE	9.874849565375332
logp1	delta_method	TRUE	10.777746888154795
logp1	delta_method	TRUE	8.047795219879594
logp1	delta_method	TRUE	10.557291853205353
logp1	delta_method	TRUE	10.675981944753662
logp1	delta_method	TRUE	10.8185151681149
logp1	delta_method	TRUE	10.662826858589263
logp1	delta_method	TRUE	8.732617633056117
logp1	delta_method	TRUE	9.091240698820553
logp1	delta_method	TRUE	10.995254086747396
logp1	delta_method	TRUE	10.788292123178891
logp1	delta_method	TRUE	10.570795107792046
logp1	delta_method	TRUE	10.422914263857606
logp1	delta_method	TRUE	10.678291364379511
logp1	delta_method	TRUE	6.093796778967646
logp1	delta_method	TRUE	10.739804391185096
logp1	delta_method	TRUE	10.435743969786719
logp1	delta_method	TRUE	10.24031109024904
logp1	delta_method	TRUE	10.565932816108623
logp1	delta_method	TRUE	10.363181104302555
logp1	delta_method	TRUE	10.519313375515996
logp1	delta_method	TRUE	10.383026939236606
logp1	delta_method	TRUE	10.484343137757484
logp1	delta_method	TRUE	9.928146858052525
logp1	delta_method	TRUE	9.294028321303859
logp1	delta_method	TRUE	10.9129818259815
logp1	delta_method	TRUE	6.395943694186487
logp1	delta_method	TRUE	10.458741816720572
logp1	delta_method	TRUE	9.196752172832038
logp1	delta_method	TRUE	10.169567939807566
logp1	delta_method	TRUE	9.220479779366693
logp1	delta_method	TRUE	10.211701458899247
logp1	delta_method	TRUE	10.122875079673445
logp1	delta_method	TRUE	10.695187644746905
logp1	delta_method	TRUE	10.986655610728771
logp1	delta_method	TRUE	10.719959908682371
logp1	delta_method	TRUE	10.689724434234286
logp1	delta_method	TRUE	10.474426192297045
logp1	delta_method	TRUE	9.796636907248752
logp1	delta_method	TRUE	10.084679126822078
logp1	delta_method	TRUE	10.248837961300998
logp1	delta_method	TRUE	10.502672162629306
logp1	delta_method	TRUE	10.81174468758971
logp1	delta_method	TRUE	10.679026734043745
logp1	delta_method	TRUE	10.109482048607532
logp1	delta_method	TRUE	10.698056278284126
logp1	delta_method	TRUE	10.619706409279488
logp1	delta_method	TRUE	10.041413935911894
logp1	delta_method	TRUE	9.73443212213961
logp1	delta_method	TRUE	9.192508615081655
logp1	delta_method	TRUE	10.689756546372951
logp1	delta_method	TRUE	10.292773720049851
logp1	delta_method	TRUE	10.804775574375869
logp1	delta_method	TRUE	10.578128214056061
logp1	delta_method	TRUE	10.598208682492537
logp1	delta_method	TRUE	10.69665734119703
logp1	delta_method	TRUE	10.664761566125906
logp1	delta_method	TRUE	10.440158006226234
logp1	delta_method	TRUE	10.262307885610284
logp1	delta_method	TRUE	10.460232866874295
logp1	delta_method	TRUE	10.685376228101543
logp1	delta_method	TRUE	10.916609287838654
logp1	delta_method	TRUE	10.180766692155558
logp1	delta_method	TRUE	10.223061328444357
logp1	delta_method	TRUE	10.810944417198517
logp1	delta_method	TRUE	9.01114907704165
logp1	delta_method	TRUE	10.727261479934961
logp1	delta_method	TRUE	10.63191639506622
logp1	delta_method	TRUE	10.575975805403832
logp1	delta_method	TRUE	10.710030580054195
logp1	delta_method	TRUE	10.773930663058074
logp1	delta_method	TRUE	10.639612478053568
logp1	delta_method	TRUE	10.068370839214813
logp1	delta_method	TRUE	10.731225967712453
logp1	delta_method	TRUE	10.17363451863234
logp1	delta_method	TRUE	10.500090465489139
logp1	delta_method	TRUE	9.230509585790191
logp1	delta_method	TRUE	9.650241858986826
logp1	delta_method	TRUE	10.6083258018778
logp1	delta_method	TRUE	9.926933619584444
logp1	delta_method	TRUE	11.00549136114801
logp1	delta_method	TRUE	10.447326441874331
logp1	delta_method	TRUE	10.680992024332184
logp1	delta_method	TRUE	10.723332137603926
logp1	delta_method	TRUE	9.410612998752127
logp1	delta_method	TRUE	9.321127909034162
logp1	delta_method	TRUE	10.280821027894442
logp1	delta_method	TRUE	10.481052470162117
logp1	delta_method	TRUE	10.71894861933961
logp1	delta_method	TRUE	10.781815792548505
logp1	delta_method	TRUE	9.35689351387208
logp1	delta_method	TRUE	9.797620115408558
logp1	delta_method	TRUE	10.614310988782352
logp1	delta_method	TRUE	10.364647759149154
logp1	delta_method	TRUE	10.304556128478856
logp1	delta_method	TRUE	7.94914111858316
logp1	delta_method	TRUE	10.452571491471685
logp1	delta_method	TRUE	10.893301872204809
logp1	delta_method	TRUE	10.532439165647409
logp1	delta_method	TRUE	10.2284873052941
logp1	delta_method	TRUE	10.470824283491817
logp1	delta_method	TRUE	10.68132485553779
logp1	delta_method	TRUE	9.877976151242612
logp1	delta_method	TRUE	10.579495380366707
logp1	delta_method	TRUE	10.79019441626737
logp1	delta_method	TRUE	10.467694833750185
logp1	delta_method	TRUE	10.080285198976974
logp1	delta_method	TRUE	10.546331014938264
logp1	delta_method	TRUE	10.87480139685627
logp1	delta_method	TRUE	5.530100798695102
logp1	delta_method	TRUE	9.568929333759609
logp1	delta_method	TRUE	9.762718379548481
logp1	delta_method	TRUE	10.05642528401427
logp1	delta_method	TRUE	10.516900276918603
logp1	delta_method	TRUE	10.67469341219057
logp1	delta_method	TRUE	10.644764841123155
logp1	delta_method	TRUE	10.30753496765432
logp1	delta_method	TRUE	10.506782033552467
logp1	delta_method	TRUE	10.651921082706352
logp1	delta_method	TRUE	10.72628897514787
logp1	delta_method	TRUE	10.614358045238344
logp1	delta_method	TRUE	10.765086762706703
logp1	delta_method	TRUE	10.15057324886718
logp1	delta_method	TRUE	10.696392683945758
logp1	delta_method	TRUE	10.907150204893275
logp1	delta_method	TRUE	6.821769183146131
logp1	delta_method	TRUE	7.911957849594962
logp1	delta_method	TRUE	10.624735115444667
logp1	delta_method	TRUE	8.21833715097203
logp1	delta_method	TRUE	10.672204252560313
logp1	delta_method	TRUE	10.600791211594158
logp1	delta_method	TRUE	10.304926447625958
logp1	delta_method	TRUE	10.673881328721944
logp1	delta_method	TRUE	10.224597558117374
logp1	delta_method	TRUE	10.594069130974557
logp1	delta_method	TRUE	8.697939453950607
logp1	delta_method	TRUE	11.102851867759739
logp1	delta_method	TRUE	10.097958533804082
logp1	delta_method	TRUE	8.47331058673369
logp1	delta_method	TRUE	10.537900743856776
logp1	delta_method	TRUE	8.977652759823657
logp1	delta_method	TRUE	10.440863267039335
logp1	delta_method	TRUE	10.39777697460733
logp1	delta_method	TRUE	11.051633424874936
logp1	delta_method	TRUE	10.654625369207666
logp1	delta_method	TRUE	10.260885645907907
logp1	delta_method	TRUE	9.925231332356901
logp1	delta_method	TRUE	10.805695887623441
logp1	delta_method	TRUE	10.508471724669956
logp1	delta_method	TRUE	9.374249772640072
logp1	delta_method	TRUE	10.698223357216651
logp1	delta_method	TRUE	10.557120764276625
logp1	delta_method	TRUE	10.264616742832924
logp1	delta_method	TRUE	10.568645036115655
logp1	delta_method	TRUE	10.779635965288191
logp1	delta_method	TRUE	10.012526538975807
logp1	delta_method	TRUE	10.54621175069596
logp1	delta_method	TRUE	10.056425284014272
logp1	delta_method	TRUE	10.45980545256273
logp1	delta_method	TRUE	10.622758437252859
logp1	delta_method	TRUE	10.533159233192444
logp1	delta_method	TRUE	9.096886359594412
logp1	delta_method	TRUE	10.027373214298532
logp1	delta_method	TRUE	8.109409512683525
logp1	delta_method	TRUE	10.565510066941714
logp1	delta_method	TRUE	10.711376631823939
logp1	delta_method	TRUE	10.01342782196209
logp1	delta_method	TRUE	11.04286440029556
logp1	delta_method	TRUE	8.572511537824992
logp1	delta_method	TRUE	10.230009209982041
logp1	delta_method	TRUE	10.161916822592403
logp1	delta_method	TRUE	10.895305178155876
logp1	delta_method	TRUE	10.445180581089637
logp1	delta_method	TRUE	10.266374103037286
logp1	delta_method	TRUE	10.634783541125353
logp1	delta_method	TRUE	10.476690131313434
logp1	delta_method	TRUE	10.574136443491676
logp1	delta_method	TRUE	10.544113356354229
logp1	delta_method	TRUE	10.858084450170484
logp1	delta_method	TRUE	10.982900527158401
logp1	delta_method	TRUE	10.28589248540508
logp1	delta_method	TRUE	11.066855106715456
logp1	delta_method	TRUE	10.299570610426679
logp1	delta_method	TRUE	10.570418450210399
logp1	delta_method	TRUE	10.410985416601404
logp1	delta_method	TRUE	10.763020163965532
logp1	delta_method	TRUE	10.82085425509758
logp1	delta_method	TRUE	11.101707754600852
logp1	delta_method	TRUE	7.987882643229366
logp1	delta_method	TRUE	10.807763013281708
logp1	delta_method	TRUE	10.235491180224711
logp1	delta_method	TRUE	10.657516136319868
logp1	delta_method	TRUE	10.523324596256082
logp1	delta_method	TRUE	10.50403947103518
logp1	delta_method	TRUE	9.663173355292686
logp1	delta_method	TRUE	10.112929375389085
logp1	delta_method	TRUE	10.37536859410294
logp1	delta_method	TRUE	10.658610087228332
logp1	delta_method	TRUE	6.956667471755494
logp1	delta_method	TRUE	5.191321173619717
logp1	delta_method	TRUE	10.108040305108192
logp1	delta_method	TRUE	10.36260050918818
logp1	delta_method	TRUE	10.449907847519817
logp1	delta_method	TRUE	10.144081266325477
logp1	delta_method	TRUE	10.280134178551517
logp1	delta_method	TRUE	10.373158822636174
logp1	delta_method	TRUE	10.569158021389908
logp1	delta_method	TRUE	10.202467473142727
logp1	delta_method	TRUE	9.60731666403157
logp1	delta_method	TRUE	4.21682357147777
logp1	delta_method	TRUE	9.84778542235182
logp1	delta_method	TRUE	2.727115396714519
logp1	delta_method	TRUE	9.883553890551541
logp1	delta_method	TRUE	10.221174341486954
logp1	delta_method	TRUE	9.609291059054133
logp1	delta_method	TRUE	9.444787283740759
logp1	delta_method	TRUE	6.415083001837606
logp1	delta_method	TRUE	8.563566281183533
logp1	delta_method	TRUE	10.268423395240456
logp1	delta_method	TRUE	5.2934059616554485
logp1	delta_method	TRUE	10.134362761587646
logp1	delta_method	TRUE	10.311426364175993
logp1	delta_method	TRUE	10.461239833318293
logp1	delta_method	TRUE	10.349804330731848
logp1	delta_method	TRUE	10.19938358820035
logp1	delta_method	TRUE	10.543760868885139
logp1	delta_method	TRUE	10.433432317835729
logp1	delta_method	TRUE	10.582739846862284
logp1	delta_method	TRUE	10.461990790393386
logp1	delta_method	TRUE	10.02562160384896
logp1	delta_method	TRUE	10.382629707771356
logp1	delta_method	TRUE	10.460461876810527
logp1	delta_method	TRUE	10.537613966379908
logp1	delta_method	TRUE	10.413474981509058
logp1	delta_method	TRUE	10.4672697750407
logp1	delta_method	TRUE	6.034801733611091
logp1	delta_method	TRUE	10.210332619937224
logp1	delta_method	TRUE	8.208783569355923
logp1	delta_method	TRUE	10.511227526831089
logp1	delta_method	TRUE	10.02478870592871
logp1	delta_method	TRUE	9.828160351107503
logp1	delta_method	TRUE	8.811716707557911
logp1	delta_method	TRUE	9.636344467325486
logp1	delta_method	TRUE	10.511196751499531
logp1	delta_method	TRUE	6.707563792621588
logp1	delta_method	TRUE	10.578128214056061
logp1	delta_method	TRUE	10.330647447845582
logp1	delta_method	TRUE	10.421456894647525
logp1	delta_method	TRUE	10.307874892796816
logp1	delta_method	TRUE	10.592790167809941
logp1	delta_method	TRUE	10.285942324837377
logp1	delta_method	TRUE	10.255344095916778
logp1	delta_method	TRUE	8.464279719644868
logp1	delta_method	TRUE	10.312967109422459
logp1	delta_method	TRUE	8.628193505635693
logp1	delta_method	TRUE	4.928398514894806
logp1	delta_method	TRUE	8.533456460987452
logp1	delta_method	TRUE	9.045011362384484
logp1	delta_method	TRUE	9.42953777251411
logp1	delta_method	TRUE	9.46173772077371
logp1	delta_method	TRUE	9.124263228442135
logp1	delta_method	TRUE	10.356370334908506
logp1	delta_method	TRUE	10.414374709357777
logp1	delta_method	TRUE	5.460765290908588
logp1	delta_method	TRUE	8.941987837198525
logp1	delta_method	TRUE	10.349433153095829
logp1	delta_method	TRUE	10.044573505691023
logp1	delta_method	TRUE	7.104706490337486
logp1	delta_method	TRUE	9.065349788075398
logp1	delta_method	TRUE	8.415474702883449
logp1	delta_method	TRUE	7.840703019619751
logp1	delta_method	TRUE	9.497673826793678
logp1	delta_method	TRUE	8.940697639273475
logp1	delta_method	TRUE	10.53988309257006
logp1	delta_method	TRUE	9.561171646020322
logp1	delta_method	TRUE	9.736475662747615
logp1	delta_method	TRUE	9.250796731028506
logp1	delta_method	TRUE	5.43266414710405
logp1	delta_method	TRUE	9.481155241334749
logp1	delta_method	TRUE	10.071768596613516
logp1	delta_method	TRUE	8.908745789463602
logp1	delta_method	TRUE	9.072617750152528
logp1	delta_method	TRUE	7.7047418684835405
logp1	delta_method	TRUE	7.422115490021156
logp1	delta_method	TRUE	7.463693574880142
logp1	delta_method	TRUE	8.608709522197294
logp1	delta_method	TRUE	8.760629180208003
logp1	delta_method	TRUE	9.051514614943796
logp1	delta_method	TRUE	7.548654112120805
logp1	delta_method	TRUE	8.814422575280235
logp1	delta_method	TRUE	8.617865188512686
logp1	delta_method	TRUE	9.549079126853186
logp1	delta_method	TRUE	6.250615466475063
logp1	delta_method	TRUE	10.114254635854211
logp1	delta_method	TRUE	10.57612327486647
logp1	delta_method	TRUE	8.043158392579803
logp1	delta_method	TRUE	9.000486805841827
logp1	delta_method	TRUE	10.379421401232118
logp1	delta_method	TRUE	10.347572024606833
logp1	delta_method	TRUE	9.701694603351637
logp1	delta_method	TRUE	9.040447919413458
logp1	delta_method	TRUE	10.030580185035976
logp1	delta_method	TRUE	6.651812428442998
logp1	delta_method	TRUE	10.536222960340984
logp1	delta_method	TRUE	9.840516056321567
logp1	delta_method	TRUE	8.751806074654722
logp1	delta_method	TRUE	10.245854287366987
logp1	delta_method	TRUE	10.017594647847577
logp1	delta_method	TRUE	8.327513395269893
logp1	delta_method	TRUE	9.37205413406855
logp1	delta_method	TRUE	8.812613227725375
logp1	delta_method	TRUE	8.198918127372309
logp1	delta_method	TRUE	9.563194314548163
logp1	delta_method	TRUE	8.993877272918942
logp1	delta_method	TRUE	10.189322150020361
logp1	delta_method	TRUE	9.193803774959457
logp1	delta_method	TRUE	9.920950654800633
logp1	delta_method	TRUE	7.382088928061872
logp1	delta_method	TRUE	10.059862845833644
logp1	delta_method	TRUE	8.901656588139739
logp1	delta_method	TRUE	10.055755054023722
logp1	delta_method	TRUE	10.523981494166591
logp1	delta_method	TRUE	10.196021222327026
logp1	delta_method	TRUE	8.603496981357548
logp1	delta_method	TRUE	9.725814361285044
logp1	delta_method	TRUE	10.076144591217348
logp1	delta_method	TRUE	10.253267987500092
logp1	delta_method	TRUE	10.331448605972687
logp1	delta_method	TRUE	10.555229813631893
logp1	delta_method	TRUE	9.957408017808792
logp1	delta_method	TRUE	9.937278934902968
logp1	delta_method	TRUE	9.913725176598488
logp1	delta_method	TRUE	9.938564020204804
logp1	delta_method	TRUE	10.186989730797896
logp1	delta_method	TRUE	10.32630252304132
logp1	delta_method	TRUE	10.354792414764951
logp1	delta_method	TRUE	10.195524215021795
logp1	delta_method	TRUE	10.620024751355228
logp1	delta_method	TRUE	9.394368382928663
[truncated: 182,713 more rows]
