# Supplementary material for: Comparison of transformations for single-cell RNA-seq data
Source: Nat Methods. 2023 Apr 10;20(5):665–72. doi: 10.1038/s41592-023-01814-1 (PMC10172138; doi:10.1038/s41592-023-01814-1)
Supplement: Source Data Extended Data Fig. 5 — Comma-separated file with raw data. [file 41592_2023_1814_MOESM11_ESM.csv]

benchmark	dataset	dataset_label	cluster	TSNE_1	TSNE_2
consistency	GSE142647	SUM149PT Cells (10X)	6	-0.879654539821961	7.91889745032502
consistency	GSE142647	SUM149PT Cells (10X)	7	10.3003508645275	0.948263514397452
consistency	GSE142647	SUM149PT Cells (10X)	4	6.64805926171736	5.8390929468008
consistency	GSE142647	SUM149PT Cells (10X)	4	2.5799719598476	5.78783176314813
consistency	GSE142647	SUM149PT Cells (10X)	7	8.04390853225014	5.62392918435937
consistency	GSE142647	SUM149PT Cells (10X)	7	5.47763022923161	10.9457000309556
consistency	GSE142647	SUM149PT Cells (10X)	2	-5.80266480505381	5.63343338204787
consistency	GSE142647	SUM149PT Cells (10X)	6	-0.341073291957762	5.8635506222424
consistency	GSE142647	SUM149PT Cells (10X)	6	-5.12189809297078	8.85422890373034
consistency	GSE142647	SUM149PT Cells (10X)	4	12.1127832681838	-4.34458677506679
consistency	GSE142647	SUM149PT Cells (10X)	2	-6.56764895309025	4.86372710923222
consistency	GSE142647	SUM149PT Cells (10X)	6	-5.05420535503879	7.97790283348746
consistency	GSE142647	SUM149PT Cells (10X)	3	-12.3436162103485	-7.04941218491458
consistency	GSE142647	SUM149PT Cells (10X)	2	5.40313534252445	8.45800017212019
consistency	GSE142647	SUM149PT Cells (10X)	6	-2.84623119635523	7.92524382165752
consistency	GSE142647	SUM149PT Cells (10X)	7	10.2600305569158	6.43851936043122
consistency	GSE142647	SUM149PT Cells (10X)	8	15.8402955555177	-0.0805856626913439
consistency	GSE142647	SUM149PT Cells (10X)	3	-13.5012492261988	-4.23198098649756
consistency	GSE142647	SUM149PT Cells (10X)	3	-2.44261845319781	-3.26997983244499
consistency	GSE142647	SUM149PT Cells (10X)	4	10.9256661978337	-3.99757551507706
consistency	GSE142647	SUM149PT Cells (10X)	6	0.301208407237749	7.04039572508644
consistency	GSE142647	SUM149PT Cells (10X)	5	-7.39650451289988	-10.2966580536316
consistency	GSE142647	SUM149PT Cells (10X)	7	12.9827093297241	-0.581854915962842
consistency	GSE142647	SUM149PT Cells (10X)	6	3.80534570805849	7.49898925829663
consistency	GSE142647	SUM149PT Cells (10X)	7	10.9362973650338	7.04659066281354
consistency	GSE142647	SUM149PT Cells (10X)	2	-7.98950775797647	4.54622152262201
consistency	GSE142647	SUM149PT Cells (10X)	5	-8.13276973901686	-12.2336144129288
consistency	GSE142647	SUM149PT Cells (10X)	4	1.97204272835679	8.17192823036482
consistency	GSE142647	SUM149PT Cells (10X)	4	-11.0852324169914	-10.9449000957709
consistency	GSE142647	SUM149PT Cells (10X)	1	-6.54324447721252	-5.77481932683445
consistency	GSE142647	SUM149PT Cells (10X)	3	-10.6666002674473	-4.24064924188159
consistency	GSE142647	SUM149PT Cells (10X)	7	7.88540789409201	4.33796063047581
consistency	GSE142647	SUM149PT Cells (10X)	2	-4.96022043154607	6.33949981419422
consistency	GSE142647	SUM149PT Cells (10X)	2	4.11287319095956	8.13150330378553
consistency	GSE142647	SUM149PT Cells (10X)	7	8.74956368486634	-0.0536857224793313
consistency	GSE142647	SUM149PT Cells (10X)	4	11.8947777634106	-3.61915541523325
consistency	GSE142647	SUM149PT Cells (10X)	2	5.96726471019695	9.50770450205802
consistency	GSE142647	SUM149PT Cells (10X)	4	4.46384233227379	-8.10557442699563
consistency	GSE142647	SUM149PT Cells (10X)	7	13.0671892812024	-1.11727808860205
consistency	GSE142647	SUM149PT Cells (10X)	8	16.8638392991354	1.6288513231205899
consistency	GSE142647	SUM149PT Cells (10X)	6	2.9117412426407	8.56535372164949
consistency	GSE142647	SUM149PT Cells (10X)	2	6.31793763858155	9.13209761929105
consistency	GSE142647	SUM149PT Cells (10X)	4	-5.27512799047668	-8.36344827229706
consistency	GSE142647	SUM149PT Cells (10X)	3	-13.4600549563267	-6.39370766255401
consistency	GSE142647	SUM149PT Cells (10X)	3	-5.56437382717221	-7.56339322064239
consistency	GSE142647	SUM149PT Cells (10X)	3	-13.0583162892507	-3.73913322305379
consistency	GSE142647	SUM149PT Cells (10X)	3	-11.088776205207	-6.97957995398402
consistency	GSE142647	SUM149PT Cells (10X)	3	-13.2292152908916	-6.62555544756069
consistency	GSE142647	SUM149PT Cells (10X)	8	16.9482597822146	0.381955518714278
consistency	GSE142647	SUM149PT Cells (10X)	4	12.2669159297048	-3.20311000586324
consistency	GSE142647	SUM149PT Cells (10X)	2	7.72578618974947	10.9662657425034
consistency	GSE142647	SUM149PT Cells (10X)	4	-0.52544882714184	-9.20137226218352
consistency	GSE142647	SUM149PT Cells (10X)	3	-14.4752710002113	-6.23729710105832
consistency	GSE142647	SUM149PT Cells (10X)	5	-12.832201547606	-6.85410445489044
consistency	GSE142647	SUM149PT Cells (10X)	7	9.89707151433134	5.38759449148977
consistency	GSE142647	SUM149PT Cells (10X)	6	-1.82148524219458	10.8170874341456
consistency	GSE142647	SUM149PT Cells (10X)	2	6.65775478103035	6.10709225611421
consistency	GSE142647	SUM149PT Cells (10X)	5	-6.65436390067334	-11.6922737743688
consistency	GSE142647	SUM149PT Cells (10X)	2	5.20079495897343	10.0054444743957
consistency	GSE142647	SUM149PT Cells (10X)	6	-2.49424599858334	9.37711349747845
consistency	GSE142647	SUM149PT Cells (10X)	3	-11.2191017513047	-4.93250581677553
consistency	GSE142647	SUM149PT Cells (10X)	2	6.0473085799808	9.37738329642695
consistency	GSE142647	SUM149PT Cells (10X)	3	-3.35315009238281	-7.44673959644977
consistency	GSE142647	SUM149PT Cells (10X)	4	8.80139817956746	-4.22144888322226
consistency	GSE142647	SUM149PT Cells (10X)	6	-3.41097920121034	7.18041373703711
consistency	GSE142647	SUM149PT Cells (10X)	4	8.39692829435512	-5.77241269659513
consistency	GSE142647	SUM149PT Cells (10X)	6	-3.43609705421041	9.2873904954071609
consistency	GSE142647	SUM149PT Cells (10X)	3	-13.6410077767533	-6.02779181369756
consistency	GSE142647	SUM149PT Cells (10X)	6	-2.94980101846032	6.24702011798637
consistency	GSE142647	SUM149PT Cells (10X)	2	4.67298123238395	7.09531948210692
consistency	GSE142647	SUM149PT Cells (10X)	5	-2.04139197302188	-11.0410780377478
consistency	GSE142647	SUM149PT Cells (10X)	6	0.319974551353724	7.25379449384194
consistency	GSE142647	SUM149PT Cells (10X)	2	3.43427281351029	10.9292222740729
consistency	GSE142647	SUM149PT Cells (10X)	4	7.87619712913431	-3.55850946328148
consistency	GSE142647	SUM149PT Cells (10X)	4	7.60373169350014	-4.78650609778393
consistency	GSE142647	SUM149PT Cells (10X)	2	5.20583192908575	11.6275312013967
consistency	GSE142647	SUM149PT Cells (10X)	4	5.49818092597854	-7.38082595973016
consistency	GSE142647	SUM149PT Cells (10X)	7	11.7600749222259	1.59785628968338
consistency	GSE142647	SUM149PT Cells (10X)	8	16.7160958255577	-0.331089973944347
consistency	GSE142647	SUM149PT Cells (10X)	7	12.8790843643151	0.0196075310756583
consistency	GSE142647	SUM149PT Cells (10X)	5	-7.90243002646089	-11.4173440982393
consistency	GSE142647	SUM149PT Cells (10X)	3	-7.28340173538293	-6.22305943611675
consistency	GSE142647	SUM149PT Cells (10X)	8	15.3496950582437	-0.682151919033002
consistency	GSE142647	SUM149PT Cells (10X)	3	-11.0340970222487	-7.36726108106142
consistency	GSE142647	SUM149PT Cells (10X)	3	-13.7321328569806	-3.83951463940915
consistency	GSE142647	SUM149PT Cells (10X)	8	15.9371087430941	-0.379670398310839
consistency	GSE142647	SUM149PT Cells (10X)	3	-9.54595777409615	-5.20109093987297
consistency	GSE142647	SUM149PT Cells (10X)	7	10.4443976359715	5.01258106037464
consistency	GSE142647	SUM149PT Cells (10X)	6	0.743686797324502	10.7484204690795
consistency	GSE142647	SUM149PT Cells (10X)	2	3.37136264743736	11.4806186689144
consistency	GSE142647	SUM149PT Cells (10X)	3	-14.5580312498792	-4.46413285508154
consistency	GSE142647	SUM149PT Cells (10X)	6	-1.75891510389568	5.54022438337954
consistency	GSE142647	SUM149PT Cells (10X)	6	-0.632289278851896	13.1681358088787
consistency	GSE142647	SUM149PT Cells (10X)	2	5.07923668149333	8.26079765133518
consistency	GSE142647	SUM149PT Cells (10X)	3	-9.77410077046498	-4.74749381973304
consistency	GSE142647	SUM149PT Cells (10X)	3	-10.7200426973766	-5.19447613418686
consistency	GSE142647	SUM149PT Cells (10X)	4	0.00934678964753071	-9.14445412829495
consistency	GSE142647	SUM149PT Cells (10X)	4	1.22995544374369	-8.43623007394212
consistency	GSE142647	SUM149PT Cells (10X)	4	12.500188752827	-3.28238177277361
consistency	GSE142647	SUM149PT Cells (10X)	7	10.4616547854121	1.32050207606935
consistency	GSE142647	SUM149PT Cells (10X)	6	-0.31490460851843	8.7716659554153
consistency	GSE142647	SUM149PT Cells (10X)	5	-10.6547069480627	-9.16052874618615
consistency	GSE142647	SUM149PT Cells (10X)	3	-10.2805974173577	-5.19088929721861
consistency	GSE142647	SUM149PT Cells (10X)	6	-1.50615641401121	7.6766190666115
consistency	GSE142647	SUM149PT Cells (10X)	4	3.09408146543112	-9.3406835345404
consistency	GSE142647	SUM149PT Cells (10X)	2	6.76458872027753	8.58197406510321
consistency	GSE142647	SUM149PT Cells (10X)	2	1.81961459663257	9.68223738182794
consistency	GSE142647	SUM149PT Cells (10X)	3	-3.03641234434044	3.73317613701306
consistency	GSE142647	SUM149PT Cells (10X)	4	3.31367173440145	6.8824196807835
consistency	GSE142647	SUM149PT Cells (10X)	3	-1.06192076284416	-6.75067988088151
consistency	GSE142647	SUM149PT Cells (10X)	3	-12.6616046486526	-2.66048639773882
consistency	GSE142647	SUM149PT Cells (10X)	7	8.72797254395059	4.37536856116517
consistency	GSE142647	SUM149PT Cells (10X)	2	4.88161436672171	9.2802712287862
consistency	GSE142647	SUM149PT Cells (10X)	6	-3.20075432844086	7.2534158270448
consistency	GSE142647	SUM149PT Cells (10X)	3	-7.99315965995462	-6.48053400335583
consistency	GSE142647	SUM149PT Cells (10X)	3	-10.3426564741468	-5.95940669134179
consistency	GSE142647	SUM149PT Cells (10X)	6	-1.54073139064551	11.3853817231911
consistency	GSE142647	SUM149PT Cells (10X)	2	0.627127860165541	-7.83028033141958
consistency	GSE142647	SUM149PT Cells (10X)	7	8.84777702322413	4.97820496507125
consistency	GSE142647	SUM149PT Cells (10X)	2	-0.902939056558803	10.0298355315885
consistency	GSE142647	SUM149PT Cells (10X)	5	-2.20596698509867	-9.11693049537929
consistency	GSE142647	SUM149PT Cells (10X)	7	11.1718713907267	0.547839252963476
consistency	GSE142647	SUM149PT Cells (10X)	3	-12.566607053535	-4.25870578715058
consistency	GSE142647	SUM149PT Cells (10X)	7	12.3132349881405	-1.47814309525538
consistency	GSE142647	SUM149PT Cells (10X)	2	8.53915262888396	7.00124447425796
consistency	GSE142647	SUM149PT Cells (10X)	2	-6.59179265975138	5.70999281753958
consistency	GSE142647	SUM149PT Cells (10X)	6	-0.0698291102639359	9.25112211716071
consistency	GSE142647	SUM149PT Cells (10X)	4	-11.7237108751461	5.75768862433509
consistency	GSE142647	SUM149PT Cells (10X)	7	12.5741282097022	2.52058993972421
consistency	GSE142647	SUM149PT Cells (10X)	6	-8.22681550650765	-4.99371723019147
consistency	GSE142647	SUM149PT Cells (10X)	3	-12.209069022696	-7.51642259472088
consistency	GSE142647	SUM149PT Cells (10X)	2	-8.98925562397288	6.56629215401882
consistency	GSE142647	SUM149PT Cells (10X)	4	-7.03671359019013	-7.41049758791331
consistency	GSE142647	SUM149PT Cells (10X)	7	15.4998986334129	-1.66168162025795
consistency	GSE142647	SUM149PT Cells (10X)	5	-8.98045632191864	-7.95909491692376
consistency	GSE142647	SUM149PT Cells (10X)	6	3.38022416528013	9.57259027518355
consistency	GSE142647	SUM149PT Cells (10X)	5	-8.84743156737027	-9.68021262010497
consistency	GSE142647	SUM149PT Cells (10X)	6	-2.28610044658536	4.76961423667571
consistency	GSE142647	SUM149PT Cells (10X)	4	-4.17678824810636	-9.85408640176762
consistency	GSE142647	SUM149PT Cells (10X)	3	-10.119730108387	-6.18911213829173
consistency	GSE142647	SUM149PT Cells (10X)	5	-10.5266995215366	-9.3451085737402
consistency	GSE142647	SUM149PT Cells (10X)	3	-8.1543803858835	-5.45557857059785
consistency	GSE142647	SUM149PT Cells (10X)	7	12.6257900149507	-2.18211933571895
consistency	GSE142647	SUM149PT Cells (10X)	6	1.3052350445922	12.5029193328577
consistency	GSE142647	SUM149PT Cells (10X)	3	-8.04171428724841	-7.66445879018011
consistency	GSE142647	SUM149PT Cells (10X)	3	-5.78784650676985	4.56524323779845
consistency	GSE142647	SUM149PT Cells (10X)	6	-4.23278458760401	11.4736027449738
consistency	GSE142647	SUM149PT Cells (10X)	6	-3.3004268086005	10.386320028035
consistency	GSE142647	SUM149PT Cells (10X)	6	2.95242680084109	7.61119831624388
consistency	GSE142647	SUM149PT Cells (10X)	5	-11.4030320420514	-8.40950063642947
consistency	GSE142647	SUM149PT Cells (10X)	4	1.88129908912037	5.76930799296971
consistency	GSE142647	SUM149PT Cells (10X)	2	6.41867361546462	7.47733680506013
consistency	GSE142647	SUM149PT Cells (10X)	6	-2.86937329348022	11.747144192169
consistency	GSE142647	SUM149PT Cells (10X)	7	13.2896586199487	2.11304598821312
consistency	GSE142647	SUM149PT Cells (10X)	5	-12.7574444747169	-9.25503319654211
consistency	GSE142647	SUM149PT Cells (10X)	6	-4.00317988491353	5.91629143747639
consistency	GSE142647	SUM149PT Cells (10X)	4	2.00771204225825	8.92228405075943
consistency	GSE142647	SUM149PT Cells (10X)	6	-4.70174539364102	8.03507451611365
consistency	GSE142647	SUM149PT Cells (10X)	6	-0.464164031424809	5.10860004719374
consistency	GSE142647	SUM149PT Cells (10X)	5	-11.8173333100819	-7.73798408966083
consistency	GSE142647	SUM149PT Cells (10X)	7	13.3258766232846	1.06884711883264
consistency	GSE142647	SUM149PT Cells (10X)	6	-2.62548101831854	9.58957208000185
consistency	GSE142647	SUM149PT Cells (10X)	5	-11.9970652989653	-10.3129188089486
consistency	GSE142647	SUM149PT Cells (10X)	3	-16.944671822205	-4.35329757465074
consistency	GSE142647	SUM149PT Cells (10X)	4	-0.954061477190733	-7.36552735543214
consistency	GSE142647	SUM149PT Cells (10X)	6	2.9963980754077	9.56833015018528
consistency	GSE142647	SUM149PT Cells (10X)	4	5.1857851518597204	5.43894721499094
consistency	GSE142647	SUM149PT Cells (10X)	6	-2.54178556952466	11.0866419458324
consistency	GSE142647	SUM149PT Cells (10X)	5	-9.47292122034958	-11.7514203354982
consistency	GSE142647	SUM149PT Cells (10X)	6	-2.28993638932587	9.64746526361706
consistency	GSE142647	SUM149PT Cells (10X)	5	-10.9206292412009	-7.50758421327964
consistency	GSE142647	SUM149PT Cells (10X)	5	-4.27336211657265	-9.86702430868495
consistency	GSE142647	SUM149PT Cells (10X)	4	1.86189922080823	9.20744673206766
consistency	GSE142647	SUM149PT Cells (10X)	6	2.97652934776013	7.57963215542655
consistency	GSE142647	SUM149PT Cells (10X)	7	-2.01298557812304	-2.94981653075751
consistency	GSE142647	SUM149PT Cells (10X)	2	4.4024710445397	12.1822396724789
consistency	GSE142647	SUM149PT Cells (10X)	7	15.5104661645058	2.57545840624973
consistency	GSE142647	SUM149PT Cells (10X)	4	4.92229245097235	-7.49135030552792
consistency	GSE142647	SUM149PT Cells (10X)	2	4.6719879277043	11.1176321619071
consistency	GSE142647	SUM149PT Cells (10X)	2	6.14294816797072	7.20353563249431
consistency	GSE142647	SUM149PT Cells (10X)	7	11.4038520096331	4.6380411829596
consistency	GSE142647	SUM149PT Cells (10X)	4	10.3582472228358	-0.230037807791179
consistency	GSE142647	SUM149PT Cells (10X)	2	1.53992769495161	7.35754681012536
consistency	GSE142647	SUM149PT Cells (10X)	3	-10.7035531944208	-4.56004990786378
consistency	GSE142647	SUM149PT Cells (10X)	7	10.033769414071	5.84856242789867
consistency	GSE142647	SUM149PT Cells (10X)	5	-7.87517709432898	-11.4855291552854
consistency	GSE142647	SUM149PT Cells (10X)	8	17.0857108184228	-0.583596117848343
consistency	GSE142647	SUM149PT Cells (10X)	6	1.92759928128334	10.2996102213196
consistency	GSE142647	SUM149PT Cells (10X)	8	16.3688396315323	-0.118336139388102
consistency	GSE142647	SUM149PT Cells (10X)	3	-12.9995621733864	-4.84246000532219
consistency	GSE142647	SUM149PT Cells (10X)	7	13.9465089654184	2.21182022239367
consistency	GSE142647	SUM149PT Cells (10X)	2	0.427987317061634	12.5507326941874
consistency	GSE142647	SUM149PT Cells (10X)	3	-12.8803067120862	-10.5393526749732
consistency	GSE142647	SUM149PT Cells (10X)	2	-8.20006695086201	7.52095883813939
consistency	GSE142647	SUM149PT Cells (10X)	3	-9.59124604496118	-4.06926675857478
consistency	GSE142647	SUM149PT Cells (10X)	4	-9.60449936084894	-11.729408134828
consistency	GSE142647	SUM149PT Cells (10X)	5	-10.4175927786585	-8.00864339637949
consistency	GSE142647	SUM149PT Cells (10X)	6	-0.775068151992888	7.77618469478147
consistency	GSE142647	SUM149PT Cells (10X)	6	-4.29254705701832	7.63302536510607
consistency	GSE142647	SUM149PT Cells (10X)	2	5.16259529998502	6.66974921825437
consistency	GSE142647	SUM149PT Cells (10X)	4	0.349325971667763	-6.30846661798681
consistency	GSE142647	SUM149PT Cells (10X)	7	11.3938615580782	3.43796794709866
consistency	GSE142647	SUM149PT Cells (10X)	2	2.33039437648428	7.46584013081092
consistency	GSE142647	SUM149PT Cells (10X)	6	-1.74715807570984	7.82127743426012
consistency	GSE142647	SUM149PT Cells (10X)	3	-11.9372623013091	-5.83600371866417
consistency	GSE142647	SUM149PT Cells (10X)	2	-7.52804759675008	5.90556665989434
consistency	GSE142647	SUM149PT Cells (10X)	6	-2.954542698525	9.32356924951288
consistency	GSE142647	SUM149PT Cells (10X)	2	5.28128433269664	7.20601947750587
consistency	GSE142647	SUM149PT Cells (10X)	7	18.5276403430477	0.610718511659694
consistency	GSE142647	SUM149PT Cells (10X)	4	1.77509145530258	-6.97113721704313
consistency	GSE142647	SUM149PT Cells (10X)	7	9.70653162369524	1.01684182229257
consistency	GSE142647	SUM149PT Cells (10X)	3	-12.2225338004772	-4.26764050136902
consistency	GSE142647	SUM149PT Cells (10X)	4	1.55943120523104	-10.1128118150371
consistency	GSE142647	SUM149PT Cells (10X)	6	-2.80640822190814	10.0833058752187
consistency	GSE142647	SUM149PT Cells (10X)	7	12.4944579277719	0.912131374446715
consistency	GSE142647	SUM149PT Cells (10X)	7	7.70160918612535	6.47258458296917
consistency	GSE142647	SUM149PT Cells (10X)	5	-9.69212958328634	-8.60546162730026
consistency	GSE142647	SUM149PT Cells (10X)	2	8.57082256023317	2.82492559051127
consistency	GSE142647	SUM149PT Cells (10X)	2	-7.49524375920236	5.87409578957438
consistency	GSE142647	SUM149PT Cells (10X)	3	-1.05584230951691	-6.75582473915942
consistency	GSE142647	SUM149PT Cells (10X)	6	-9.00436388816531	-5.02224653180778
consistency	GSE142647	SUM149PT Cells (10X)	5	-3.62261051813128	-10.9615677832095
consistency	GSE142647	SUM149PT Cells (10X)	6	-9.4442572973977	-9.07061275304522
consistency	GSE142647	SUM149PT Cells (10X)	3	-14.1600455397201	-6.20467335022975
consistency	GSE142647	SUM149PT Cells (10X)	4	9.66007679165964	-1.41759234131081
consistency	GSE142647	SUM149PT Cells (10X)	6	0.298288621187554	9.47713976000128
consistency	GSE142647	SUM149PT Cells (10X)	5	-7.65406136474129	-11.694867223775
consistency	GSE142647	SUM149PT Cells (10X)	6	0.747669837096377	6.44187114797016
consistency	GSE142647	SUM149PT Cells (10X)	6	1.27576140893045	9.86035972416398
consistency	GSE142647	SUM149PT Cells (10X)	7	10.4734401524392	-0.567219462415958
consistency	GSE142647	SUM149PT Cells (10X)	4	3.33346410703	5.53819202286985
consistency	GSE142647	SUM149PT Cells (10X)	8	15.9304818476535	-0.303828689307855
consistency	GSE142647	SUM149PT Cells (10X)	7	14.4154173173991	2.59194200994497
consistency	GSE142647	SUM149PT Cells (10X)	2	-6.95244628696761	6.20259354623534
consistency	GSE142647	SUM149PT Cells (10X)	3	-10.0499218245941	-3.60961857745432
consistency	GSE142647	SUM149PT Cells (10X)	5	-14.6610131365605	-6.81504319066674
consistency	GSE142647	SUM149PT Cells (10X)	2	2.46042630348996	11.1804440278517
consistency	GSE142647	SUM149PT Cells (10X)	7	15.5434607043198	2.66414732565605
consistency	GSE142647	SUM149PT Cells (10X)	2	5.96885126207444	10.7028400375018
consistency	GSE142647	SUM149PT Cells (10X)	5	-6.46661959182411	-11.0671067107403
consistency	GSE142647	SUM149PT Cells (10X)	6	-7.87457075582448	8.59404283514707
consistency	GSE142647	SUM149PT Cells (10X)	4	-1.94306850347592	-9.00699891396509
consistency	GSE142647	SUM149PT Cells (10X)	3	-12.3572200948903	-5.03497736193293
consistency	GSE142647	SUM149PT Cells (10X)	2	3.00601560606645	6.78204650176456
consistency	GSE142647	SUM149PT Cells (10X)	6	-3.90150053640154	-13.451835118067
consistency	GSE142647	SUM149PT Cells (10X)	6	-3.55387829784134	5.13535670503025
consistency	GSE142647	SUM149PT Cells (10X)	3	-7.55303375353837	-6.57065331397775
consistency	GSE142647	SUM149PT Cells (10X)	4	2.78008158259667	-10.2926665766258
consistency	GSE142647	SUM149PT Cells (10X)	2	-6.04766900044808	3.82823134491286
consistency	GSE142647	SUM149PT Cells (10X)	4	2.25912916016496	5.78460582089838
consistency	GSE142647	SUM149PT Cells (10X)	3	-14.7763982872932	-4.56790850927276
consistency	GSE142647	SUM149PT Cells (10X)	4	11.4628346188292	-2.72022615902583
consistency	GSE142647	SUM149PT Cells (10X)	4	-4.49469382789226	-9.39862989336495
consistency	GSE142647	SUM149PT Cells (10X)	5	-3.34605243491282	-10.8724721204759
consistency	GSE142647	SUM149PT Cells (10X)	4	1.73014292822558	-6.49052011393488
consistency	GSE142647	SUM149PT Cells (10X)	6	-0.881019727021157	6.54905864315504
consistency	GSE142647	SUM149PT Cells (10X)	3	-13.6804246897011	-5.45681320724568
consistency	GSE142647	SUM149PT Cells (10X)	3	-12.8137495821414	-10.5100925494029
consistency	GSE142647	SUM149PT Cells (10X)	6	-2.50853080850764	7.64558408339372
consistency	GSE142647	SUM149PT Cells (10X)	2	-7.1544632429232	7.83077368929388
consistency	GSE142647	SUM149PT Cells (10X)	6	-2.28946366522469	7.72489398126497
consistency	GSE142647	SUM149PT Cells (10X)	4	-4.01975453127015	-9.1364731665805
consistency	GSE142647	SUM149PT Cells (10X)	4	10.3482816866898	-0.747871151167774
consistency	GSE142647	SUM149PT Cells (10X)	6	-5.83295393762073	9.89473634574493
consistency	GSE142647	SUM149PT Cells (10X)	6	4.45622235446938	13.0109793207395
consistency	GSE142647	SUM149PT Cells (10X)	7	18.4451189343616	0.608519415446916
consistency	GSE142647	SUM149PT Cells (10X)	3	-11.9071963042977	-3.85943088423621
consistency	GSE142647	SUM149PT Cells (10X)	7	13.627901104445	2.553535595465
consistency	GSE142647	SUM149PT Cells (10X)	2	0.886196734953482	11.8413074878044
consistency	GSE142647	SUM149PT Cells (10X)	7	11.9592586351196	2.78704721472567
consistency	GSE142647	SUM149PT Cells (10X)	5	-9.08330889383359	-8.32920519933161
consistency	GSE142647	SUM149PT Cells (10X)	2	5.65422203538952	9.10335297037948
consistency	GSE142647	SUM149PT Cells (10X)	4	4.37515799908685	6.49202787935528
consistency	GSE142647	SUM149PT Cells (10X)	6	-1.02777676161333	9.66230398644063
consistency	GSE142647	SUM149PT Cells (10X)	6	0.410500233854145	9.54554331186215
consistency	GSE142647	SUM149PT Cells (10X)	3	-10.5925238361205	-5.5904692239154
consistency	GSE142647	SUM149PT Cells (10X)	3	-14.6002881388219	-3.9033345037739
consistency	GSE142647	SUM149PT Cells (10X)	7	13.1135778585971	0.626616670397081
consistency	GSE142647	SUM149PT Cells (10X)	2	5.86131001139739	7.57190860994605
consistency	GSE142647	SUM149PT Cells (10X)	3	-11.3028374936931	5.20680095783195
consistency	GSE142647	SUM149PT Cells (10X)	2	7.52069891144357	9.31356168052101
consistency	GSE142647	SUM149PT Cells (10X)	6	-2.1273073364812	8.30769773986473
consistency	GSE142647	SUM149PT Cells (10X)	2	-1.70194985476001	11.9641239308552
consistency	GSE142647	SUM149PT Cells (10X)	5	-8.5182909169012	-7.38865997201903
consistency	GSE142647	SUM149PT Cells (10X)	6	3.16689640122921	9.5967880276999
consistency	GSE142647	SUM149PT Cells (10X)	2	5.79845494184728	10.6297666423192
consistency	GSE142647	SUM149PT Cells (10X)	2	-10.4587535329547	-14.399172525629
consistency	GSE142647	SUM149PT Cells (10X)	4	2.61863561226367	-11.027544863586
consistency	GSE142647	SUM149PT Cells (10X)	3	-8.04605406102455	4.21830530170357
consistency	GSE142647	SUM149PT Cells (10X)	8	16.5347561667143	-2.03456093752728
consistency	GSE142647	SUM149PT Cells (10X)	4	9.65372333851816	-6.31859692116285
consistency	GSE142647	SUM149PT Cells (10X)	4	3.58219353886011	-9.14298577489302
consistency	GSE142647	SUM149PT Cells (10X)	2	5.88772719588593	11.2425112843221
consistency	GSE142647	SUM149PT Cells (10X)	4	-1.85885526774085	-8.94811883695007
consistency	GSE142647	SUM149PT Cells (10X)	5	-9.01106181197764	-12.7932561518647
consistency	GSE142647	SUM149PT Cells (10X)	3	-9.53456090747213	-10.6592371959624
consistency	GSE142647	SUM149PT Cells (10X)	2	-0.491074606402174	9.77330398151232
consistency	GSE142647	SUM149PT Cells (10X)	3	-11.561257500183	-5.41976574223166
consistency	GSE142647	SUM149PT Cells (10X)	3	-13.8666017032907	-6.23143702734802
consistency	GSE142647	SUM149PT Cells (10X)	6	-4.26613378168231	11.2046807916091
consistency	GSE142647	SUM149PT Cells (10X)	8	16.5380668665435	-0.230886850407561
consistency	GSE142647	SUM149PT Cells (10X)	7	13.4653624122533	4.59711676292223
consistency	GSE142647	SUM149PT Cells (10X)	3	-14.2845529773793	-5.45013387520528
consistency	GSE142647	SUM149PT Cells (10X)	2	-0.468215937117281	13.0592153289596
consistency	GSE142647	SUM149PT Cells (10X)	6	1.09204475113482	8.6275456692806909
consistency	GSE142647	SUM149PT Cells (10X)	3	-2.17897319337958	-6.75771898972025
consistency	GSE142647	SUM149PT Cells (10X)	4	-3.6639632785166	-8.85879549679924
consistency	GSE142647	SUM149PT Cells (10X)	5	-8.75619066816104	-5.26410734407681
consistency	GSE142647	SUM149PT Cells (10X)	2	-6.09000629420736	5.69371376218851
consistency	GSE142647	SUM149PT Cells (10X)	4	2.13875070125862	-8.67621814987979
consistency	GSE142647	SUM149PT Cells (10X)	6	-0.434947432441654	6.28905358399244
consistency	GSE142647	SUM149PT Cells (10X)	4	9.830942401837	-4.0252987453754
consistency	GSE142647	SUM149PT Cells (10X)	3	-11.0519680880004	-2.36871715220435
consistency	GSE142647	SUM149PT Cells (10X)	3	0.00678124172722271	-7.59548574069437
consistency	GSE142647	SUM149PT Cells (10X)	4	9.68354254085603	-3.87361732286737
consistency	GSE142647	SUM149PT Cells (10X)	2	-3.64335733926136	4.5741747972061
consistency	GSE142647	SUM149PT Cells (10X)	2	3.66886321274448	11.156163779454
consistency	GSE142647	SUM149PT Cells (10X)	7	12.8206847804952	0.821371447040199
consistency	GSE142647	SUM149PT Cells (10X)	2	7.01222451944915	8.24132622699604
consistency	GSE142647	SUM149PT Cells (10X)	6	0.201470264840251	8.51583049389994
consistency	GSE142647	SUM149PT Cells (10X)	4	3.29725730163721	-6.85541624987939
consistency	GSE142647	SUM149PT Cells (10X)	4	6.65860447981591	-6.28548183476144
consistency	GSE142647	SUM149PT Cells (10X)	6	-0.357012746345145	6.74492417965592
consistency	GSE142647	SUM149PT Cells (10X)	7	9.81161343855183	4.47296828403402
consistency	GSE142647	SUM149PT Cells (10X)	2	6.53351795943391	7.23938471665823
consistency	GSE142647	SUM149PT Cells (10X)	6	-5.12180584970969	8.0034849089265
consistency	GSE142647	SUM149PT Cells (10X)	6	-0.0575134882465967	10.4050725366891
consistency	GSE142647	SUM149PT Cells (10X)	2	0.666508784517269	14.4824582450211
consistency	GSE142647	SUM149PT Cells (10X)	5	-7.33457248357878	-10.0161408548365
consistency	GSE142647	SUM149PT Cells (10X)	4	-1.38715664011162	-10.2838797439219
consistency	GSE142647	SUM149PT Cells (10X)	3	-16.9630232913324	-4.35856201807824
consistency	GSE142647	SUM149PT Cells (10X)	2	-7.81849741203568	4.84984942348964
consistency	GSE142647	SUM149PT Cells (10X)	3	-10.7786288970841	-3.68869757758071
consistency	GSE142647	SUM149PT Cells (10X)	7	11.9819113691618	1.080305841551
consistency	GSE142647	SUM149PT Cells (10X)	6	2.04043516371409	8.87086934119745
consistency	GSE142647	SUM149PT Cells (10X)	2	-7.295167443589	6.91724363850376
consistency	GSE142647	SUM149PT Cells (10X)	6	-4.13759710189865	9.45736755479126
consistency	GSE142647	SUM149PT Cells (10X)	4	-5.15617215195832	-12.895259173736
consistency	GSE142647	SUM149PT Cells (10X)	3	-2.73272558826051	-3.20302997311312
consistency	GSE142647	SUM149PT Cells (10X)	2	4.20950236072533	6.73207145934944
consistency	GSE142647	SUM149PT Cells (10X)	7	16.9714814488213	-2.50728543358396
consistency	GSE142647	SUM149PT Cells (10X)	6	0.546254499208909	11.0545651336209
consistency	GSE142647	SUM149PT Cells (10X)	6	-0.650232069314888	10.4740668517221
consistency	GSE142647	SUM149PT Cells (10X)	2	-1.48614014277342	13.007739093588
consistency	GSE142647	SUM149PT Cells (10X)	3	-11.7497247801913	-7.61474094825918
consistency	GSE142647	SUM149PT Cells (10X)	2	7.33849357540155	-7.9068431842253
consistency	GSE142647	SUM149PT Cells (10X)	6	3.82113271564997	11.5215642137118
consistency	GSE142647	SUM149PT Cells (10X)	6	-0.806599373848349	10.9149280243255
consistency	GSE142647	SUM149PT Cells (10X)	3	-12.1985680311687	-4.21967345274779
consistency	GSE142647	SUM149PT Cells (10X)	4	9.68910676281655	-4.00988457946593
consistency	GSE142647	SUM149PT Cells (10X)	4	-0.817057729190291	-10.1880353437264
consistency	GSE142647	SUM149PT Cells (10X)	6	0.477927476226392	8.45907561577644
consistency	GSE142647	SUM149PT Cells (10X)	7	10.5689506100334	4.77529863631362
consistency	GSE142647	SUM149PT Cells (10X)	4	2.10339812685891	5.96902621358437
consistency	GSE142647	SUM149PT Cells (10X)	7	10.1893178499572	0.551721205342645
consistency	GSE142647	SUM149PT Cells (10X)	5	-8.31863164497172	-11.1796507477076
consistency	GSE142647	SUM149PT Cells (10X)	2	-5.48606011016679	4.55646049206071
consistency	GSE142647	SUM149PT Cells (10X)	4	3.21090424065814	8.59157532431365
consistency	GSE142647	SUM149PT Cells (10X)	6	1.47234071079322	10.7193997043108
consistency	GSE142647	SUM149PT Cells (10X)	3	-11.1359896119128	-6.34375087543622
consistency	GSE142647	SUM149PT Cells (10X)	4	1.95572566303473	-6.53932771133251
consistency	GSE142647	SUM149PT Cells (10X)	2	-7.30495798091474	6.95451308030063
consistency	GSE142647	SUM149PT Cells (10X)	3	-6.17693554161064	-6.70572182134927
consistency	GSE142647	SUM149PT Cells (10X)	5	-10.2286375324125	-9.0417585914913
consistency	GSE142647	SUM149PT Cells (10X)	2	1.6617286273321	13.8668284845898
consistency	GSE142647	SUM149PT Cells (10X)	3	-13.3129215376037	-5.4691678825386
consistency	GSE142647	SUM149PT Cells (10X)	7	12.7441788430247	3.02091144164259
consistency	GSE142647	SUM149PT Cells (10X)	2	6.5764207964874	9.03126554162258
consistency	GSE142647	SUM149PT Cells (10X)	4	-0.00445406948477115	-9.25040377482352
consistency	GSE142647	SUM149PT Cells (10X)	5	-3.21283730993465	-10.8544045041884
consistency	GSE142647	SUM149PT Cells (10X)	2	0.232328411872566	-8.00303655512416
consistency	GSE142647	SUM149PT Cells (10X)	5	-8.33292847344419	-5.10455688144857
consistency	GSE142647	SUM149PT Cells (10X)	4	3.78032666411785	-8.19212062473506
consistency	GSE142647	SUM149PT Cells (10X)	7	13.0164037495499	0.92571366977482
consistency	GSE142647	SUM149PT Cells (10X)	6	-8.6110689041222	-4.90665875571865
consistency	GSE142647	SUM149PT Cells (10X)	6	1.00369306525337	10.3856304708407
consistency	GSE142647	SUM149PT Cells (10X)	2	-8.80964104004546	5.16426970580741
consistency	GSE142647	SUM149PT Cells (10X)	7	8.14778835971502	3.41451424395878
consistency	GSE142647	SUM149PT Cells (10X)	6	2.2195730818768	10.2841551753996
consistency	GSE142647	SUM149PT Cells (10X)	7	9.64908247796087	2.65874432770603
consistency	GSE142647	SUM149PT Cells (10X)	6	-3.49897608325891	10.5935208033308
consistency	GSE142647	SUM149PT Cells (10X)	3	-13.6877493494279	-6.73660292034949
consistency	GSE142647	SUM149PT Cells (10X)	4	8.22550830282147	9.45316911216243
consistency	GSE142647	SUM149PT Cells (10X)	6	1.14461002563789	9.46601020692502
consistency	GSE142647	SUM149PT Cells (10X)	6	3.61569569359288	14.5916536619045
consistency	GSE142647	SUM149PT Cells (10X)	2	-7.6712441684304	4.69030437468674
consistency	GSE142647	SUM149PT Cells (10X)	5	-10.0004768366095	-7.75305045290425
consistency	GSE142647	SUM149PT Cells (10X)	5	-5.25556180585727	-10.3785182547347
consistency	GSE142647	SUM149PT Cells (10X)	7	12.861152770618	-3.44257407257689
consistency	GSE142647	SUM149PT Cells (10X)	6	-6.94310688239955	8.143149864669
consistency	GSE142647	SUM149PT Cells (10X)	2	-8.10756280961851	-4.73337438957858
consistency	GSE142647	SUM149PT Cells (10X)	6	-2.72263476333669	8.57241500675291
consistency	GSE142647	SUM149PT Cells (10X)	2	4.91038949438242	10.8650954806615
consistency	GSE142647	SUM149PT Cells (10X)	3	-9.72024731371127	-4.25143032236856
consistency	GSE142647	SUM149PT Cells (10X)	3	-11.7347212655819	-6.94694762198973
consistency	GSE142647	SUM149PT Cells (10X)	4	2.07170569217208	8.70281564591264
consistency	GSE142647	SUM149PT Cells (10X)	7	13.8413665184469	-1.99847865631778
consistency	GSE142647	SUM149PT Cells (10X)	4	-0.171518027214979	-11.3340316898002
consistency	GSE142647	SUM149PT Cells (10X)	3	-11.6956718821629	-5.70606321056949
consistency	GSE142647	SUM149PT Cells (10X)	3	-8.98466613588928	-6.75839461088061
consistency	GSE142647	SUM149PT Cells (10X)	6	-1.27665381526332	8.93503544475766
consistency	GSE142647	SUM149PT Cells (10X)	4	0.46235643995251	-8.67214092798334
consistency	GSE142647	SUM149PT Cells (10X)	4	-0.628679735533789	-7.86491179447784
consistency	GSE142647	SUM149PT Cells (10X)	3	-14.1508901463386	-3.97566420031187
consistency	GSE142647	SUM149PT Cells (10X)	3	-11.6886784789126	-6.19892547611617
consistency	GSE142647	SUM149PT Cells (10X)	7	13.3707911309947	-0.662597492959755
consistency	GSE142647	SUM149PT Cells (10X)	6	-0.0209576886111679	11.6176578446427
consistency	GSE142647	SUM149PT Cells (10X)	2	-4.99005301781561	4.25386659691462
consistency	GSE142647	SUM149PT Cells (10X)	6	-1.61183169390277	5.60390631783287
consistency	GSE142647	SUM149PT Cells (10X)	4	5.98810162569291	-7.07073352018907
consistency	GSE142647	SUM149PT Cells (10X)	7	13.9802360064963	2.58511657798588
consistency	GSE142647	SUM149PT Cells (10X)	6	-1.56195822383458	8.58258152818057
consistency	GSE142647	SUM149PT Cells (10X)	4	4.18895272628113	4.42755828107917
consistency	GSE142647	SUM149PT Cells (10X)	5	-13.0615946404793	-9.16960799600964
consistency	GSE142647	SUM149PT Cells (10X)	4	-0.802668699334139	-8.52771747154721
consistency	GSE142647	SUM149PT Cells (10X)	7	9.90598926371019	5.85967213378274
consistency	GSE142647	SUM149PT Cells (10X)	2	-5.63196211730465	5.76121255894634
consistency	GSE142647	SUM149PT Cells (10X)	5	-2.43569997315725	-11.2954020035946
consistency	GSE142647	SUM149PT Cells (10X)	5	-6.91486801047228	-12.315711400873
consistency	GSE142647	SUM149PT Cells (10X)	7	9.82345740953274	-1.89969431146773
consistency	GSE142647	SUM149PT Cells (10X)	4	2.13055820334412	5.34394197430077
consistency	GSE142647	SUM149PT Cells (10X)	3	-14.181095654468	-5.33771316646382
consistency	GSE142647	SUM149PT Cells (10X)	2	3.98922747666969	5.54850170546072
consistency	GSE142647	SUM149PT Cells (10X)	7	10.444926051372	3.91052693441121
consistency	GSE142647	SUM149PT Cells (10X)	6	-4.26547488585203	7.5614561116901
consistency	GSE142647	SUM149PT Cells (10X)	2	-7.29468513303324	6.66195529996533
consistency	GSE142647	SUM149PT Cells (10X)	3	-13.2470718476421	-6.29105540512283
consistency	GSE142647	SUM149PT Cells (10X)	5	-6.3888745558921904	-10.5724834986631
consistency	GSE142647	SUM149PT Cells (10X)	4	10.113909468715	-3.88853946516474
consistency	GSE142647	SUM149PT Cells (10X)	5	-2.82011112534454	-9.21977128449956
consistency	GSE142647	SUM149PT Cells (10X)	2	-10.4713366132708	-14.3689012628908
consistency	GSE142647	SUM149PT Cells (10X)	4	-5.17519422350266	-12.8685649572089
consistency	GSE142647	SUM149PT Cells (10X)	2	3.23993569280968	12.5819471368235
consistency	GSE142647	SUM149PT Cells (10X)	6	0.473350909040572	9.10267939052976
consistency	GSE142647	SUM149PT Cells (10X)	5	-9.54215040441604	-8.46079014410859
consistency	GSE142647	SUM149PT Cells (10X)	7	6.08863084597537	5.52146888282323
consistency	GSE142647	SUM149PT Cells (10X)	7	9.88211333243409	0.518733436105198
consistency	GSE142647	SUM149PT Cells (10X)	3	-10.6809940200083	-6.40575661896053
consistency	GSE142647	SUM149PT Cells (10X)	3	-6.22065412110466	-7.72749529761439
consistency	GSE142647	SUM149PT Cells (10X)	3	-3.30664178709496	-3.45206959556948
consistency	GSE142647	SUM149PT Cells (10X)	7	15.1551417844634	-1.18089894707259
consistency	GSE142647	SUM149PT Cells (10X)	4	9.5101156389946	-0.531613892683414
consistency	GSE142647	SUM149PT Cells (10X)	7	13.2626433004862	1.17434888367292
consistency	GSE142647	SUM149PT Cells (10X)	3	-11.552042367854	-3.86636329497025
consistency	GSE142647	SUM149PT Cells (10X)	5	-8.25362865921475	-12.7173050007096
consistency	GSE142647	SUM149PT Cells (10X)	7	8.01652274011781	3.43984383317662
consistency	GSE142647	SUM149PT Cells (10X)	5	0.417434843637738	-9.27665258515175
consistency	GSE142647	SUM149PT Cells (10X)	6	0.857366246586455	8.11448275003394
consistency	GSE142647	SUM149PT Cells (10X)	2	8.8221574223374	-2.51346239547346
consistency	GSE142647	SUM149PT Cells (10X)	5	-10.2913595007677	-8.03654748003595
consistency	GSE142647	SUM149PT Cells (10X)	4	3.79385728687506	-7.99839403632017
consistency	GSE142647	SUM149PT Cells (10X)	2	-3.74253587212745	5.92927224094585
consistency	GSE142647	SUM149PT Cells (10X)	6	-5.59588994399208	9.7142538263524
consistency	GSE142647	SUM149PT Cells (10X)	7	7.94267774622786	5.19364185558719
consistency	GSE142647	SUM149PT Cells (10X)	7	3.44206232985305	-9.77393459568297
consistency	GSE142647	SUM149PT Cells (10X)	7	13.6611984204818	-0.252134279244436
consistency	GSE142647	SUM149PT Cells (10X)	3	-12.4716050853468	-6.03609174429344
consistency	GSE142647	SUM149PT Cells (10X)	5	-13.3657475530921	-7.57331918434997
consistency	GSE142647	SUM149PT Cells (10X)	6	3.37279174090033	9.82063226667263
consistency	GSE142647	SUM149PT Cells (10X)	6	0.395322071532018	8.61581255051288
consistency	GSE142647	SUM149PT Cells (10X)	4	7.48347825422867	-4.66937975314313
consistency	GSE142647	SUM149PT Cells (10X)	5	-12.7847919078554	-8.00554884141162
consistency	GSE142647	SUM149PT Cells (10X)	6	0.324080642814324	7.72091327547297
consistency	GSE142647	SUM149PT Cells (10X)	7	9.51724006521671	7.50816361229706
consistency	GSE142647	SUM149PT Cells (10X)	2	4.59270626183784	7.48533122573409
consistency	GSE142647	SUM149PT Cells (10X)	2	0.290573972540681	10.1351913674176
consistency	GSE142647	SUM149PT Cells (10X)	4	2.48858088627622	-8.10303170236729
consistency	GSE142647	SUM149PT Cells (10X)	3	-11.1744020750659	-8.86018049383295
consistency	GSE142647	SUM149PT Cells (10X)	6	-0.954497126570482	7.52995398745615
consistency	GSE142647	SUM149PT Cells (10X)	4	2.63035076658868	8.86315404964351
consistency	GSE142647	SUM149PT Cells (10X)	6	-1.51106671774014	6.09820076566991
consistency	GSE142647	SUM149PT Cells (10X)	6	1.17244686722426	10.7092330434285
consistency	GSE142647	SUM149PT Cells (10X)	7	13.9857311264155	3.84974482548455
consistency	GSE142647	SUM149PT Cells (10X)	7	9.58425428295064	4.48858790076894
consistency	GSE142647	SUM149PT Cells (10X)	2	3.77915402798791	7.33618388375797
consistency	GSE142647	SUM149PT Cells (10X)	5	-7.65258790271307	-10.5323146415807
consistency	GSE142647	SUM149PT Cells (10X)	4	3.04206266775154	4.88000301712748
consistency	GSE142647	SUM149PT Cells (10X)	4	-2.5742659466359	-10.0852277340127
consistency	GSE142647	SUM149PT Cells (10X)	3	-11.7676760491433	-6.59414317613489
consistency	GSE142647	SUM149PT Cells (10X)	3	-11.948030003981	-5.94943280899041
consistency	GSE142647	SUM149PT Cells (10X)	8	16.4293652968157	0.101348131449337
consistency	GSE142647	SUM149PT Cells (10X)	7	10.4129052395322	3.71484355398103
consistency	GSE142647	SUM149PT Cells (10X)	4	12.0436821197734	-2.88108450377642
consistency	GSE142647	SUM149PT Cells (10X)	4	10.8987373376655	-5.31679191017099
consistency	GSE142647	SUM149PT Cells (10X)	2	3.76110888596148	8.63003955547837
consistency	GSE142647	SUM149PT Cells (10X)	2	7.33832474284083	-7.90990583379486
consistency	GSE142647	SUM149PT Cells (10X)	3	-2.71310438686223	-4.16545878326252
consistency	GSE142647	SUM149PT Cells (10X)	3	-11.2174817942107	-8.52375428217699
consistency	GSE142647	SUM149PT Cells (10X)	5	-9.43723069577963	-8.05528181723673
consistency	GSE142647	SUM149PT Cells (10X)	2	-8.15724289370291	7.11070524992751
consistency	GSE142647	SUM149PT Cells (10X)	4	3.80889570780066	8.7035492730716
consistency	GSE142647	SUM149PT Cells (10X)	6	0.171619637260493	9.04510603351214
consistency	GSE142647	SUM149PT Cells (10X)	5	-7.92362760723609	-12.3082597808087
consistency	GSE142647	SUM149PT Cells (10X)	7	10.9294652748182	-0.0253319436054139
consistency	GSE142647	SUM149PT Cells (10X)	3	-10.9447135300391	-7.28584153590643
consistency	GSE142647	SUM149PT Cells (10X)	3	-11.9393070859524	-10.2167561318706
consistency	GSE142647	SUM149PT Cells (10X)	2	4.57593544569588	6.99531582424548
consistency	GSE142647	SUM149PT Cells (10X)	2	1.6104416942676	13.8202411052169
consistency	GSE142647	SUM149PT Cells (10X)	8	16.6959651823425	-0.6103875486729
consistency	GSE142647	SUM149PT Cells (10X)	6	0.0552837218002227	7.67466597809377
consistency	GSE142647	SUM149PT Cells (10X)	6	1.7134454240046	9.68578311933357
consistency	GSE142647	SUM149PT Cells (10X)	4	-0.293815699129258	-8.31603327402276
consistency	GSE142647	SUM149PT Cells (10X)	3	-2.66369457148486	-7.77711773404625
consistency	GSE142647	SUM149PT Cells (10X)	2	4.41198739546452	7.727389396021
consistency	GSE142647	SUM149PT Cells (10X)	3	-12.197133309163	-5.55616729367347
consistency	GSE142647	SUM149PT Cells (10X)	7	11.9319503484386	1.87653749516814
consistency	GSE142647	SUM149PT Cells (10X)	4	9.55848000388799	8.81180609606399
consistency	GSE142647	SUM149PT Cells (10X)	5	-13.6305464177879	-8.21176418634657
consistency	GSE142647	SUM149PT Cells (10X)	2	4.58882394339502	9.65991594664927
consistency	GSE142647	SUM149PT Cells (10X)	3	-8.80644412351389	-6.82481633542
consistency	GSE142647	SUM149PT Cells (10X)	6	-1.41338947855114	6.40194136938952
consistency	GSE142647	SUM149PT Cells (10X)	4	12.6948723549523	-3.82030125841738
consistency	GSE142647	SUM149PT Cells (10X)	4	9.48180192595165	-0.77386909740852206
consistency	GSE142647	SUM149PT Cells (10X)	2	1.2514119588096	7.06722597431907
consistency	GSE142647	SUM149PT Cells (10X)	2	-7.04979785847028	-5.09649587093739
consistency	GSE142647	SUM149PT Cells (10X)	1	-5.44420299800644	1.25665602169378
consistency	GSE142647	SUM149PT Cells (10X)	7	10.5640469339865	4.46073762124193
consistency	GSE142647	SUM149PT Cells (10X)	4	12.0210088916869	-3.12018184350645
consistency	GSE142647	SUM149PT Cells (10X)	4	13.4429151669877	-3.28557437208057
consistency	GSE142647	SUM149PT Cells (10X)	6	-3.32310987019595	8.25329751599778
consistency	GSE142647	SUM149PT Cells (10X)	6	-2.11927405662468	5.90386630449887
consistency	GSE142647	SUM149PT Cells (10X)	2	8.49195206127414	0.176930777078264
consistency	GSE142647	SUM149PT Cells (10X)	4	4.11739496150379	6.03531704157077
consistency	GSE142647	SUM149PT Cells (10X)	6	-1.64545973261891	7.17353683331235
consistency	GSE142647	SUM149PT Cells (10X)	2	9.13716193804798	7.91828344422068
consistency	GSE142647	SUM149PT Cells (10X)	6	0.148883738092162	6.33417221237563
consistency	GSE142647	SUM149PT Cells (10X)	4	-5.94248287429164	-6.56277606209388
consistency	GSE142647	SUM149PT Cells (10X)	2	2.81520868084189	10.7289700988562
consistency	GSE142647	SUM149PT Cells (10X)	3	-5.9885799482263	3.88267128134999
consistency	GSE142647	SUM149PT Cells (10X)	4	1.20440270625063	-7.70164393378531
consistency	GSE142647	SUM149PT Cells (10X)	3	-10.3706044719408	-4.88053541252497
consistency	GSE142647	SUM149PT Cells (10X)	6	-4.60968379016278	10.3027087788731
consistency	GSE142647	SUM149PT Cells (10X)	6	2.00471053283626	4.78762416998732
consistency	GSE142647	SUM149PT Cells (10X)	5	-13.6420876846776	-9.36223573493487
consistency	GSE142647	SUM149PT Cells (10X)	3	-10.7641730022477	-4.18273808267734
consistency	GSE142647	SUM149PT Cells (10X)	6	-2.0686324412487	9.36376374279012
consistency	GSE142647	SUM149PT Cells (10X)	2	7.08756854839337	6.06487135973025
consistency	GSE142647	SUM149PT Cells (10X)	3	-6.26115664740518	-7.33902184536716
consistency	GSE142647	SUM149PT Cells (10X)	6	-4.29232619219484	8.89695577235817
consistency	GSE142647	SUM149PT Cells (10X)	5	-8.97591861495838	-11.1299492979065
consistency	GSE142647	SUM149PT Cells (10X)	7	12.9463183723607	0.862157722183161
consistency	GSE142647	SUM149PT Cells (10X)	2	-11.4401829170415	-0.0754800396823492
consistency	GSE142647	SUM149PT Cells (10X)	7	12.5131056351775	1.68670757939849
consistency	GSE142647	SUM149PT Cells (10X)	6	-2.3719351501409	8.41661131665104
consistency	GSE142647	SUM149PT Cells (10X)	4	2.61407526963248	-9.50071935420984
consistency	GSE142647	SUM149PT Cells (10X)	6	1.84699973788283	4.70222354233855
consistency	GSE142647	SUM149PT Cells (10X)	6	0.461567597214354	10.1394508834954
consistency	GSE142647	SUM149PT Cells (10X)	2	1.62910787379934	12.4232779447312
consistency	GSE142647	SUM149PT Cells (10X)	2	2.30542706878702	12.1424269784484
consistency	GSE142647	SUM149PT Cells (10X)	6	1.13827547771681	6.32473786986612
consistency	GSE142647	SUM149PT Cells (10X)	7	11.6892642091965	4.60844913396559
consistency	GSE142647	SUM149PT Cells (10X)	4	11.3159386602642	-2.4375744057287
consistency	GSE142647	SUM149PT Cells (10X)	4	9.88487504593441	-1.79874508439925
consistency	GSE142647	SUM149PT Cells (10X)	4	7.83130495715178	-6.44704681993406
consistency	GSE142647	SUM149PT Cells (10X)	2	-4.55868214016294	10.1049155677104
consistency	GSE142647	SUM149PT Cells (10X)	3	-10.492334828724	-3.52944942030254
consistency	GSE142647	SUM149PT Cells (10X)	2	-8.68635898542112	4.37198645291624
consistency	GSE142647	SUM149PT Cells (10X)	2	3.43965510902649	10.4313160458218
consistency	GSE142647	SUM149PT Cells (10X)	5	-13.0727916905121	-8.97234776807123
consistency	GSE142647	SUM149PT Cells (10X)	3	-11.5673302401657	-2.89132630626007
consistency	GSE142647	SUM149PT Cells (10X)	6	-0.222965433437602	4.89735068783123
consistency	GSE142647	SUM149PT Cells (10X)	5	-4.96218606211461	-11.3952224972849
consistency	GSE142647	SUM149PT Cells (10X)	3	-11.3473508559142	-5.78244283598999
consistency	GSE142647	SUM149PT Cells (10X)	2	9.28118484363766	0.916570069050009
consistency	GSE142647	SUM149PT Cells (10X)	3	-7.82505044421865	4.4944538823823
consistency	GSE142647	SUM149PT Cells (10X)	5	-7.88504084706931	-8.04781251275139
consistency	GSE142647	SUM149PT Cells (10X)	6	-2.51583354832666	6.39061509788766
consistency	GSE142647	SUM149PT Cells (10X)	5	-6.53571277869178	-11.3106287292679
consistency	GSE142647	SUM149PT Cells (10X)	4	7.97367012461669	-4.50023555981004
consistency	GSE142647	SUM149PT Cells (10X)	3	-8.31342725165124	3.47055304444888
consistency	GSE142647	SUM149PT Cells (10X)	8	16.1459560711485	1.27227366717314
consistency	GSE142647	SUM149PT Cells (10X)	2	-6.24496969266657	6.64346196284577
consistency	GSE142647	SUM149PT Cells (10X)	6	-2.29193032297941	6.90518958847011
consistency	GSE142647	SUM149PT Cells (10X)	3	-13.8511719083472	-1.12752150395823
consistency	GSE142647	SUM149PT Cells (10X)	2	2.45112177874348	9.17485817409811
consistency	GSE142647	SUM149PT Cells (10X)	7	14.1378290880698	3.04826262108011
consistency	GSE142647	SUM149PT Cells (10X)	6	-0.86933770915062	7.52931486277049
consistency	GSE142647	SUM149PT Cells (10X)	3	-10.4934044351113	-4.5897721931093
consistency	GSE142647	SUM149PT Cells (10X)	3	-3.92688845848517	6.71406012009203
consistency	GSE142647	SUM149PT Cells (10X)	2	-8.05311855560409	6.81374150142223
consistency	GSE142647	SUM149PT Cells (10X)	2	-10.1004192466632	7.21252228321118
consistency	GSE142647	SUM149PT Cells (10X)	3	-10.6529226643174	-6.92058375549872
consistency	GSE142647	SUM149PT Cells (10X)	5	-8.14267209565918	-11.0186865787687
consistency	GSE142647	SUM149PT Cells (10X)	6	-0.134893544840423	11.2210133206909
consistency	GSE142647	SUM149PT Cells (10X)	5	-6.82334339000935	-11.5783575208116
consistency	GSE142647	SUM149PT Cells (10X)	6	-1.32809339897394	7.93430779576153
consistency	GSE142647	SUM149PT Cells (10X)	4	1.84828139426803	8.56296871386941
consistency	GSE142647	SUM149PT Cells (10X)	4	0.116283123408205	-10.7631679688112
consistency	GSE142647	SUM149PT Cells (10X)	2	5.21090176838107	11.8117975326437
consistency	GSE142647	SUM149PT Cells (10X)	2	0.571207585059308	14.0396195313073
consistency	GSE142647	SUM149PT Cells (10X)	2	-2.12019489075406	4.83263736739483
consistency	GSE142647	SUM149PT Cells (10X)	2	-6.12635554879983	7.43620441049758
consistency	GSE142647	SUM149PT Cells (10X)	4	3.40031705369368	6.19633094625356
consistency	GSE142647	SUM149PT Cells (10X)	2	3.09157364053757	5.5567060708742
consistency	GSE142647	SUM149PT Cells (10X)	6	-5.13662283759252	6.68955516642524
consistency	GSE142647	SUM149PT Cells (10X)	2	6.58049737045184	4.36886300035222
consistency	GSE142647	SUM149PT Cells (10X)	6	3.54743611467735	10.2360652457841
consistency	GSE142647	SUM149PT Cells (10X)	2	-5.02774368643348	5.75525516666776
consistency	GSE142647	SUM149PT Cells (10X)	8	16.593802268777	0.0264502651402493
consistency	GSE142647	SUM149PT Cells (10X)	2	-11.5782700761016	-0.463709550050927
consistency	GSE142647	SUM149PT Cells (10X)	4	0.4473844955076	-8.16237688933358
consistency	GSE142647	SUM149PT Cells (10X)	6	1.17382627095626	4.78096802870303
consistency	GSE142647	SUM149PT Cells (10X)	3	-9.67040982900345	-10.6323460099046
consistency	GSE142647	SUM149PT Cells (10X)	6	0.600436348456615	7.32444282763738
consistency	GSE142647	SUM149PT Cells (10X)	6	-0.997392612935909	11.2655823665149
consistency	GSE142647	SUM149PT Cells (10X)	3	-13.2669309905558	-5.81042812976038
consistency	GSE142647	SUM149PT Cells (10X)	4	10.5453073208858	-3.91006273890531
consistency	GSE142647	SUM149PT Cells (10X)	4	-1.20136777433589	-10.1916136330978
consistency	GSE142647	SUM149PT Cells (10X)	3	-9.90083413624186	-4.59622249240226
consistency	GSE142647	SUM149PT Cells (10X)	2	2.72988743367997	13.6314511920881
consistency	GSE142647	SUM149PT Cells (10X)	6	0.797452294908934	4.93293595968028
consistency	GSE142647	SUM149PT Cells (10X)	4	8.70678154149139	-4.86562066920946
consistency	GSE142647	SUM149PT Cells (10X)	6	-1.47668696757928	7.91974749794169
consistency	GSE142647	SUM149PT Cells (10X)	3	-8.93140270989892	-5.83952808640556
consistency	GSE142647	SUM149PT Cells (10X)	3	-15.67963531395	-3.04390268771016
consistency	GSE142647	SUM149PT Cells (10X)	3	-11.5156099618103	-7.04138373659311
consistency	GSE142647	SUM149PT Cells (10X)	4	8.69363701472091	-4.37975070494313
consistency	GSE142647	SUM149PT Cells (10X)	4	4.92562055777993	6.07564095829154
consistency	GSE142647	SUM149PT Cells (10X)	6	-4.17437349601685	8.51890993822823
consistency	GSE142647	SUM149PT Cells (10X)	7	14.1508657674666	-0.564243299357559
consistency	GSE142647	SUM149PT Cells (10X)	2	7.87575394708129	-7.8455891166959
consistency	GSE142647	SUM149PT Cells (10X)	7	11.5455076245702	1.05340123373693
consistency	GSE142647	SUM149PT Cells (10X)	6	1.42102587418224	8.37254871776001
consistency	GSE142647	SUM149PT Cells (10X)	6	-3.64634635690757	-12.1777911505978
consistency	GSE142647	SUM149PT Cells (10X)	6	-1.72289030654064	10.2299884791006
consistency	GSE142647	SUM149PT Cells (10X)	6	-5.43640298547775	8.98847280823167
consistency	GSE142647	SUM149PT Cells (10X)	3	-9.20071782935227	-5.03767909650827
consistency	GSE142647	SUM149PT Cells (10X)	6	-0.87985483140988	9.28042077065586
consistency	GSE142647	SUM149PT Cells (10X)	4	-5.74034807528398	-9.38273015244943
consistency	GSE142647	SUM149PT Cells (10X)	4	1.35148017954333	5.72133697246116
consistency	GSE142647	SUM149PT Cells (10X)	5	-2.31855834126881	-10.5754306279994
consistency	GSE142647	SUM149PT Cells (10X)	6	0.514036123891192	9.84052471311018
consistency	GSE142647	SUM149PT Cells (10X)	4	1.9848862253874	-6.41875947855355
consistency	GSE142647	SUM149PT Cells (10X)	3	-14.298051144969	-3.01350945957529
consistency	GSE142647	SUM149PT Cells (10X)	6	-2.51337570413885	7.24685233266908
consistency	GSE142647	SUM149PT Cells (10X)	3	-9.07387229458538	-6.15985395374484
consistency	GSE142647	SUM149PT Cells (10X)	3	-11.0632007345295	-5.25610389088939
consistency	GSE142647	SUM149PT Cells (10X)	2	6.59045488376951	8.06142247026673
consistency	GSE142647	SUM149PT Cells (10X)	4	5.5383242454	4.89059838667015
consistency	GSE142647	SUM149PT Cells (10X)	7	5.89603820604745	13.037301496503
consistency	GSE142647	SUM149PT Cells (10X)	7	8.54712052814134	0.871479801897155
consistency	GSE142647	SUM149PT Cells (10X)	2	12.8055795807626	8.48634333124104
consistency	GSE142647	SUM149PT Cells (10X)	4	6.38556561030272	-7.12409823646514
consistency	GSE142647	SUM149PT Cells (10X)	6	1.05840912940576	9.21804978202947
consistency	GSE142647	SUM149PT Cells (10X)	2	1.47845800406084	11.5518789564431
consistency	GSE142647	SUM149PT Cells (10X)	2	6.22724292384233	-1.35943826159686
consistency	GSE142647	SUM149PT Cells (10X)	2	2.37689312685517	10.9029928819906
consistency	GSE142647	SUM149PT Cells (10X)	5	-11.2414185898538	-9.33802435535032
consistency	GSE142647	SUM149PT Cells (10X)	4	2.79936943949149	6.12207990082863
consistency	GSE142647	SUM149PT Cells (10X)	5	-10.0588398573363	-8.85521046951916
consistency	GSE142647	SUM149PT Cells (10X)	4	3.67422025741675	6.32096415146578
consistency	GSE142647	SUM149PT Cells (10X)	7	18.1212111746865	-0.658558031804447
consistency	GSE142647	SUM149PT Cells (10X)	3	-7.86985578955472	-6.60628890118745
consistency	GSE142647	SUM149PT Cells (10X)	2	4.41880017095804	9.07454285837772
consistency	GSE142647	SUM149PT Cells (10X)	3	-3.52780494208712	-8.57332385140238
consistency	GSE142647	SUM149PT Cells (10X)	4	-0.99469095000338	-8.75515069625635
consistency	GSE142647	SUM149PT Cells (10X)	7	18.9101177791071	1.3239241700903
consistency	GSE142647	SUM149PT Cells (10X)	2	2.80782122655608	9.59867743705302
consistency	GSE142647	SUM149PT Cells (10X)	7	10.1015396441373	5.58970935496743
consistency	GSE142647	SUM149PT Cells (10X)	2	-9.96711944023786	6.85629562423889
consistency	GSE142647	SUM149PT Cells (10X)	3	-10.6662265127287	-6.02066850696839
consistency	GSE142647	SUM149PT Cells (10X)	6	-1.64919804505515	9.15950449699805
consistency	GSE142647	SUM149PT Cells (10X)	5	-7.36473664642603	-11.4305526549718
consistency	GSE142647	SUM149PT Cells (10X)	2	2.850597022218	8.2561882631381
consistency	GSE142647	SUM149PT Cells (10X)	7	10.5194969863787	5.59639622444103
consistency	GSE142647	SUM149PT Cells (10X)	5	-6.43722132062305	-10.683640859635
consistency	GSE142647	SUM149PT Cells (10X)	6	-1.40677859898199	11.3052862115418
consistency	GSE142647	SUM149PT Cells (10X)	4	12.2067528849874	-3.47945314577005
consistency	GSE142647	SUM149PT Cells (10X)	2	7.63074960940112	10.9268766403624
consistency	GSE142647	SUM149PT Cells (10X)	2	-6.25843521244719	4.89785439241564
consistency	GSE142647	SUM149PT Cells (10X)	3	-9.30681325132053	-5.51443823467127
consistency	GSE142647	SUM149PT Cells (10X)	4	-0.76518855773794	-8.96970557034282
consistency	GSE142647	SUM149PT Cells (10X)	6	0.568949416821321	7.931528520092
consistency	GSE142647	SUM149PT Cells (10X)	5	-10.7369345525993	-7.89602387869807
consistency	GSE142647	SUM149PT Cells (10X)	4	-1.50885029557273	-10.1414099047978
consistency	GSE142647	SUM149PT Cells (10X)	6	-1.03350986100752	8.73666519332508
consistency	GSE142647	SUM149PT Cells (10X)	6	-6.94485988435746	8.07440235820271
consistency	GSE142647	SUM149PT Cells (10X)	3	-13.7307228387582	-6.26356453257816
consistency	GSE142647	SUM149PT Cells (10X)	4	1.02734482635663	-7.23319707842514
consistency	GSE142647	SUM149PT Cells (10X)	2	-7.62441285360039	4.9030138412173
consistency	GSE142647	SUM149PT Cells (10X)	2	-8.41592551925697	6.3948134672895
consistency	GSE142647	SUM149PT Cells (10X)	3	-10.4035843279035	-12.0685893928109
consistency	GSE142647	SUM149PT Cells (10X)	7	13.3897923444144	4.69821893666879
consistency	GSE142647	SUM149PT Cells (10X)	4	-1.603522186839	-8.372833174905
consistency	GSE142647	SUM149PT Cells (10X)	6	-7.37791308281819	-7.8143971988189
consistency	GSE142647	SUM149PT Cells (10X)	2	3.83163260247351	11.1104404267637
consistency	GSE142647	SUM149PT Cells (10X)	6	-2.01150981509883	7.08111695637635
consistency	GSE142647	SUM149PT Cells (10X)	6	-12.6739271847334	-0.357247820756556
consistency	GSE142647	SUM149PT Cells (10X)	4	2.21946209764366	8.47194891574048
consistency	GSE142647	SUM149PT Cells (10X)	4	5.506342313643	-1.56018223957408
consistency	GSE142647	SUM149PT Cells (10X)	2	-5.34239877883929	5.87899416896878
consistency	GSE142647	SUM149PT Cells (10X)	6	-0.345877815260737	7.15127624620944
consistency	GSE142647	SUM149PT Cells (10X)	2	2.54527058210414	12.4385938676009
consistency	GSE142647	SUM149PT Cells (10X)	4	-8.3560246018699509	-10.46639723535
consistency	GSE142647	SUM149PT Cells (10X)	3	-12.0314239134522	-6.09008941928151
consistency	GSE142647	SUM149PT Cells (10X)	3	-9.73499737025229	-6.51739026767811
consistency	GSE142647	SUM149PT Cells (10X)	4	2.51780464797952	6.86104590513845
consistency	GSE142647	SUM149PT Cells (10X)	7	11.5155145815944	-5.35586904364867
consistency	GSE142647	SUM149PT Cells (10X)	2	3.50043712938612	12.7229036852916
consistency	GSE142647	SUM149PT Cells (10X)	5	-7.39338690907045	-12.9120391607748
consistency	GSE142647	SUM149PT Cells (10X)	4	0.922133267138459	-7.27420882521671
consistency	GSE142647	SUM149PT Cells (10X)	2	9.75788363543294	3.09351863494247
consistency	GSE142647	SUM149PT Cells (10X)	2	-1.1018770792811	10.7576209373769
consistency	GSE142647	SUM149PT Cells (10X)	5	-10.5898399875323	-7.92011487509489
consistency	GSE142647	SUM149PT Cells (10X)	8	16.2753405464187	0.364729589834372
consistency	GSE142647	SUM149PT Cells (10X)	4	0.98098164223883	-6.28709530755712
consistency	GSE142647	SUM149PT Cells (10X)	6	2.50577441028997	10.3752219433128
consistency	GSE142647	SUM149PT Cells (10X)	7	12.2149299130637	4.04393789714499
consistency	GSE142647	SUM149PT Cells (10X)	7	7.81480815459986	5.21744516881822
consistency	GSE142647	SUM149PT Cells (10X)	5	-9.5760275576895	-11.6243611707474
consistency	GSE142647	SUM149PT Cells (10X)	2	7.41467028028644	7.57564895840537
consistency	GSE142647	SUM149PT Cells (10X)	2	6.96954124306258	9.83084455246941
consistency	GSE142647	SUM149PT Cells (10X)	3	-10.6219931867932	-6.3583137850026
consistency	GSE142647	SUM149PT Cells (10X)	3	-7.96834511621092	-4.71166431174144
consistency	GSE142647	SUM149PT Cells (10X)	4	2.35226711655478	6.74574508442438
consistency	GSE142647	SUM149PT Cells (10X)	2	4.00551421889707	6.69493356696351
consistency	GSE142647	SUM149PT Cells (10X)	2	4.73700200531127	7.62896156055069
consistency	GSE142647	SUM149PT Cells (10X)	6	-4.27279808022529	7.49625221268187
consistency	GSE142647	SUM149PT Cells (10X)	3	-2.19140518437602	-3.77460972137901
consistency	GSE142647	SUM149PT Cells (10X)	7	9.97318545618869	5.57191623855748
consistency	GSE142647	SUM149PT Cells (10X)	3	-11.5231530000254	-4.5183830440161
consistency	GSE142647	SUM149PT Cells (10X)	6	-3.92942337695831	-13.4006535504141
consistency	GSE142647	SUM149PT Cells (10X)	7	9.48346104217124	8.7507269613925
consistency	GSE142647	SUM149PT Cells (10X)	6	-0.277356788115627	8.12005531976288
consistency	GSE142647	SUM149PT Cells (10X)	4	-4.85622402732432	-9.65001254119634
consistency	GSE142647	SUM149PT Cells (10X)	6	2.08229068739453	11.6217130585173
consistency	GSE142647	SUM149PT Cells (10X)	2	4.68167756425202	9.90625999094505
consistency	GSE142647	SUM149PT Cells (10X)	6	-1.13130947264638	8.88490530685771
consistency	GSE142647	SUM149PT Cells (10X)	5	-11.5942304276374	-7.67552122000826
consistency	GSE142647	SUM149PT Cells (10X)	5	-14.6171764346271	-7.68066825859191
consistency	GSE142647	SUM149PT Cells (10X)	2	-8.14512135168331	7.10290287781242
consistency	GSE142647	SUM149PT Cells (10X)	6	-2.30624557549651	10.2637750447492
consistency	GSE142647	SUM149PT Cells (10X)	4	3.18024708950287	7.31886669577788
consistency	GSE142647	SUM149PT Cells (10X)	7	15.2875228317021	-0.704926572059503
consistency	GSE142647	SUM149PT Cells (10X)	4	3.4126778116653	-9.49964860587377
consistency	GSE142647	SUM149PT Cells (10X)	5	-6.50938244672481	-10.6041281840955
consistency	GSE142647	SUM149PT Cells (10X)	3	-12.8763270932162	-6.83370205210351
consistency	GSE142647	SUM149PT Cells (10X)	7	10.1433835430708	0.516693667981521
consistency	GSE142647	SUM149PT Cells (10X)	4	-0.244606378949157	-5.33475957849011
consistency	GSE142647	SUM149PT Cells (10X)	4	9.67897357649583	-6.36570683682247
consistency	GSE142647	SUM149PT Cells (10X)	3	-11.2427705565945	-6.1404790974906
consistency	GSE142647	SUM149PT Cells (10X)	4	0.74232351328083	-9.39456605904283
consistency	GSE142647	SUM149PT Cells (10X)	3	-10.5700084457705	-10.6115819320775
consistency	GSE142647	SUM149PT Cells (10X)	4	8.88426875132098	-2.89152575004032
consistency	GSE142647	SUM149PT Cells (10X)	5	-5.35795243020878	-10.9101189252432
consistency	GSE142647	SUM149PT Cells (10X)	6	-2.19090592668746	11.4696648732607
consistency	GSE142647	SUM149PT Cells (10X)	6	19.2788131428431	1.70872595862044
consistency	GSE142647	SUM149PT Cells (10X)	4	13.57218529315	7.1162015198062
consistency	GSE142647	SUM149PT Cells (10X)	3	-7.74641877293128	-2.16889797757886
consistency	GSE142647	SUM149PT Cells (10X)	1	-1.90536512859189	1.98031955811156
consistency	GSE142647	SUM149PT Cells (10X)	7	11.9759581984075	-0.351046088312799
consistency	GSE142647	SUM149PT Cells (10X)	1	-11.4043934056355	-11.545861399025
consistency	GSE142647	SUM149PT Cells (10X)	1	4.82336183457559	0.152322335269125
consistency	GSE142647	SUM149PT Cells (10X)	5	-16.2862754349687	-0.586418673033854
consistency	GSE142647	SUM149PT Cells (10X)	10	-3.11862510300088	-6.10619876089024
consistency	GSE142647	SUM149PT Cells (10X)	1	-4.72945065466046	-2.75533394687118
consistency	GSE142647	SUM149PT Cells (10X)	1	-9.11585420629546	-0.591801062738219
consistency	GSE142647	SUM149PT Cells (10X)	1	0.170516913604186	-1.09713550940925
consistency	GSE142647	SUM149PT Cells (10X)	10	4.32945473761801	-5.8867254844041
consistency	GSE142647	SUM149PT Cells (10X)	1	-4.15360542304094	1.25363154282145
consistency	GSE142647	SUM149PT Cells (10X)	1	2.21795013778889	0.55645676395358
consistency	GSE142647	SUM149PT Cells (10X)	1	-7.27830668867055	1.9655919041749501
consistency	GSE142647	SUM149PT Cells (10X)	9	-12.4335561351903	2.91422427950156
consistency	GSE142647	SUM149PT Cells (10X)	1	-2.15795081359653	-2.0856246145463
consistency	GSE142647	SUM149PT Cells (10X)	1	3.71419390435172	-4.37188467516824
consistency	GSE142647	SUM149PT Cells (10X)	1	4.16518288078482	2.48656822859407
consistency	GSE142647	SUM149PT Cells (10X)	1	6.19052823706348	-3.23518602211003
consistency	GSE142647	SUM149PT Cells (10X)	1	7.4998828547923	1.38034964327496
consistency	GSE142647	SUM149PT Cells (10X)	3	-10.6602657063483	-1.55767931154623
consistency	GSE142647	SUM149PT Cells (10X)	3	-9.68383879511716	-0.502732668518086
consistency	GSE142647	SUM149PT Cells (10X)	1	-7.33747266058103	-0.7959549092199
consistency	GSE142647	SUM149PT Cells (10X)	1	-5.78296752145252	-10.0693031049632
consistency	GSE142647	SUM149PT Cells (10X)	1	7.15842309914514	2.40679214810177
consistency	GSE142647	SUM149PT Cells (10X)	1	4.02383320920002	0.354463884142648
consistency	GSE142647	SUM149PT Cells (10X)	1	3.83180106516125	1.78077306880116
consistency	GSE142647	SUM149PT Cells (10X)	1	-1.66485186875627	-5.18838861649167
consistency	GSE142647	SUM149PT Cells (10X)	1	-10.2605857716241	-0.684686512257505
consistency	GSE142647	SUM149PT Cells (10X)	8	15.3387786512419	0.189723018534088
consistency	GSE142647	SUM149PT Cells (10X)	9	-12.4280903227339	3.36151632052243
consistency	GSE142647	SUM149PT Cells (10X)	1	-1.23125821570485	0.431486278685682
consistency	GSE142647	SUM149PT Cells (10X)	1	-2.5334460392149	1.46358518810148
consistency	GSE142647	SUM149PT Cells (10X)	1	-6.06352383693658	-2.55099801763144
consistency	GSE142647	SUM149PT Cells (10X)	1	6.23606929714677	2.91436599127679
consistency	GSE142647	SUM149PT Cells (10X)	1	2.77677122724967	1.33997128733798
consistency	GSE142647	SUM149PT Cells (10X)	6	-0.749522558460315	-2.11380892084391
consistency	GSE142647	SUM149PT Cells (10X)	1	-3.2245622647913	-4.9701465494073
consistency	GSE142647	SUM149PT Cells (10X)	10	-10.0050785487728	0.232631491635888
consistency	GSE142647	SUM149PT Cells (10X)	7	13.0298210367257	-0.153087780800665
consistency	GSE142647	SUM149PT Cells (10X)	10	-3.50487371435251	-6.18830409833062
consistency	GSE142647	SUM149PT Cells (10X)	8	15.9597754764623	1.44423939986858
consistency	GSE142647	SUM149PT Cells (10X)	1	0.350606772164038	-0.508674329181119
consistency	GSE142647	SUM149PT Cells (10X)	1	-2.94561026575092	0.855022880475363
consistency	GSE142647	SUM149PT Cells (10X)	1	-2.60808126724322	0.0401062255934762
consistency	GSE142647	SUM149PT Cells (10X)	7	14.40858781178	-3.99660003723306
consistency	GSE142647	SUM149PT Cells (10X)	1	-2.86137804098818	-5.00369148622522
consistency	GSE142647	SUM149PT Cells (10X)	1	-8.30843972870991	-8.74297164230543
consistency	GSE142647	SUM149PT Cells (10X)	8	15.8163152115872	0.137222099516434
consistency	GSE142647	SUM149PT Cells (10X)	1	4.16519520062006	-3.42677191284983
consistency	GSE142647	SUM149PT Cells (10X)	1	12.4569434316179	1.58247408126115
consistency	GSE142647	SUM149PT Cells (10X)	9	-12.4790690812779	2.91429751780219
consistency	GSE142647	SUM149PT Cells (10X)	1	-5.69421362402276	-0.414846949209575
consistency	GSE142647	SUM149PT Cells (10X)	1	2.22268061562977	-0.26587072504363
consistency	GSE142647	SUM149PT Cells (10X)	1	15.2127029114145	1.05049856550124
consistency	GSE142647	SUM149PT Cells (10X)	9	-12.2385114985863	2.84716435757327
consistency	GSE142647	SUM149PT Cells (10X)	1	-8.52021109911433	-2.15278825520317
consistency	GSE142647	SUM149PT Cells (10X)	8	14.7063840418211	-2.54603019273067
consistency	GSE142647	SUM149PT Cells (10X)	1	2.3816633113486	-2.86913633009454
consistency	GSE142647	SUM149PT Cells (10X)	1	-4.60152281415437	-2.4334919922215
consistency	GSE142647	SUM149PT Cells (10X)	3	-8.65927892599158	-3.11327734871484
consistency	GSE142647	SUM149PT Cells (10X)	1	-6.31297972728965	-2.1733036413247
consistency	GSE142647	SUM149PT Cells (10X)	1	0.233683008873583	-2.96819839424217
consistency	GSE142647	SUM149PT Cells (10X)	1	7.56327532486244	-0.405015194571269
consistency	GSE142647	SUM149PT Cells (10X)	7	18.5597483188629	0.451639547106741
consistency	GSE142647	SUM149PT Cells (10X)	10	7.68836331528017	-0.899460399283837
consistency	GSE142647	SUM149PT Cells (10X)	1	3.99534126676781	-2.27088064837631
consistency	GSE142647	SUM149PT Cells (10X)	8	15.3093233199891	1.27941972334248
consistency	GSE142647	SUM149PT Cells (10X)	1	3.76332607292689	-4.12740821276954
consistency	GSE142647	SUM149PT Cells (10X)	1	-6.58336125025221	-3.22953192882046
consistency	GSE142647	SUM149PT Cells (10X)	1	-6.68708299756076	0.216685777897104
consistency	GSE142647	SUM149PT Cells (10X)	3	-11.9674768564445	-2.46956403998658
consistency	GSE142647	SUM149PT Cells (10X)	1	10.9859159388016	1.52493151902293
consistency	GSE142647	SUM149PT Cells (10X)	1	1.31895606889098	-1.91069584408003
consistency	GSE142647	SUM149PT Cells (10X)	1	2.74428483772123	-1.88760922102692
consistency	GSE142647	SUM149PT Cells (10X)	1	2.90749186126541	-0.750372440625075
consistency	GSE142647	SUM149PT Cells (10X)	1	-7.48834931592818	-3.65051349441847
consistency	GSE142647	SUM149PT Cells (10X)	1	-5.71408435485493	-4.68934787682046
consistency	GSE142647	SUM149PT Cells (10X)	1	6.54977135792929	1.47503577297527
consistency	GSE142647	SUM149PT Cells (10X)	10	5.50295311461436	-5.6991155107916
consistency	GSE142647	SUM149PT Cells (10X)	1	-3.43687601989989	-1.79152945575712
consistency	GSE142647	SUM149PT Cells (10X)	1	3.25203508368039	-3.36451799690452
consistency	GSE142647	SUM149PT Cells (10X)	1	2.86319566759541	-0.298250839565146
consistency	GSE142647	SUM149PT Cells (10X)	1	4.28700425751694	-3.28611675549294
consistency	GSE142647	SUM149PT Cells (10X)	1	-6.69752447019374	0.159077585731217
consistency	GSE142647	SUM149PT Cells (10X)	4	-5.13087876402783	-8.18299698703343
consistency	GSE142647	SUM149PT Cells (10X)	8	16.6655372506883	-0.854002283006904
consistency	GSE142647	SUM149PT Cells (10X)	1	5.71632435690004	-1.53031404838944
consistency	GSE142647	SUM149PT Cells (10X)	10	5.20551372077842	-4.32160801247137
consistency	GSE142647	SUM149PT Cells (10X)	1	-5.29660953813046	-4.19565148794048
consistency	GSE142647	SUM149PT Cells (10X)	7	8.30201978404842	1.89125972595217
consistency	GSE142647	SUM149PT Cells (10X)	1	-0.881564934371199	2.01219043672444
consistency	GSE142647	SUM149PT Cells (10X)	3	-9.34254817160932	-2.06921616718231
consistency	GSE142647	SUM149PT Cells (10X)	1	1.09447030726602	1.41941662120516
consistency	GSE142647	SUM149PT Cells (10X)	2	-12.1447087099557	-8.50375521132828
consistency	GSE142647	SUM149PT Cells (10X)	1	2.28614476391484	-0.194121026745795
consistency	GSE142647	SUM149PT Cells (10X)	3	-8.11860929298785	-3.18909876631188
consistency	GSE142647	SUM149PT Cells (10X)	8	15.88297214782	-0.233427368298439
consistency	GSE142647	SUM149PT Cells (10X)	9	-12.3994137458192	2.95901295772329
consistency	GSE142647	SUM149PT Cells (10X)	1	-7.41696693568626	-0.9171551017431
consistency	GSE142647	SUM149PT Cells (10X)	2	-8.14350865866978	-13.3702419897537
consistency	GSE142647	SUM149PT Cells (10X)	1	6.50995687103549	-3.59845309608199
consistency	GSE142647	SUM149PT Cells (10X)	1	-5.19615684289728	0.335455648449395
consistency	GSE142647	SUM149PT Cells (10X)	1	6.93275523425321	1.82391511695918
consistency	GSE142647	SUM149PT Cells (10X)	7	14.8928647347754	-0.282933124031555
consistency	GSE142647	SUM149PT Cells (10X)	1	5.78816859273167	-3.42763095855567
consistency	GSE142647	SUM149PT Cells (10X)	3	-12.9618845561491	-2.12975810245859
consistency	GSE142647	SUM149PT Cells (10X)	1	-3.64655393666239	-2.45137900302629
consistency	GSE142647	SUM149PT Cells (10X)	1	-6.10811243795475	1.20839933662472
consistency	GSE142647	SUM149PT Cells (10X)	1	-1.97496179292299	-0.386121684937105
consistency	GSE142647	SUM149PT Cells (10X)	1	11.5184793399817	2.49186514525561
consistency	GSE142647	SUM149PT Cells (10X)	1	-4.88512252955022	-2.58706327896189
consistency	GSE142647	SUM149PT Cells (10X)	1	6.87400706954834	3.17041401219188
consistency	GSE142647	SUM149PT Cells (10X)	1	3.21825378047892	0.56416934140945
consistency	GSE142647	SUM149PT Cells (10X)	1	-10.0790673397601	-2.25682514790497
consistency	GSE142647	SUM149PT Cells (10X)	1	-7.42339053010944	-0.880483584371696
consistency	GSE142647	SUM149PT Cells (10X)	1	1.74699689960145	0.461828835266431
consistency	GSE142647	SUM149PT Cells (10X)	1	-4.55251965301705	-7.64859939467049
consistency	GSE142647	SUM149PT Cells (10X)	1	10.7911827466005	1.53113382454768
consistency	GSE142647	SUM149PT Cells (10X)	1	-3.91236349780581	-3.90179796408077
consistency	GSE142647	SUM149PT Cells (10X)	1	-5.97829100579689	-1.61831193416092
consistency	GSE142647	SUM149PT Cells (10X)	1	-7.12555051657748	-3.33950609054882
consistency	GSE142647	SUM149PT Cells (10X)	1	0.256658559488487	-2.24332881814018
consistency	GSE142647	SUM149PT Cells (10X)	1	1.52655465421532	1.3863542711704
consistency	GSE142647	SUM149PT Cells (10X)	1	-5.01946727412522	-0.977001189264463
consistency	GSE142647	SUM149PT Cells (10X)	1	2.77816414268677	-0.520348508302037
consistency	GSE142647	SUM149PT Cells (10X)	10	-3.52453749155755	-6.4230717375573
consistency	GSE142647	SUM149PT Cells (10X)	1	4.82494452397012	-2.65887737081672
consistency	GSE142647	SUM149PT Cells (10X)	1	6.18571281028292	1.96597919811143
consistency	GSE142647	SUM149PT Cells (10X)	1	2.23927176059625	-2.07010636254498
consistency	GSE142647	SUM149PT Cells (10X)	1	-4.39588233675906	-3.54136640064898
consistency	GSE142647	SUM149PT Cells (10X)	7	12.7391160705318	-0.662398341595673
consistency	GSE142647	SUM149PT Cells (10X)	3	-8.61092766743265	-1.65926160545255
consistency	GSE142647	SUM149PT Cells (10X)	1	-5.50419154447231	-1.83373436125761
consistency	GSE142647	SUM149PT Cells (10X)	1	-7.34732032745088	-1.49460810928495
consistency	GSE142647	SUM149PT Cells (10X)	7	11.0962387118268	-0.962377344160124
consistency	GSE142647	SUM149PT Cells (10X)	1	5.18315548230154	1.66446734362463
consistency	GSE142647	SUM149PT Cells (10X)	1	1.82487251553422	0.402302614634609
consistency	GSE142647	SUM149PT Cells (10X)	8	15.6992496094198	0.515580827105948
consistency	GSE142647	SUM149PT Cells (10X)	8	15.2617358818759	-0.800380280932618
consistency	GSE142647	SUM149PT Cells (10X)	5	-8.32409016825325	-6.37086456194615
consistency	GSE142647	SUM149PT Cells (10X)	1	-0.697093359337066	-0.494965265183138
consistency	GSE142647	SUM149PT Cells (10X)	1	-5.37124272635864	1.01327006470534
consistency	GSE142647	SUM149PT Cells (10X)	1	3.74824214001391	1.18764544373246
consistency	GSE142647	SUM149PT Cells (10X)	1	-3.04606258010767	-4.93457838585701
consistency	GSE142647	SUM149PT Cells (10X)	8	14.7671912997916	0.5202866905674
consistency	GSE142647	SUM149PT Cells (10X)	1	-4.07759685458745	-1.15136666367231
consistency	GSE142647	SUM149PT Cells (10X)	1	2.77097246561981	3.07650210263048
consistency	GSE142647	SUM149PT Cells (10X)	1	-6.77453151921936	-0.270535082489976
consistency	GSE142647	SUM149PT Cells (10X)	1	8.91213602207869	4.06179838413125
consistency	GSE142647	SUM149PT Cells (10X)	1	-1.61111377111058	-5.52747557335246
consistency	GSE142647	SUM149PT Cells (10X)	1	-5.55545807272928	-3.68294952409026
consistency	GSE142647	SUM149PT Cells (10X)	10	6.65307149453933	-5.67805527713642
consistency	GSE142647	SUM149PT Cells (10X)	3	5.25497968274399	2.12752038359226
consistency	GSE142647	SUM149PT Cells (10X)	1	2.68402647763337	-4.41162228512358
consistency	GSE142647	SUM149PT Cells (10X)	1	-6.46350731006978	-2.27993621222683
consistency	GSE142647	SUM149PT Cells (10X)	1	6.78206280579564	-0.531370666684545
consistency	GSE142647	SUM149PT Cells (10X)	1	1.95256320386448	1.03941137511249
consistency	GSE142647	SUM149PT Cells (10X)	5	-8.60379601481625	-3.75813996478214
consistency	GSE142647	SUM149PT Cells (10X)	9	-12.7645822294568	2.84785900393125
consistency	GSE142647	SUM149PT Cells (10X)	1	7.08342598269293	1.08281558025497
consistency	GSE142647	SUM149PT Cells (10X)	1	-8.22314183267203	-0.140713147243983
consistency	GSE142647	SUM149PT Cells (10X)	1	-3.5248271928637	-1.91980145324334
consistency	GSE142647	SUM149PT Cells (10X)	1	-3.93578173398746	-0.418083030712828
consistency	GSE142647	SUM149PT Cells (10X)	1	-7.90470357740975	-8.65876136491322
consistency	GSE142647	SUM149PT Cells (10X)	1	4.89622976448567	-0.113282426007524
consistency	GSE142647	SUM149PT Cells (10X)	1	2.61171078259218	2.91250541359044
consistency	GSE142647	SUM149PT Cells (10X)	1	5.36208006703254	-3.15837858888776
consistency	GSE142647	SUM149PT Cells (10X)	1	9.16368131935758	-1.48756708033376
consistency	GSE142647	SUM149PT Cells (10X)	1	-3.20433855537859	-0.930480409572039
consistency	GSE142647	SUM149PT Cells (10X)	1	7.49970336780034	-1.08222184377615
consistency	GSE142647	SUM149PT Cells (10X)	1	-0.790049510957084	2.08674657340418
consistency	GSE142647	SUM149PT Cells (10X)	1	-4.36116480661195	-2.6575814396752
consistency	GSE142647	SUM149PT Cells (10X)	4	13.1218393436342	-4.59779875510736
consistency	GSE142647	SUM149PT Cells (10X)	5	-16.2927421968959	-0.579667902650288
consistency	GSE142647	SUM149PT Cells (10X)	1	-5.59642272879208	-1.46745207733986
consistency	GSE142647	SUM149PT Cells (10X)	1	-0.131483945872685	1.1886754078473
consistency	GSE142647	SUM149PT Cells (10X)	10	10.2599785508899	-2.17145601751624
consistency	GSE142647	SUM149PT Cells (10X)	1	5.41653758694266	1.83751357312193
consistency	GSE142647	SUM149PT Cells (10X)	1	0.865280275304496	1.42140835166089
consistency	GSE142647	SUM149PT Cells (10X)	1	10.4586047299711	8.0119337551465
consistency	GSE142647	SUM149PT Cells (10X)	1	6.40116719161827	2.9726013258637
consistency	GSE142647	SUM149PT Cells (10X)	2	-15.3707369098622	-4.97891436563713
consistency	GSE142647	SUM149PT Cells (10X)	1	0.00421287618230259	-3.45855241440252
consistency	GSE142647	SUM149PT Cells (10X)	1	-6.08407220030797	-3.48952293159372
consistency	GSE142647	SUM149PT Cells (10X)	1	-5.41056310466907	-2.4907176750418
consistency	GSE142647	SUM149PT Cells (10X)	1	3.14161647088429	-1.07706195126943
consistency	GSE142647	SUM149PT Cells (10X)	10	-4.93161884362187	-5.46394922187364
consistency	GSE142647	SUM149PT Cells (10X)	1	-2.36203160413429	-4.92087784248474
consistency	GSE142647	SUM149PT Cells (10X)	1	-3.8879647280218	-3.66906585869201
consistency	GSE142647	SUM149PT Cells (10X)	1	-1.59347308044306	1.86234230284123
consistency	GSE142647	SUM149PT Cells (10X)	1	-4.84013762850122	-4.32041771599442
consistency	GSE142647	SUM149PT Cells (10X)	8	15.5999702837469	1.0471148491802
consistency	GSE142647	SUM149PT Cells (10X)	3	5.59317677131737	0.230675426717261
consistency	GSE142647	SUM149PT Cells (10X)	1	-7.26376576805993	-2.40880841793726
consistency	GSE142647	SUM149PT Cells (10X)	1	12.1241638787711	5.54671821826332
consistency	GSE142647	SUM149PT Cells (10X)	1	-6.8736457564855	2.21128890156106
consistency	GSE142647	SUM149PT Cells (10X)	3	-8.88524837060161	-2.32514409911836
consistency	GSE142647	SUM149PT Cells (10X)	3	-3.74902024604677	-6.96601038819289
consistency	GSE142647	SUM149PT Cells (10X)	1	6.76560042626512	2.10355861450578
consistency	GSE142647	SUM149PT Cells (10X)	1	-4.12629980261385	-6.24349552628137
consistency	GSE142647	SUM149PT Cells (10X)	5	-6.69581921147016	-9.61949598300417
consistency	GSE142647	SUM149PT Cells (10X)	1	-0.931460659916961	2.07994230969223
consistency	GSE142647	SUM149PT Cells (10X)	5	-6.06648739056607	-3.98788200524631
consistency	GSE142647	SUM149PT Cells (10X)	1	-0.624132798404534	-2.28516049669034
consistency	GSE142647	SUM149PT Cells (10X)	1	2.48474839907658	1.041835384248
consistency	GSE142647	SUM149PT Cells (10X)	1	1.52989358727866	0.628628852444646
consistency	GSE142647	SUM149PT Cells (10X)	7	18.6078581644753	0.313507707844439
consistency	GSE142647	SUM149PT Cells (10X)	1	-7.77148521375839	-8.85568822139139
consistency	GSE142647	SUM149PT Cells (10X)	1	3.20023511703545	-3.33076333845301
consistency	GSE142647	SUM149PT Cells (10X)	1	-6.85795107094271	2.39063255471005
consistency	GSE142647	SUM149PT Cells (10X)	1	-1.20864291015409	-4.88741154849642
consistency	GSE142647	SUM149PT Cells (10X)	1	10.1132303533818	2.01517702357035
consistency	GSE142647	SUM149PT Cells (10X)	1	-7.38289131978516	-3.91815647518532
consistency	GSE142647	SUM149PT Cells (10X)	7	14.1166203947391	1.45190444286537
consistency	GSE142647	SUM149PT Cells (10X)	8	14.0530106492005	0.157060362134562
consistency	GSE142647	SUM149PT Cells (10X)	3	-4.76809026762072	2.35224689999717
consistency	GSE142647	SUM149PT Cells (10X)	1	4.23417791605357	-1.72338560546491
consistency	GSE142647	SUM149PT Cells (10X)	1	1.16936894533951	0.014369888939435
consistency	GSE142647	SUM149PT Cells (10X)	1	-4.34124738103456	-6.72676678176356
consistency	GSE142647	SUM149PT Cells (10X)	1	0.562433426083535	-3.16813489136776
consistency	GSE142647	SUM149PT Cells (10X)	5	-3.53998049228218	-13.2902996735478
consistency	GSE142647	SUM149PT Cells (10X)	1	4.22403258468877	-1.01441086970084
consistency	GSE142647	SUM149PT Cells (10X)	1	2.20110219983846	0.424071961533471
consistency	GSE142647	SUM149PT Cells (10X)	1	4.42925342711134	0.913081327897288
consistency	GSE142647	SUM149PT Cells (10X)	10	4.63569769929043	-5.19698669010631
consistency	GSE142647	SUM149PT Cells (10X)	5	-8.0591012011714	-8.41635631140944
consistency	GSE142647	SUM149PT Cells (10X)	1	6.52073558749305	2.65872386700959
consistency	GSE142647	SUM149PT Cells (10X)	1	-7.6830884011487	-1.07392363603491
consistency	GSE142647	SUM149PT Cells (10X)	1	0.602004030268628	0.0371702376047902
consistency	GSE142647	SUM149PT Cells (10X)	1	6.46554573388725	3.03389559009219
consistency	GSE142647	SUM149PT Cells (10X)	1	11.6128545376268	3.09315697631655
consistency	GSE142647	SUM149PT Cells (10X)	1	12.0401492066132	5.59805074341296
consistency	GSE142647	SUM149PT Cells (10X)	6	-0.485038465270835	4.88689168263823
consistency	GSE142647	SUM149PT Cells (10X)	1	-6.34451605076216	-3.83385817617502
consistency	GSE142647	SUM149PT Cells (10X)	1	0.831031792034585	-3.05371097576353
consistency	GSE142647	SUM149PT Cells (10X)	1	5.754839352457	0.50070052920257
consistency	GSE142647	SUM149PT Cells (10X)	1	6.18028944163421	1.24862244504588
consistency	GSE142647	SUM149PT Cells (10X)	8	14.2838175991784	-1.14168173334863
consistency	GSE142647	SUM149PT Cells (10X)	1	-9.02232836672057	-2.0192768813864
consistency	GSE142647	SUM149PT Cells (10X)	10	-9.28994665260297	0.175414853952707
consistency	GSE142647	SUM149PT Cells (10X)	1	1.43309953333956	-0.778919661136383
consistency	GSE142647	SUM149PT Cells (10X)	1	3.92450964366689	-2.62911118074976
consistency	GSE142647	SUM149PT Cells (10X)	8	15.777994449658	0.666470465578943
consistency	GSE142647	SUM149PT Cells (10X)	1	2.74034615551966	-2.7308673132459
consistency	GSE142647	SUM149PT Cells (10X)	2	6.69300529278863	-2.77889607479969
consistency	GSE142647	SUM149PT Cells (10X)	10	4.56132802069069	-5.3510148453911
consistency	GSE142647	SUM149PT Cells (10X)	10	4.9697773211796	-6.38136053658803
consistency	GSE142647	SUM149PT Cells (10X)	1	-0.534032153154665	1.12474805300791
consistency	GSE142647	SUM149PT Cells (10X)	1	5.06706211732128	3.48830740670488
consistency	GSE142647	SUM149PT Cells (10X)	1	6.51173114601825	0.574820027862451
consistency	GSE142647	SUM149PT Cells (10X)	3	-13.0734408086087	-3.1259549867379
consistency	GSE142647	SUM149PT Cells (10X)	1	11.9449666736407	0.170297994389814
consistency	GSE142647	SUM149PT Cells (10X)	1	-7.49243175009118	-1.61439503587207
consistency	GSE142647	SUM149PT Cells (10X)	10	5.13843678527693	-5.71919008611317
consistency	GSE142647	SUM149PT Cells (10X)	1	-0.365619767354289	0.246765879828361
consistency	GSE142647	SUM149PT Cells (10X)	1	-4.63539792734867	1.11855673002405
consistency	GSE142647	SUM149PT Cells (10X)	1	0.0265785226215557	1.09380833569681
consistency	GSE142647	SUM149PT Cells (10X)	10	11.5417669851331	-1.59407998111339
consistency	GSE142647	SUM149PT Cells (10X)	1	-3.59104749230232	-6.64795036186397
consistency	GSE142647	SUM149PT Cells (10X)	1	4.16535378336591	2.78446125134598
consistency	GSE142647	SUM149PT Cells (10X)	10	-9.43254562082859	0.701953367056261
consistency	GSE142647	SUM149PT Cells (10X)	10	-9.56983129257324	1.00200611690234
consistency	GSE142647	SUM149PT Cells (10X)	1	0.819652989470431	1.33553018582873
consistency	GSE142647	SUM149PT Cells (10X)	1	3.12049724592687	2.3853084867537
consistency	GSE142647	SUM149PT Cells (10X)	1	3.60530883074073	1.29804473773937
consistency	GSE142647	SUM149PT Cells (10X)	1	1.01598398826597	-1.8621320972459
consistency	GSE142647	SUM149PT Cells (10X)	1	-3.40112279915377	-13.278754374328
consistency	GSE142647	SUM149PT Cells (10X)	1	1.62154666325682	0.390961678356768
consistency	GSE142647	SUM149PT Cells (10X)	7	13.0566962018771	-0.171386094785263
consistency	GSE142647	SUM149PT Cells (10X)	1	1.22412197010408	0.712841280407281
consistency	GSE142647	SUM149PT Cells (10X)	1	4.60624833126417	0.886111703570081
consistency	GSE142647	SUM149PT Cells (10X)	3	-10.9451923373478	-3.23806657104435
consistency	GSE142647	SUM149PT Cells (10X)	1	6.22872870022991	0.995782716185124
consistency	GSE142647	SUM149PT Cells (10X)	10	3.97582837872934	-5.92167492315071
consistency	GSE142647	SUM149PT Cells (10X)	1	-11.341419046024	-11.525222552418
consistency	GSE142647	SUM149PT Cells (10X)	1	-6.30378360321932	-0.840595681114918
consistency	GSE142647	SUM149PT Cells (10X)	1	3.45975576483824	2.00419435494092
consistency	GSE142647	SUM149PT Cells (10X)	8	14.8648901035961	-0.961999870459919
consistency	GSE142647	SUM149PT Cells (10X)	1	-6.15744056354148	-2.89812230567367
consistency	GSE142647	SUM149PT Cells (10X)	9	-12.5644232534616	2.93514431025966
consistency	GSE142647	SUM149PT Cells (10X)	5	-14.6686834956844	-8.97150064210378
consistency	GSE142647	SUM149PT Cells (10X)	1	-0.0368907525721818	0.136372610127905
consistency	GSE142647	SUM149PT Cells (10X)	1	6.14251079776361	1.61366192313024
consistency	GSE142647	SUM149PT Cells (10X)	1	1.70022891825015	-3.69988600013132
consistency	GSE142647	SUM149PT Cells (10X)	1	-4.43246298378128	2.30836400347141
consistency	GSE142647	SUM149PT Cells (10X)	1	-5.35321812984058	-0.579373099425172
consistency	GSE142647	SUM149PT Cells (10X)	8	16.4274651889688	-1.29931544159079
consistency	GSE142647	SUM149PT Cells (10X)	10	6.71111878288228	-4.50940995174968
consistency	GSE142647	SUM149PT Cells (10X)	1	0.755674158297854	2.00898410350986
consistency	GSE142647	SUM149PT Cells (10X)	1	7.24133338396747	3.52776634471891
consistency	GSE142647	SUM149PT Cells (10X)	1	3.51897654189788	-0.690388774914642
consistency	GSE142647	SUM149PT Cells (10X)	1	0.93687276511146	-0.33563156352338003
consistency	GSE142647	SUM149PT Cells (10X)	1	3.16323460228659	-2.00034702113363
consistency	GSE142647	SUM149PT Cells (10X)	1	-4.50003559810795	-3.79850210209924
consistency	GSE142647	SUM149PT Cells (10X)	2	9.68274560070052	11.0771927520279
consistency	GSE142647	SUM149PT Cells (10X)	1	3.99578741883987	0.538415990716951
consistency	GSE142647	SUM149PT Cells (10X)	1	6.08075619262255	1.20855910172672
consistency	GSE142647	SUM149PT Cells (10X)	1	1.33977788042973	-0.629374088796198
consistency	GSE142647	SUM149PT Cells (10X)	5	-10.3936614387275	-9.6601167458669
consistency	GSE142647	SUM149PT Cells (10X)	10	7.30556473498117	-1.40206719375865
consistency	GSE142647	SUM149PT Cells (10X)	1	6.30305832143313	-3.70728139115444
consistency	GSE142647	SUM149PT Cells (10X)	3	-7.67963033059414	0.234168811928515
consistency	GSE142647	SUM149PT Cells (10X)	1	2.7785967423584	-1.28608883752044
consistency	GSE142647	SUM149PT Cells (10X)	4	-4.66870019962836	-11.4286824500434
consistency	GSE142647	SUM149PT Cells (10X)	1	5.38763274911111	1.12246627718852
consistency	GSE142647	SUM149PT Cells (10X)	1	-5.79667610582996	-1.48497426654572
consistency	GSE142647	SUM149PT Cells (10X)	3	-8.58131078090777	-2.75291866530037
consistency	GSE142647	SUM149PT Cells (10X)	10	6.98130512729349	-5.28469910674104
consistency	GSE142647	SUM149PT Cells (10X)	1	0.690596194731537	0.320952826054933
consistency	GSE142647	SUM149PT Cells (10X)	8	14.7114918950884	-0.0187430857428286
consistency	GSE142647	SUM149PT Cells (10X)	1	-6.33959270150578	-2.64943712755852
consistency	GSE142647	SUM149PT Cells (10X)	3	-14.1812810737827	-2.26815486196083
consistency	GSE142647	SUM149PT Cells (10X)	1	-2.36880331969357	1.56335939372843
consistency	GSE142647	SUM149PT Cells (10X)	8	14.6925092102606	-2.61825167679475
consistency	GSE142647	SUM149PT Cells (10X)	1	-3.31933561187887	-0.625500722957514
consistency	GSE142647	SUM149PT Cells (10X)	1	-5.28761988675389	-2.3436991360022
consistency	GSE142647	SUM149PT Cells (10X)	1	-1.87330699795402	-4.74821533869964
consistency	GSE142647	SUM149PT Cells (10X)	10	5.09014666674159	-4.7398656160376
consistency	GSE142647	SUM149PT Cells (10X)	1	-10.3622090501588	-0.959175464622242
consistency	GSE142647	SUM149PT Cells (10X)	1	-5.07536271877747	-5.2536188499008
consistency	GSE142647	SUM149PT Cells (10X)	1	-5.73023945952906	-3.46969989677764
consistency	GSE142647	SUM149PT Cells (10X)	3	-14.1745829767186	-2.40214755143977
consistency	GSE142647	SUM149PT Cells (10X)	8	16.5847066863893	1.84705947901808
consistency	GSE142647	SUM149PT Cells (10X)	1	7.34034442543664	2.1412997262256
consistency	GSE142647	SUM149PT Cells (10X)	2	14.3876749320084	6.58005717050272
consistency	GSE142647	SUM149PT Cells (10X)	1	-7.54704310163978	-1.9789927769003
consistency	GSE142647	SUM149PT Cells (10X)	1	10.5219858758153	2.21395538110358
consistency	GSE142647	SUM149PT Cells (10X)	1	-4.33734214678921	-2.01801624540347
consistency	GSE142647	SUM149PT Cells (10X)	1	4.05734877238012	2.02804197489196
consistency	GSE142647	SUM149PT Cells (10X)	10	4.12917144267847	-6.65602311216718
consistency	GSE142647	SUM149PT Cells (10X)	1	3.98498278215774	1.40341201420279
consistency	GSE142647	SUM149PT Cells (10X)	1	0.596417114317362	-0.421159752818312
consistency	GSE142647	SUM149PT Cells (10X)	1	3.73928344303547	2.41895361999999
consistency	GSE142647	SUM149PT Cells (10X)	1	2.708129901962	1.42058465433878
consistency	GSE142647	SUM149PT Cells (10X)	1	-7.6748107363391	-0.372227657069219
consistency	GSE142647	SUM149PT Cells (10X)	1	11.364034635926	3.00618700717517
consistency	GSE142647	SUM149PT Cells (10X)	1	4.89330998139966	2.09379177979781
consistency	GSE142647	SUM149PT Cells (10X)	1	1.19159131597652	-1.66068691492571
consistency	GSE142647	SUM149PT Cells (10X)	1	-4.29413540024484	0.706505359954229
consistency	GSE142647	SUM149PT Cells (10X)	1	-5.22233128880014	0.65729952870561
consistency	GSE142647	SUM149PT Cells (10X)	1	-2.2747951805089	-0.751947842766409
consistency	GSE142647	SUM149PT Cells (10X)	1	8.9886329012265591	3.77708053709823
consistency	GSE142647	SUM149PT Cells (10X)	5	-11.1949138759969	-9.97363891248028
consistency	GSE142647	SUM149PT Cells (10X)	1	5.06149366794815	-5.81665346788887
consistency	GSE142647	SUM149PT Cells (10X)	1	9.22941792339618	2.36595815393508
consistency	GSE142647	SUM149PT Cells (10X)	1	-0.516736504366602	-0.332109451006096
consistency	GSE142647	SUM149PT Cells (10X)	1	4.2823854799645	-0.192719691926105
consistency	GSE142647	SUM149PT Cells (10X)	1	11.9046004965529	0.909339540024821
consistency	GSE142647	SUM149PT Cells (10X)	5	-10.9684425271355	-9.28841405076684
consistency	GSE142647	SUM149PT Cells (10X)	5	-7.14777145396396	-8.57816690703033
consistency	GSE142647	SUM149PT Cells (10X)	10	3.85987773094719	-6.5740546658352
consistency	GSE142647	SUM149PT Cells (10X)	3	-6.83218019541641	2.54392324182942
consistency	GSE142647	SUM149PT Cells (10X)	5	-10.85117781808	-8.26447153792646
consistency	GSE142647	SUM149PT Cells (10X)	10	4.67784739640758	-5.90706399382997
consistency	GSE142647	SUM149PT Cells (10X)	1	-5.21951220904875	-1.67406618345707
consistency	GSE142647	SUM149PT Cells (10X)	1	2.84274689840869	1.40115573917056
consistency	GSE142647	SUM149PT Cells (10X)	1	9.98698710160338	1.88573377444915
consistency	GSE142647	SUM149PT Cells (10X)	7	16.7457203828678	-2.24710419195272
consistency	GSE142647	SUM149PT Cells (10X)	10	5.23829517191771	-5.88844352200213
consistency	GSE142647	SUM149PT Cells (10X)	1	-0.977075170058352	-0.862458836467367
consistency	GSE142647	SUM149PT Cells (10X)	1	4.75669171595753	2.95572363749186
consistency	GSE142647	SUM149PT Cells (10X)	1	1.33996738936118	2.4315326533064
consistency	GSE142647	SUM149PT Cells (10X)	1	-1.44286371552821	0.658618821588827
consistency	GSE142647	SUM149PT Cells (10X)	1	-4.33709152510435	-6.30761072487439
consistency	GSE142647	SUM149PT Cells (10X)	3	-15.4226358460498	-5.80688720284576
consistency	GSE142647	SUM149PT Cells (10X)	10	3.90577894311762	-6.22481412915437
consistency	GSE142647	SUM149PT Cells (10X)	7	14.0929964213931	1.07709578266706
consistency	GSE142647	SUM149PT Cells (10X)	5	-6.12644969602897	-1.56993388877233
consistency	GSE142647	SUM149PT Cells (10X)	1	1.64191203664571	-1.98701428221678
consistency	GSE142647	SUM149PT Cells (10X)	3	-13.6856345142901	-2.55573630503892
consistency	GSE142647	SUM149PT Cells (10X)	1	1.95229854672253	-0.818065057994157
consistency	GSE142647	SUM149PT Cells (10X)	3	-12.9562650527161	-2.16058662415889
consistency	GSE142647	SUM149PT Cells (10X)	6	-0.400791627724389	4.41253305481433
consistency	GSE142647	SUM149PT Cells (10X)	10	3.91782946700881	-5.84936798207176
consistency	GSE142647	SUM149PT Cells (10X)	1	6.86008766725028	0.595315969594667
consistency	GSE142647	SUM149PT Cells (10X)	1	-1.99938604987175	-5.38562824535449
consistency	GSE142647	SUM149PT Cells (10X)	3	-12.0689082296312	-2.52389789058156
consistency	GSE142647	SUM149PT Cells (10X)	1	-4.47869383120169	-4.99415218914415
consistency	GSE142647	SUM149PT Cells (10X)	1	3.69339680151679	-1.07238730413038
consistency	GSE142647	SUM149PT Cells (10X)	1	-4.05748947378681	-7.74985721764786
consistency	GSE142647	SUM149PT Cells (10X)	1	-3.95496280140453	1.06342488417538
consistency	GSE142647	SUM149PT Cells (10X)	10	-1.4585152888334	-4.68715794494761
consistency	GSE142647	SUM149PT Cells (10X)	9	-12.1064189196369	2.68781180143861
consistency	GSE142647	SUM149PT Cells (10X)	1	-7.13865432878637	-3.46115330481685
consistency	GSE142647	SUM149PT Cells (10X)	8	16.4385604291487	-1.08326585197124
consistency	GSE142647	SUM149PT Cells (10X)	1	0.1171557305641	-1.30106421881835
consistency	GSE142647	SUM149PT Cells (10X)	1	1.70428786513411	1.972303100763
consistency	GSE142647	SUM149PT Cells (10X)	8	14.4012959835787	0.82578779769616
consistency	GSE142647	SUM149PT Cells (10X)	1	-9.36814750364531	0.0384307212981816
consistency	GSE142647	SUM149PT Cells (10X)	1	-9.49818931209964	-2.22561662436925
consistency	GSE142647	SUM149PT Cells (10X)	1	2.08324914262102	-3.34244920563588
consistency	GSE142647	SUM149PT Cells (10X)	8	16.3858249101565	1.61210913723353
consistency	GSE142647	SUM149PT Cells (10X)	6	-1.73101201698933	3.78780440782103
consistency	GSE142647	SUM149PT Cells (10X)	1	-4.52725005088783	-5.91970905762457
consistency	GSE142647	SUM149PT Cells (10X)	1	-0.19303345565958	2.324904000478
consistency	GSE142647	SUM149PT Cells (10X)	1	7.33179046297578	-1.46571941363499
consistency	GSE142647	SUM149PT Cells (10X)	8	16.3861589679626	1.70985181729302
consistency	GSE142647	SUM149PT Cells (10X)	10	5.39919774911267	-5.71609305187767
consistency	GSE142647	SUM149PT Cells (10X)	1	2.73892637557629	-0.21584808971559
consistency	GSE142647	SUM149PT Cells (10X)	1	9.41462508766386	5.11492716805642
consistency	GSE142647	SUM149PT Cells (10X)	1	4.84876669862563	2.59607369609933
consistency	GSE142647	SUM149PT Cells (10X)	5	-10.6595326203177	-9.37827822469509
consistency	GSE142647	SUM149PT Cells (10X)	1	-8.26246589097697	-1.5284231540468
consistency	GSE142647	SUM149PT Cells (10X)	1	11.5395122127934	2.39931389313174
consistency	GSE142647	SUM149PT Cells (10X)	1	-2.95960532412794	0.869678479737942
consistency	GSE142647	SUM149PT Cells (10X)	6	-0.370712659698457	4.75226740384638
consistency	GSE142647	SUM149PT Cells (10X)	2	15.5665447930892	3.89232970614497
consistency	GSE142647	SUM149PT Cells (10X)	1	-3.69373879760934	-1.76449291553364
consistency	GSE142647	SUM149PT Cells (10X)	1	-2.46890342147314	1.60935491691458
consistency	GSE142647	SUM149PT Cells (10X)	8	15.1254103407408	-2.3225699590705
consistency	GSE142647	SUM149PT Cells (10X)	9	-12.0703964814521	2.48796115886637
consistency	GSE142647	SUM149PT Cells (10X)	1	1.67047315099028	2.05450497959295
consistency	GSE142647	SUM149PT Cells (10X)	1	3.49570979247844	-2.23754998330781
consistency	GSE142647	SUM149PT Cells (10X)	1	-3.80846142899737	-0.386757564875338
consistency	GSE142647	SUM149PT Cells (10X)	5	-6.96249882328214	-8.8499975680828
consistency	GSE142647	SUM149PT Cells (10X)	8	14.8435756965436	0.375044237542467
consistency	GSE142647	SUM149PT Cells (10X)	1	2.54528992479426	1.67655665346803
consistency	GSE142647	SUM149PT Cells (10X)	4	-9.56149460083519	1.55052783867219
consistency	GSE142647	SUM149PT Cells (10X)	9	-12.4162109177874	2.92089955505085
consistency	GSE142647	SUM149PT Cells (10X)	1	-6.84333665047893	-1.61040337999949
consistency	GSE142647	SUM149PT Cells (10X)	10	6.2376140134822	-4.84265014938342
consistency	GSE142647	SUM149PT Cells (10X)	1	-0.312911059337248	0.173193645879565
consistency	GSE142647	SUM149PT Cells (10X)	1	6.9734957844489	2.14576595721911
consistency	GSE142647	SUM149PT Cells (10X)	1	3.64121790182958	-4.90985308670521
consistency	GSE142647	SUM149PT Cells (10X)	1	-6.11094372338091	-3.44119695598849
consistency	GSE142647	SUM149PT Cells (10X)	7	13.8689787808279	0.562025578594933
consistency	GSE142647	SUM149PT Cells (10X)	1	-1.98268388384978	-0.371712956536963
consistency	GSE142647	SUM149PT Cells (10X)	1	-7.06467659835097	-3.29048156301951
consistency	GSE142647	SUM149PT Cells (10X)	7	13.8351992166369	0.988451173302262
consistency	GSE142647	SUM149PT Cells (10X)	1	-2.65555236263722	-1.13314915196637
consistency	GSE142647	SUM149PT Cells (10X)	1	-1.54825922371121	-0.500348153743228
consistency	GSE142647	SUM149PT Cells (10X)	5	-6.90562072013706	-8.63879584033447
consistency	GSE142647	SUM149PT Cells (10X)	1	-5.38041680710395	1.0503874369119
consistency	GSE142647	SUM149PT Cells (10X)	1	5.56146324126991	1.67769225253703
consistency	GSE142647	SUM149PT Cells (10X)	1	-4.77034379243999	0.275747858552214
consistency	GSE142647	SUM149PT Cells (10X)	1	-7.18927829970359	-2.80083188979028
consistency	GSE142647	SUM149PT Cells (10X)	1	11.0969793601568	3.44675259314106
consistency	GSE142647	SUM149PT Cells (10X)	1	7.2847218878445	1.3964126684029
consistency	GSE142647	SUM149PT Cells (10X)	1	8.40642256466673	1.84929637927197
consistency	GSE142647	SUM149PT Cells (10X)	1	2.23675743331081	2.23587509590274
consistency	GSE142647	SUM149PT Cells (10X)	8	14.3385973940174	-1.1133217876315
consistency	GSE142647	SUM149PT Cells (10X)	1	1.83823632512782	-3.5711811878007
consistency	GSE142647	SUM149PT Cells (10X)	5	-4.91583686852352	-11.0335590728209
consistency	GSE142647	SUM149PT Cells (10X)	9	-12.1450684271937	2.66427035824038
consistency	GSE142647	SUM149PT Cells (10X)	1	2.05546128150307	2.26723001279031
consistency	GSE142647	SUM149PT Cells (10X)	1	10.0975915939001	8.5498354331126
consistency	GSE142647	SUM149PT Cells (10X)	6	-3.73810213435103	2.60569295500027
consistency	GSE178765	Mouse Aorta (10X)	25	27.5580936494769	-15.0803397769614
consistency	GSE178765	Mouse Aorta (10X)	26	-26.3337027491083	19.8357910185875
consistency	GSE178765	Mouse Aorta (10X)	1	23.9880082422126	-8.18472080358451
consistency	GSE178765	Mouse Aorta (10X)	10	-5.27554070978907	-27.1469972107691
consistency	GSE178765	Mouse Aorta (10X)	10	-11.8440851002524	-23.7318847008796
consistency	GSE178765	Mouse Aorta (10X)	1	29.8773418970789	-4.86240598275629
consistency	GSE178765	Mouse Aorta (10X)	25	17.7571410678416	-26.8444142002021
consistency	GSE178765	Mouse Aorta (10X)	33	-20.922730418306	28.6840896323234
consistency	GSE178765	Mouse Aorta (10X)	10	-3.03375422760027	-28.0079111172924
consistency	GSE178765	Mouse Aorta (10X)	7	0.214051780451734	-17.5617320336473
consistency	GSE178765	Mouse Aorta (10X)	15	-7.13055356532019	-12.5482383566299
consistency	GSE178765	Mouse Aorta (10X)	15	-11.8464552653409	-13.221769390055
consistency	GSE178765	Mouse Aorta (10X)	33	-21.4035998693373	29.6200692505011
consistency	GSE178765	Mouse Aorta (10X)	11	33.9379978570282	11.2312621874932
consistency	GSE178765	Mouse Aorta (10X)	1	25.101237223313	-5.57661691548779
consistency	GSE178765	Mouse Aorta (10X)	10	-5.41897984625143	-29.0942756343271
consistency	GSE178765	Mouse Aorta (10X)	1	26.1885075472978	-9.66080725134698
consistency	GSE178765	Mouse Aorta (10X)	2	-30.2381731250848	-0.271876374358159
consistency	GSE178765	Mouse Aorta (10X)	7	3.38185235309692	-16.2549398946202
consistency	GSE178765	Mouse Aorta (10X)	2	-23.4572248003322	-0.559979189620384
consistency	GSE178765	Mouse Aorta (10X)	8	-28.1993173348411	-19.1806069273081
consistency	GSE178765	Mouse Aorta (10X)	10	-5.57474401649061	-24.8891775465242
consistency	GSE178765	Mouse Aorta (10X)	32	-44.1878351720481	-4.314443258829
consistency	GSE178765	Mouse Aorta (10X)	11	32.2985095689314	11.1902897931736
consistency	GSE178765	Mouse Aorta (10X)	7	6.22395974661666	-17.0335288618289
consistency	GSE178765	Mouse Aorta (10X)	2	-32.9920338324287	0.103385912183873
consistency	GSE178765	Mouse Aorta (10X)	32	-42.3590130338799	-3.89890426760957
consistency	GSE178765	Mouse Aorta (10X)	25	21.8310867841493	-16.1055476244056
consistency	GSE178765	Mouse Aorta (10X)	15	-9.57536058971535	-13.3875619422588
consistency	GSE178765	Mouse Aorta (10X)	2	-23.8989510179837	-2.76790620322641
consistency	GSE178765	Mouse Aorta (10X)	10	-12.8644942558675	-20.7261615810227
consistency	GSE178765	Mouse Aorta (10X)	10	-7.25228183384897	-27.9435658402956
consistency	GSE178765	Mouse Aorta (10X)	10	-12.3716810145375	-23.8116229952668
consistency	GSE178765	Mouse Aorta (10X)	33	-26.7234572374966	-9.91255471035661
consistency	GSE178765	Mouse Aorta (10X)	33	-21.4290964031338	30.0616259900066
consistency	GSE178765	Mouse Aorta (10X)	1	22.5516522746634	-8.84261363280626
consistency	GSE178765	Mouse Aorta (10X)	16	-11.2979906615525	-37.0508931988127
consistency	GSE178765	Mouse Aorta (10X)	15	-8.48482199620856	-15.5737360776298
consistency	GSE178765	Mouse Aorta (10X)	7	-2.73920766414373	-20.8166652306328
consistency	GSE178765	Mouse Aorta (10X)	1	23.4727739129661	-15.8357457182195
consistency	GSE178765	Mouse Aorta (10X)	2	-32.2532382232166	-1.63593108992314
consistency	GSE178765	Mouse Aorta (10X)	32	-44.0891113114666	-4.89331723356798
consistency	GSE178765	Mouse Aorta (10X)	33	-21.1698589008327	29.1172717083933
consistency	GSE178765	Mouse Aorta (10X)	11	33.9066842442345	8.64736279338456
consistency	GSE178765	Mouse Aorta (10X)	26	-26.9023730080268	20.9713059074235
consistency	GSE178765	Mouse Aorta (10X)	15	0.730433086401316	-15.6945907711572
consistency	GSE178765	Mouse Aorta (10X)	2	-26.9318337471714	2.72995175001469
consistency	GSE178765	Mouse Aorta (10X)	33	-26.7695427661159	-10.0422126914903
consistency	GSE178765	Mouse Aorta (10X)	7	2.85087922642661	-14.9794774679816
consistency	GSE178765	Mouse Aorta (10X)	7	-0.672400838982202	-17.0903575260438
consistency	GSE178765	Mouse Aorta (10X)	2	-27.8736254379688	4.56717644970676
consistency	GSE178765	Mouse Aorta (10X)	10	-13.1622064351996	-21.5506392341225
consistency	GSE178765	Mouse Aorta (10X)	1	25.359988263838	-3.63169547496388
consistency	GSE178765	Mouse Aorta (10X)	33	-21.6585791329075	25.1856071797246
consistency	GSE178765	Mouse Aorta (10X)	10	-7.95557409778252	-31.9679439522945
consistency	GSE178765	Mouse Aorta (10X)	7	1.49360571494869	-19.079000094528
consistency	GSE178765	Mouse Aorta (10X)	11	36.2665268993603	6.5873944855395
consistency	GSE178765	Mouse Aorta (10X)	32	-42.9861341736435	-6.94384652727171
consistency	GSE178765	Mouse Aorta (10X)	2	-30.0795926059134	1.21485854635132
consistency	GSE178765	Mouse Aorta (10X)	11	37.1296715215965	9.23663811092111
consistency	GSE178765	Mouse Aorta (10X)	32	-42.5209409683398	-7.40986999369457
consistency	GSE178765	Mouse Aorta (10X)	10	-8.60757375000626	-22.7397133221686
consistency	GSE178765	Mouse Aorta (10X)	11	32.6725835230679	10.7292364422186
consistency	GSE178765	Mouse Aorta (10X)	11	37.1589186677603	6.49884429073219
consistency	GSE178765	Mouse Aorta (10X)	6	12.9191042132466	24.1496883019652
consistency	GSE178765	Mouse Aorta (10X)	2	-29.4913054644802	1.77263539605761
consistency	GSE178765	Mouse Aorta (10X)	1	18.8748556741677	-4.44298661587348
consistency	GSE178765	Mouse Aorta (10X)	8	-30.6023845748715	-16.5801192720008
consistency	GSE178765	Mouse Aorta (10X)	7	3.46428968127985	-16.7670688288854
consistency	GSE178765	Mouse Aorta (10X)	32	-43.266497781801	-3.80230448507909
consistency	GSE178765	Mouse Aorta (10X)	15	-8.16153756036348	-14.7626674178693
consistency	GSE178765	Mouse Aorta (10X)	15	-11.4747648711621	-9.95860865312715
consistency	GSE178765	Mouse Aorta (10X)	15	-11.4469200781449	-9.98531822663008
consistency	GSE178765	Mouse Aorta (10X)	2	-22.6908524271493	6.77363863783118
consistency	GSE178765	Mouse Aorta (10X)	15	-11.2401631206992	-11.3637995896639
consistency	GSE178765	Mouse Aorta (10X)	32	-42.1502442826064	-4.53368358184249
consistency	GSE178765	Mouse Aorta (10X)	1	28.6555553133143	-7.09852191991753
consistency	GSE178765	Mouse Aorta (10X)	1	24.9428366051287	-6.52142753050672
consistency	GSE178765	Mouse Aorta (10X)	15	-32.0075446413389	-19.7939494175011
consistency	GSE178765	Mouse Aorta (10X)	33	-22.2305346631755	27.5291506406153
consistency	GSE178765	Mouse Aorta (10X)	26	-21.8665513470447	21.6430904056318
consistency	GSE178765	Mouse Aorta (10X)	7	2.06957677091956	-18.4619621471405
consistency	GSE178765	Mouse Aorta (10X)	32	-43.5407380115647	-3.33637327972404
consistency	GSE178765	Mouse Aorta (10X)	7	1.77265294404255	-19.345160657024
consistency	GSE178765	Mouse Aorta (10X)	16	-11.5923298801971	-37.4508349750796
consistency	GSE178765	Mouse Aorta (10X)	10	-4.04031108539723	-27.3660545569056
consistency	GSE178765	Mouse Aorta (10X)	2	-30.1216679569698	-1.35938672349747
consistency	GSE178765	Mouse Aorta (10X)	15	-7.51812711592068	-10.7417494410624
consistency	GSE178765	Mouse Aorta (10X)	2	-25.8480777943442	-4.67277046578592
consistency	GSE178765	Mouse Aorta (10X)	6	19.868939529257	17.616738782419
consistency	GSE178765	Mouse Aorta (10X)	32	-43.1878711928533	-6.51803602950084
consistency	GSE178765	Mouse Aorta (10X)	19	-20.6614577549358	-3.13044787598198
consistency	GSE178765	Mouse Aorta (10X)	1	23.609281706312	-11.2165680291604
consistency	GSE178765	Mouse Aorta (10X)	16	-9.41328767233579	-35.6784781886372
consistency	GSE178765	Mouse Aorta (10X)	2	-23.6061927735504	5.50271245551893
consistency	GSE178765	Mouse Aorta (10X)	25	29.4239509586134	-16.4284853691466
consistency	GSE178765	Mouse Aorta (10X)	7	-2.64260741225695	-17.2864732581088
consistency	GSE178765	Mouse Aorta (10X)	10	-14.124019802661	-21.6749629068761
consistency	GSE178765	Mouse Aorta (10X)	11	34.8008796661425	8.78834082584858
consistency	GSE178765	Mouse Aorta (10X)	7	3.85543154412715	-16.5875873229083
consistency	GSE178765	Mouse Aorta (10X)	26	-22.3896428760359	17.2704653806459
consistency	GSE178765	Mouse Aorta (10X)	1	24.6130422227594	-7.27013131806774
consistency	GSE178765	Mouse Aorta (10X)	1	30.8577036613511	-6.72300096115069
consistency	GSE178765	Mouse Aorta (10X)	2	-24.9943816913672	0.683616634172582
consistency	GSE178765	Mouse Aorta (10X)	8	-31.985914345341	-19.8189123073082
consistency	GSE178765	Mouse Aorta (10X)	32	-42.5255148258775	-7.43706203266213
consistency	GSE178765	Mouse Aorta (10X)	11	36.7796310699266	7.36496270775664
consistency	GSE178765	Mouse Aorta (10X)	1	27.0989418758201	-4.5124805684687
consistency	GSE178765	Mouse Aorta (10X)	10	-10.3156560162127	-24.6614309696839
consistency	GSE178765	Mouse Aorta (10X)	2	-30.7452878922766	0.664563036465689
consistency	GSE178765	Mouse Aorta (10X)	1	23.3803033397022	-6.8940102110618096
consistency	GSE178765	Mouse Aorta (10X)	8	-32.5799072316776	-20.0811714146913
consistency	GSE178765	Mouse Aorta (10X)	16	-9.95299824683006	-35.4266818971104
consistency	GSE178765	Mouse Aorta (10X)	11	35.7074776907712	6.01285132243788
consistency	GSE178765	Mouse Aorta (10X)	2	-26.7257881450571	-0.664812524624881
consistency	GSE178765	Mouse Aorta (10X)	10	-7.56052801273171	-22.0030439001452
consistency	GSE178765	Mouse Aorta (10X)	2	-20.3392596669773	8.06251489033747
consistency	GSE178765	Mouse Aorta (10X)	1	20.8175004258538	-2.59296749848991
consistency	GSE178765	Mouse Aorta (10X)	7	5.71605459530948	-14.0538232860081
consistency	GSE178765	Mouse Aorta (10X)	8	-27.2195084760033	-19.7200629367592
consistency	GSE178765	Mouse Aorta (10X)	2	-28.0267665654472	1.61112364223884
consistency	GSE178765	Mouse Aorta (10X)	7	0.462807970879131	-16.7990041163104
consistency	GSE178765	Mouse Aorta (10X)	2	-32.8159129503956	-2.38376738730789
consistency	GSE178765	Mouse Aorta (10X)	32	-44.4736397687036	-3.63603643976904
consistency	GSE178765	Mouse Aorta (10X)	32	-44.4391714457173	-3.56144754383294
consistency	GSE178765	Mouse Aorta (10X)	25	23.1708957789742	-18.2595492806371
consistency	GSE178765	Mouse Aorta (10X)	10	-5.94491353782422	-29.7095127223881
consistency	GSE178765	Mouse Aorta (10X)	7	1.58591137120538	-15.9622230036821
consistency	GSE178765	Mouse Aorta (10X)	10	-8.18385318802882	-23.8857402168197
consistency	GSE178765	Mouse Aorta (10X)	1	27.4161477064646	-6.38862244253349
consistency	GSE178765	Mouse Aorta (10X)	15	-9.68191051766978	-11.5087951955239
consistency	GSE178765	Mouse Aorta (10X)	15	-9.17787723610985	-14.991314931514
consistency	GSE178765	Mouse Aorta (10X)	7	0.950480721588242	-17.0892701588881
consistency	GSE178765	Mouse Aorta (10X)	26	-22.3596192189866	21.6192667544989
consistency	GSE178765	Mouse Aorta (10X)	16	-9.80157059275067	-37.0375096771971
consistency	GSE178765	Mouse Aorta (10X)	11	35.3165406544798	7.32444008123338
consistency	GSE178765	Mouse Aorta (10X)	10	-7.06740179979705	-25.9224996790503
consistency	GSE178765	Mouse Aorta (10X)	11	37.4261653488603	6.15213294554191
consistency	GSE178765	Mouse Aorta (10X)	7	7.11488588995668	-16.7080106497568
consistency	GSE178765	Mouse Aorta (10X)	7	2.88810118786964	-18.7389840429903
consistency	GSE178765	Mouse Aorta (10X)	10	-16.4802509638076	-20.6265115382252
consistency	GSE178765	Mouse Aorta (10X)	7	5.24715895885643	-16.7670695704576
consistency	GSE178765	Mouse Aorta (10X)	2	-28.0910380374581	3.39553800876971
consistency	GSE178765	Mouse Aorta (10X)	7	-0.113053755756323	-21.8190696499149
consistency	GSE178765	Mouse Aorta (10X)	19	-20.0967686532432	-2.99481307377825
consistency	GSE178765	Mouse Aorta (10X)	7	3.48101651857863	-14.2019791714074
consistency	GSE178765	Mouse Aorta (10X)	7	1.21845462454061	-18.0906635278562
consistency	GSE178765	Mouse Aorta (10X)	10	-6.59377092014184	-28.4341713255333
consistency	GSE178765	Mouse Aorta (10X)	2	-25.965398081256	1.06731177069073
consistency	GSE178765	Mouse Aorta (10X)	10	-7.85745318792549	-26.9035363751407
consistency	GSE178765	Mouse Aorta (10X)	1	25.4086038245127	-7.96555283709528
consistency	GSE178765	Mouse Aorta (10X)	33	-21.766867760686	25.5732448633407
consistency	GSE178765	Mouse Aorta (10X)	10	-8.93259612411532	-32.8182720503315
consistency	GSE178765	Mouse Aorta (10X)	15	-9.2524385419667	-12.3761392591516
consistency	GSE178765	Mouse Aorta (10X)	23	-0.294984897485079	-0.915256273184209
consistency	GSE178765	Mouse Aorta (10X)	8	-30.7268123093792	-17.9165822551571
consistency	GSE178765	Mouse Aorta (10X)	1	23.3182806559194	-10.272425509228
consistency	GSE178765	Mouse Aorta (10X)	2	-31.5517146053242	-3.44971320979143
consistency	GSE178765	Mouse Aorta (10X)	1	19.1160607104657	-5.95471219085357
consistency	GSE178765	Mouse Aorta (10X)	1	24.4516501257653	-3.76499242237325
consistency	GSE178765	Mouse Aorta (10X)	32	-42.5402207982988	-3.08084298888894
consistency	GSE178765	Mouse Aorta (10X)	11	35.2470609340992	7.42706874876859
consistency	GSE178765	Mouse Aorta (10X)	11	33.8072442477256	8.21308462059453
consistency	GSE178765	Mouse Aorta (10X)	1	20.6836124476611	-15.7632784433825
consistency	GSE178765	Mouse Aorta (10X)	11	39.2088442160425	7.85547093215242
consistency	GSE178765	Mouse Aorta (10X)	7	5.61843741813282	-16.8140888708848
consistency	GSE178765	Mouse Aorta (10X)	10	0.83646595741011	-19.7922374446869
consistency	GSE178765	Mouse Aorta (10X)	26	-22.4598871958085	20.9049144423977
consistency	GSE178765	Mouse Aorta (10X)	10	-9.82887996950284	-22.8781068462918
consistency	GSE178765	Mouse Aorta (10X)	11	39.1324627198511	8.06777756622812
consistency	GSE178765	Mouse Aorta (10X)	11	32.3349465000383	9.9281112928111
consistency	GSE178765	Mouse Aorta (10X)	11	39.1944125417274	7.78950417755077
consistency	GSE178765	Mouse Aorta (10X)	1	29.980629974401	-6.95892974681925
consistency	GSE178765	Mouse Aorta (10X)	33	-21.6979347693257	25.6473874761797
consistency	GSE178765	Mouse Aorta (10X)	2	-23.7049000481064	-5.59154006615351
consistency	GSE178765	Mouse Aorta (10X)	25	32.9624720642255	-14.6590576999728
consistency	GSE178765	Mouse Aorta (10X)	32	-41.1798161256763	-6.24157330314016
consistency	GSE178765	Mouse Aorta (10X)	26	-25.8418896747197	19.2959454380111
consistency	GSE178765	Mouse Aorta (10X)	7	2.83426209331552	-15.458577088126
consistency	GSE178765	Mouse Aorta (10X)	1	27.8215709654073	-5.9992040590627
consistency	GSE178765	Mouse Aorta (10X)	7	-0.450786967479891	-13.8772561453969
consistency	GSE178765	Mouse Aorta (10X)	2	-32.9683851705731	1.08814983454328
consistency	GSE178765	Mouse Aorta (10X)	7	4.00008592700643	-20.2266647680948
consistency	GSE178765	Mouse Aorta (10X)	26	-22.7651166892684	19.693765327974
consistency	GSE178765	Mouse Aorta (10X)	25	22.9980416933397	-14.5359152553321
consistency	GSE178765	Mouse Aorta (10X)	1	21.0572969434982	-9.12343506412688
consistency	GSE178765	Mouse Aorta (10X)	11	35.8263635076424	6.72987814061518
consistency	GSE178765	Mouse Aorta (10X)	1	18.9719620020598	-16.7005048886023
consistency	GSE178765	Mouse Aorta (10X)	15	-10.9979433445171	-11.5802959502937
consistency	GSE178765	Mouse Aorta (10X)	2	-23.764862482296	5.62975220777017
consistency	GSE178765	Mouse Aorta (10X)	1	30.2630949390981	-3.94305928108904
consistency	GSE178765	Mouse Aorta (10X)	2	-31.3714959715036	0.936681656438255
consistency	GSE178765	Mouse Aorta (10X)	2	-23.4498900408742	-2.96355151271309
consistency	GSE178765	Mouse Aorta (10X)	32	-42.6427828990733	-7.28085544178069
consistency	GSE178765	Mouse Aorta (10X)	19	19.3446681244211	23.6484690930767
consistency	GSE178765	Mouse Aorta (10X)	1	23.2538659679034	-15.5143069379943
consistency	GSE178765	Mouse Aorta (10X)	10	-9.99576055076595	-23.699934708135
consistency	GSE178765	Mouse Aorta (10X)	7	-2.5518510834073602	-28.1586017663923
consistency	GSE178765	Mouse Aorta (10X)	10	-3.56643733365557	-32.2963149206316
consistency	GSE178765	Mouse Aorta (10X)	11	38.8704322981178	8.79271125665566
consistency	GSE178765	Mouse Aorta (10X)	1	24.6249199811312	-7.62528256535473
consistency	GSE178765	Mouse Aorta (10X)	10	-0.890198712228487	-25.3415465896051
consistency	GSE178765	Mouse Aorta (10X)	15	-7.09810073218211	-10.5229720332392
consistency	GSE178765	Mouse Aorta (10X)	11	39.2063713606582	8.03897793483418
consistency	GSE178765	Mouse Aorta (10X)	2	-23.1794967892609	-2.89255840522227
consistency	GSE178765	Mouse Aorta (10X)	2	-24.7247127429251	3.54814063917184
consistency	GSE178765	Mouse Aorta (10X)	1	21.593570515846	-9.66317890201181
consistency	GSE178765	Mouse Aorta (10X)	1	21.6063099908758	-15.8389324354689
consistency	GSE178765	Mouse Aorta (10X)	2	-20.659547707722002	7.01384181665745
consistency	GSE178765	Mouse Aorta (10X)	33	-19.7199535911375	30.8721140659025
consistency	GSE178765	Mouse Aorta (10X)	7	5.20670978127442	-16.623185405267
consistency	GSE178765	Mouse Aorta (10X)	26	-21.5856847635957	23.8808788883014
consistency	GSE178765	Mouse Aorta (10X)	15	-9.48303657576156	-9.97294105598862
consistency	GSE178765	Mouse Aorta (10X)	16	-10.1448617064611	-34.6650183256137
consistency	GSE178765	Mouse Aorta (10X)	7	1.35728735760671	-11.9499223756251
consistency	GSE178765	Mouse Aorta (10X)	15	-13.1119892495973	-11.8334735350571
consistency	GSE178765	Mouse Aorta (10X)	16	-7.5370877326332	-32.2271652583809
consistency	GSE178765	Mouse Aorta (10X)	2	-30.3695800615766	-1.29221441887083
consistency	GSE178765	Mouse Aorta (10X)	7	-0.745032796187482	-15.3184960693362
consistency	GSE178765	Mouse Aorta (10X)	8	-28.4025729022733	-19.5368186339883
consistency	GSE178765	Mouse Aorta (10X)	1	27.2570915356784	-9.73494371226889
consistency	GSE178765	Mouse Aorta (10X)	1	24.8478916990307	-6.73809013222311
consistency	GSE178765	Mouse Aorta (10X)	33	-21.7044837634316	25.6960743884983
consistency	GSE178765	Mouse Aorta (10X)	1	27.0894134251636	-3.14481818038727
consistency	GSE178765	Mouse Aorta (10X)	10	-10.4776510275397	-19.4767872004083
consistency	GSE178765	Mouse Aorta (10X)	33	-27.1270794851098	-10.1808850147813
consistency	GSE178765	Mouse Aorta (10X)	2	-27.913669855714	4.58555034442749
consistency	GSE178765	Mouse Aorta (10X)	16	-7.8713071218698	-37.8903859506299
consistency	GSE178765	Mouse Aorta (10X)	33	-20.0891214579636	30.0804801307617
consistency	GSE178765	Mouse Aorta (10X)	2	-26.801119734123	3.15290777867273
consistency	GSE178765	Mouse Aorta (10X)	1	18.540369198795698	-3.32861955901282
consistency	GSE178765	Mouse Aorta (10X)	1	23.527777552668	-8.85476142118335
consistency	GSE178765	Mouse Aorta (10X)	25	29.3575292819258	-13.2734966401078
consistency	GSE178765	Mouse Aorta (10X)	11	39.2561308605051	7.63848451523006
consistency	GSE178765	Mouse Aorta (10X)	7	3.86612459440024	-14.4050407553804
consistency	GSE178765	Mouse Aorta (10X)	11	-29.7240764533905	4.89818020680498
consistency	GSE178765	Mouse Aorta (10X)	2	-21.4187255410949	7.59065777649233
consistency	GSE178765	Mouse Aorta (10X)	1	19.2239265750719	-4.01756555911725
consistency	GSE178765	Mouse Aorta (10X)	25	18.5382510214444	-18.2845483703382
consistency	GSE178765	Mouse Aorta (10X)	1	23.6992930954506	-10.610443187567
consistency	GSE178765	Mouse Aorta (10X)	10	-3.43970541140663	-30.7082724508132
consistency	GSE178765	Mouse Aorta (10X)	10	-8.5740290336618	-25.6598831489469
consistency	GSE178765	Mouse Aorta (10X)	7	-1.30418832689736	-21.6580654267365
consistency	GSE178765	Mouse Aorta (10X)	32	-37.606803315062	-3.73457577076134
consistency	GSE178765	Mouse Aorta (10X)	10	-4.05565591707773	-27.2368276293481
consistency	GSE178765	Mouse Aorta (10X)	15	-10.3393125135159	-11.0255861305962
consistency	GSE178765	Mouse Aorta (10X)	7	4.05273000918785	-15.0507140080222
consistency	GSE178765	Mouse Aorta (10X)	15	-8.71956572114173	-15.0388889532018
consistency	GSE178765	Mouse Aorta (10X)	10	-7.6206725946567	-22.0429660413253
consistency	GSE178765	Mouse Aorta (10X)	15	-8.566066319129	-14.5149913001285
consistency	GSE178765	Mouse Aorta (10X)	15	-8.27098258545576	-20.9479157994328
consistency	GSE178765	Mouse Aorta (10X)	2	-23.8754604448249	6.59875069429282
consistency	GSE178765	Mouse Aorta (10X)	10	-13.1129295080323	-24.041350628214
consistency	GSE178765	Mouse Aorta (10X)	10	-5.61244734230186	-34.115665795701
consistency	GSE178765	Mouse Aorta (10X)	2	-36.0904011264359	-0.737822131005062
consistency	GSE178765	Mouse Aorta (10X)	1	30.6030113195131	-4.42324214185349
consistency	GSE178765	Mouse Aorta (10X)	8	-31.8328167140962	-19.322047611113
consistency	GSE178765	Mouse Aorta (10X)	2	-23.8247104323278	-1.99242802140135
consistency	GSE178765	Mouse Aorta (10X)	10	-2.17293131712773	-25.8587641173891
consistency	GSE178765	Mouse Aorta (10X)	2	-27.7061618637193	-4.64067791624875
consistency	GSE178765	Mouse Aorta (10X)	15	-12.2530624576075	-12.9938388742651
consistency	GSE178765	Mouse Aorta (10X)	11	34.9568592673328	6.31972503481222
consistency	GSE178765	Mouse Aorta (10X)	32	-43.1521907487255	-6.48374190916806
consistency	GSE178765	Mouse Aorta (10X)	25	32.8662191661444	-14.8807271311979
consistency	GSE178765	Mouse Aorta (10X)	7	2.29675319097084	-14.5732222746016
consistency	GSE178765	Mouse Aorta (10X)	8	-31.0661416556607	-18.2794457651224
consistency	GSE178765	Mouse Aorta (10X)	10	-10.7150802348455	-15.6010931269082
consistency	GSE178765	Mouse Aorta (10X)	2	-25.5738079141993	-0.0620831584960824
consistency	GSE178765	Mouse Aorta (10X)	2	-21.5732439235823	7.91270721668457
consistency	GSE178765	Mouse Aorta (10X)	10	-0.523423309186503	-25.2140600915429
consistency	GSE178765	Mouse Aorta (10X)	33	-26.7910248696716	-10.0949502833152
consistency	GSE178765	Mouse Aorta (10X)	1	28.4052728965455	-3.19606703848716
consistency	GSE178765	Mouse Aorta (10X)	11	36.535820334164	6.55666824398938
consistency	GSE178765	Mouse Aorta (10X)	10	-13.7604436630743	-14.1279964344587
consistency	GSE178765	Mouse Aorta (10X)	2	-32.7101351332225	1.34912459372107
consistency	GSE178765	Mouse Aorta (10X)	7	5.92314886438431	-16.8119001596583
consistency	GSE178765	Mouse Aorta (10X)	33	-21.2767072547094	30.3443335234914
consistency	GSE178765	Mouse Aorta (10X)	2	-31.1765648710024	0.559018804943785
consistency	GSE178765	Mouse Aorta (10X)	19	-18.639928869958	-3.65383339809883
consistency	GSE178765	Mouse Aorta (10X)	2	-22.3075448713261	-3.06229137942962
consistency	GSE178765	Mouse Aorta (10X)	2	-25.4107095337099	3.90286044784387
consistency	GSE178765	Mouse Aorta (10X)	15	-8.35351765240151	-13.8809589186927
consistency	GSE178765	Mouse Aorta (10X)	7	2.53363202415289	-15.3647046704895
consistency	GSE178765	Mouse Aorta (10X)	16	-9.32456891244303	-36.5520619254539
consistency	GSE178765	Mouse Aorta (10X)	15	-7.86989362359897	-11.2458329113891
consistency	GSE178765	Mouse Aorta (10X)	2	-22.0814783273479	8.49107662997459
consistency	GSE178765	Mouse Aorta (10X)	8	-31.827892713607	-18.5312763576099
consistency	GSE178765	Mouse Aorta (10X)	7	1.25392009733946	-14.2370137350453
consistency	GSE178765	Mouse Aorta (10X)	7	2.96896649369293	-14.0982223794315
consistency	GSE178765	Mouse Aorta (10X)	1	27.244898739557	-7.33524645732284
consistency	GSE178765	Mouse Aorta (10X)	15	-7.34203310223671	-13.4102877455868
consistency	GSE178765	Mouse Aorta (10X)	8	-31.0009481255704	-18.470430942988
consistency	GSE178765	Mouse Aorta (10X)	10	-13.8747921942466	-23.7845579505035
consistency	GSE178765	Mouse Aorta (10X)	2	-24.1199981590278	-3.10134232353045
consistency	GSE178765	Mouse Aorta (10X)	11	34.7863877809297	7.15059414131832
consistency	GSE178765	Mouse Aorta (10X)	11	36.5830035472439	6.31166553578634
consistency	GSE178765	Mouse Aorta (10X)	10	-10.2174442211733	-23.6856570364677
consistency	GSE178765	Mouse Aorta (10X)	10	-14.2664755895613	-23.6283464333401
consistency	GSE178765	Mouse Aorta (10X)	1	24.875060951076	-4.20535037418957
consistency	GSE178765	Mouse Aorta (10X)	19	-3.50105690166191	-2.77852192459237
consistency	GSE178765	Mouse Aorta (10X)	32	-43.589060255742	-5.90055443750711
consistency	GSE178765	Mouse Aorta (10X)	26	-26.1925708745449	19.8461431223327
consistency	GSE178765	Mouse Aorta (10X)	1	25.6041771574868	-5.87591326848122
consistency	GSE178765	Mouse Aorta (10X)	1	27.1824795296733	-5.24332501840613
consistency	GSE178765	Mouse Aorta (10X)	26	-25.0037224089411	18.048296729583
consistency	GSE178765	Mouse Aorta (10X)	15	-10.6050078851225	-13.2846001549726
consistency	GSE178765	Mouse Aorta (10X)	33	-20.8671917365657	30.2076459530546
consistency	GSE178765	Mouse Aorta (10X)	1	30.7303650310506	-14.6155797436772
consistency	GSE178765	Mouse Aorta (10X)	7	-1.3289377421468	-17.1860720439588
consistency	GSE178765	Mouse Aorta (10X)	2	-23.4473306076101	-4.64142889426919
consistency	GSE178765	Mouse Aorta (10X)	7	5.71032436506276	-15.7195279935997
consistency	GSE178765	Mouse Aorta (10X)	2	-23.8274401634137	-1.77245156934079
consistency	GSE178765	Mouse Aorta (10X)	15	-10.8022104488924	-14.8195098119903
consistency	GSE178765	Mouse Aorta (10X)	2	-25.0323349367042	0.941963504664828
consistency	GSE178765	Mouse Aorta (10X)	7	1.98349025548635	-15.1267217454347
consistency	GSE178765	Mouse Aorta (10X)	10	-3.28738407635247	-29.7530042804094
consistency	GSE178765	Mouse Aorta (10X)	10	-2.88490139404147	-27.372473062865
consistency	GSE178765	Mouse Aorta (10X)	1	21.6922451339046	-7.35608589431108
consistency	GSE178765	Mouse Aorta (10X)	11	39.1010274174222	7.84632793682488
consistency	GSE178765	Mouse Aorta (10X)	1	19.8953922029007	-7.04215359685005
consistency	GSE178765	Mouse Aorta (10X)	11	32.8375828269103	11.8323579821712
consistency	GSE178765	Mouse Aorta (10X)	32	-41.0170118639357	-3.67586794327986
consistency	GSE178765	Mouse Aorta (10X)	16	-11.2302821273519	-37.5465110529557
consistency	GSE178765	Mouse Aorta (10X)	11	36.0498597259713	7.72300103594264
consistency	GSE178765	Mouse Aorta (10X)	10	-12.5793461672368	-22.3121095944831
consistency	GSE178765	Mouse Aorta (10X)	11	38.5803026677124	7.16841996960639
consistency	GSE178765	Mouse Aorta (10X)	1	23.9683864449225	-5.74035716944388
consistency	GSE178765	Mouse Aorta (10X)	11	34.7042881236856	6.94799110683601
consistency	GSE178765	Mouse Aorta (10X)	16	-10.2856812385336	-37.6274872158917
consistency	GSE178765	Mouse Aorta (10X)	1	26.0477997056697	-13.4101972983528
consistency	GSE178765	Mouse Aorta (10X)	10	-4.26817620236886	-20.8280134343472
consistency	GSE178765	Mouse Aorta (10X)	2	-31.95866281202	0.581725749692532
consistency	GSE178765	Mouse Aorta (10X)	8	-31.8884451383255	-20.3753720277945
consistency	GSE178765	Mouse Aorta (10X)	26	-26.2405345740704	21.0345574972091
consistency	GSE178765	Mouse Aorta (10X)	2	-26.2215649809217	-4.57762480245824
consistency	GSE178765	Mouse Aorta (10X)	33	-21.8073953575401	29.1913195228156
consistency	GSE178765	Mouse Aorta (10X)	10	-2.22312349713755	-28.2964347572686
consistency	GSE178765	Mouse Aorta (10X)	1	26.3800828079877	-9.17100852946537
consistency	GSE178765	Mouse Aorta (10X)	2	-30.7374498230208	1.6004702327006
consistency	GSE178765	Mouse Aorta (10X)	32	-43.8051238107339	-4.90761181745352
consistency	GSE178765	Mouse Aorta (10X)	10	-6.57203276939942	-27.2763983983102
consistency	GSE178765	Mouse Aorta (10X)	2	-28.2677120598287	-0.824211289053844
consistency	GSE178765	Mouse Aorta (10X)	2	-28.977256334041	0.6308908012628
consistency	GSE178765	Mouse Aorta (10X)	2	-25.706797957109	-2.38205869397087
consistency	GSE178765	Mouse Aorta (10X)	10	-2.16686976486416	-27.0651259766766
consistency	GSE178765	Mouse Aorta (10X)	7	2.11304426850504	-13.3089614494173
consistency	GSE178765	Mouse Aorta (10X)	10	-16.2028640868384	-22.7255364092817
consistency	GSE178765	Mouse Aorta (10X)	2	-26.5690177054637	3.1751269318701
consistency	GSE178765	Mouse Aorta (10X)	2	-22.6290021451488	6.463182520763
consistency	GSE178765	Mouse Aorta (10X)	7	4.93143907421768	-13.646566142077
consistency	GSE178765	Mouse Aorta (10X)	1	20.0809180070169	-2.8887310631166
consistency	GSE178765	Mouse Aorta (10X)	16	-4.40768534941762	-32.8439497076033
consistency	GSE178765	Mouse Aorta (10X)	1	26.4725041757743	-10.76571759761
consistency	GSE178765	Mouse Aorta (10X)	10	-11.8045021825749	-20.8929119310412
consistency	GSE178765	Mouse Aorta (10X)	10	-6.28482274001849	-28.7779356732435
consistency	GSE178765	Mouse Aorta (10X)	2	-31.5165513867351	0.645673097310841
consistency	GSE178765	Mouse Aorta (10X)	10	-1.06675213510552	-21.8092001008133
consistency	GSE178765	Mouse Aorta (10X)	11	33.8802808948701	8.38850662737227
consistency	GSE178765	Mouse Aorta (10X)	15	-11.8518462277717	-12.6907071067247
consistency	GSE178765	Mouse Aorta (10X)	33	-21.6933635398171	25.5032170601772
consistency	GSE178765	Mouse Aorta (10X)	15	-10.1555759992646	-13.0927221792949
consistency	GSE178765	Mouse Aorta (10X)	7	4.30875015684642	-18.7221819156761
consistency	GSE178765	Mouse Aorta (10X)	10	-10.4535489446103	-24.5027773368332
consistency	GSE178765	Mouse Aorta (10X)	1	21.7613894329425	-12.0771203760433
consistency	GSE178765	Mouse Aorta (10X)	7	2.49635485768478	-15.6626448995335
consistency	GSE178765	Mouse Aorta (10X)	2	-28.5651908238357	0.421371919705463
consistency	GSE178765	Mouse Aorta (10X)	32	-41.3227021941869	-3.65841721836525
consistency	GSE178765	Mouse Aorta (10X)	10	-2.85262455348044	-27.5871494483508
consistency	GSE178765	Mouse Aorta (10X)	2	-24.6497705136296	4.39357452990337
consistency	GSE178765	Mouse Aorta (10X)	33	-21.6430458105009	25.1367041589615
consistency	GSE178765	Mouse Aorta (10X)	2	-22.1427664981742	5.23637336771771
consistency	GSE178765	Mouse Aorta (10X)	32	-42.4855280120279	-7.46127996502514
consistency	GSE178765	Mouse Aorta (10X)	15	-12.1127708250807	-10.6611607156144
consistency	GSE178765	Mouse Aorta (10X)	19	-19.5943772903648	-3.28855370114612
consistency	GSE178765	Mouse Aorta (10X)	10	-6.75908071646787	-29.3333512595363
consistency	GSE178765	Mouse Aorta (10X)	32	-41.582515559965	-7.3206949739472
consistency	GSE178765	Mouse Aorta (10X)	8	-31.1064889202705	-18.7439309140854
consistency	GSE178765	Mouse Aorta (10X)	1	18.9271844432295	-4.89800057276524
consistency	GSE178765	Mouse Aorta (10X)	1	30.7494478955723	-6.81056816082001
consistency	GSE178765	Mouse Aorta (10X)	15	-11.4209555988173	-13.5707807495355
consistency	GSE178765	Mouse Aorta (10X)	26	-25.7884334173459	19.5831943812286
consistency	GSE178765	Mouse Aorta (10X)	1	21.5530066373642	-9.57973306193229
consistency	GSE178765	Mouse Aorta (10X)	10	-6.47063438550792	-27.8505074806859
consistency	GSE178765	Mouse Aorta (10X)	26	-26.3067012597701	20.9427273223478
consistency	GSE178765	Mouse Aorta (10X)	15	-11.368554593635	-9.69603257744839
consistency	GSE178765	Mouse Aorta (10X)	11	33.4599259092954	11.4536835989399
consistency	GSE178765	Mouse Aorta (10X)	15	-7.45515644272557	-16.9158798994904
consistency	GSE178765	Mouse Aorta (10X)	11	39.2741327254276	4.58892247488523
consistency	GSE178765	Mouse Aorta (10X)	19	-19.1538803769228	-3.41252633792589
consistency	GSE178765	Mouse Aorta (10X)	15	-11.1764745231505	-9.7380260653962
consistency	GSE178765	Mouse Aorta (10X)	26	-24.7877804384026	18.300174501427
consistency	GSE178765	Mouse Aorta (10X)	1	22.8639964830451	-5.71791227306314
consistency	GSE178765	Mouse Aorta (10X)	10	-13.7825894436429	-19.7355138986375
consistency	GSE178765	Mouse Aorta (10X)	15	-8.96932647574731	-14.4046160403034
consistency	GSE178765	Mouse Aorta (10X)	19	19.4887155113248	23.4122777184931
consistency	GSE178765	Mouse Aorta (10X)	7	4.51281798263533	-19.5064487444218
consistency	GSE178765	Mouse Aorta (10X)	16	-8.94016354881892	-36.7682912401491
consistency	GSE178765	Mouse Aorta (10X)	32	-43.9342677468981	-4.85683419248589
consistency	GSE178765	Mouse Aorta (10X)	7	5.84482729427501	-19.124099884425
consistency	GSE178765	Mouse Aorta (10X)	10	-11.3917003597794	-25.379960585958
consistency	GSE178765	Mouse Aorta (10X)	25	30.0390424445477	-16.3186322426321
consistency	GSE178765	Mouse Aorta (10X)	19	-18.677594184179	-3.45224569253178
consistency	GSE178765	Mouse Aorta (10X)	16	-9.02246601261138	-33.8499476827304
consistency	GSE178765	Mouse Aorta (10X)	26	-22.4246430438331	21.8550665580656
consistency	GSE178765	Mouse Aorta (10X)	10	-16.2421339097529	-21.6750709484174
consistency	GSE178765	Mouse Aorta (10X)	26	-22.1040602622784	21.9099215184106
consistency	GSE178765	Mouse Aorta (10X)	19	20.0044658216741	24.3141444795112
consistency	GSE178765	Mouse Aorta (10X)	1	20.2212056644079	-6.46789492350423
consistency	GSE178765	Mouse Aorta (10X)	15	-10.7965333255475	-10.0267376733604
consistency	GSE178765	Mouse Aorta (10X)	2	-32.2182668348128	0.568535609422344
consistency	GSE178765	Mouse Aorta (10X)	11	36.9797178433208	9.80038136057258
consistency	GSE178765	Mouse Aorta (10X)	1	27.2530996272376	-3.1749837071231
consistency	GSE178765	Mouse Aorta (10X)	7	-0.698648704791318	-18.9925262972055
consistency	GSE178765	Mouse Aorta (10X)	11	39.195142560099	8.08533028003037
consistency	GSE178765	Mouse Aorta (10X)	10	-1.4397975829431	-10.2356893928979
consistency	GSE178765	Mouse Aorta (10X)	10	-2.549306349705	-16.0539429885862
consistency	GSE178765	Mouse Aorta (10X)	7	3.66617253530334	-21.2418625567932
consistency	GSE178765	Mouse Aorta (10X)	10	-11.0093995110585	-20.7947712217977
consistency	GSE178765	Mouse Aorta (10X)	1	29.0010118804529	-4.84417920986583
consistency	GSE178765	Mouse Aorta (10X)	10	-6.65906727391081	-28.9126993441097
consistency	GSE178765	Mouse Aorta (10X)	7	1.52159661904113	-21.1925991424662
consistency	GSE178765	Mouse Aorta (10X)	7	1.26578612384541	-12.8407359098143
consistency	GSE178765	Mouse Aorta (10X)	2	-23.4124628507951	-4.7134901956536
consistency	GSE178765	Mouse Aorta (10X)	10	-11.0277799694174	-22.8939268341044
consistency	GSE178765	Mouse Aorta (10X)	32	-42.7604572279611	-7.23520695551277
consistency	GSE178765	Mouse Aorta (10X)	10	-16.2692012240546	-22.5207373731504
consistency	GSE178765	Mouse Aorta (10X)	11	39.070029643834	7.91380539593286
consistency	GSE178765	Mouse Aorta (10X)	1	27.2516322981021	-9.84965261084171
consistency	GSE178765	Mouse Aorta (10X)	8	-31.3433143365267	-16.807091131699
consistency	GSE178765	Mouse Aorta (10X)	1	26.5806863480693	-10.062513673345
consistency	GSE178765	Mouse Aorta (10X)	2	-23.4991877087274	-3.33719498687914
consistency	GSE178765	Mouse Aorta (10X)	1	21.4906730799435	-9.15587864724185
consistency	GSE178765	Mouse Aorta (10X)	26	-25.9922458567566	16.9884214256169
consistency	GSE178765	Mouse Aorta (10X)	19	-20.5248002486258	-3.12988039784834
consistency	GSE178765	Mouse Aorta (10X)	11	31.7461989721648	10.8598738919411
consistency	GSE178765	Mouse Aorta (10X)	2	-24.2215317144851	-0.75276371312976
consistency	GSE178765	Mouse Aorta (10X)	2	-30.011499639786	-0.807351164308279
consistency	GSE178765	Mouse Aorta (10X)	1	31.1583078226093	-6.4085534314151
consistency	GSE178765	Mouse Aorta (10X)	2	-23.7614966694909	-0.032563014363118
consistency	GSE178765	Mouse Aorta (10X)	2	-21.9770125328991	8.55136378575753
consistency	GSE178765	Mouse Aorta (10X)	10	-12.4708455109573	-23.8203102797686
consistency	GSE178765	Mouse Aorta (10X)	10	-12.2049125715697	-20.5716453445963
consistency	GSE178765	Mouse Aorta (10X)	15	-12.307611600915	-12.9149856873118
consistency	GSE178765	Mouse Aorta (10X)	10	-4.76749445257285	-28.253124812958
consistency	GSE178765	Mouse Aorta (10X)	10	-9.57823954388562	-23.0146954372415
consistency	GSE178765	Mouse Aorta (10X)	8	-31.9376850677018	-19.0991775080338
consistency	GSE178765	Mouse Aorta (10X)	10	-6.94784672790291	-23.6512287403817
consistency	GSE178765	Mouse Aorta (10X)	16	-7.21009405877947	-36.320400899533
consistency	GSE178765	Mouse Aorta (10X)	11	36.6120174732479	6.31704372459361
consistency	GSE178765	Mouse Aorta (10X)	7	0.0429850901968812	-14.3621793389625
consistency	GSE178765	Mouse Aorta (10X)	7	3.60488166238123	-16.9927010471949
consistency	GSE178765	Mouse Aorta (10X)	33	-26.7909142624999	-10.0872307367711
consistency	GSE178765	Mouse Aorta (10X)	15	-11.8811709849764	-12.8776832111905
consistency	GSE178765	Mouse Aorta (10X)	10	-8.69771577837455	-20.678111183754
consistency	GSE178765	Mouse Aorta (10X)	10	-13.7507346855162	-22.0158669151833
consistency	GSE178765	Mouse Aorta (10X)	10	-5.19652296098878	-32.5966417030814
consistency	GSE178765	Mouse Aorta (10X)	2	-31.3561655096001	-0.287654549419744
consistency	GSE178765	Mouse Aorta (10X)	15	-12.998195485472	-11.44861261387
consistency	GSE178765	Mouse Aorta (10X)	7	0.113163690502323	-18.9691302011092
consistency	GSE178765	Mouse Aorta (10X)	16	-8.44902820335659	-36.2044674516676
consistency	GSE178765	Mouse Aorta (10X)	1	28.1929658976493	-9.04418095456522
consistency	GSE178765	Mouse Aorta (10X)	32	-44.0898056525827	-4.0711019461486
consistency	GSE178765	Mouse Aorta (10X)	2	-28.4562323053243	-4.78007839774057
consistency	GSE178765	Mouse Aorta (10X)	33	-21.7776789489957	29.6606110120968
consistency	GSE178765	Mouse Aorta (10X)	1	24.3895945862826	-3.62328250431989
consistency	GSE178765	Mouse Aorta (10X)	2	-22.8624982425453	-2.51306464840595
consistency	GSE178765	Mouse Aorta (10X)	2	-22.9337511095907	6.05658833848673
consistency	GSE178765	Mouse Aorta (10X)	2	-25.4706579235645	3.66782801903936
consistency	GSE178765	Mouse Aorta (10X)	2	-36.238498426302	-0.809567149729539
consistency	GSE178765	Mouse Aorta (10X)	10	-7.78979038653684	-22.0008484955511
consistency	GSE178765	Mouse Aorta (10X)	2	-33.1649549354792	1.3097168706031
consistency	GSE178765	Mouse Aorta (10X)	2	-22.7882747666945	8.63666535836733
consistency	GSE178765	Mouse Aorta (10X)	10	-5.42868136780453	-24.1691622055313
consistency	GSE178765	Mouse Aorta (10X)	1	23.9177698736691	-13.0329716658194
consistency	GSE178765	Mouse Aorta (10X)	32	-43.8432400740536	-4.85126351577841
consistency	GSE178765	Mouse Aorta (10X)	11	34.16916447131	9.99555110137208
consistency	GSE178765	Mouse Aorta (10X)	26	-26.4679723960697	19.9251325307618
consistency	GSE178765	Mouse Aorta (10X)	16	-9.30076907063859	-36.4014059340437
consistency	GSE178765	Mouse Aorta (10X)	7	-0.892021117108748	-14.8105600425083
consistency	GSE178765	Mouse Aorta (10X)	1	27.8927421050709	-9.71472715931689
consistency	GSE178765	Mouse Aorta (10X)	10	-6.60604546138213	-26.988256566405
consistency	GSE178765	Mouse Aorta (10X)	26	-21.8064783068836	22.8434986952096
consistency	GSE178765	Mouse Aorta (10X)	10	-3.13940708148129	-27.4227169729727
consistency	GSE178765	Mouse Aorta (10X)	8	-30.4917626594457	-17.949389074479
consistency	GSE178765	Mouse Aorta (10X)	10	-12.1720651975	-24.7866392372701
consistency	GSE178765	Mouse Aorta (10X)	1	19.2241818368152	-5.12671477270187
consistency	GSE178765	Mouse Aorta (10X)	26	-21.6918699989553	23.2092702703447
consistency	GSE178765	Mouse Aorta (10X)	10	-6.0545061355693	-32.1092621986352
consistency	GSE178765	Mouse Aorta (10X)	10	-4.94960366887012	-29.8744893435221
consistency	GSE178765	Mouse Aorta (10X)	2	-26.8241549273024	4.54772565014857
consistency	GSE178765	Mouse Aorta (10X)	7	4.22415109910478	-14.8413460717004
consistency	GSE178765	Mouse Aorta (10X)	11	37.0462001183517	6.67054936224479
consistency	GSE178765	Mouse Aorta (10X)	11	36.3622529556474	9.79786171774446
consistency	GSE178765	Mouse Aorta (10X)	7	-0.380623068968785	-13.2845023865725
consistency	GSE178765	Mouse Aorta (10X)	7	5.74626175719043	-17.7407060122657
consistency	GSE178765	Mouse Aorta (10X)	11	32.1264355255611	10.824214459353
consistency	GSE178765	Mouse Aorta (10X)	15	-8.98960974989684	-17.4843254588722
consistency	GSE178765	Mouse Aorta (10X)	1	31.4551205379504	-6.47724613126721
consistency	GSE178765	Mouse Aorta (10X)	10	-10.7412898252456	-20.1815493989365
consistency	GSE178765	Mouse Aorta (10X)	2	-33.1250003833651	1.36745735042953
consistency	GSE178765	Mouse Aorta (10X)	11	35.5402763919368	8.57566419160178
consistency	GSE178765	Mouse Aorta (10X)	8	-30.6206866205939	-18.162742697277
consistency	GSE178765	Mouse Aorta (10X)	6	1.71504592116782	31.8767279254985
consistency	GSE178765	Mouse Aorta (10X)	7	6.79757401717965	-17.6900733161635
consistency	GSE178765	Mouse Aorta (10X)	7	3.71775591789806	-20.1189692549631
consistency	GSE178765	Mouse Aorta (10X)	1	21.503591000964	-15.4423187614532
consistency	GSE178765	Mouse Aorta (10X)	2	-24.0498607398459	-3.57793610182789
consistency	GSE178765	Mouse Aorta (10X)	10	-4.72689152975334	-29.2369360982583
consistency	GSE178765	Mouse Aorta (10X)	7	1.04367657637749	-17.3591697998067
consistency	GSE178765	Mouse Aorta (10X)	33	-20.0616472876578	30.7399359082568
consistency	GSE178765	Mouse Aorta (10X)	32	-43.7468980744007	-4.01123804469673
consistency	GSE178765	Mouse Aorta (10X)	2	-32.3766562939912	2.56566829940563
consistency	GSE178765	Mouse Aorta (10X)	10	-8.55486596987794	-22.9286071180365
consistency	GSE178765	Mouse Aorta (10X)	6	3.86493639953869	0.946190763307912
consistency	GSE178765	Mouse Aorta (10X)	2	-24.4001924122495	2.44727798506222
consistency	GSE178765	Mouse Aorta (10X)	7	1.31429459781154	-21.2583138165096
consistency	GSE178765	Mouse Aorta (10X)	26	-26.0599835735233	18.5942632890956
consistency	GSE178765	Mouse Aorta (10X)	15	-9.40916823713738	-13.5866304003905
consistency	GSE178765	Mouse Aorta (10X)	7	0.180240868092335	-14.3006688732076
consistency	GSE178765	Mouse Aorta (10X)	16	-12.2385848191106	-37.091690053339
consistency	GSE178765	Mouse Aorta (10X)	2	-27.2451975418791	2.99591258329997
consistency	GSE178765	Mouse Aorta (10X)	15	-15.3963405973242	-11.1779031613565
consistency	GSE178765	Mouse Aorta (10X)	8	-31.1570198233217	-17.1711576020314
consistency	GSE178765	Mouse Aorta (10X)	7	4.53360411899341	-15.5952227777732
consistency	GSE178765	Mouse Aorta (10X)	1	26.7254969381139	-6.32143221047975
consistency	GSE178765	Mouse Aorta (10X)	26	-26.3116596199715	19.9170203339925
consistency	GSE178765	Mouse Aorta (10X)	11	37.1018433503456	7.42272179891636
consistency	GSE178765	Mouse Aorta (10X)	10	-5.22313873604187	-29.1111441734708
consistency	GSE178765	Mouse Aorta (10X)	2	-26.5001330331841	-9.25397032331236
consistency	GSE178765	Mouse Aorta (10X)	2	-19.3021156544494	-4.94571712231553
consistency	GSE178765	Mouse Aorta (10X)	2	-28.096827103803	3.49900273912248
consistency	GSE178765	Mouse Aorta (10X)	15	-4.35926755333062	-13.173739561378
consistency	GSE178765	Mouse Aorta (10X)	2	-32.8743050768537	-1.84373002750204
consistency	GSE178765	Mouse Aorta (10X)	16	-8.77498208817756	-37.5131070921274
consistency	GSE178765	Mouse Aorta (10X)	11	39.2846790243853	7.7874719034027
consistency	GSE178765	Mouse Aorta (10X)	1	22.9601530772182	-9.21229785570772
consistency	GSE178765	Mouse Aorta (10X)	1	27.4529283740563	-7.20216120989523
consistency	GSE178765	Mouse Aorta (10X)	8	-29.5017626223113	-18.891452130248
consistency	GSE178765	Mouse Aorta (10X)	2	-23.8209686118815	-0.178977952998981
consistency	GSE178765	Mouse Aorta (10X)	10	-8.17070665850747	-27.9258131246688
consistency	GSE178765	Mouse Aorta (10X)	1	29.6422577063856	-4.32350059309436
consistency	GSE178765	Mouse Aorta (10X)	7	-3.00774189068159	-21.2348201481122
consistency	GSE178765	Mouse Aorta (10X)	7	3.22850514149538	-12.9926593120123
consistency	GSE178765	Mouse Aorta (10X)	32	-44.4850427369681	-3.64025121550359
consistency	GSE178765	Mouse Aorta (10X)	32	-40.2931804810067	-6.08227996938612
consistency	GSE178765	Mouse Aorta (10X)	10	-14.9063988115093	-20.5177138513932
consistency	GSE178765	Mouse Aorta (10X)	10	-8.10698626811552	-16.6068100153344
consistency	GSE178765	Mouse Aorta (10X)	32	-44.4991285199322	-4.30141473505944
consistency	GSE178765	Mouse Aorta (10X)	16	-8.60086362026858	-37.0138095678779
consistency	GSE178765	Mouse Aorta (10X)	7	2.36643459542855	-18.0944441083362
consistency	GSE178765	Mouse Aorta (10X)	33	-21.2309909393253	29.1549618231642
consistency	GSE178765	Mouse Aorta (10X)	16	-10.8650544353861	-35.8571303342374
consistency	GSE178765	Mouse Aorta (10X)	25	14.944589953985	-26.3539518048336
consistency	GSE178765	Mouse Aorta (10X)	11	34.7566975279416	8.22150905142823
consistency	GSE178765	Mouse Aorta (10X)	8	-23.7474289722109	-5.71428727121909
consistency	GSE178765	Mouse Aorta (10X)	10	-1.65900133258661	-26.3844343341491
consistency	GSE178765	Mouse Aorta (10X)	10	-8.91821108540629	-21.4865703803739
consistency	GSE178765	Mouse Aorta (10X)	10	-7.51979209894211	-27.0430420657421
consistency	GSE178765	Mouse Aorta (10X)	16	-10.6775490054818	-37.8300972951587
consistency	GSE178765	Mouse Aorta (10X)	11	39.2355343923761	4.77439134447745
consistency	GSE178765	Mouse Aorta (10X)	2	-23.4638793131839	7.90330418563864
consistency	GSE178765	Mouse Aorta (10X)	26	-23.1616294240093	21.8992849203392
consistency	GSE178765	Mouse Aorta (10X)	1	22.9752865512352	-9.12700422568204
consistency	GSE178765	Mouse Aorta (10X)	33	-21.9680050593451	25.8594649562945
consistency	GSE178765	Mouse Aorta (10X)	10	-5.69372601991105	-28.2881259146927
consistency	GSE178765	Mouse Aorta (10X)	1	19.9614253391629	-15.1497569838905
consistency	GSE178765	Mouse Aorta (10X)	10	-6.0040124405239	-20.5811786775283
consistency	GSE178765	Mouse Aorta (10X)	16	-8.7248244690903	-37.6688249422317
consistency	GSE178765	Mouse Aorta (10X)	2	-36.1229306955608	-0.75581440654188
consistency	GSE178765	Mouse Aorta (10X)	26	-22.6708491941437	19.9753289531094
consistency	GSE178765	Mouse Aorta (10X)	10	-5.80599158871538	-22.7880029352584
consistency	GSE178765	Mouse Aorta (10X)	19	22.5479445775887	17.6535547459503
consistency	GSE178765	Mouse Aorta (10X)	15	-10.9050269647656	-9.80424271251749
consistency	GSE178765	Mouse Aorta (10X)	15	-9.64632341247202	-10.7468768026364
consistency	GSE178765	Mouse Aorta (10X)	2	-21.9005521942752	6.8681201168996
consistency	GSE178765	Mouse Aorta (10X)	10	-6.4615984854772	-18.8365239452373
consistency	GSE178765	Mouse Aorta (10X)	16	-11.7368466221822	-34.6259930868866
consistency	GSE178765	Mouse Aorta (10X)	8	-30.6927309990841	-18.1790768358655
consistency	GSE178765	Mouse Aorta (10X)	7	-1.38119991284421	-20.66903525998
consistency	GSE178765	Mouse Aorta (10X)	7	1.55904479951605	-16.8820166034728
consistency	GSE178765	Mouse Aorta (10X)	2	-31.3301060469441	0.802517297683339
consistency	GSE178765	Mouse Aorta (10X)	2	-22.6496531440331	8.8658168003542
consistency	GSE178765	Mouse Aorta (10X)	2	-29.6177501958516	1.44516999166704
consistency	GSE178765	Mouse Aorta (10X)	15	-8.63211879485872	-10.214191689997
consistency	GSE178765	Mouse Aorta (10X)	2	-24.3034361745081	-2.98408458856685
consistency	GSE178765	Mouse Aorta (10X)	2	-27.173756384942	2.70526990799844
consistency	GSE178765	Mouse Aorta (10X)	7	2.86229999930571	-11.1783805265625
consistency	GSE178765	Mouse Aorta (10X)	7	-3.98705775627172	-18.4403020343684
consistency	GSE178765	Mouse Aorta (10X)	33	-21.7649716847467	26.3435871461513
consistency	GSE178765	Mouse Aorta (10X)	1	20.093472613286	-3.14560674324301
consistency	GSE178765	Mouse Aorta (10X)	26	-25.3481352423812	20.0484461789381
consistency	GSE178765	Mouse Aorta (10X)	11	33.4547264353447	11.407997511575
consistency	GSE178765	Mouse Aorta (10X)	32	-42.3980562017522	-3.59698623799785
consistency	GSE178765	Mouse Aorta (10X)	10	-16.3372610373869	-22.0382086360702
consistency	GSE178765	Mouse Aorta (10X)	10	-1.47388636959203	-26.8053200902825
consistency	GSE178765	Mouse Aorta (10X)	10	-27.3202760778552	-16.9902837004461
consistency	GSE178765	Mouse Aorta (10X)	2	-32.934434144968	-1.02901387206615
consistency	GSE178765	Mouse Aorta (10X)	25	29.6927457156589	-14.5010457082673
consistency	GSE178765	Mouse Aorta (10X)	11	36.4448565047511	9.70129516879767
consistency	GSE178765	Mouse Aorta (10X)	2	-23.489234207116102	-4.82618127581737
consistency	GSE178765	Mouse Aorta (10X)	8	-31.3123780855931	-17.2323997242745
consistency	GSE178765	Mouse Aorta (10X)	26	-21.8159917497305	22.6822923227779
consistency	GSE178765	Mouse Aorta (10X)	1	29.8138895977275	-6.30679703471971
consistency	GSE178765	Mouse Aorta (10X)	11	33.2977959679568	10.4033697886957
consistency	GSE178765	Mouse Aorta (10X)	10	-6.86998683857813	-22.2037166922771
consistency	GSE178765	Mouse Aorta (10X)	2	-26.9455059055369	2.64507484056047
consistency	GSE178765	Mouse Aorta (10X)	1	21.4657073579472	-9.83935844500874
consistency	GSE178765	Mouse Aorta (10X)	10	-13.6467281785045	-17.5349573922922
consistency	GSE178765	Mouse Aorta (10X)	10	-8.63494153574626	-29.4824390493046
consistency	GSE178765	Mouse Aorta (10X)	10	-9.15931676504633	-13.1947649953738
consistency	GSE178765	Mouse Aorta (10X)	2	-23.973083399952	-2.73561795380085
consistency	GSE178765	Mouse Aorta (10X)	33	-21.4034125612913	29.8793854327841
consistency	GSE178765	Mouse Aorta (10X)	10	-8.41951740763385	-22.1162862536283
consistency	GSE178765	Mouse Aorta (10X)	11	37.2738787347289	8.69879268640539
consistency	GSE178765	Mouse Aorta (10X)	1	22.9573336257399	-7.1692476613573
consistency	GSE178765	Mouse Aorta (10X)	15	-9.35753042362143	-12.7390033898783
consistency	GSE178765	Mouse Aorta (10X)	10	-12.949338112341	-19.8214498308176
consistency	GSE178765	Mouse Aorta (10X)	10	-13.4437461125084	-19.9757306994134
consistency	GSE178765	Mouse Aorta (10X)	7	3.86018591083178	-19.6314462988328
consistency	GSE178765	Mouse Aorta (10X)	10	-3.96837583483424	-28.6060994132372
consistency	GSE178765	Mouse Aorta (10X)	33	-26.8072658759276	-10.1170635213701
consistency	GSE178765	Mouse Aorta (10X)	1	20.8399302777001	-3.6362019089563
consistency	GSE178765	Mouse Aorta (10X)	6	1.71579468076478	21.9044176543543
consistency	GSE178765	Mouse Aorta (10X)	16	-9.49643745545131	-36.7965720410609
consistency	GSE178765	Mouse Aorta (10X)	2	-26.9984323077581	-0.158719274649411
consistency	GSE178765	Mouse Aorta (10X)	2	-32.1501379074629	0.539814118930203
consistency	GSE178765	Mouse Aorta (10X)	8	-32.1343076187182	-19.6539378582415
consistency	GSE178765	Mouse Aorta (10X)	7	-1.72458311679224	-18.0816026276584
consistency	GSE178765	Mouse Aorta (10X)	1	20.0926015519875	-3.51096478125464
consistency	GSE178765	Mouse Aorta (10X)	7	3.7316548825589	-20.7875858235716
consistency	GSE178765	Mouse Aorta (10X)	10	-15.4476893357436	-22.8281727316282
consistency	GSE178765	Mouse Aorta (10X)	10	-6.50975146434427	-25.5495764369608
consistency	GSE178765	Mouse Aorta (10X)	2	-21.5857656078272	9.24879509584172
consistency	GSE178765	Mouse Aorta (10X)	33	-21.7069360175616	25.611598138101
consistency	GSE178765	Mouse Aorta (10X)	33	-26.7889239693884	-10.0789603270342
consistency	GSE178765	Mouse Aorta (10X)	10	-5.77004331646813	-26.31295755991
consistency	GSE178765	Mouse Aorta (10X)	7	5.65926070249604	-18.6929048564228
consistency	GSE178765	Mouse Aorta (10X)	7	6.11919479092192	-17.8371441390125
consistency	GSE178765	Mouse Aorta (10X)	11	35.7232395151885	6.28784265073215
consistency	GSE178765	Mouse Aorta (10X)	26	-27.5737390412925	20.5604749845763
consistency	GSE178765	Mouse Aorta (10X)	10	-14.5143925550752	-17.3208155391896
consistency	GSE178765	Mouse Aorta (10X)	1	24.4111180775538	-7.59226694056245
consistency	GSE178765	Mouse Aorta (10X)	7	0.51679881793744	-13.0166446423279
consistency	GSE178765	Mouse Aorta (10X)	11	36.3582763332794	6.52579394011842
consistency	GSE178765	Mouse Aorta (10X)	10	-2.0423128958248302	-25.3415840050159
consistency	GSE178765	Mouse Aorta (10X)	2	-25.0199503247746	-0.0756356447370982
consistency	GSE178765	Mouse Aorta (10X)	7	-4.78028563945741	-21.1801981611144
consistency	GSE178765	Mouse Aorta (10X)	2	-33.2081693285234	-0.221006875333371
consistency	GSE178765	Mouse Aorta (10X)	11	-21.4248413880006	0.835415280320891
consistency	GSE178765	Mouse Aorta (10X)	1	24.3880737003649	-8.30430777427218
consistency	GSE178765	Mouse Aorta (10X)	1	19.8610691870418	-3.97520930728299
consistency	GSE178765	Mouse Aorta (10X)	15	-10.561050424372	-9.75466099638042
consistency	GSE178765	Mouse Aorta (10X)	2	-23.7615583112054	-4.61549267684539
consistency	GSE178765	Mouse Aorta (10X)	33	-21.7190985440646	25.761195191116
consistency	GSE178765	Mouse Aorta (10X)	11	33.6536584749874	10.8854761337646
consistency	GSE178765	Mouse Aorta (10X)	1	23.711032157233	-12.6260899138923
consistency	GSE178765	Mouse Aorta (10X)	11	39.277657330624	4.69030045580455
consistency	GSE178765	Mouse Aorta (10X)	11	35.3728154863174	7.35796853427402
consistency	GSE178765	Mouse Aorta (10X)	10	-5.1040936715111	-29.5503750237261
consistency	GSE178765	Mouse Aorta (10X)	10	-14.3446555612095	-20.9516026995847
consistency	GSE178765	Mouse Aorta (10X)	26	-22.1075660356675	21.5553705660866
consistency	GSE178765	Mouse Aorta (10X)	16	-9.58372429036373	-37.6311248316285
consistency	GSE178765	Mouse Aorta (10X)	32	-42.3586173748994	-2.88227492884977
consistency	GSE178765	Mouse Aorta (10X)	26	-22.7440659685156	20.1683638271855
consistency	GSE178765	Mouse Aorta (10X)	2	-26.1573595815048	-1.41999482320291
consistency	GSE178765	Mouse Aorta (10X)	7	2.86913929271266	-19.8558162674333
consistency	GSE178765	Mouse Aorta (10X)	2	-26.7385258911198	4.39399297274324
consistency	GSE178765	Mouse Aorta (10X)	11	38.0214239496296	7.27836102421094
consistency	GSE178765	Mouse Aorta (10X)	2	-35.9427351322779	-0.788573535373846
consistency	GSE178765	Mouse Aorta (10X)	19	-19.3720907393601	-3.33630472084151
consistency	GSE178765	Mouse Aorta (10X)	1	28.1114486305092	-10.6243608670638
consistency	GSE178765	Mouse Aorta (10X)	2	-32.6919077049318	-2.32071883947037
consistency	GSE178765	Mouse Aorta (10X)	8	-31.70597535843	-18.8116956406738
consistency	GSE178765	Mouse Aorta (10X)	2	-23.8750417261002	-3.41786751988771
consistency	GSE178765	Mouse Aorta (10X)	10	-8.28305253147199	-28.4714877694729
consistency	GSE178765	Mouse Aorta (10X)	8	-30.9656197163828	-17.5445536830006
consistency	GSE178765	Mouse Aorta (10X)	15	-10.7109915772338	-11.2171388403801
consistency	GSE178765	Mouse Aorta (10X)	8	-29.6690137471008	-19.3952996417127
consistency	GSE178765	Mouse Aorta (10X)	1	23.2879009898	-5.21401913056321
consistency	GSE178765	Mouse Aorta (10X)	1	19.9684119077249	-15.0634298957901
consistency	GSE178765	Mouse Aorta (10X)	2	-29.5800002976141	4.96070789598762
consistency	GSE178765	Mouse Aorta (10X)	33	-26.7985503635817	-10.0965243928543
consistency	GSE178765	Mouse Aorta (10X)	7	-0.489468830225312	-13.2567089050423
consistency	GSE178765	Mouse Aorta (10X)	10	-5.17774051613774	-21.9024498194006
consistency	GSE178765	Mouse Aorta (10X)	2	-28.7744777637769	0.617139969848673
consistency	GSE178765	Mouse Aorta (10X)	2	-24.9999842100317	-2.36480160915864
consistency	GSE178765	Mouse Aorta (10X)	1	26.8598695714808	-2.66997192392469
consistency	GSE178765	Mouse Aorta (10X)	8	-31.7674708411204	-18.5921349149244
consistency	GSE178765	Mouse Aorta (10X)	10	-11.458628910244	-20.992003677735
consistency	GSE178765	Mouse Aorta (10X)	7	-3.04421057775483	-21.1070301485478
consistency	GSE178765	Mouse Aorta (10X)	6	33.0369027721114	7.18056002647869
consistency	GSE178765	Mouse Aorta (10X)	10	-16.1320781238113	-22.1509135053494
consistency	GSE178765	Mouse Aorta (10X)	26	-26.4644355151013	20.9354990309002
consistency	GSE178765	Mouse Aorta (10X)	26	-26.3242552794153	18.6663581307673
consistency	GSE178765	Mouse Aorta (10X)	32	-41.4781610357047	-3.72890020968918
consistency	GSE178765	Mouse Aorta (10X)	2	-20.8275818575135	7.77901942482322
consistency	GSE178765	Mouse Aorta (10X)	7	6.36251898080167	-17.2417192215029
consistency	GSE178765	Mouse Aorta (10X)	1	26.9620317161467	-6.01819743030102
consistency	GSE178765	Mouse Aorta (10X)	15	-10.9887400418471	-12.3474126891439
consistency	GSE178765	Mouse Aorta (10X)	15	-9.95358652682367	-11.7856442773655
consistency	GSE178765	Mouse Aorta (10X)	1	19.1452935108243	-5.87051382190055
consistency	GSE178765	Mouse Aorta (10X)	10	-10.3806281018886	-31.3115005192697
consistency	GSE178765	Mouse Aorta (10X)	16	-8.01537544683367	-34.4453575284927
consistency	GSE178765	Mouse Aorta (10X)	10	-7.28158978625138	-22.4369620979448
consistency	GSE178765	Mouse Aorta (10X)	8	-32.7088227542987	-19.2258101258515
consistency	GSE178765	Mouse Aorta (10X)	10	-5.95823472327934	-34.1908967802511
consistency	GSE178765	Mouse Aorta (10X)	10	-8.00881229365434	-24.4722248875127
consistency	GSE178765	Mouse Aorta (10X)	2	-25.6396119902133	-2.70717107225158
consistency	GSE178765	Mouse Aorta (10X)	1	21.4261439273051	-6.52184136037974
consistency	GSE178765	Mouse Aorta (10X)	10	-5.91857346253297	-29.1315008065799
consistency	GSE178765	Mouse Aorta (10X)	2	-27.9294450655125	-8.18209711592431
consistency	GSE178765	Mouse Aorta (10X)	26	-21.9776519803261	20.5213825262122
consistency	GSE178765	Mouse Aorta (10X)	32	-44.2211209683362	-4.42501283314449
consistency	GSE178765	Mouse Aorta (10X)	2	-25.613186482946	4.18452557152098
consistency	GSE178765	Mouse Aorta (10X)	7	2.78150601860165	-12.1100220359949
consistency	GSE178765	Mouse Aorta (10X)	7	-0.640533228995855	-14.9522569061839
consistency	GSE178765	Mouse Aorta (10X)	10	-13.5230590962417	-20.5717477895876
consistency	GSE178765	Mouse Aorta (10X)	2	-32.9341143573401	2.43542590524881
consistency	GSE178765	Mouse Aorta (10X)	33	-26.7057095187389	-9.85365088305559
consistency	GSE178765	Mouse Aorta (10X)	10	-3.52944237146452	-28.2078919741866
consistency	GSE178765	Mouse Aorta (10X)	10	-7.37155249616952	-21.3444790553403
consistency	GSE178765	Mouse Aorta (10X)	10	-15.8022993701392	-20.416529282207
consistency	GSE178765	Mouse Aorta (10X)	16	-7.14237346291093	-35.3805757936117
consistency	GSE178765	Mouse Aorta (10X)	1	24.9076037907724	-4.92202182372141
consistency	GSE178765	Mouse Aorta (10X)	1	26.9522156535378	-2.40790635877056
consistency	GSE178765	Mouse Aorta (10X)	1	20.5588282869985	-7.40583960386267
consistency	GSE178765	Mouse Aorta (10X)	11	-21.5959032136059	1.61924287607788
consistency	GSE178765	Mouse Aorta (10X)	10	-8.36464396114698	-25.9458215125044
consistency	GSE178765	Mouse Aorta (10X)	2	-31.4105360252143	1.45301492755189
consistency	GSE178765	Mouse Aorta (10X)	10	-9.75186178559434	-23.5527183239226
consistency	GSE178765	Mouse Aorta (10X)	7	0.477365023196727	-13.0362710198579
consistency	GSE178765	Mouse Aorta (10X)	1	26.0190370584448	-9.0221783027781
consistency	GSE178765	Mouse Aorta (10X)	2	-24.4567307726288	-2.94450439017746
consistency	GSE178765	Mouse Aorta (10X)	26	-21.8838817974375	21.1450289895514
consistency	GSE178765	Mouse Aorta (10X)	10	-16.6708243416312	-21.1720958564749
consistency	GSE178765	Mouse Aorta (10X)	2	-23.6251172428015	2.7054821010961
consistency	GSE178765	Mouse Aorta (10X)	8	-30.9871786984471	-18.5928448981313
consistency	GSE178765	Mouse Aorta (10X)	1	-18.3072824733081	29.4056935825923
consistency	GSE178765	Mouse Aorta (10X)	1	29.2932299576889	-4.75139349399189
consistency	GSE178765	Mouse Aorta (10X)	7	2.76661723587688	-13.1537917457561
consistency	GSE178765	Mouse Aorta (10X)	7	4.60157443171013	-16.4007135552639
consistency	GSE178765	Mouse Aorta (10X)	19	32.5825089215868	8.69054645351415
consistency	GSE178765	Mouse Aorta (10X)	1	23.3888672885798	-12.3871476900656
consistency	GSE178765	Mouse Aorta (10X)	8	-30.2287757975196	-17.3493686509152
consistency	GSE178765	Mouse Aorta (10X)	7	1.13973991317028	-12.3069674523873
consistency	GSE178765	Mouse Aorta (10X)	2	-26.8777848791212	-2.45725429445723
consistency	GSE178765	Mouse Aorta (10X)	2	-29.7766715854926	-1.5973509776992
consistency	GSE178765	Mouse Aorta (10X)	11	35.0542987214144	7.73485094844136
consistency	GSE178765	Mouse Aorta (10X)	8	-32.2786974174825	-18.7167615837638
consistency	GSE178765	Mouse Aorta (10X)	16	-8.4545153754589	-35.9071000934347
consistency	GSE178765	Mouse Aorta (10X)	2	-23.3696084931067	-4.74285101106357
consistency	GSE178765	Mouse Aorta (10X)	26	-25.6866534141683	19.7735891074582
consistency	GSE178765	Mouse Aorta (10X)	25	16.4579660844699	-19.7496481016004
consistency	GSE178765	Mouse Aorta (10X)	7	1.53903504056913	-13.7911868726009
consistency	GSE178765	Mouse Aorta (10X)	11	39.202750798097	7.99269022706232
consistency	GSE178765	Mouse Aorta (10X)	11	32.9728983875802	11.603155857988
consistency	GSE178765	Mouse Aorta (10X)	8	-31.4597717980967	-17.8143722012038
consistency	GSE178765	Mouse Aorta (10X)	16	-6.77294404840118	-35.4393180646156
consistency	GSE178765	Mouse Aorta (10X)	2	-21.4193817369018	6.4580254188484
consistency	GSE178765	Mouse Aorta (10X)	15	-8.02948222724032	-12.9315149122991
consistency	GSE178765	Mouse Aorta (10X)	1	22.8571230581768	-5.76588212464896
consistency	GSE178765	Mouse Aorta (10X)	33	-20.5218491540869	30.2767870764982
consistency	GSE178765	Mouse Aorta (10X)	11	33.2348527202294	10.3666256028161
consistency	GSE178765	Mouse Aorta (10X)	11	34.7380072619204	8.77975108478356
consistency	GSE178765	Mouse Aorta (10X)	10	-9.43232556979062	-22.9305787590307
consistency	GSE178765	Mouse Aorta (10X)	2	-24.0026364303792	-3.13280254671567
consistency	GSE178765	Mouse Aorta (10X)	1	23.8031224629481	-10.0465357387896
consistency	GSE178765	Mouse Aorta (10X)	2	-26.3586015333479	4.43925308692977
consistency	GSE178765	Mouse Aorta (10X)	2	-25.0054131688869	5.30483069488529
consistency	GSE178765	Mouse Aorta (10X)	1	29.6526708535848	-8.18155612226397
consistency	GSE178765	Mouse Aorta (10X)	25	23.7971027312009	-14.5681679657588
consistency	GSE178765	Mouse Aorta (10X)	10	-4.92185129352629	-26.9551140955142
consistency	GSE178765	Mouse Aorta (10X)	10	-14.6077965514487	-15.5393251192372
consistency	GSE178765	Mouse Aorta (10X)	10	-7.12995797520215	-26.255355155286
consistency	GSE178765	Mouse Aorta (10X)	1	28.2959677723185	-9.19637611542565
consistency	GSE178765	Mouse Aorta (10X)	15	-12.5407938516473	-10.6753199378172
consistency	GSE178765	Mouse Aorta (10X)	1	20.5080699239619	-3.76550168474057
consistency	GSE178765	Mouse Aorta (10X)	7	2.94368421942042	-15.3808248672208
consistency	GSE178765	Mouse Aorta (10X)	16	-8.85664269583717	-34.2375246183318
consistency	GSE178765	Mouse Aorta (10X)	2	-22.6077631652606	-3.1656374147513
consistency	GSE178765	Mouse Aorta (10X)	2	-28.4514637865386	2.64334631114859
consistency	GSE178765	Mouse Aorta (10X)	2	-31.0132253659364	0.541960321131931
consistency	GSE178765	Mouse Aorta (10X)	1	18.9356068361573	-4.7611070634394
consistency	GSE178765	Mouse Aorta (10X)	19	22.5465520076354	17.5989072823667
consistency	GSE178765	Mouse Aorta (10X)	8	-28.694927254884	-19.5689286746238
consistency	GSE178765	Mouse Aorta (10X)	15	-8.81606662189454	-11.8538695260723
consistency	GSE178765	Mouse Aorta (10X)	1	29.8439496010469	-8.00359119371837
consistency	GSE178765	Mouse Aorta (10X)	10	-6.54338691612649	-20.9536042713033
consistency	GSE178765	Mouse Aorta (10X)	7	0.475994024104208	-20.3438026681033
consistency	GSE178765	Mouse Aorta (10X)	10	-7.27122557743837	-28.0867686840787
consistency	GSE178765	Mouse Aorta (10X)	7	2.68617086321886	-20.6137485287227
consistency	GSE178765	Mouse Aorta (10X)	7	-0.363576078868846	-17.9245001738897
consistency	GSE178765	Mouse Aorta (10X)	10	-7.33973532834134	-26.5407213056148
consistency	GSE178765	Mouse Aorta (10X)	1	23.5892558974373	-8.9726647197508
consistency	GSE178765	Mouse Aorta (10X)	10	-7.24745744555605	-23.0498541573496
consistency	GSE178765	Mouse Aorta (10X)	7	4.7069101621707	-14.0251807181321
consistency	GSE178765	Mouse Aorta (10X)	10	-7.55329522728282	-25.0261067461863
consistency	GSE178765	Mouse Aorta (10X)	10	-8.53883973425633	-23.0498545522018
consistency	GSE178765	Mouse Aorta (10X)	16	-11.040605472957	-37.3954824431935
consistency	GSE178765	Mouse Aorta (10X)	10	-10.266622062347	-15.5756153796414
consistency	GSE178765	Mouse Aorta (10X)	10	-6.27792138293649	-19.3613977351382
consistency	GSE178765	Mouse Aorta (10X)	10	-1.80624370745266	-25.8246300793478
consistency	GSE178765	Mouse Aorta (10X)	7	0.662194531024251	-21.2737415707735
[truncated: 155,579 more rows]
