# Supplementary material for: Comparison of transformations for single-cell RNA-seq data
Source: Nat Methods. 2023 Apr 10;20(5):665–72. doi: 10.1038/s41592-023-01814-1 (PMC10172138; doi:10.1038/s41592-023-01814-1)
Supplement: Source Data Extended Data Fig. 6 — Comma-separated file with raw data. [file 41592_2023_1814_MOESM12_ESM.csv]

benchmark	transformation	family	dataset	replicate	pca_dim	alpha	knn	overlap	knn_recovery
simulation	logp1	delta_method	muscat	1	10	FALSE	10	0.1104	1.0280127260029488
simulation	logp1_hvg	delta_method	muscat	1	10	FALSE	10	0.1098	1.02242570031815
simulation	logp1_zscore	delta_method	muscat	1	10	FALSE	10	0.1082	1.0075269651586871
simulation	logp1_hvg_zscore	delta_method	muscat	1	10	FALSE	10	0.1084	1.00938930705362
simulation	logp_cpm	delta_method	muscat	1	10	FALSE	10	0.1176	1.0950570342205324
simulation	logp1_size_normed	delta_method	muscat	1	10	FALSE	10	0.107	0.9963529137890897
simulation	acosh	delta_method	muscat	1	10	TRUE	10	0.1092	1.0168386746333515
simulation	logp_alpha	delta_method	muscat	1	10	TRUE	10	0.1082	1.0075269651586871
simulation	pearson	glm_residual	muscat	1	10	TRUE	10	0.11	1.024288042213083
simulation	pearson_clip	glm_residual	muscat	1	10	TRUE	10	0.1102	1.026150384108016
simulation	pearson_clip_hvg	glm_residual	muscat	1	10	TRUE	10	0.1102	1.026150384108016
simulation	pearson_clip_zscore	glm_residual	muscat	1	10	TRUE	10	0.1076	1.0019399394738886
simulation	pearson_clip_hvg_zscore	glm_residual	muscat	1	10	TRUE	10	0.1076	1.0019399394738886
simulation	pearson_analytic	glm_residual	muscat	1	10	TRUE	10	0.1112	1.0354620935826802
simulation	sctransform	glm_residual	muscat	1	10	TRUE	10	0.1076	1.0019399394738886
simulation	rand_quantile	glm_residual	muscat	1	10	TRUE	10	0.1056	0.9833165205245596
simulation	dino	latent_expr	muscat	1	10	FALSE	10	0.115	1.070846589586405
simulation	normalisr_norm	latent_expr	muscat	1	10	FALSE	10	0.1014	0.9442073407309692
simulation	sanity_map	latent_expr	muscat	1	10	FALSE	10	0.1066	0.9926282299992241
simulation	sanity_dists	latent_expr	muscat	1	10	FALSE	10	0.1172	1.0913323504306667
simulation	glmpca	count_model	muscat	1	10	FALSE	10	0.107	0.9963529137890897
simulation	newwave	count_model	muscat	1	10	TRUE	10	0.0992	0.9237215798867076
simulation	raw_counts	negative_control	muscat	1	10	FALSE	10	0.0938	0.8734383487235199
simulation	scaled_raw_counts	negative_control	muscat	1	10	FALSE	10	0.0884	0.8231551175603322
simulation	logp1	delta_method	muscat	1	10	FALSE	100	11.0278	1.0486878089099188
simulation	logp1_hvg	delta_method	muscat	1	10	FALSE	100	11.0252	1.048440562106099
simulation	logp1_zscore	delta_method	muscat	1	10	FALSE	100	11.1524	1.060536636508368
simulation	logp1_hvg_zscore	delta_method	muscat	1	10	FALSE	100	11.1502	1.0603274276743664
simulation	logp_cpm	delta_method	muscat	1	10	FALSE	100	11.2094	1.065957047207498
simulation	logp1_size_normed	delta_method	muscat	1	10	FALSE	100	11.0596	1.0517118275104862
simulation	acosh	delta_method	muscat	1	10	TRUE	100	11.115	1.0569800863303422
simulation	logp_alpha	delta_method	muscat	1	10	TRUE	100	11.0948	1.0550591688545103
simulation	pearson	glm_residual	muscat	1	10	TRUE	100	10.1554	0.9657269967358668
simulation	pearson_clip	glm_residual	muscat	1	10	TRUE	100	10.1592	0.9660883574491421
simulation	pearson_clip_hvg	glm_residual	muscat	1	10	TRUE	100	10.1592	0.9660883574491421
simulation	pearson_clip_zscore	glm_residual	muscat	1	10	TRUE	100	11.0616	1.0519020173595786
simulation	pearson_clip_hvg_zscore	glm_residual	muscat	1	10	TRUE	100	11.0604	1.051787903450123
simulation	pearson_analytic	glm_residual	muscat	1	10	TRUE	100	10.0392	0.9546769665036052
simulation	sctransform	glm_residual	muscat	1	10	TRUE	100	10.0388	0.9546389285337868
simulation	rand_quantile	glm_residual	muscat	1	10	TRUE	100	10.719	1.0193224962100709
simulation	dino	latent_expr	muscat	1	10	FALSE	100	11.0516	1.0509510681141172
simulation	normalisr_norm	latent_expr	muscat	1	10	FALSE	100	9.6898	0.921450799867184
simulation	sanity_map	latent_expr	muscat	1	10	FALSE	100	10.1582	0.9659932625245959
simulation	sanity_dists	latent_expr	muscat	1	10	FALSE	100	10.5824	1.0063325295170684
simulation	glmpca	count_model	muscat	1	10	FALSE	100	10.5316	1.0015017073501244
simulation	newwave	count_model	muscat	1	10	TRUE	100	10.6148	1.0094136050723634
simulation	raw_counts	negative_control	muscat	1	10	FALSE	100	8.4506	0.8036091693696078
simulation	scaled_raw_counts	negative_control	muscat	1	10	FALSE	100	9.0732	0.8628152693920343
simulation	logp1	delta_method	muscat	2	10	FALSE	10	0.0876	0.9644036697247707
simulation	logp1_hvg	delta_method	muscat	2	10	FALSE	10	0.0868	0.9555963302752293
simulation	logp1_zscore	delta_method	muscat	2	10	FALSE	10	0.0866	0.9533944954128439
simulation	logp1_hvg_zscore	delta_method	muscat	2	10	FALSE	10	0.0866	0.9533944954128439
simulation	logp_cpm	delta_method	muscat	2	10	FALSE	10	0.0914	1.0062385321100915
simulation	logp1_size_normed	delta_method	muscat	2	10	FALSE	10	0.0852	0.9379816513761468
simulation	acosh	delta_method	muscat	2	10	TRUE	10	0.0764	0.8411009174311925
simulation	logp_alpha	delta_method	muscat	2	10	TRUE	10	0.0778	0.8565137614678898
simulation	pearson	glm_residual	muscat	2	10	TRUE	10	0.0882	0.9710091743119266
simulation	pearson_clip	glm_residual	muscat	2	10	TRUE	10	0.0882	0.9710091743119266
simulation	pearson_clip_hvg	glm_residual	muscat	2	10	TRUE	10	0.0882	0.9710091743119266
simulation	pearson_clip_zscore	glm_residual	muscat	2	10	TRUE	10	0.0912	1.0040366972477064
simulation	pearson_clip_hvg_zscore	glm_residual	muscat	2	10	TRUE	10	0.091	1.001834862385321
simulation	pearson_analytic	glm_residual	muscat	2	10	TRUE	10	0.102	1.1229357798165136
simulation	sctransform	glm_residual	muscat	2	10	TRUE	10	0.0892	0.9820183486238533
simulation	rand_quantile	glm_residual	muscat	2	10	TRUE	10	0.0832	0.9159633027522934
simulation	dino	latent_expr	muscat	2	10	FALSE	10	0.0968	1.0656880733944953
simulation	normalisr_norm	latent_expr	muscat	2	10	FALSE	10	0.0936	1.0304587155963303
simulation	sanity_map	latent_expr	muscat	2	10	FALSE	10	0.097	1.0678899082568807
simulation	sanity_dists	latent_expr	muscat	2	10	FALSE	10	0.1156	1.2726605504587154
simulation	glmpca	count_model	muscat	2	10	FALSE	10	0.0752	0.8278899082568808
simulation	newwave	count_model	muscat	2	10	TRUE	10	0.1016	1.118532110091743
simulation	raw_counts	negative_control	muscat	2	10	FALSE	10	0.0954	1.0502752293577982
simulation	scaled_raw_counts	negative_control	muscat	2	10	FALSE	10	0.1052	1.1581651376146789
simulation	logp1	delta_method	muscat	2	10	FALSE	100	10.5772	1.040442583859526
simulation	logp1_hvg	delta_method	muscat	2	10	FALSE	100	10.5798	1.0406983368676979
simulation	logp1_zscore	delta_method	muscat	2	10	FALSE	100	10.3718	1.020238096213954
simulation	logp1_hvg_zscore	delta_method	muscat	2	10	FALSE	100	10.376	1.0206512356886928
simulation	logp_cpm	delta_method	muscat	2	10	FALSE	100	9.8704	0.9709171122534381
simulation	logp1_size_normed	delta_method	muscat	2	10	FALSE	100	10.5538	1.0381408067859799
simulation	acosh	delta_method	muscat	2	10	TRUE	100	10.2702	1.0102440555869328
simulation	logp_alpha	delta_method	muscat	2	10	TRUE	100	10.3004	1.0132147251433896
simulation	pearson	glm_residual	muscat	2	10	TRUE	100	10.2516	1.0084144379130882
simulation	pearson_clip	glm_residual	muscat	2	10	TRUE	100	10.2564	1.0088865973127898
simulation	pearson_clip_hvg	glm_residual	muscat	2	10	TRUE	100	10.2572	1.0089652905460735
simulation	pearson_clip_zscore	glm_residual	muscat	2	10	TRUE	100	10.5024	1.0330847665475065
simulation	pearson_clip_hvg_zscore	glm_residual	muscat	2	10	TRUE	100	10.5088	1.0337143124137758
simulation	pearson_analytic	glm_residual	muscat	2	10	TRUE	100	10.2168	1.0049912822652503
simulation	sctransform	glm_residual	muscat	2	10	TRUE	100	9.7684	0.9608837250097751
simulation	rand_quantile	glm_residual	muscat	2	10	TRUE	100	10.1474	0.9981646442778953
simulation	dino	latent_expr	muscat	2	10	FALSE	100	10.6954	1.0520695090771823
simulation	normalisr_norm	latent_expr	muscat	2	10	FALSE	100	9.1926	0.9042442703538819
simulation	sanity_map	latent_expr	muscat	2	10	FALSE	100	10.1858	1.0019419194755097
simulation	sanity_dists	latent_expr	muscat	2	10	FALSE	100	10.126	0.9960596002875581
simulation	glmpca	count_model	muscat	2	10	FALSE	100	10.2146	1.0047748758737205
simulation	newwave	count_model	muscat	2	10	TRUE	100	10.704	1.0529154613349816
simulation	raw_counts	negative_control	muscat	2	10	FALSE	100	8.9158	0.8770164116377457
simulation	scaled_raw_counts	negative_control	muscat	2	10	FALSE	100	9.1426	0.8993259432736549
simulation	logp1	delta_method	muscat	3	10	FALSE	10	0.124	1.0962133490496537
simulation	logp1_hvg	delta_method	muscat	3	10	FALSE	10	0.1244	1.0997495211433623
simulation	logp1_zscore	delta_method	muscat	3	10	FALSE	10	0.1184	1.046706939737734
simulation	logp1_hvg_zscore	delta_method	muscat	3	10	FALSE	10	0.118	1.0431707676440254
simulation	logp_cpm	delta_method	muscat	3	10	FALSE	10	0.1194	1.0555473699720055
simulation	logp1_size_normed	delta_method	muscat	3	10	FALSE	10	0.115	1.016649476941211
simulation	acosh	delta_method	muscat	3	10	TRUE	10	0.117	1.034330337409754
simulation	logp_alpha	delta_method	muscat	3	10	TRUE	10	0.1178	1.041402681597171
simulation	pearson	glm_residual	muscat	3	10	TRUE	10	0.1134	1.002504788566377
simulation	pearson_clip	glm_residual	muscat	3	10	TRUE	10	0.115	1.016649476941211
simulation	pearson_clip_hvg	glm_residual	muscat	3	10	TRUE	10	0.1142	1.0095771327537941
simulation	pearson_clip_zscore	glm_residual	muscat	3	10	TRUE	10	0.1186	1.048475025784588
simulation	pearson_clip_hvg_zscore	glm_residual	muscat	3	10	TRUE	10	0.1186	1.048475025784588
simulation	pearson_analytic	glm_residual	muscat	3	10	TRUE	10	0.1072	0.9476941211138943
simulation	sctransform	glm_residual	muscat	3	10	TRUE	10	0.0974	0.8610579048180346
simulation	rand_quantile	glm_residual	muscat	3	10	TRUE	10	0.0984	0.869898335052306
simulation	dino	latent_expr	muscat	3	10	FALSE	10	0.1194	1.0555473699720055
simulation	normalisr_norm	latent_expr	muscat	3	10	FALSE	10	0.1028	0.9087962280831001
simulation	sanity_map	latent_expr	muscat	3	10	FALSE	10	0.1096	0.9689111536761457
simulation	sanity_dists	latent_expr	muscat	3	10	FALSE	10	0.1132	1.0007367025195226
simulation	glmpca	count_model	muscat	3	10	FALSE	10	0.1192	1.0537792839251512
simulation	newwave	count_model	muscat	3	10	TRUE	10	0.1198	1.059083542065714
simulation	raw_counts	negative_control	muscat	3	10	FALSE	10	0.0872	0.7708855164284663
simulation	scaled_raw_counts	negative_control	muscat	3	10	FALSE	10	0.1068	0.9441579490201857
simulation	logp1	delta_method	muscat	3	10	FALSE	100	11.4584	1.0588982747374525
simulation	logp1_hvg	delta_method	muscat	3	10	FALSE	100	11.4574	1.058805862334784
simulation	logp1_zscore	delta_method	muscat	3	10	FALSE	100	11.4868	1.0615227869732398
simulation	logp1_hvg_zscore	delta_method	muscat	3	10	FALSE	100	11.4842	1.0612825147263014
simulation	logp_cpm	delta_method	muscat	3	10	FALSE	100	10.736	0.9921395550496833
simulation	logp1_size_normed	delta_method	muscat	3	10	FALSE	100	11.5392	1.0663651968730723
simulation	acosh	delta_method	muscat	3	10	TRUE	100	11.2056	1.03553641934284
simulation	logp_alpha	delta_method	muscat	3	10	TRUE	100	11.289	1.043243613725398
simulation	pearson	glm_residual	muscat	3	10	TRUE	100	11.2088	1.0358321390313794
simulation	pearson_clip	glm_residual	muscat	3	10	TRUE	100	11.2184	1.0367192980969977
simulation	pearson_clip_hvg	glm_residual	muscat	3	10	TRUE	100	11.203	1.0352961470959017
simulation	pearson_clip_zscore	glm_residual	muscat	3	10	TRUE	100	11.3958	1.0531132583304004
simulation	pearson_clip_hvg_zscore	glm_residual	muscat	3	10	TRUE	100	11.3934	1.0528914685639958
simulation	pearson_analytic	glm_residual	muscat	3	10	TRUE	100	11.0364	1.0199002408113194
simulation	sctransform	glm_residual	muscat	3	10	TRUE	100	9.523	0.8800433106127173
simulation	rand_quantile	glm_residual	muscat	3	10	TRUE	100	11.3032	1.0445558698432917
simulation	dino	latent_expr	muscat	3	10	FALSE	100	11.5092	1.0635928247930155
simulation	normalisr_norm	latent_expr	muscat	3	10	FALSE	100	10.463	0.9669109691211656
simulation	sanity_map	latent_expr	muscat	3	10	FALSE	100	10.4582	0.9664673895883567
simulation	sanity_dists	latent_expr	muscat	3	10	FALSE	100	10.5624	0.9760967619464208
simulation	glmpca	count_model	muscat	3	10	FALSE	100	11.3066	1.0448700720123647
simulation	newwave	count_model	muscat	3	10	TRUE	100	11.0226	1.0186249496544932
simulation	raw_counts	negative_control	muscat	3	10	FALSE	100	6.4508	0.5961339271343606
simulation	scaled_raw_counts	negative_control	muscat	3	10	FALSE	100	8.994	0.8311571496010479
simulation	logp1	delta_method	muscat	4	10	FALSE	10	0.1116	1.0789558491782147
simulation	logp1_hvg	delta_method	muscat	4	10	FALSE	10	0.1122	1.0847566870770222
simulation	logp1_zscore	delta_method	muscat	4	10	FALSE	10	0.1112	1.075088623912343
simulation	logp1_hvg_zscore	delta_method	muscat	4	10	FALSE	10	0.1116	1.0789558491782147
simulation	logp_cpm	delta_method	muscat	4	10	FALSE	10	0.1106	1.0692877860135355
simulation	logp1_size_normed	delta_method	muscat	4	10	FALSE	10	0.1172	1.133097002900419
simulation	acosh	delta_method	muscat	4	10	TRUE	10	0.1138	1.1002255881405092
simulation	logp_alpha	delta_method	muscat	4	10	TRUE	10	0.1194	1.1543667418627137
simulation	pearson	glm_residual	muscat	4	10	TRUE	10	0.093	0.8991298743151789
simulation	pearson_clip	glm_residual	muscat	4	10	TRUE	10	0.0936	0.9049307122139866
simulation	pearson_clip_hvg	glm_residual	muscat	4	10	TRUE	10	0.0936	0.9049307122139866
simulation	pearson_clip_zscore	glm_residual	muscat	4	10	TRUE	10	0.1026	0.9919432806961006
simulation	pearson_clip_hvg_zscore	glm_residual	muscat	4	10	TRUE	10	0.1026	0.9919432806961006
simulation	pearson_analytic	glm_residual	muscat	4	10	TRUE	10	0.1084	1.0480180470512406
simulation	sctransform	glm_residual	muscat	4	10	TRUE	10	0.102	0.9861424427972929
simulation	rand_quantile	glm_residual	muscat	4	10	TRUE	10	0.1006	0.9726071543667418
simulation	dino	latent_expr	muscat	4	10	FALSE	10	0.1176	1.1369642281662906
simulation	normalisr_norm	latent_expr	muscat	4	10	FALSE	10	0.1096	1.0596197228488562
simulation	sanity_map	latent_expr	muscat	4	10	FALSE	10	0.1016	0.9822752175314211
simulation	sanity_dists	latent_expr	muscat	4	10	FALSE	10	0.0998	0.9648727038349983
simulation	glmpca	count_model	muscat	4	10	FALSE	10	0.1122	1.0847566870770222
simulation	newwave	count_model	muscat	4	10	TRUE	10	0.1026	0.9919432806961006
simulation	raw_counts	negative_control	muscat	4	10	FALSE	10	0.0648	0.6264904930712214
simulation	scaled_raw_counts	negative_control	muscat	4	10	FALSE	10	0.0702	0.6786980341604899
simulation	logp1	delta_method	muscat	4	10	FALSE	100	10.123	1.0549443678288688
simulation	logp1_hvg	delta_method	muscat	4	10	FALSE	100	10.1242	1.0550694229747146
simulation	logp1_zscore	delta_method	muscat	4	10	FALSE	100	10.1258	1.0552361631691753
simulation	logp1_hvg_zscore	delta_method	muscat	4	10	FALSE	100	10.122	1.054840155207331
simulation	logp_cpm	delta_method	muscat	4	10	FALSE	100	9.8524	1.0267444324406945
simulation	logp1_size_normed	delta_method	muscat	4	10	FALSE	100	10.2778	1.0710764816429468
simulation	acosh	delta_method	muscat	4	10	TRUE	100	10.266	1.0698467727087988
simulation	logp_alpha	delta_method	muscat	4	10	TRUE	100	10.1732	1.060175841430075
simulation	pearson	glm_residual	muscat	4	10	TRUE	100	9.7494	1.0160105324222835
simulation	pearson_clip	glm_residual	muscat	4	10	TRUE	100	9.7496	1.016031374946591
simulation	pearson_clip_hvg	glm_residual	muscat	4	10	TRUE	100	9.7402	1.0150517763041342
simulation	pearson_clip_zscore	glm_residual	muscat	4	10	TRUE	100	10.2356	1.0666787090140444
simulation	pearson_clip_hvg_zscore	glm_residual	muscat	4	10	TRUE	100	10.2422	1.067366512316195
simulation	pearson_analytic	glm_residual	muscat	4	10	TRUE	100	9.428	0.98251659585998
simulation	sctransform	glm_residual	muscat	4	10	TRUE	100	9.4316	0.9828917612975167
simulation	rand_quantile	glm_residual	muscat	4	10	TRUE	100	10.0928	1.0517971466584224
simulation	dino	latent_expr	muscat	4	10	FALSE	100	10.1768	1.0605510068676118
simulation	normalisr_norm	latent_expr	muscat	4	10	FALSE	100	9.7242	1.0133843743595266
simulation	sanity_map	latent_expr	muscat	4	10	FALSE	100	8.9792	0.9357459713137392
simulation	sanity_dists	latent_expr	muscat	4	10	FALSE	100	8.0416	0.8380362173597385
simulation	glmpca	count_model	muscat	4	10	FALSE	100	9.983	1.0403546008135534
simulation	newwave	count_model	muscat	4	10	TRUE	100	10.575	1.1020484727640314
simulation	raw_counts	negative_control	muscat	4	10	FALSE	100	6.5174	0.679195339611565
simulation	scaled_raw_counts	negative_control	muscat	4	10	FALSE	100	6.5674	0.6844059706884633
simulation	logp1	delta_method	muscat	5	10	FALSE	10	0.1018	1.030799088684499
simulation	logp1_hvg	delta_method	muscat	5	10	FALSE	10	0.1016	1.028773943127162
simulation	logp1_zscore	delta_method	muscat	5	10	FALSE	10	0.102	1.032824234241836
simulation	logp1_hvg_zscore	delta_method	muscat	5	10	FALSE	10	0.102	1.032824234241836
simulation	logp_cpm	delta_method	muscat	5	10	FALSE	10	0.1046	1.0591511264872162
simulation	logp1_size_normed	delta_method	muscat	5	10	FALSE	10	0.1012	1.0247236520124885
simulation	acosh	delta_method	muscat	5	10	TRUE	10	0.0958	0.9700447219643912
simulation	logp_alpha	delta_method	muscat	5	10	TRUE	10	0.097	0.9821955953084128
simulation	pearson	glm_residual	muscat	5	10	TRUE	10	0.1016	1.028773943127162
simulation	pearson_clip	glm_residual	muscat	5	10	TRUE	10	0.101	1.0226985064551515
simulation	pearson_clip_hvg	glm_residual	muscat	5	10	TRUE	10	0.1008	1.0206733608978145
simulation	pearson_clip_zscore	glm_residual	muscat	5	10	TRUE	10	0.1116	1.1300312209940089
simulation	pearson_clip_hvg_zscore	glm_residual	muscat	5	10	TRUE	10	0.1102	1.1158552020926504
simulation	pearson_analytic	glm_residual	muscat	5	10	TRUE	10	0.0824	0.8343599696228167
simulation	sctransform	glm_residual	muscat	5	10	TRUE	10	0.0878	0.8890388996709138
simulation	rand_quantile	glm_residual	muscat	5	10	TRUE	10	0.106	1.0733271453885749
simulation	dino	latent_expr	muscat	5	10	FALSE	10	0.104	1.0530756898152054
simulation	normalisr_norm	latent_expr	muscat	5	10	FALSE	10	0.1072	1.0854780187325963
simulation	sanity_map	latent_expr	muscat	5	10	FALSE	10	0.095	0.9619441397350434
simulation	sanity_dists	latent_expr	muscat	5	10	FALSE	10	0.118	1.1948358788287907
simulation	glmpca	count_model	muscat	5	10	FALSE	10	0.083	0.8404354062948274
simulation	newwave	count_model	muscat	5	10	TRUE	10	0.1104	1.1178803476499872
simulation	raw_counts	negative_control	muscat	5	10	FALSE	10	0.0712	0.7209518184119483
simulation	scaled_raw_counts	negative_control	muscat	5	10	FALSE	10	0.074	0.7493038562146653
simulation	logp1	delta_method	muscat	5	10	FALSE	100	10.3792	1.0372708413318
simulation	logp1_hvg	delta_method	muscat	5	10	FALSE	100	10.3792	1.0372708413318
simulation	logp1_zscore	delta_method	muscat	5	10	FALSE	100	10.7698	1.0763064115707588
simulation	logp1_hvg_zscore	delta_method	muscat	5	10	FALSE	100	10.7702	1.0763463865530822
simulation	logp_cpm	delta_method	muscat	5	10	FALSE	100	10.0124	1.000613782541093
simulation	logp1_size_normed	delta_method	muscat	5	10	FALSE	100	10.4782	1.0471646494568814
simulation	acosh	delta_method	muscat	5	10	TRUE	100	10.6798	1.0673120405479573
simulation	logp_alpha	delta_method	muscat	5	10	TRUE	100	10.6622	1.0655531413257204
simulation	pearson	glm_residual	muscat	5	10	TRUE	100	10.5616	1.0554994332713443
simulation	pearson_clip	glm_residual	muscat	5	10	TRUE	100	10.5822	1.0575581448610079
simulation	pearson_clip_hvg	glm_residual	muscat	5	10	TRUE	100	10.5664	1.055979133059227
simulation	pearson_clip_zscore	glm_residual	muscat	5	10	TRUE	100	10.738	1.0731284004760353
simulation	pearson_clip_hvg_zscore	glm_residual	muscat	5	10	TRUE	100	10.7326	1.0725887382146673
simulation	pearson_analytic	glm_residual	muscat	5	10	TRUE	100	9.4836	0.9477668559093433
simulation	sctransform	glm_residual	muscat	5	10	TRUE	100	9.388	0.9382128351340121
simulation	rand_quantile	glm_residual	muscat	5	10	TRUE	100	10.2442	1.0237792847975975
simulation	dino	latent_expr	muscat	5	10	FALSE	100	10.3956	1.038909815607066
simulation	normalisr_norm	latent_expr	muscat	5	10	FALSE	100	10.2696	1.026317696175144
simulation	sanity_map	latent_expr	muscat	5	10	FALSE	100	9.8116	0.9805463414146648
simulation	sanity_dists	latent_expr	muscat	5	10	FALSE	100	8.9096	0.8904027562750312
simulation	glmpca	count_model	muscat	5	10	FALSE	100	10.296	1.028956045008499
simulation	newwave	count_model	muscat	5	10	TRUE	100	10.501	1.0494432234493245
simulation	raw_counts	negative_control	muscat	5	10	FALSE	100	6.7172	0.6712998781595851
simulation	scaled_raw_counts	negative_control	muscat	5	10	FALSE	100	6.822	0.6817733235283585
simulation	logp1	delta_method	dyngen	1	5	FALSE	10	0.2334	0.8991909592911262
simulation	logp1_hvg	delta_method	dyngen	1	5	FALSE	10	0.2336	0.8999614742519584
simulation	logp1_zscore	delta_method	dyngen	1	5	FALSE	10	0.3166	1.2197251829973033
simulation	logp1_hvg_zscore	delta_method	dyngen	1	5	FALSE	10	0.3166	1.2197251829973033
simulation	logp_cpm	delta_method	dyngen	1	5	FALSE	10	0.3046	1.1734942853473738
simulation	logp1_size_normed	delta_method	dyngen	1	5	FALSE	10	0.2148	0.8275330679337357
simulation	acosh	delta_method	dyngen	1	5	TRUE	10	0.2358	0.9084371388211121
simulation	logp_alpha	delta_method	dyngen	1	5	TRUE	10	0.2604	1.0032104790034673
simulation	pearson	glm_residual	dyngen	1	5	TRUE	10	0.286	1.1018363939899831
simulation	pearson_clip	glm_residual	dyngen	1	5	TRUE	10	0.2846	1.0964427892641584
simulation	pearson_clip_hvg	glm_residual	dyngen	1	5	TRUE	10	0.2848	1.0972133042249903
simulation	pearson_clip_zscore	glm_residual	dyngen	1	5	TRUE	10	0.3008	1.158854501091563
simulation	pearson_clip_hvg_zscore	glm_residual	dyngen	1	5	TRUE	10	0.301	1.1596250160523949
simulation	pearson_analytic	glm_residual	dyngen	1	5	TRUE	10	0.2906	1.119558238089123
simulation	sctransform	glm_residual	dyngen	1	5	TRUE	10	0.2772	1.0679337357133685
simulation	rand_quantile	glm_residual	dyngen	1	5	TRUE	10	0.194	0.7473995120071915
simulation	dino	latent_expr	dyngen	1	5	FALSE	10	0.174	0.6703480159239759
simulation	normalisr_norm	latent_expr	dyngen	1	5	FALSE	10	0.3584	1.3807628098112237
simulation	sanity_map	latent_expr	dyngen	1	5	FALSE	10	0.296	1.140362142031591
simulation	sanity_dists	latent_expr	dyngen	1	5	FALSE	10	0.0296	0.11403621420315911
simulation	glmpca	count_model	dyngen	1	5	FALSE	10	0.3208	1.2359059971747783
simulation	newwave	count_model	dyngen	1	5	TRUE	10	0.298	1.1480672916399126
simulation	raw_counts	negative_control	dyngen	1	5	FALSE	10	0.2936	1.1311159625016054
simulation	scaled_raw_counts	negative_control	dyngen	1	5	FALSE	10	0.1244	0.47926030563760114
simulation	logp1	delta_method	dyngen	1	5	FALSE	100	18.3248	0.9245412245196558
simulation	logp1_hvg	delta_method	dyngen	1	5	FALSE	100	18.3246	0.9245311339186723
simulation	logp1_zscore	delta_method	dyngen	1	5	FALSE	100	24.7066	1.2465222113047525
simulation	logp1_hvg_zscore	delta_method	dyngen	1	5	FALSE	100	24.7066	1.2465222113047525
simulation	logp_cpm	delta_method	dyngen	1	5	FALSE	100	23.3448	1.1778153092075472
simulation	logp1_size_normed	delta_method	dyngen	1	5	FALSE	100	17.529	0.8843907232059858
simulation	acosh	delta_method	dyngen	1	5	TRUE	100	18.967	0.9569421442779354
simulation	logp_alpha	delta_method	dyngen	1	5	TRUE	100	19.459	0.9817650226975455
simulation	pearson	glm_residual	dyngen	1	5	TRUE	100	22.5172	1.1360604023374876
simulation	pearson_clip	glm_residual	dyngen	1	5	TRUE	100	22.5182	1.1361108553424055
simulation	pearson_clip_hvg	glm_residual	dyngen	1	5	TRUE	100	22.5182	1.1361108553424055
simulation	pearson_clip_zscore	glm_residual	dyngen	1	5	TRUE	100	23.39	1.1800957850298366
simulation	pearson_clip_hvg_zscore	glm_residual	dyngen	1	5	TRUE	100	23.39	1.1800957850298366
simulation	pearson_analytic	glm_residual	dyngen	1	5	TRUE	100	22.8536	1.1530327931918716
simulation	sctransform	glm_residual	dyngen	1	5	TRUE	100	22.0286	1.1114090641345986
simulation	rand_quantile	glm_residual	dyngen	1	5	TRUE	100	16.9944	0.8574185467768728
simulation	dino	latent_expr	dyngen	1	5	FALSE	100	12.7398	0.6427611920531473
simulation	normalisr_norm	latent_expr	dyngen	1	5	FALSE	100	25.053	1.2639991322083155
simulation	sanity_map	latent_expr	dyngen	1	5	FALSE	100	20.7396	1.046375140795417
simulation	sanity_dists	latent_expr	dyngen	1	5	FALSE	100	3.0774	0.15526407733436592
simulation	glmpca	count_model	dyngen	1	5	FALSE	100	23.8966	1.205655277321248
simulation	newwave	count_model	dyngen	1	5	TRUE	100	23.348	1.1779767588232846
simulation	raw_counts	negative_control	dyngen	1	5	FALSE	100	17.1504	0.8652892155440663
simulation	scaled_raw_counts	negative_control	dyngen	1	5	FALSE	100	8.1128	0.40931513829799315
simulation	logp1	delta_method	dyngen	2	5	FALSE	10	0.316	0.9756850636819762
simulation	logp1_hvg	delta_method	dyngen	2	5	FALSE	10	0.3158	0.9750675414897724
simulation	logp1_zscore	delta_method	dyngen	2	5	FALSE	10	0.3666	1.131918178309533
simulation	logp1_hvg_zscore	delta_method	dyngen	2	5	FALSE	10	0.3666	1.131918178309533
simulation	logp_cpm	delta_method	dyngen	2	5	FALSE	10	0.4126	1.273948282516403
simulation	logp1_size_normed	delta_method	dyngen	2	5	FALSE	10	0.2704	0.8348900038595136
simulation	acosh	delta_method	dyngen	2	5	TRUE	10	0.3362	1.038054805094558
simulation	logp_alpha	delta_method	dyngen	2	5	TRUE	10	0.2998	0.9256657661134697
simulation	pearson	glm_residual	dyngen	2	5	TRUE	10	0.342	1.0559629486684678
simulation	pearson_clip	glm_residual	dyngen	2	5	TRUE	10	0.342	1.0559629486684678
simulation	pearson_clip_hvg	glm_residual	dyngen	2	5	TRUE	10	0.342	1.0559629486684678
simulation	pearson_clip_zscore	glm_residual	dyngen	2	5	TRUE	10	0.3302	1.0195291393284447
simulation	pearson_clip_hvg_zscore	glm_residual	dyngen	2	5	TRUE	10	0.3302	1.0195291393284447
simulation	pearson_analytic	glm_residual	dyngen	2	5	TRUE	10	0.3598	1.1109224237746043
simulation	sctransform	glm_residual	dyngen	2	5	TRUE	10	0.3328	1.0275569278270937
simulation	rand_quantile	glm_residual	dyngen	2	5	TRUE	10	0.2568	0.7928984947896565
simulation	dino	latent_expr	dyngen	2	5	FALSE	10	0.2528	0.780548050945581
simulation	normalisr_norm	latent_expr	dyngen	2	5	FALSE	10	0.3724	1.1498263218834428
simulation	sanity_map	latent_expr	dyngen	2	5	FALSE	10	0.387	1.1949054419143188
simulation	sanity_dists	latent_expr	dyngen	2	5	FALSE	10	0.0642	0.19822462369741412
simulation	glmpca	count_model	dyngen	2	5	FALSE	10	0.3674	1.1343882670783483
simulation	newwave	count_model	dyngen	2	5	TRUE	10	0.3758	1.160324199150907
simulation	raw_counts	negative_control	dyngen	2	5	FALSE	10	0.4616	1.4252412196063295
simulation	scaled_raw_counts	negative_control	dyngen	2	5	FALSE	10	0.172	0.5310690852952528
simulation	logp1	delta_method	dyngen	2	5	FALSE	100	22.1178	1.011430407131324
simulation	logp1_hvg	delta_method	dyngen	2	5	FALSE	100	22.1156	1.011329802781177
simulation	logp1_zscore	delta_method	dyngen	2	5	FALSE	100	26.6562	1.2189680356352801
simulation	logp1_hvg_zscore	delta_method	dyngen	2	5	FALSE	100	26.6562	1.2189680356352801
simulation	logp_cpm	delta_method	dyngen	2	5	FALSE	100	24.6606	1.1277107442016263
simulation	logp1_size_normed	delta_method	dyngen	2	5	FALSE	100	20.48	0.9365350413716337
simulation	acosh	delta_method	dyngen	2	5	TRUE	100	22.0388	1.007817796376033
simulation	logp_alpha	delta_method	dyngen	2	5	TRUE	100	19.619	0.8971621570639688
simulation	pearson	glm_residual	dyngen	2	5	TRUE	100	24.5068	1.1206775855413258
simulation	pearson_clip	glm_residual	dyngen	2	5	TRUE	100	24.5068	1.1206775855413258
simulation	pearson_clip_hvg	glm_residual	dyngen	2	5	TRUE	100	24.5068	1.1206775855413258
simulation	pearson_clip_zscore	glm_residual	dyngen	2	5	TRUE	100	24.8972	1.1385302847674728
simulation	pearson_clip_hvg_zscore	glm_residual	dyngen	2	5	TRUE	100	24.8972	1.1385302847674728
simulation	pearson_analytic	glm_residual	dyngen	2	5	TRUE	100	24.7356	1.1311404379566496
simulation	sctransform	glm_residual	dyngen	2	5	TRUE	100	24.33	1.1125926541294846
simulation	rand_quantile	glm_residual	dyngen	2	5	TRUE	100	19.4974	0.8916014802558246
simulation	dino	latent_expr	dyngen	2	5	FALSE	100	17.3276	0.792378153460504
simulation	normalisr_norm	latent_expr	dyngen	2	5	FALSE	100	22.2494	1.017448376440138
simulation	sanity_map	latent_expr	dyngen	2	5	FALSE	100	24.582	1.1241164251463622
simulation	sanity_dists	latent_expr	dyngen	2	5	FALSE	100	5.9602	0.27255547624918025
simulation	glmpca	count_model	dyngen	2	5	FALSE	100	24.4238	1.116882057785767
simulation	newwave	count_model	dyngen	2	5	TRUE	100	25.9974	1.1888416056911575
simulation	raw_counts	negative_control	dyngen	2	5	FALSE	100	18.1002	0.8277085720622482
simulation	scaled_raw_counts	negative_control	dyngen	2	5	FALSE	100	9.9656	0.45571941446743913
simulation	logp1	delta_method	dyngen	3	5	FALSE	10	2.0324	1.1138116702516818
simulation	logp1_hvg	delta_method	dyngen	3	5	FALSE	10	2.0324	1.1138116702516818
simulation	logp1_zscore	delta_method	dyngen	3	5	FALSE	10	1.842	1.0094671799860253
simulation	logp1_hvg_zscore	delta_method	dyngen	3	5	FALSE	10	1.842	1.0094671799860253
simulation	logp_cpm	delta_method	dyngen	3	5	FALSE	10	1.9892	1.090136869939306
simulation	logp1_size_normed	delta_method	dyngen	3	5	FALSE	10	2.0338	1.1145789091506937
simulation	acosh	delta_method	dyngen	3	5	TRUE	10	1.9692	1.079176314239132
simulation	logp_alpha	delta_method	dyngen	3	5	TRUE	10	1.98	1.0850950143172258
simulation	pearson	glm_residual	dyngen	3	5	TRUE	10	1.697	0.9300031511597638
simulation	pearson_clip	glm_residual	dyngen	3	5	TRUE	10	1.6968	0.929893545602762
simulation	pearson_clip_hvg	glm_residual	dyngen	3	5	TRUE	10	1.6968	0.929893545602762
simulation	pearson_clip_zscore	glm_residual	dyngen	3	5	TRUE	10	1.7876	0.979654468481552
simulation	pearson_clip_hvg_zscore	glm_residual	dyngen	3	5	TRUE	10	1.7876	0.979654468481552
simulation	pearson_analytic	glm_residual	dyngen	3	5	TRUE	10	1.8678	1.0236062968392496
simulation	sctransform	glm_residual	dyngen	3	5	TRUE	10	1.5218	0.8339886832262395
simulation	rand_quantile	glm_residual	dyngen	3	5	TRUE	10	1.8802	1.0304018413733578
simulation	dino	latent_expr	dyngen	3	5	FALSE	10	2.0256	1.1100850813136225
simulation	normalisr_norm	latent_expr	dyngen	3	5	FALSE	10	1.6458	0.9019441285673183
simulation	sanity_map	latent_expr	dyngen	3	5	FALSE	10	1.9536	1.0706270807929963
simulation	sanity_dists	latent_expr	dyngen	3	5	FALSE	10	1.9992	1.095617147789393
simulation	glmpca	count_model	dyngen	3	5	FALSE	10	1.7398	0.953458740358136
simulation	newwave	count_model	dyngen	3	5	TRUE	10	1.823	0.9990546520708599
simulation	raw_counts	negative_control	dyngen	3	5	FALSE	10	1.4876	0.815246132978942
simulation	scaled_raw_counts	negative_control	dyngen	3	5	FALSE	10	1.4622	0.8013262272397209
simulation	logp1	delta_method	dyngen	3	5	FALSE	100	51.524	1.3022686832740213
simulation	logp1_hvg	delta_method	dyngen	3	5	FALSE	100	51.524	1.3022686832740213
simulation	logp1_zscore	delta_method	dyngen	3	5	FALSE	100	30.6508	0.7746987220964089
simulation	logp1_hvg_zscore	delta_method	dyngen	3	5	FALSE	100	30.6508	0.7746987220964089
simulation	logp_cpm	delta_method	dyngen	3	5	FALSE	100	51.8766	1.3111806454221937
simulation	logp1_size_normed	delta_method	dyngen	3	5	FALSE	100	51.4278	1.2998372290520868
simulation	acosh	delta_method	dyngen	3	5	TRUE	100	49.6902	1.255919403105791
simulation	logp_alpha	delta_method	dyngen	3	5	TRUE	100	49.7662	1.2578403024911031
simulation	pearson	glm_residual	dyngen	3	5	TRUE	100	32.5562	0.8228576916855386
simulation	pearson_clip	glm_residual	dyngen	3	5	TRUE	100	32.5796	0.8234491264962794
simulation	pearson_clip_hvg	glm_residual	dyngen	3	5	TRUE	100	32.5796	0.8234491264962794
simulation	pearson_clip_zscore	glm_residual	dyngen	3	5	TRUE	100	29.649	0.7493782351989648
simulation	pearson_clip_hvg_zscore	glm_residual	dyngen	3	5	TRUE	100	29.649	0.7493782351989648
simulation	pearson_analytic	glm_residual	dyngen	3	5	TRUE	100	45.8992	1.1601019087673892
simulation	sctransform	glm_residual	dyngen	3	5	TRUE	100	24.001	0.6066250808799741
simulation	rand_quantile	glm_residual	dyngen	3	5	TRUE	100	45.835	1.1584792542866387
simulation	dino	latent_expr	dyngen	3	5	FALSE	100	50.8586	1.2854507036557747
simulation	normalisr_norm	latent_expr	dyngen	3	5	FALSE	100	37.678	0.9523111452604334
simulation	sanity_map	latent_expr	dyngen	3	5	FALSE	100	50.747	1.2826300145583953
simulation	sanity_dists	latent_expr	dyngen	3	5	FALSE	100	44.722	1.1303481882885797
simulation	glmpca	count_model	dyngen	3	5	FALSE	100	33.506	0.8468638790035588
simulation	newwave	count_model	dyngen	3	5	TRUE	100	49.314	1.2464109511484958
simulation	raw_counts	negative_control	dyngen	3	5	FALSE	100	22.2644	0.5627325299255904
simulation	scaled_raw_counts	negative_control	dyngen	3	5	FALSE	100	20.6062	0.5208215383371078
simulation	logp1	delta_method	dyngen	4	5	FALSE	10	0.2106	0.8979533826037522
simulation	logp1_hvg	delta_method	dyngen	4	5	FALSE	10	0.2104	0.8971006253553155
simulation	logp1_zscore	delta_method	dyngen	4	5	FALSE	10	0.264	1.1256395679363276
simulation	logp1_hvg_zscore	delta_method	dyngen	4	5	FALSE	10	0.264	1.1256395679363276
simulation	logp_cpm	delta_method	dyngen	4	5	FALSE	10	0.3132	1.335417851051734
simulation	logp1_size_normed	delta_method	dyngen	4	5	FALSE	10	0.184	0.7845366685616828
simulation	acosh	delta_method	dyngen	4	5	TRUE	10	0.2406	1.025866969869244
simulation	logp_alpha	delta_method	dyngen	4	5	TRUE	10	0.2056	0.8766344513928369
simulation	pearson	glm_residual	dyngen	4	5	TRUE	10	0.2516	1.0727686185332574
simulation	pearson_clip	glm_residual	dyngen	4	5	TRUE	10	0.2514	1.071915861284821
simulation	pearson_clip_hvg	glm_residual	dyngen	4	5	TRUE	10	0.2514	1.071915861284821
simulation	pearson_clip_zscore	glm_residual	dyngen	4	5	TRUE	10	0.2494	1.0633882888004549
simulation	pearson_clip_hvg_zscore	glm_residual	dyngen	4	5	TRUE	10	0.2494	1.0633882888004549
simulation	pearson_analytic	glm_residual	dyngen	4	5	TRUE	10	0.2552	1.0881182490051164
simulation	sctransform	glm_residual	dyngen	4	5	TRUE	10	0.2478	1.056566230812962
simulation	rand_quantile	glm_residual	dyngen	4	5	TRUE	10	0.18	0.7674815235929505
simulation	dino	latent_expr	dyngen	4	5	FALSE	10	0.1578	0.6728254690164867
simulation	normalisr_norm	latent_expr	dyngen	4	5	FALSE	10	0.3154	1.3447981807845366
simulation	sanity_map	latent_expr	dyngen	4	5	FALSE	10	0.2664	1.135872654917567
simulation	sanity_dists	latent_expr	dyngen	4	5	FALSE	10	0.019	0.08101193860147811
simulation	glmpca	count_model	dyngen	4	5	FALSE	10	0.2836	1.2092097782831155
simulation	newwave	count_model	dyngen	4	5	TRUE	10	0.2912	1.2416145537237067
simulation	raw_counts	negative_control	dyngen	4	5	FALSE	10	0.3152	1.3439454235361001
simulation	scaled_raw_counts	negative_control	dyngen	4	5	FALSE	10	0.1516	0.6463899943149518
simulation	logp1	delta_method	dyngen	4	5	FALSE	100	17.8604	0.9495086429401147
simulation	logp1_hvg	delta_method	dyngen	4	5	FALSE	100	17.8624	0.9496149685143394
simulation	logp1_zscore	delta_method	dyngen	4	5	FALSE	100	22.5356	1.198055305247433
simulation	logp1_hvg_zscore	delta_method	dyngen	4	5	FALSE	100	22.5356	1.198055305247433
simulation	logp_cpm	delta_method	dyngen	4	5	FALSE	100	21.654	1.1511869921292495
simulation	logp1_size_normed	delta_method	dyngen	4	5	FALSE	100	16.455	0.8747936619325203
simulation	acosh	delta_method	dyngen	4	5	TRUE	100	18.7024	0.9942717096886521
simulation	logp_alpha	delta_method	dyngen	4	5	TRUE	100	17.6876	0.9403221133271132
simulation	pearson	glm_residual	dyngen	4	5	TRUE	100	21.2288	1.1285821750491092
simulation	pearson_clip	glm_residual	dyngen	4	5	TRUE	100	21.233	1.1288054587549807
simulation	pearson_clip_hvg	glm_residual	dyngen	4	5	TRUE	100	21.233	1.1288054587549807
simulation	pearson_clip_zscore	glm_residual	dyngen	4	5	TRUE	100	21.4162	1.1385448813539498
simulation	pearson_clip_hvg_zscore	glm_residual	dyngen	4	5	TRUE	100	21.4162	1.1385448813539498
simulation	pearson_analytic	glm_residual	dyngen	4	5	TRUE	100	21.2226	1.128252565769013
simulation	sctransform	glm_residual	dyngen	4	5	TRUE	100	21.0672	1.1199910686517651
simulation	rand_quantile	glm_residual	dyngen	4	5	TRUE	100	15.5914	0.8288822789823579
simulation	dino	latent_expr	dyngen	4	5	FALSE	100	12.702	0.6752737219001443
simulation	normalisr_norm	latent_expr	dyngen	4	5	FALSE	100	22.2536	1.1830633992817707
simulation	sanity_map	latent_expr	dyngen	4	5	FALSE	100	19.7238	1.048572180445132
simulation	sanity_dists	latent_expr	dyngen	4	5	FALSE	100	2.0538	0.10918573217119479
simulation	glmpca	count_model	dyngen	4	5	FALSE	100	21.4382	1.1397144626704199
simulation	newwave	count_model	dyngen	4	5	TRUE	100	23.3142	1.2394478512930518
simulation	raw_counts	negative_control	dyngen	4	5	FALSE	100	17.6472	0.9381743367277774
simulation	scaled_raw_counts	negative_control	dyngen	4	5	FALSE	100	12.6094	0.6703508478135475
simulation	logp1	delta_method	dyngen	5	5	FALSE	10	0.277	0.8395423433435204
simulation	logp1_hvg	delta_method	dyngen	5	5	FALSE	10	0.2774	0.8407546788573738
simulation	logp1_zscore	delta_method	dyngen	5	5	FALSE	10	0.411	1.245674740484429
simulation	logp1_hvg_zscore	delta_method	dyngen	5	5	FALSE	10	0.4108	1.2450685727275024
simulation	logp_cpm	delta_method	dyngen	5	5	FALSE	10	0.4186	1.2687091152476448
simulation	logp1_size_normed	delta_method	dyngen	5	5	FALSE	10	0.2288	0.6934559139241786
simulation	acosh	delta_method	dyngen	5	5	TRUE	10	0.2998	0.9086454676331676
simulation	logp_alpha	delta_method	dyngen	5	5	TRUE	10	0.2988	0.9056146288485339
simulation	pearson	glm_residual	dyngen	5	5	TRUE	10	0.378	1.1456570605915188
simulation	pearson_clip	glm_residual	dyngen	5	5	TRUE	10	0.378	1.1456570605915188
simulation	pearson_clip_hvg	glm_residual	dyngen	5	5	TRUE	10	0.378	1.1456570605915188
simulation	pearson_clip_zscore	glm_residual	dyngen	5	5	TRUE	10	0.3904	1.1832394615209763
simulation	pearson_clip_hvg_zscore	glm_residual	dyngen	5	5	TRUE	10	0.3904	1.1832394615209763
simulation	pearson_analytic	glm_residual	dyngen	5	5	TRUE	10	0.394	1.1941504811456574
simulation	sctransform	glm_residual	dyngen	5	5	TRUE	10	0.3722	1.1280781956406436
simulation	rand_quantile	glm_residual	dyngen	5	5	TRUE	10	0.2392	0.7249766372843685
simulation	dino	latent_expr	dyngen	5	5	FALSE	10	0.1868	0.5661606849695653
simulation	normalisr_norm	latent_expr	dyngen	5	5	FALSE	10	0.4966	1.5051145404490693
simulation	sanity_map	latent_expr	dyngen	5	5	FALSE	10	0.3874	1.1741469451670752
simulation	sanity_dists	latent_expr	dyngen	5	5	FALSE	10	0.0158	0.047887252797211635
simulation	glmpca	count_model	dyngen	5	5	FALSE	10	0.3668	1.111711666203622
simulation	newwave	count_model	dyngen	5	5	TRUE	10	0.417	1.263859773192231
simulation	raw_counts	negative_control	dyngen	5	5	FALSE	10	0.363	1.100194478822014
simulation	scaled_raw_counts	negative_control	dyngen	5	5	FALSE	10	0.1428	0.4328037784456849
simulation	logp1	delta_method	dyngen	5	5	FALSE	100	18.884	0.9318176958516251
simulation	logp1_hvg	delta_method	dyngen	5	5	FALSE	100	18.8838	0.9318078269923172
simulation	logp1_zscore	delta_method	dyngen	5	5	FALSE	100	24.9142	1.2293736728440243
simulation	logp1_hvg_zscore	delta_method	dyngen	5	5	FALSE	100	24.9142	1.2293736728440243
simulation	logp_cpm	delta_method	dyngen	5	5	FALSE	100	24.2192	1.1950793867490828
simulation	logp1_size_normed	delta_method	dyngen	5	5	FALSE	100	16.7444	0.826240638975744
simulation	acosh	delta_method	dyngen	5	5	TRUE	100	19.2892	0.9518120048094242
simulation	logp_alpha	delta_method	dyngen	5	5	TRUE	100	19.021	0.9385778644775346
simulation	pearson	glm_residual	dyngen	5	5	TRUE	100	23.1186	1.140771053977726
simulation	pearson_clip	glm_residual	dyngen	5	5	TRUE	100	23.1192	1.1408006605556498
simulation	pearson_clip_hvg	glm_residual	dyngen	5	5	TRUE	100	23.1184	1.140761185118418
simulation	pearson_clip_zscore	glm_residual	dyngen	5	5	TRUE	100	23.6784	1.1683939911805294
simulation	pearson_clip_hvg_zscore	glm_residual	dyngen	5	5	TRUE	100	23.6782	1.1683841223212215
simulation	pearson_analytic	glm_residual	dyngen	5	5	TRUE	100	23.406	1.154952604803174
simulation	sctransform	glm_residual	dyngen	5	5	TRUE	100	23.0236	1.136083345806475
simulation	rand_quantile	glm_residual	dyngen	5	5	TRUE	100	16.9772	0.8377279912101361
simulation	dino	latent_expr	dyngen	5	5	FALSE	100	13.023	0.6426107738337064
simulation	normalisr_norm	latent_expr	dyngen	5	5	FALSE	100	26.0154	1.2837116121933048
simulation	sanity_map	latent_expr	dyngen	5	5	FALSE	100	21.6326	1.0674454293200522
simulation	sanity_dists	latent_expr	dyngen	5	5	FALSE	100	1.9906	0.09822475669149781
simulation	glmpca	count_model	dyngen	5	5	FALSE	100	23.918	1.18021688463139
simulation	newwave	count_model	dyngen	5	5	TRUE	100	25.349	1.2508285729793922
simulation	raw_counts	negative_control	dyngen	5	5	FALSE	100	18.0552	0.8909211428797003
simulation	scaled_raw_counts	negative_control	dyngen	5	5	FALSE	100	9.405	0.4640831089538516
simulation	logp1	delta_method	linear_walk	1	10	FALSE	10	2.1169331310537984	1.3311115527494533
simulation	logp1_hvg	delta_method	linear_walk	1	10	FALSE	10	1.7574979577546972	1.1051014324369772
simulation	logp1_zscore	delta_method	linear_walk	1	10	FALSE	10	1.8044112498541256	1.1346001559323071
simulation	logp1_hvg_zscore	delta_method	linear_walk	1	10	FALSE	10	1.6133737892402849	1.01447724458441
simulation	logp_cpm	delta_method	linear_walk	1	10	FALSE	10	1.4350565993698214	0.90235274333848
simulation	logp1_size_normed	delta_method	linear_walk	1	10	FALSE	10	2.081456412650251	1.3088040603549753
simulation	acosh	delta_method	linear_walk	1	10	TRUE	10	1.6461664138172485	1.0350969990674637
simulation	logp_alpha	delta_method	linear_walk	1	10	TRUE	10	1.711518263507994	1.0761897482151865
simulation	pearson	glm_residual	linear_walk	1	10	TRUE	10	1.8793324775353015	1.1817100576338035
simulation	pearson_clip	glm_residual	linear_walk	1	10	TRUE	10	1.880149375656436	1.1822237169981502
simulation	pearson_clip_hvg	glm_residual	linear_walk	1	10	TRUE	10	1.39701248687128	0.8784308929417699
simulation	pearson_clip_zscore	glm_residual	linear_walk	1	10	TRUE	10	1.749912475201307	1.1003317383394737
simulation	pearson_clip_hvg_zscore	glm_residual	linear_walk	1	10	TRUE	10	1.1773835920177385	0.740329903841744
simulation	pearson_analytic	glm_residual	linear_walk	1	10	TRUE	10	1.8837670673357452	1.1844984941831134
simulation	sctransform	glm_residual	linear_walk	1	10	TRUE	10	1.7811880032675924	1.119997554003027
simulation	rand_quantile	glm_residual	linear_walk	1	10	TRUE	10	1.383942116933131	0.8702123431122252
simulation	dino	latent_expr	linear_walk	1	10	FALSE	10	2.029875131287198	1.2763701404919512
simulation	normalisr_norm	latent_expr	linear_walk	1	10	FALSE	10	1.210759715252655	0.7613165578707596
simulation	sanity_map	latent_expr	linear_walk	1	10	FALSE	10	1.54440424787023	0.9711097182517237
simulation	sanity_dists	latent_expr	linear_walk	1	10	FALSE	10	1.1447076671723655	0.7197835292678825
simulation	glmpca	count_model	linear_walk	1	10	FALSE	10	2.048780487804878	1.2882576857811139
simulation	newwave	count_model	linear_walk	1	10	TRUE	10	0.8456062551056133	0.5317108220078577
simulation	raw_counts	negative_control	linear_walk	1	10	FALSE	10	0.99241451744661	0.6240227477718497
simulation	scaled_raw_counts	negative_control	linear_walk	1	10	FALSE	10	1.052748278678959	0.661960160824301
simulation	logp1	delta_method	linear_walk	1	10	FALSE	100	75.62130937098844	1.1787860031679922
simulation	logp1_hvg	delta_method	linear_walk	1	10	FALSE	100	72.47718520247403	1.1297753526926797
simulation	logp1_zscore	delta_method	linear_walk	1	10	FALSE	100	70.63414634146342	1.1010460377585023
simulation	logp1_hvg_zscore	delta_method	linear_walk	1	10	FALSE	100	69.5622593068036	1.0843374480244161
simulation	logp_cpm	delta_method	linear_walk	1	10	FALSE	100	57.85634263041195	0.9018654590155212
simulation	logp1_size_normed	delta_method	linear_walk	1	10	FALSE	100	73.00851908040612	1.1380577924378397
simulation	acosh	delta_method	linear_walk	1	10	TRUE	100	64.56249270626678	1.0064010179778786
simulation	logp_alpha	delta_method	linear_walk	1	10	TRUE	100	65.9638230832069	1.028244975030345
simulation	pearson	glm_residual	linear_walk	1	10	TRUE	100	69.26899288131638	1.0797660069790425
simulation	pearson_clip	glm_residual	linear_walk	1	10	TRUE	100	69.28241335044929	1.0799752054351577
simulation	pearson_clip_hvg	glm_residual	linear_walk	1	10	TRUE	100	60.65713618858677	0.945524267248299
simulation	pearson_clip_zscore	glm_residual	linear_walk	1	10	TRUE	100	68.73345781304702	1.0714180790215333
simulation	pearson_clip_hvg_zscore	glm_residual	linear_walk	1	10	TRUE	100	57.05356517680009	0.8893517531058012
simulation	pearson_analytic	glm_residual	linear_walk	1	10	TRUE	100	65.83965456879449	1.0263094345320252
simulation	sctransform	glm_residual	linear_walk	1	10	TRUE	100	68.81152993348115	1.072635068301022
simulation	rand_quantile	glm_residual	linear_walk	1	10	TRUE	100	63.30622009569378	0.986818223368468
simulation	dino	latent_expr	linear_walk	1	10	FALSE	100	74.94888551756331	1.1683042509581063
simulation	normalisr_norm	latent_expr	linear_walk	1	10	FALSE	100	47.80581164663321	0.7451976447892075
simulation	sanity_map	latent_expr	linear_walk	1	10	FALSE	100	65.01096977476952	1.0133918846461523
simulation	sanity_dists	latent_expr	linear_walk	1	10	FALSE	100	62.89333644532618	0.9803821873881526
simulation	glmpca	count_model	linear_walk	1	10	FALSE	100	76.62212626910959	1.1943867506431716
simulation	newwave	count_model	linear_walk	1	10	TRUE	100	40.87583148558758	0.6371730194022472
simulation	raw_counts	negative_control	linear_walk	1	10	FALSE	100	44.051581281363056	0.6866766505871883
simulation	scaled_raw_counts	negative_control	linear_walk	1	10	FALSE	100	54.79694246703232	0.8541754874892502
simulation	logp1	delta_method	linear_walk	2	10	FALSE	10	2.101878865678609	1.3255972277592074
simulation	logp1_hvg	delta_method	linear_walk	2	10	FALSE	10	1.7290232232465863	1.0904474224907232
simulation	logp1_zscore	delta_method	linear_walk	2	10	FALSE	10	1.7863227914575797	1.1265846852096046
simulation	logp1_hvg_zscore	delta_method	linear_walk	2	10	FALSE	10	1.5532734274711169	0.9796068570026679
simulation	logp_cpm	delta_method	linear_walk	2	10	FALSE	10	1.4069319640564826	0.887313318409028
simulation	logp1_size_normed	delta_method	linear_walk	2	10	FALSE	10	2.0486637880732874	1.292035940997884
simulation	acosh	delta_method	linear_walk	2	10	TRUE	10	1.617574979577547	1.0201600785059337
simulation	logp_alpha	delta_method	linear_walk	2	10	TRUE	10	1.689578713968958	1.065570854672023
simulation	pearson	glm_residual	linear_walk	2	10	TRUE	10	1.8778153810246236	1.1842865466588979
simulation	pearson_clip	glm_residual	linear_walk	2	10	TRUE	10	1.8757147858559928	1.1829617590235826
simulation	pearson_clip_hvg	glm_residual	linear_walk	2	10	TRUE	10	1.4427587816548022	0.909908307522463
simulation	pearson_clip_zscore	glm_residual	linear_walk	2	10	TRUE	10	1.7299568210993117	1.091036216995308
simulation	pearson_clip_hvg_zscore	glm_residual	linear_walk	2	10	TRUE	10	1.2227797876064883	0.771173602379711
simulation	pearson_analytic	glm_residual	linear_walk	2	10	TRUE	10	1.881316372972342	1.18649452605109
simulation	sctransform	glm_residual	linear_walk	2	10	TRUE	10	1.807562142607072	1.1399797601889048
simulation	rand_quantile	glm_residual	linear_walk	2	10	TRUE	10	1.416267942583732	0.8932012634548743
simulation	dino	latent_expr	linear_walk	2	10	FALSE	10	2.000350099194772	1.26156582538563
simulation	normalisr_norm	latent_expr	linear_walk	2	10	FALSE	10	1.2143774069319642	0.7658744518384496
simulation	sanity_map	latent_expr	linear_walk	2	10	FALSE	10	1.546504843038861	0.9753380968444295
simulation	sanity_dists	latent_expr	linear_walk	2	10	FALSE	10	1.1301202007235382	0.7127357477996871
simulation	glmpca	count_model	linear_walk	2	10	FALSE	10	2.0403781071303535	1.2868103897696954
simulation	newwave	count_model	linear_walk	2	10	TRUE	10	0.9521531100478468	0.6004967953632432
simulation	raw_counts	negative_control	linear_walk	2	10	FALSE	10	0.974676158244836	0.6147014627863473
simulation	scaled_raw_counts	negative_control	linear_walk	2	10	FALSE	10	1.0086357801377055	0.6361188628906129
simulation	logp1	delta_method	linear_walk	2	10	FALSE	100	74.34496440658187	1.1739589825419774
simulation	logp1_hvg	delta_method	linear_walk	2	10	FALSE	100	71.87209709417668	1.1349106782324054
simulation	logp1_zscore	delta_method	linear_walk	2	10	FALSE	100	68.39444509277628	1.0799961209683542
simulation	logp1_hvg_zscore	delta_method	linear_walk	2	10	FALSE	100	66.69938149142257	1.0532298812280745
simulation	logp_cpm	delta_method	linear_walk	2	10	FALSE	100	55.84770685027424	0.8818743493196992
simulation	logp1_size_normed	delta_method	linear_walk	2	10	FALSE	100	72.0050180884584	1.137009593692934
simulation	acosh	delta_method	linear_walk	2	10	TRUE	100	61.876414984245535	0.9770718670465742
simulation	logp_alpha	delta_method	linear_walk	2	10	TRUE	100	63.33842922161279	1.0001580943420116
simulation	pearson	glm_residual	linear_walk	2	10	TRUE	100	68.16256272610573	1.0763345362272918
simulation	pearson_clip	glm_residual	linear_walk	2	10	TRUE	100	68.27412766950636	1.0780962247086483
simulation	pearson_clip_hvg	glm_residual	linear_walk	2	10	TRUE	100	61.9377990430622	0.9780411642653961
simulation	pearson_clip_zscore	glm_residual	linear_walk	2	10	TRUE	100	67.17633329443342	1.0607612837629126
simulation	pearson_clip_hvg_zscore	glm_residual	linear_walk	2	10	TRUE	100	58.82366670556658	0.9288668367287786
simulation	pearson_analytic	glm_residual	linear_walk	2	10	TRUE	100	65.08787489788773	1.027783065078434
simulation	sctransform	glm_residual	linear_walk	2	10	TRUE	100	69.02310654685495	1.0899231249945773
simulation	rand_quantile	glm_residual	linear_walk	2	10	TRUE	100	61.636947135021586	0.9732905022309424
simulation	dino	latent_expr	linear_walk	2	10	FALSE	100	72.01038627611156	1.1370943611303215
simulation	normalisr_norm	latent_expr	linear_walk	2	10	FALSE	100	45.49527366087058	0.7184021890883577
simulation	sanity_map	latent_expr	linear_walk	2	10	FALSE	100	63.65200140039678	1.005109618347666
simulation	sanity_dists	latent_expr	linear_walk	2	10	FALSE	100	63.509511028124635	1.0028595957161424
simulation	glmpca	count_model	linear_walk	2	10	FALSE	100	75.89111915042595	1.1983738472799441
simulation	newwave	count_model	linear_walk	2	10	TRUE	100	43.64990080522815	0.6892624611012288
simulation	raw_counts	negative_control	linear_walk	2	10	FALSE	100	45.21542770451628	0.7139832257219418
simulation	scaled_raw_counts	negative_control	linear_walk	2	10	FALSE	100	55.957521297701014	0.8836083962453861
simulation	logp1	delta_method	linear_walk	3	10	FALSE	10	2.088108297350916	1.3649184256613511
simulation	logp1_hvg	delta_method	linear_walk	3	10	FALSE	10	1.6800093359785273	1.0981593727055727
simulation	logp1_zscore	delta_method	linear_walk	3	10	FALSE	10	1.7787373089041896	1.1626941621824354
simulation	logp1_hvg_zscore	delta_method	linear_walk	3	10	FALSE	10	1.5862994515112616	1.0369047202824986
simulation	logp_cpm	delta_method	linear_walk	3	10	FALSE	10	1.3922277978760649	0.9100473267836541
simulation	logp1_size_normed	delta_method	linear_walk	3	10	FALSE	10	2.035476718403548	1.3305151277251042
simulation	acosh	delta_method	linear_walk	3	10	TRUE	10	1.6217761699148092	1.0600945264302128
simulation	logp_alpha	delta_method	linear_walk	3	10	TRUE	10	1.6881783171898703	1.103499130700112
simulation	pearson	glm_residual	linear_walk	3	10	TRUE	10	1.7943750729373322	1.1729159846291253
simulation	pearson_clip	glm_residual	linear_walk	3	10	TRUE	10	1.793791574279379	1.172534573343801
simulation	pearson_clip_hvg	glm_residual	linear_walk	3	10	TRUE	10	1.4246703232582565	0.9312537942476821
simulation	pearson_clip_zscore	glm_residual	linear_walk	3	10	TRUE	10	1.6518847006651884	1.079775348752944
simulation	pearson_clip_hvg_zscore	glm_residual	linear_walk	3	10	TRUE	10	1.2093593184735676	0.790513029963035
simulation	pearson_analytic	glm_residual	linear_walk	3	10	TRUE	10	1.7930913758898357	1.172076879801412
simulation	sctransform	glm_residual	linear_walk	3	10	TRUE	10	1.7785039094410082	1.1625415976683056
simulation	rand_quantile	glm_residual	linear_walk	3	10	TRUE	10	1.320224063484654	0.8629811741746419
simulation	dino	latent_expr	linear_walk	3	10	FALSE	10	1.9327809546038044	1.2633867415080366
simulation	normalisr_norm	latent_expr	linear_walk	3	10	FALSE	10	1.0928929863461314	0.7143833374123152
simulation	sanity_map	latent_expr	linear_walk	3	10	FALSE	10	1.4529116583031858	0.9497141004573757
simulation	sanity_dists	latent_expr	linear_walk	3	10	FALSE	10	0.9714085657602988	0.6349735078078068
simulation	glmpca	count_model	linear_walk	3	10	FALSE	10	1.921110981444743	1.2557585158015518
simulation	newwave	count_model	linear_walk	3	10	TRUE	10	0.8827167697514295	0.5769989924385213
simulation	raw_counts	negative_control	linear_walk	3	10	FALSE	10	0.8772318823666706	0.5734137263564734
simulation	scaled_raw_counts	negative_control	linear_walk	3	10	FALSE	10	0.9484187186369472	0.6199459031660316
simulation	logp1	delta_method	linear_walk	3	10	FALSE	100	75.09172598903022	1.1881876647042635
simulation	logp1_hvg	delta_method	linear_walk	3	10	FALSE	100	71.61535768467732	1.1331805666145962
simulation	logp1_zscore	delta_method	linear_walk	3	10	FALSE	100	69.9339479519197	1.1065753677399808
simulation	logp1_hvg_zscore	delta_method	linear_walk	3	10	FALSE	100	69.16711401563776	1.0944416391305207
simulation	logp_cpm	delta_method	linear_walk	3	10	FALSE	100	57.11249854125335	0.903699646976697
simulation	logp1_size_normed	delta_method	linear_walk	3	10	FALSE	100	72.40774886217761	1.1457186912924586
simulation	acosh	delta_method	linear_walk	3	10	TRUE	100	64.01470416618042	1.0129142838061767
simulation	logp_alpha	delta_method	linear_walk	3	10	TRUE	100	65.55455712451861	1.0372796085667644
simulation	pearson	glm_residual	linear_walk	3	10	TRUE	100	69.37367254055316	1.0977100457107587
simulation	pearson_clip	glm_residual	linear_walk	3	10	TRUE	100	69.41533434473101	1.0983692666989764
simulation	pearson_clip_hvg	glm_residual	linear_walk	3	10	TRUE	100	60.56599369821449	0.958344819817931
simulation	pearson_clip_zscore	glm_residual	linear_walk	3	10	TRUE	100	68.31053798576264	1.0808879078881777
simulation	pearson_clip_hvg_zscore	glm_residual	linear_walk	3	10	TRUE	100	56.884117166530515	0.9000859341645354
simulation	pearson_analytic	glm_residual	linear_walk	3	10	TRUE	100	64.82226630878749	1.0256924609447342
simulation	sctransform	glm_residual	linear_walk	3	10	TRUE	100	70.79869296300619	1.1202583579996215
simulation	rand_quantile	glm_residual	linear_walk	3	10	TRUE	100	61.74921227681176	0.977067065194786
simulation	dino	latent_expr	linear_walk	3	10	FALSE	100	74.08717469949819	1.172292498691445
simulation	normalisr_norm	latent_expr	linear_walk	3	10	FALSE	100	44.3681876531684	0.7020445006481801
simulation	sanity_map	latent_expr	linear_walk	3	10	FALSE	100	64.00921927879565	1.012827495608848
simulation	sanity_dists	latent_expr	linear_walk	3	10	FALSE	100	58.94048313688879	0.9326241219331087
simulation	glmpca	count_model	linear_walk	3	10	FALSE	100	76.02462364336562	1.2029490444796436
simulation	newwave	count_model	linear_walk	3	10	TRUE	100	41.50799393161396	0.6567872255775282
simulation	raw_counts	negative_control	linear_walk	3	10	FALSE	100	40.76753413467149	0.6450708189382003
simulation	scaled_raw_counts	negative_control	linear_walk	3	10	FALSE	100	50.24226864278212	0.7949909668720679
simulation	logp1	delta_method	linear_walk	4	10	FALSE	10	2.1555607422102927	1.3495534001863114
simulation	logp1_hvg	delta_method	linear_walk	4	10	FALSE	10	1.7878398879682578	1.1193307395839043
simulation	logp1_zscore	delta_method	linear_walk	4	10	FALSE	10	1.812463531333878	1.1347471094306538
simulation	logp1_hvg_zscore	delta_method	linear_walk	4	10	FALSE	10	1.6360135371688644	1.0242753027563154
simulation	logp_cpm	delta_method	linear_walk	4	10	FALSE	10	1.4195355350682692	0.8887427621604836
simulation	logp1_size_normed	delta_method	linear_walk	4	10	FALSE	10	2.1008285680942933	1.31528668237529
simulation	acosh	delta_method	linear_walk	4	10	TRUE	10	1.6466332127436107	1.0309240688987524
simulation	logp_alpha	delta_method	linear_walk	4	10	TRUE	10	1.713618858676625	1.0728624399510476
simulation	pearson	glm_residual	linear_walk	4	10	TRUE	10	1.8942700431789008	1.1859645277366797
simulation	pearson_clip	glm_residual	linear_walk	4	10	TRUE	10	1.8967207375423036	1.1874988583849344
simulation	pearson_clip_hvg	glm_residual	linear_walk	4	10	TRUE	10	1.5015754463764734	0.940106307194915
simulation	pearson_clip_zscore	glm_residual	linear_walk	4	10	TRUE	10	1.7469949819115416	1.0937585621129926
simulation	pearson_clip_hvg_zscore	glm_residual	linear_walk	4	10	TRUE	10	1.235500058349866	0.7735218368129763
simulation	pearson_analytic	glm_residual	linear_walk	4	10	TRUE	10	1.8650951102812463	1.1676986866860284
simulation	sctransform	glm_residual	linear_walk	4	10	TRUE	10	1.789240284747345	1.1202074999543352
simulation	rand_quantile	glm_residual	linear_walk	4	10	TRUE	10	1.4256039211109814	0.8925420570990191
simulation	dino	latent_expr	linear_walk	4	10	FALSE	10	2.0623176566693897	1.2911757721884305
simulation	normalisr_norm	latent_expr	linear_walk	4	10	FALSE	10	1.1996732407515462	0.7510913840027764
simulation	sanity_map	latent_expr	linear_walk	4	10	FALSE	10	1.5460380441124986	0.9679434489561072
simulation	sanity_dists	latent_expr	linear_walk	4	10	FALSE	10	1.124401913875598	0.7039655140920964
simulation	glmpca	count_model	linear_walk	4	10	FALSE	10	2.029291632629245	1.2704988401190935
simulation	newwave	count_model	linear_walk	4	10	TRUE	10	0.857276228264675	0.5367234734323342
simulation	raw_counts	negative_control	linear_walk	4	10	FALSE	10	0.9335978527249388	0.5845069136208377
simulation	scaled_raw_counts	negative_control	linear_walk	4	10	FALSE	10	0.953670206558525	0.5970738122636857
simulation	logp1	delta_method	linear_walk	4	10	FALSE	100	73.95297000816898	1.1675806740242243
simulation	logp1_hvg	delta_method	linear_walk	4	10	FALSE	100	71.93768234333061	1.135763007609951
simulation	logp1_zscore	delta_method	linear_walk	4	10	FALSE	100	68.47695180301085	1.0811244704905298
simulation	logp1_hvg_zscore	delta_method	linear_walk	4	10	FALSE	100	68.58945034426421	1.0829006144724258
simulation	logp_cpm	delta_method	linear_walk	4	10	FALSE	100	56.64044812696931	0.8942479604783399
simulation	logp1_size_normed	delta_method	linear_walk	4	10	FALSE	100	72.20352433189403	1.1399601611273356
simulation	acosh	delta_method	linear_walk	4	10	TRUE	100	63.4390243902439	1.001584910637372
simulation	logp_alpha	delta_method	linear_walk	4	10	TRUE	100	64.962656085891	1.0256402382593974
simulation	pearson	glm_residual	linear_walk	4	10	TRUE	100	68.68712801960555	1.084442764382018
simulation	pearson_clip	glm_residual	linear_walk	4	10	TRUE	100	68.67954253705217	1.084323003636351
simulation	pearson_clip_hvg	glm_residual	linear_walk	4	10	TRUE	100	60.343097210876415	0.9527059441480409
simulation	pearson_clip_zscore	glm_residual	linear_walk	4	10	TRUE	100	68.06290115532734	1.0745873762501084
simulation	pearson_clip_hvg_zscore	glm_residual	linear_walk	4	10	TRUE	100	57.44672657252888	0.9069776065062636
simulation	pearson_analytic	glm_residual	linear_walk	4	10	TRUE	100	66.32127436106897	1.0470903090449073
simulation	sctransform	glm_residual	linear_walk	4	10	TRUE	100	69.07795542070254	1.090613206493397
simulation	rand_quantile	glm_residual	linear_walk	4	10	TRUE	100	61.71711985062434	0.974399221370906
simulation	dino	latent_expr	linear_walk	4	10	FALSE	100	74.2413350449294	1.1721334248325903
simulation	normalisr_norm	latent_expr	linear_walk	4	10	FALSE	100	47.2312988680126	0.7456948890796701
simulation	sanity_map	latent_expr	linear_walk	4	10	FALSE	100	63.76520014003968	1.0067346227010638
simulation	sanity_dists	latent_expr	linear_walk	4	10	FALSE	100	62.534017971758665	0.9872965324427637
simulation	glmpca	count_model	linear_walk	4	10	FALSE	100	74.53950285914343	1.1768409433738183
simulation	newwave	count_model	linear_walk	4	10	TRUE	100	42.3220912591901	0.668187576956835
simulation	raw_counts	negative_control	linear_walk	4	10	FALSE	100	41.980277745361185	0.6627909735097675
simulation	scaled_raw_counts	negative_control	linear_walk	4	10	FALSE	100	52.9751429571712	0.8363795681719237
simulation	logp1	delta_method	linear_walk	5	10	FALSE	10	2.0808729139922977	1.348186326089559
simulation	logp1_hvg	delta_method	linear_walk	5	10	FALSE	10	1.719103746061384	1.1137980354228756
simulation	logp1_zscore	delta_method	linear_walk	5	10	FALSE	10	1.7480452794958572	1.1325490986762103
simulation	logp1_hvg_zscore	delta_method	linear_walk	5	10	FALSE	10	1.602287314739176	1.0381133002753433
simulation	logp_cpm	delta_method	linear_walk	5	10	FALSE	10	1.384875714785856	0.8972534984972687
simulation	logp1_size_normed	delta_method	linear_walk	5	10	FALSE	10	2.0511144824366903	1.3289059989540737
simulation	acosh	delta_method	linear_walk	5	10	TRUE	10	1.6314622476368303	1.057015581780721
simulation	logp_alpha	delta_method	linear_walk	5	10	TRUE	10	1.7010152876648383	1.1020786208895414
simulation	pearson	glm_residual	linear_walk	5	10	TRUE	10	1.8223830085190804	1.1807121119519126
simulation	pearson_clip	glm_residual	linear_walk	5	10	TRUE	10	1.8216828101295368	1.1802584571957837
simulation	pearson_clip_hvg	glm_residual	linear_walk	5	10	TRUE	10	1.5180301085307504	0.9835235112878126
simulation	pearson_clip_zscore	glm_residual	linear_walk	5	10	TRUE	10	1.626327459446843	1.0536887802357744
simulation	pearson_clip_hvg_zscore	glm_residual	linear_walk	5	10	TRUE	10	1.2764616641381723	0.827012620423285
simulation	pearson_analytic	glm_residual	linear_walk	5	10	TRUE	10	1.7953086707900572	1.1631707947149221
simulation	sctransform	glm_residual	linear_walk	5	10	TRUE	10	1.7636830435289998	1.1426807215630927
simulation	rand_quantile	glm_residual	linear_walk	5	10	TRUE	10	1.3434473100711868	0.8704122587596324
simulation	dino	latent_expr	linear_walk	5	10	FALSE	10	1.9805111448243669	1.2831624777110597
simulation	normalisr_norm	latent_expr	linear_walk	5	10	FALSE	10	1.0637180534484771	0.6891771836860711
simulation	sanity_map	latent_expr	linear_walk	5	10	FALSE	10	1.4352899988330028	0.9299166409385614
simulation	sanity_dists	latent_expr	linear_walk	5	10	FALSE	10	0.973159061734158	0.6305045018933786
simulation	glmpca	count_model	linear_walk	5	10	FALSE	10	1.950052514879216	1.2634284958194457
simulation	newwave	count_model	linear_walk	5	10	TRUE	10	0.8818998716302953	0.5713781653445572
simulation	raw_counts	negative_control	linear_walk	5	10	FALSE	10	0.9110748045279496	0.5902804468499349
simulation	scaled_raw_counts	negative_control	linear_walk	5	10	FALSE	10	0.9612556891119152	0.6227923710391846
simulation	logp1	delta_method	linear_walk	5	10	FALSE	100	72.33924611973393	1.1692254394281965
simulation	logp1_hvg	delta_method	linear_walk	5	10	FALSE	100	72.3644532617575	1.1696328646266905
simulation	logp1_zscore	delta_method	linear_walk	5	10	FALSE	100	66.86696230598669	1.0807764467995744
simulation	logp1_hvg_zscore	delta_method	linear_walk	5	10	FALSE	100	69.78013770568327	1.1278623506421976
simulation	logp_cpm	delta_method	linear_walk	5	10	FALSE	100	54.962656085891005	0.8883661243552246
simulation	logp1_size_normed	delta_method	linear_walk	5	10	FALSE	100	72.73905940016338	1.1756876557709768
simulation	acosh	delta_method	linear_walk	5	10	TRUE	100	63.63543003851091	1.0285449135981932
simulation	logp_alpha	delta_method	linear_walk	5	10	TRUE	100	65.3768234333061	1.056691204394156
simulation	pearson	glm_residual	linear_walk	5	10	TRUE	100	66.72797292566227	1.0785299495245448
simulation	pearson_clip	glm_residual	linear_walk	5	10	TRUE	100	66.70965106780254	1.0782338117645285
simulation	pearson_clip_hvg	glm_residual	linear_walk	5	10	TRUE	100	61.01808845839655	0.9862405971545626
simulation	pearson_clip_zscore	glm_residual	linear_walk	5	10	TRUE	100	64.87081339712918	1.0485125207799426
simulation	pearson_clip_hvg_zscore	glm_residual	linear_walk	5	10	TRUE	100	57.87128019605555	0.9353784653147863
simulation	pearson_analytic	glm_residual	linear_walk	5	10	TRUE	100	64.23188236667056	1.0381854237347814
simulation	sctransform	glm_residual	linear_walk	5	10	TRUE	100	68.79134087991598	1.111880342740161
simulation	rand_quantile	glm_residual	linear_walk	5	10	TRUE	100	58.99428171315206	0.9535296351532498
simulation	dino	latent_expr	linear_walk	5	10	FALSE	100	71.40354767184036	1.1541016651618763
simulation	normalisr_norm	latent_expr	linear_walk	5	10	FALSE	100	42.58629945151126	0.6883260105779654
simulation	sanity_map	latent_expr	linear_walk	5	10	FALSE	100	60.5298167814214	0.9783486201615114
simulation	sanity_dists	latent_expr	linear_walk	5	10	FALSE	100	58.51651301202007	0.9458074186595711
simulation	glmpca	count_model	linear_walk	5	10	FALSE	100	69.65410199556541	1.1258252246497276
simulation	newwave	count_model	linear_walk	5	10	TRUE	100	43.31567277395262	0.7001149341455011
simulation	raw_counts	negative_control	linear_walk	5	10	FALSE	100	42.017504959738595	0.6791325364230583
simulation	scaled_raw_counts	negative_control	linear_walk	5	10	FALSE	100	49.56144240868246	0.8010658444390233
simulation	logp1	delta_method	random_walk	1	200	FALSE	10	7.811529933481153	1.1438368697725054
simulation	logp1_hvg	delta_method	random_walk	1	200	FALSE	10	7.254872213793909	1.0623258688490274
simulation	logp1_zscore	delta_method	random_walk	1	200	FALSE	10	6.360952269809779	0.9314297960872155
simulation	logp1_hvg_zscore	delta_method	random_walk	1	200	FALSE	10	5.807562142607072	0.8503972664479844
simulation	logp_cpm	delta_method	random_walk	1	200	FALSE	10	6.306453495156961	0.9234495785963844
simulation	logp1_size_normed	delta_method	random_walk	1	200	FALSE	10	7.2310654685494224	1.0588398637780863
simulation	acosh	delta_method	random_walk	1	200	TRUE	10	6.904889718753647	1.0110781766541612
simulation	logp_alpha	delta_method	random_walk	1	200	TRUE	10	6.947251721321041	1.0172812150892185
simulation	pearson	glm_residual	random_walk	1	200	TRUE	10	6.620492472867312	0.9694340866645353
simulation	pearson_clip	glm_residual	random_walk	1	200	TRUE	10	7.163963122884818	1.0490141141908744
simulation	pearson_clip_hvg	glm_residual	random_walk	1	200	TRUE	10	6.3271093476485	0.9264742006432306
simulation	pearson_clip_zscore	glm_residual	random_walk	1	200	TRUE	10	6.941183335278329	1.0163926255613316
simulation	pearson_clip_hvg_zscore	glm_residual	random_walk	1	200	TRUE	10	6.29688411716653	0.9220483412639474
simulation	pearson_analytic	glm_residual	random_walk	1	200	TRUE	10	7.548722137939083	1.105354107910939
simulation	sctransform	glm_residual	random_walk	1	200	TRUE	10	7.362352666588867	1.078064156448718
simulation	rand_quantile	glm_residual	random_walk	1	200	TRUE	10	5.3176566693896605	0.7786607503312631
simulation	dino	latent_expr	random_walk	1	200	FALSE	10	8.326409149258957	1.219230273561685
simulation	normalisr_norm	latent_expr	random_walk	1	200	FALSE	10	4.883300268409383	0.7150582460467378
simulation	sanity_map	latent_expr	random_walk	1	200	FALSE	10	7.776403314272377	1.138693303466852
simulation	sanity_dists	latent_expr	random_walk	1	200	FALSE	10	8.581281363052865	1.2565510337329375
simulation	glmpca	count_model	random_walk	1	200	FALSE	10	7.776753413467149	1.138744568247307
simulation	newwave	count_model	random_walk	1	200	TRUE	10	7.829268292682927	1.1464342853155598
simulation	raw_counts	negative_control	random_walk	1	200	FALSE	10	4.514762516046213	0.6610935204877559
simulation	scaled_raw_counts	negative_control	random_walk	1	200	FALSE	10	6.010502975843155	0.8801137508517429
simulation	logp1	delta_method	random_walk	1	200	FALSE	100	84.26595868829502	1.2062818706062957
simulation	logp1_hvg	delta_method	random_walk	1	200	FALSE	100	80.69086241101645	1.1551037449184878
simulation	logp1_zscore	delta_method	random_walk	1	200	FALSE	100	77.07783872097095	1.1033826817131824
simulation	logp1_hvg_zscore	delta_method	random_walk	1	200	FALSE	100	75.13817248220329	1.075616021779869
simulation	logp_cpm	delta_method	random_walk	1	200	FALSE	100	70.50204224530283	1.0092490102179448
simulation	logp1_size_normed	delta_method	random_walk	1	200	FALSE	100	78.51301202007235	1.1239274373752897
simulation	acosh	delta_method	random_walk	1	200	TRUE	100	77.68957871396896	1.1121398462261736
simulation	logp_alpha	delta_method	random_walk	1	200	TRUE	100	78.5013420469133	1.1237603796775981
simulation	pearson	glm_residual	random_walk	1	200	TRUE	100	63.75773135721788	0.9127030255680414
simulation	pearson_clip	glm_residual	random_walk	1	200	TRUE	100	67.36375306336795	0.9643238541547319
simulation	pearson_clip_hvg	glm_residual	random_walk	1	200	TRUE	100	51.881899871630296	0.7426984300892076
simulation	pearson_clip_zscore	glm_residual	random_walk	1	200	TRUE	100	72.62002567394094	1.0395683117719852
simulation	pearson_clip_hvg_zscore	glm_residual	random_walk	1	200	TRUE	100	52.85482553390127	0.7566260303457524
simulation	pearson_analytic	glm_residual	random_walk	1	200	TRUE	100	67.33376123234916	0.9638945158716646
simulation	sctransform	glm_residual	random_walk	1	200	TRUE	100	65.45594585132454	0.9370132617361167
simulation	rand_quantile	glm_residual	random_walk	1	200	TRUE	100	71.52678258840005	1.0239183466522404
simulation	dino	latent_expr	random_walk	1	200	FALSE	100	85.88586766250438	1.2294711496228603
simulation	normalisr_norm	latent_expr	random_walk	1	200	FALSE	100	54.15567744194188	0.7752479519074301
simulation	sanity_map	latent_expr	random_walk	1	200	FALSE	100	78.95938849340646	1.1303173943119917
simulation	sanity_dists	latent_expr	random_walk	1	200	FALSE	100	81.52888318356868	1.1671001581897182
simulation	glmpca	count_model	random_walk	1	200	FALSE	100	84.17306570194889	1.204952091332671
simulation	newwave	count_model	random_walk	1	200	TRUE	100	77.32127436106897	1.1068675052870283
simulation	raw_counts	negative_control	random_walk	1	200	FALSE	100	30.526315789473685	0.4369895256215695
simulation	scaled_raw_counts	negative_control	random_walk	1	200	FALSE	100	48.81864861710818	0.6988474550221512
simulation	logp1	delta_method	random_walk	2	200	FALSE	10	7.703699381491423	1.124993875529456
simulation	logp1_hvg	delta_method	random_walk	2	200	FALSE	10	7.200490138872681	1.051508750004438
simulation	logp1_zscore	delta_method	random_walk	2	200	FALSE	10	6.368070953436807	0.9299481283973059
simulation	logp1_hvg_zscore	delta_method	random_walk	2	200	FALSE	10	5.824366903956121	0.850549427140103
simulation	logp_cpm	delta_method	random_walk	2	200	FALSE	10	6.245419535535068	0.9120369811508323
simulation	logp1_size_normed	delta_method	random_walk	2	200	FALSE	10	7.235616758081456	1.0566383935069958
simulation	acosh	delta_method	random_walk	2	200	TRUE	10	6.826234099661571	0.9968550399954554
simulation	logp_alpha	delta_method	random_walk	2	200	TRUE	10	6.867079005718287	1.002819741742616
simulation	pearson	glm_residual	random_walk	2	200	TRUE	10	6.721671140156378	0.9815854035227244
simulation	pearson_clip	glm_residual	random_walk	2	200	TRUE	10	7.187303069202941	1.0495830034403548
simulation	pearson_clip_hvg	glm_residual	random_walk	2	200	TRUE	10	6.394211693313105	0.9337655375154886
simulation	pearson_clip_zscore	glm_residual	random_walk	2	200	TRUE	10	6.992764616641382	1.0211739811188785
simulation	pearson_clip_hvg_zscore	glm_residual	random_walk	2	200	TRUE	10	6.4298051114482435	0.9389633490380143
simulation	pearson_analytic	glm_residual	random_walk	2	200	TRUE	10	7.593301435406699	1.1088721388071308
simulation	sctransform	glm_residual	random_walk	2	200	TRUE	10	7.435056599369822	1.0857631800381315
simulation	rand_quantile	glm_residual	random_walk	2	200	TRUE	10	5.373555840821566	0.7847161618564423
simulation	dino	latent_expr	random_walk	2	200	FALSE	10	8.246003034193022	1.2041880727267562
simulation	normalisr_norm	latent_expr	random_walk	2	200	FALSE	10	5.033259423503326	0.735021675300099
simulation	sanity_map	latent_expr	random_walk	2	200	FALSE	10	7.736958804994749	1.129850846952144
simulation	sanity_dists	latent_expr	random_walk	2	200	FALSE	10	8.610923094876881	1.2574784223363877
simulation	glmpca	count_model	random_walk	2	200	FALSE	10	7.818648617108181	1.1417802504464651
simulation	newwave	count_model	random_walk	2	200	TRUE	10	7.9535535068269345	1.1614808082170867
simulation	raw_counts	negative_control	random_walk	2	200	FALSE	10	4.698914692496207	0.6861963309983419
simulation	scaled_raw_counts	negative_control	random_walk	2	200	FALSE	10	5.849574045979694	0.8542305002183507
simulation	logp1	delta_method	random_walk	2	200	FALSE	100	83.27307737192204	1.1990712481394925
simulation	logp1_hvg	delta_method	random_walk	2	200	FALSE	100	78.98973042362003	1.137394193158374
simulation	logp1_zscore	delta_method	random_walk	2	200	FALSE	100	76.48768817831719	1.1013666196297343
simulation	logp1_hvg_zscore	delta_method	random_walk	2	200	FALSE	100	72.26630878748979	1.0405818520340497
simulation	logp_cpm	delta_method	random_walk	2	200	FALSE	100	70.69506360135372	1.0179570735830423
simulation	logp1_size_normed	delta_method	random_walk	2	200	FALSE	100	78.80814564126503	1.1347795054526573
simulation	acosh	delta_method	random_walk	2	200	TRUE	100	77.26560858910024	1.1125681030785175
simulation	logp_alpha	delta_method	random_walk	2	200	TRUE	100	77.89858793324775	1.1216825414562852
simulation	pearson	glm_residual	random_walk	2	200	TRUE	100	63.80371105146458	0.9187266504480972
simulation	pearson_clip	glm_residual	random_walk	2	200	TRUE	100	67.52456529349982	0.9723042229474973
simulation	pearson_clip_hvg	glm_residual	random_walk	2	200	TRUE	100	52.8084957404598	0.7604036130077352
simulation	pearson_clip_zscore	glm_residual	random_walk	2	200	TRUE	100	72.9751429571712	1.0507885442734601
simulation	pearson_clip_hvg_zscore	glm_residual	random_walk	2	200	TRUE	100	55.2985179134088	0.7962581063090685
simulation	pearson_analytic	glm_residual	random_walk	2	200	TRUE	100	67.90453961955888	0.9777755745990483
simulation	sctransform	glm_residual	random_walk	2	200	TRUE	100	65.02579064068152	0.9363237003544364
simulation	rand_quantile	glm_residual	random_walk	2	200	TRUE	100	71.64453261757498	1.031628731149694
simulation	dino	latent_expr	random_walk	2	200	FALSE	100	84.1840354767184	1.2121883768225412
simulation	normalisr_norm	latent_expr	random_walk	2	200	FALSE	100	54.23725055432372	0.7809766345894112
simulation	sanity_map	latent_expr	random_walk	2	200	FALSE	100	78.9564710001167	1.1369152818498074
simulation	sanity_dists	latent_expr	random_walk	2	200	FALSE	100	81.19757264558291	1.1691855020943966
simulation	glmpca	count_model	random_walk	2	200	FALSE	100	82.84513945617925	1.1929092559692724
simulation	newwave	count_model	random_walk	2	200	TRUE	100	77.8320690862411	1.1207247188391527
simulation	raw_counts	negative_control	random_walk	2	200	FALSE	100	30.673707550472635	0.44167889500877794
simulation	scaled_raw_counts	negative_control	random_walk	2	200	FALSE	100	44.155794141673475	0.6358110552054509
simulation	logp1	delta_method	random_walk	3	200	FALSE	10	7.752829968491072	1.128305216802408
simulation	logp1_hvg	delta_method	random_walk	3	200	FALSE	10	7.214727506126736	1.0499926757138702
simulation	logp1_zscore	delta_method	random_walk	3	200	FALSE	10	6.413700548488738	0.9334155163055594
simulation	logp1_hvg_zscore	delta_method	random_walk	3	200	FALSE	10	5.890652351499591	0.8572938921114961
simulation	logp_cpm	delta_method	random_walk	3	200	FALSE	10	6.305286497841055	0.9176375178949648
simulation	logp1_size_normed	delta_method	random_walk	3	200	FALSE	10	7.263507993931614	1.057091925806043
simulation	acosh	delta_method	random_walk	3	200	TRUE	10	6.840354767184036	0.9955084788342284
simulation	logp_alpha	delta_method	random_walk	3	200	TRUE	10	6.887851557941417	1.0024209065555545
simulation	pearson	glm_residual	random_walk	3	200	TRUE	10	6.644649317306571	0.9670265592060615
simulation	pearson_clip	glm_residual	random_walk	3	200	TRUE	10	7.179017388260007	1.0447956170339543
simulation	pearson_clip_hvg	glm_residual	random_walk	3	200	TRUE	10	6.32524215194305	0.9205417565690355
simulation	pearson_clip_zscore	glm_residual	random_walk	3	200	TRUE	10	6.978177150192555	1.015566407922401
simulation	pearson_clip_hvg_zscore	glm_residual	random_walk	3	200	TRUE	10	6.348231999066402	0.9238875753923802
simulation	pearson_analytic	glm_residual	random_walk	3	200	TRUE	10	7.549305636597036	1.0986853790972657
simulation	sctransform	glm_residual	random_walk	3	200	TRUE	10	7.438907690512312	1.0826186552044537
simulation	rand_quantile	glm_residual	random_walk	3	200	TRUE	10	5.361535768467733	0.7802891076188854
simulation	dino	latent_expr	random_walk	3	200	FALSE	10	8.314855875831485	1.210099447529451
simulation	normalisr_norm	latent_expr	random_walk	3	200	FALSE	10	5.193838254172015	0.7558833124455544
simulation	sanity_map	latent_expr	random_walk	3	200	FALSE	10	7.775469716419653	1.131600084070067
simulation	sanity_dists	latent_expr	random_walk	3	200	FALSE	10	8.573462481036294	1.2477356633291041
simulation	glmpca	count_model	random_walk	3	200	FALSE	10	7.878282179950986	1.1465628575896942
simulation	newwave	count_model	random_walk	3	200	TRUE	10	7.970358268175983	1.1599631167349678
simulation	raw_counts	negative_control	random_walk	3	200	FALSE	10	4.814097327576147	0.7006178583787357
simulation	scaled_raw_counts	negative_control	random_walk	3	200	FALSE	10	5.994865211810013	0.8724604718538653
simulation	logp1	delta_method	random_walk	3	200	FALSE	100	82.88971875364686	1.194238155079753
simulation	logp1_hvg	delta_method	random_walk	3	200	FALSE	100	79.0597502625744	1.1390576746345744
simulation	logp1_zscore	delta_method	random_walk	3	200	FALSE	100	76.98739642898822	1.1092001234677051
simulation	logp1_hvg_zscore	delta_method	random_walk	3	200	FALSE	100	73.45874664488272	1.0583609087682668
simulation	logp_cpm	delta_method	random_walk	3	200	FALSE	100	69.34729840121368	0.999124993397168
simulation	logp1_size_normed	delta_method	random_walk	3	200	FALSE	100	78.16804761349049	1.1262104199625365
simulation	acosh	delta_method	random_walk	3	200	TRUE	100	76.22056249270626	1.098151921602771
simulation	logp_alpha	delta_method	random_walk	3	200	TRUE	100	76.91317539969658	1.1081307799300248
simulation	pearson	glm_residual	random_walk	3	200	TRUE	100	63.59586882950169	0.9162609573735174
simulation	pearson_clip	glm_residual	random_walk	3	200	TRUE	100	67.4391410899755	0.9716331126037521
simulation	pearson_clip_hvg	glm_residual	random_walk	3	200	TRUE	100	51.955770801727155	0.7485556085961657
simulation	pearson_clip_zscore	glm_residual	random_walk	3	200	TRUE	100	73.0074687828218	1.0518590982962381
simulation	pearson_clip_hvg_zscore	glm_residual	random_walk	3	200	TRUE	100	53.80686194421753	0.7752253054431576
simulation	pearson_analytic	glm_residual	random_walk	3	200	TRUE	100	67.72972342163612	0.9758196934352366
simulation	sctransform	glm_residual	random_walk	3	200	TRUE	100	66.0074687828218	0.9510062155593128
simulation	rand_quantile	glm_residual	random_walk	3	200	TRUE	100	71.49387326409149	1.0300518881017175
simulation	dino	latent_expr	random_walk	3	200	FALSE	100	84.12615240984945	1.2120521405856084
simulation	normalisr_norm	latent_expr	random_walk	3	200	FALSE	100	55.129069903139225	0.7942750889052946
simulation	sanity_map	latent_expr	random_walk	3	200	FALSE	100	78.36025207142023	1.1289796161992656
simulation	sanity_dists	latent_expr	random_walk	3	200	FALSE	100	80.33247753530166	1.1573945624049244
simulation	glmpca	count_model	random_walk	3	200	FALSE	100	82.89765433539503	1.1943524874076812
simulation	newwave	count_model	random_walk	3	200	TRUE	100	77.36807095343681	1.1146847124927266
simulation	raw_counts	negative_control	random_walk	3	200	FALSE	100	33.0708367370755	0.47646988849375427
simulation	scaled_raw_counts	negative_control	random_walk	3	200	FALSE	100	46.42735441708484	0.6689046472588475
simulation	logp1	delta_method	random_walk	4	200	FALSE	10	7.609639397829385	1.1173027688256871
simulation	logp1_hvg	delta_method	random_walk	4	200	FALSE	10	6.951686311121485	1.020697296857352
simulation	logp1_zscore	delta_method	random_walk	4	200	FALSE	10	6.386742910491306	0.9377481855060379
simulation	logp1_hvg_zscore	delta_method	random_walk	4	200	FALSE	10	5.595285330843739	0.8215406099669728
simulation	logp_cpm	delta_method	random_walk	4	200	FALSE	10	6.310421286031042	0.9265420878353583
simulation	logp1_size_normed	delta_method	random_walk	4	200	FALSE	10	7.001166997315906	1.0279624121667834
simulation	acosh	delta_method	random_walk	4	200	TRUE	10	6.756214260707201	0.9919966644439144
simulation	logp_alpha	delta_method	random_walk	4	200	TRUE	10	6.788423386626211	0.9967258432774123
simulation	pearson	glm_residual	random_walk	4	200	TRUE	10	6.73917609989497	0.9894949973798177
simulation	pearson_clip	glm_residual	random_walk	4	200	TRUE	10	7.272027074337729	1.0677320646035529
simulation	pearson_clip_hvg	glm_residual	random_walk	4	200	TRUE	10	6.4176683393628196	0.9422888825744324
simulation	pearson_clip_zscore	glm_residual	random_walk	4	200	TRUE	10	7.046796592367838	1.0346620821809054
simulation	pearson_clip_hvg_zscore	glm_residual	random_walk	4	200	TRUE	10	6.33446143073871	0.9300718372545631
simulation	pearson_analytic	glm_residual	random_walk	4	200	TRUE	10	7.659470183218579	1.1246192882528738
simulation	sctransform	glm_residual	random_walk	4	200	TRUE	10	7.450344264208192	1.0939138952469751
simulation	rand_quantile	glm_residual	random_walk	4	200	TRUE	10	5.280546154743844	0.7753283081048585
simulation	dino	latent_expr	random_walk	4	200	FALSE	10	8.160112031742328	1.1981271766431112
simulation	normalisr_norm	latent_expr	random_walk	4	200	FALSE	10	4.870696697397596	0.7151512209191913
simulation	sanity_map	latent_expr	random_walk	4	200	FALSE	10	7.729490022172949	1.1349001118039561
simulation	sanity_dists	latent_expr	random_walk	4	200	FALSE	10	8.556891119150427	1.25638517676591
simulation	glmpca	count_model	random_walk	4	200	FALSE	10	8.304002800793558	1.219254269040585
simulation	newwave	count_model	random_walk	4	200	TRUE	10	7.91866028708134	1.1626754700977964
simulation	raw_counts	negative_control	random_walk	4	200	FALSE	10	4.549772435523399	0.6680307796433982
simulation	scaled_raw_counts	negative_control	random_walk	4	200	FALSE	10	5.767650834403081	0.8468485706085532
simulation	logp1	delta_method	random_walk	4	200	FALSE	100	82.46434823199907	1.205525490790671
simulation	logp1_hvg	delta_method	random_walk	4	200	FALSE	100	77.763683043529	1.136807652962977
simulation	logp1_zscore	delta_method	random_walk	4	200	FALSE	100	76.05659936982146	1.1118522276466039
simulation	logp1_hvg_zscore	delta_method	random_walk	4	200	FALSE	100	71.39841288365037	1.043755375245158
simulation	logp_cpm	delta_method	random_walk	4	200	FALSE	100	70.77336912125102	1.0346180182589333
simulation	logp1_size_normed	delta_method	random_walk	4	200	FALSE	100	77.0198389543704	1.125933583987959
simulation	acosh	delta_method	random_walk	4	200	TRUE	100	76.18987046329794	1.1138004841212619
simulation	logp_alpha	delta_method	random_walk	4	200	TRUE	100	76.60228731473917	1.1198295019684086
simulation	pearson	glm_residual	random_walk	4	200	TRUE	100	63.394795191971056	0.9267525085188238
simulation	pearson_clip	glm_residual	random_walk	4	200	TRUE	100	66.58396545687945	0.9733741835971562
simulation	pearson_clip_hvg	glm_residual	random_walk	4	200	TRUE	100	51.80697864394912	0.7573531434508322
simulation	pearson_clip_zscore	glm_residual	random_walk	4	200	TRUE	100	72.33107713852259	1.0573897585599281
simulation	pearson_clip_hvg_zscore	glm_residual	random_walk	4	200	TRUE	100	53.78083790407282	0.7862084937243579
simulation	pearson_analytic	glm_residual	random_walk	4	200	TRUE	100	67.83475318006768	0.9916591335931149
simulation	sctransform	glm_residual	random_walk	4	200	TRUE	100	65.20504142840471	0.9532160412989427
simulation	rand_quantile	glm_residual	random_walk	4	200	TRUE	100	71.11273194071654	1.0395790776532468
simulation	dino	latent_expr	random_walk	4	200	FALSE	100	81.91340879915977	1.1974714462925444
simulation	normalisr_norm	latent_expr	random_walk	4	200	FALSE	100	50.97876064885051	0.745245633642909
simulation	sanity_map	latent_expr	random_walk	4	200	FALSE	100	78.14902555724122	1.1424408779010862
simulation	sanity_dists	latent_expr	random_walk	4	200	FALSE	100	80.3195238650951	1.1741708447768877
simulation	glmpca	count_model	random_walk	4	200	FALSE	100	81.52433189403665	1.1917836292290505
simulation	newwave	count_model	random_walk	4	200	TRUE	100	77.2139106080056	1.1287706685040328
simulation	raw_counts	negative_control	random_walk	4	200	FALSE	100	29.20387443108881	0.4269240685378544
simulation	scaled_raw_counts	negative_control	random_walk	4	200	FALSE	100	42.10608005601587	0.6155381557372591
simulation	logp1	delta_method	random_walk	5	200	FALSE	10	7.8067452444859375	1.1303150371302813
simulation	logp1_hvg	delta_method	random_walk	5	200	FALSE	10	7.254755514062317	1.0503941132241248
simulation	logp1_zscore	delta_method	random_walk	5	200	FALSE	10	6.447310071186836	0.9334865291846545
simulation	logp1_hvg_zscore	delta_method	random_walk	5	200	FALSE	10	5.906523514995915	0.8551876789983694
simulation	logp_cpm	delta_method	random_walk	5	200	FALSE	10	6.362119267125686	0.9211520102731335
simulation	logp1_size_normed	delta_method	random_walk	5	200	FALSE	10	7.330143540669856	1.0613093176307584
simulation	acosh	delta_method	random_walk	5	200	TRUE	10	6.902789123585015	0.99943396385817
simulation	logp_alpha	delta_method	random_walk	5	200	TRUE	10	6.947718520247403	1.0059391553389037
simulation	pearson	glm_residual	random_walk	5	200	TRUE	10	6.62959505193138	0.9598790203350597
simulation	pearson_clip	glm_residual	random_walk	5	200	TRUE	10	7.243669039561209	1.0487889361055025
simulation	pearson_clip_hvg	glm_residual	random_walk	5	200	TRUE	10	6.389893803244252	0.9251734013703143
simulation	pearson_clip_zscore	glm_residual	random_walk	5	200	TRUE	10	7.033142723771736	1.018307467452922
simulation	pearson_clip_hvg_zscore	glm_residual	random_walk	5	200	TRUE	10	6.3778737308904185	0.9234330514417025
simulation	pearson_analytic	glm_residual	random_walk	5	200	TRUE	10	7.618975376356635	1.1031284057211894
simulation	sctransform	glm_residual	random_walk	5	200	TRUE	10	7.383475318006768	1.0690310644013956
simulation	rand_quantile	glm_residual	random_walk	5	200	TRUE	10	5.3516162912825305	0.7748443400609969
simulation	dino	latent_expr	random_walk	5	200	FALSE	10	8.31380557824717	1.203730769555704
simulation	normalisr_norm	latent_expr	random_walk	5	200	FALSE	10	5.2310654685494224	0.7573901509711323
simulation	sanity_map	latent_expr	random_walk	5	200	FALSE	10	7.828801493756564	1.133508494766278
simulation	sanity_dists	latent_expr	random_walk	5	200	FALSE	10	8.600303419302136	1.2452119256211616
simulation	glmpca	count_model	random_walk	5	200	FALSE	10	7.930446959971992	1.1482254344538596
simulation	newwave	count_model	random_walk	5	200	TRUE	10	8.008285680942933	1.1594954674867148
simulation	raw_counts	negative_control	random_walk	5	200	FALSE	10	4.830902088925195	0.6994517052894811
simulation	scaled_raw_counts	negative_control	random_walk	5	200	FALSE	10	6.030808729139923	0.8731825593281911
simulation	logp1	delta_method	random_walk	5	200	FALSE	100	84.02333994631812	1.18593449171684
simulation	logp1_hvg	delta_method	random_walk	5	200	FALSE	100	80.63192904656319	1.138066944864103
simulation	logp1_zscore	delta_method	random_walk	5	200	FALSE	100	78.0683860427121	1.101884211932887
simulation	logp1_hvg_zscore	delta_method	random_walk	5	200	FALSE	100	75.05414867545805	1.0593402228182889
simulation	logp_cpm	delta_method	random_walk	5	200	FALSE	100	72.28323024857043	1.0202305214153302
simulation	logp1_size_normed	delta_method	random_walk	5	200	FALSE	100	79.40319757264558	1.1207242037054208
simulation	acosh	delta_method	random_walk	5	200	TRUE	100	78.66180417785039	1.1102599208123531
simulation	logp_alpha	delta_method	random_walk	5	200	TRUE	100	79.22056249270626	1.1181464289962044
simulation	pearson	glm_residual	random_walk	5	200	TRUE	100	65.19617224880383	0.9202013327150153
simulation	pearson_clip	glm_residual	random_walk	5	200	TRUE	100	68.62376006535185	0.9685794930884274
simulation	pearson_clip_hvg	glm_residual	random_walk	5	200	TRUE	100	53.7562142607072	0.7587338074947222
simulation	pearson_clip_zscore	glm_residual	random_walk	5	200	TRUE	100	74.02030575329677	1.0447482061096967
simulation	pearson_clip_hvg_zscore	glm_residual	random_walk	5	200	TRUE	100	55.080406115065934	0.7774239094918319
simulation	pearson_analytic	glm_residual	random_walk	5	200	TRUE	100	69.27179367487454	0.9777260636700745
simulation	sctransform	glm_residual	random_walk	5	200	TRUE	100	66.11646633212743	0.9331906818248422
simulation	rand_quantile	glm_residual	random_walk	5	200	TRUE	100	73.35254988913526	1.0353232688022622
simulation	dino	latent_expr	random_walk	5	200	FALSE	100	85.09160928929863	1.2010124148402683
simulation	normalisr_norm	latent_expr	random_walk	5	200	FALSE	100	58.10351266192088	0.8200930812760151
simulation	sanity_map	latent_expr	random_walk	5	200	FALSE	100	80.22791457579648	1.1323645448364312
simulation	sanity_dists	latent_expr	random_walk	5	200	FALSE	100	81.99463181234682	1.1573006031896738
simulation	glmpca	count_model	random_walk	5	200	FALSE	100	84.32804294550122	1.1902351752732383
simulation	newwave	count_model	random_walk	5	200	TRUE	100	77.46843272260473	1.0934162631916213
simulation	raw_counts	negative_control	random_walk	5	200	FALSE	100	32.910491305869996	0.4645100611795983
simulation	scaled_raw_counts	negative_control	random_walk	5	200	FALSE	100	47.5086941300035	0.6705541467548555
simulation	logp1	delta_method	scDesign2	1	50	FALSE	10	0.4355179704016913	1.122233571671774
simulation	logp1_hvg	delta_method	scDesign2	1	50	FALSE	10	0.419661733615222	1.081375553285666
simulation	logp1_zscore	delta_method	scDesign2	1	50	FALSE	10	0.4281183932346723	1.1031664964249235
simulation	logp1_hvg_zscore	delta_method	scDesign2	1	50	FALSE	10	0.42565186751233264	1.0968108046759732
simulation	logp_cpm	delta_method	scDesign2	1	50	FALSE	10	0.3981677237491191	1.0259902394733855
simulation	logp1_size_normed	delta_method	scDesign2	1	50	FALSE	10	0.39323467230443976	1.0132788559754853
simulation	acosh	delta_method	scDesign2	1	50	TRUE	10	0.4288231148696265	1.104982408353195
simulation	logp_alpha	delta_method	scDesign2	1	50	TRUE	10	0.437984496124031	1.1285892634207242
simulation	pearson	glm_residual	scDesign2	1	50	TRUE	10	0.3928823114869627	1.0123709000113497
simulation	pearson_clip	glm_residual	scDesign2	1	50	TRUE	10	0.38231148696264977	0.9851322210872773
simulation	pearson_clip_hvg	glm_residual	scDesign2	1	50	TRUE	10	0.3594080338266385	0.9261150834184544
simulation	pearson_clip_zscore	glm_residual	scDesign2	1	50	TRUE	10	0.3883016208597604	1.0005674724775848
simulation	pearson_clip_hvg_zscore	glm_residual	scDesign2	1	50	TRUE	10	0.3777307963354475	0.9733287935535125
simulation	pearson_analytic	glm_residual	scDesign2	1	50	TRUE	10	0.37350246652572233	0.9624333219838839
simulation	sctransform	glm_residual	scDesign2	1	50	TRUE	10	0.3587033121916843	0.9242991714901827
simulation	rand_quantile	glm_residual	scDesign2	1	50	TRUE	10	0.3484848484848485	0.8979684485302464
simulation	dino	latent_expr	scDesign2	1	50	FALSE	10	0.3692741367159972	0.951537850414255
simulation	normalisr_norm	latent_expr	scDesign2	1	50	FALSE	10	0.3907681465821001	1.006923164226535
simulation	sanity_map	latent_expr	scDesign2	1	50	FALSE	10	0.39252995066948554	1.0114629440472138
simulation	sanity_dists	latent_expr	scDesign2	1	50	FALSE	10	0.3890063424947146	1.0023833844058565
simulation	glmpca	count_model	scDesign2	1	50	FALSE	10	0.3893587033121917	1.0032913403699921
simulation	newwave	count_model	scDesign2	1	50	TRUE	10	0.3911205073995771	1.0078311201906707
simulation	raw_counts	negative_control	scDesign2	1	50	FALSE	10	0.28999295278365045	0.7472477584837135
simulation	scaled_raw_counts	negative_control	scDesign2	1	50	FALSE	10	0.3534178999295278	0.9106798320281466
simulation	logp1	delta_method	scDesign2	1	50	FALSE	100	31.64164904862579	1.1050297564569742
simulation	logp1_hvg	delta_method	scDesign2	1	50	FALSE	100	29.947145877378436	1.0458521698602237
simulation	logp1_zscore	delta_method	scDesign2	1	50	FALSE	100	36.095137420718814	1.2605601197333993
simulation	logp1_hvg_zscore	delta_method	scDesign2	1	50	FALSE	100	29.528188865398167	1.0312208222903474
simulation	logp_cpm	delta_method	scDesign2	1	50	FALSE	100	32.58245243128964	1.1378856841370164
simulation	logp1_size_normed	delta_method	scDesign2	1	50	FALSE	100	31.704721634954193	1.107232457226535
simulation	acosh	delta_method	scDesign2	1	50	TRUE	100	31.901338971106412	1.1140989769439373
simulation	logp_alpha	delta_method	scDesign2	1	50	TRUE	100	31.637420718816067	1.1048820893662774
simulation	pearson	glm_residual	scDesign2	1	50	TRUE	100	30.701198026779423	1.0721861343678234
simulation	pearson_clip	glm_residual	scDesign2	1	50	TRUE	100	30.45031712473573	1.0634245536531455
simulation	pearson_clip_hvg	glm_residual	scDesign2	1	50	TRUE	100	25.745595489781536	0.8991203040711508
simulation	pearson_clip_zscore	glm_residual	scDesign2	1	50	TRUE	100	31.61733615221987	1.1041806706854675
simulation	pearson_clip_hvg_zscore	glm_residual	scDesign2	1	50	TRUE	100	25.862226920366457	0.9031934546562048
simulation	pearson_analytic	glm_residual	scDesign2	1	50	TRUE	100	27.3491895701198	0.9551230482179197
simulation	sctransform	glm_residual	scDesign2	1	50	TRUE	100	26.27202255109232	0.9175048568629051
simulation	rand_quantile	glm_residual	scDesign2	1	50	TRUE	100	25.18428470754052	0.8795174977811481
simulation	dino	latent_expr	scDesign2	1	50	FALSE	100	29.694855532064835	1.0370413667819802
simulation	normalisr_norm	latent_expr	scDesign2	1	50	FALSE	100	22.756518675123328	0.794731976539391
simulation	sanity_map	latent_expr	scDesign2	1	50	FALSE	100	28.588090204369273	0.9983895057920876
simulation	sanity_dists	latent_expr	scDesign2	1	50	FALSE	100	26.61169837914024	0.9293674464822161
simulation	glmpca	count_model	scDesign2	1	50	FALSE	100	32.05214940098661	1.119365769845457
simulation	newwave	count_model	scDesign2	1	50	TRUE	100	28.179351656095843	0.9841150203580619
simulation	raw_counts	negative_control	scDesign2	1	50	FALSE	100	18.54263565891473	0.647569415069119
simulation	scaled_raw_counts	negative_control	scDesign2	1	50	FALSE	100	22.575405214940098	0.7884069028212105
simulation	logp1	delta_method	scDesign2	2	50	FALSE	10	0.4094432699083862	1.043166005835266
simulation	logp1_hvg	delta_method	scDesign2	2	50	FALSE	10	0.3886539816772374	0.9901997456422531
simulation	logp1_zscore	delta_method	scDesign2	2	50	FALSE	10	0.4675828047921071	1.1912919877309793
simulation	logp1_hvg_zscore	delta_method	scDesign2	2	50	FALSE	10	0.39429175475687106	1.0045634772200194
simulation	logp_cpm	delta_method	scDesign2	2	50	FALSE	10	0.45419309372797745	1.1571781252337845
simulation	logp1_size_normed	delta_method	scDesign2	2	50	FALSE	10	0.3636363636363637	0.9264606867659162
simulation	acosh	delta_method	scDesign2	2	50	TRUE	10	0.4143763213530655	1.0557342709658113
simulation	logp_alpha	delta_method	scDesign2	2	50	TRUE	10	0.4031007751937984	1.0270068078102788
simulation	pearson	glm_residual	scDesign2	2	50	TRUE	10	0.4126145172656801	1.0512456048477596
simulation	pearson_clip	glm_residual	scDesign2	2	50	TRUE	10	0.4193093727977449	1.0683025360963567
simulation	pearson_clip_hvg	glm_residual	scDesign2	2	50	TRUE	10	0.34319943622269206	0.8743921597965139
simulation	pearson_clip_zscore	glm_residual	scDesign2	2	50	TRUE	10	0.4126145172656801	1.0512456048477596
simulation	pearson_clip_hvg_zscore	glm_residual	scDesign2	2	50	TRUE	10	0.33016208597603947	0.8411760305229296
simulation	pearson_analytic	glm_residual	scDesign2	2	50	TRUE	10	0.4031007751937984	1.0270068078102788
simulation	sctransform	glm_residual	scDesign2	2	50	TRUE	10	0.3816067653276955	0.9722450811700454
simulation	rand_quantile	glm_residual	scDesign2	2	50	TRUE	10	0.40380549682875266	1.0288022742574998
simulation	dino	latent_expr	scDesign2	2	50	FALSE	10	0.3897110641296688	0.9928929453130845
simulation	normalisr_norm	latent_expr	scDesign2	2	50	FALSE	10	0.3738548273431994	0.9524949502506171
simulation	sanity_map	latent_expr	scDesign2	2	50	FALSE	10	0.42459478505990134	1.0817685344505124
simulation	sanity_dists	latent_expr	scDesign2	2	50	FALSE	10	0.37244538407329103	0.9489040173561756
simulation	glmpca	count_model	scDesign2	2	50	FALSE	10	0.3798449612403101	0.9677564150519937
simulation	newwave	count_model	scDesign2	2	50	TRUE	10	0.4097956307258633	1.0440637390588763
simulation	raw_counts	negative_control	scDesign2	2	50	FALSE	10	0.3202959830866808	0.8160395002618388
simulation	scaled_raw_counts	negative_control	scDesign2	2	50	FALSE	10	0.3477801268498943	0.8860626917034488
simulation	logp1	delta_method	scDesign2	2	50	FALSE	100	32.15821000704722	1.1239791559226278
simulation	logp1_hvg	delta_method	scDesign2	2	50	FALSE	100	30.11522198731501	1.0525735661999585
simulation	logp1_zscore	delta_method	scDesign2	2	50	FALSE	100	36.06236786469345	1.2604355088248653
simulation	logp1_hvg_zscore	delta_method	scDesign2	2	50	FALSE	100	29.565891472868216	1.0333736154621798
simulation	logp_cpm	delta_method	scDesign2	2	50	FALSE	100	31.486962649753348	1.100518023045483
simulation	logp1_size_normed	delta_method	scDesign2	2	50	FALSE	100	32.145877378435515	1.1235481114865646
simulation	acosh	delta_method	scDesign2	2	50	TRUE	100	32.27906976744186	1.1282033913960452
simulation	logp_alpha	delta_method	scDesign2	2	50	TRUE	100	32.102536997885835	1.122033298182686
simulation	pearson	glm_residual	scDesign2	2	50	TRUE	100	30.803030303030305	1.0766135301769593
simulation	pearson_clip	glm_residual	scDesign2	2	50	TRUE	100	30.717758985200845	1.0736331657904663
simulation	pearson_clip_hvg	glm_residual	scDesign2	2	50	TRUE	100	25.33439041578577	0.885476111671298
simulation	pearson_clip_zscore	glm_residual	scDesign2	2	50	TRUE	100	31.298801973220577	1.0939415165066928
simulation	pearson_clip_hvg_zscore	glm_residual	scDesign2	2	50	TRUE	100	26.176885130373503	0.9149226044320605
simulation	pearson_analytic	glm_residual	scDesign2	2	50	TRUE	100	27.61522198731501	0.9651947012323253
simulation	sctransform	glm_residual	scDesign2	2	50	TRUE	100	25.91508104298802	0.9057721468322083
simulation	rand_quantile	glm_residual	scDesign2	2	50	TRUE	100	24.88266384778013	0.8696875697560752
simulation	dino	latent_expr	scDesign2	2	50	FALSE	100	29.643410852713178	1.0360830376317187
simulation	normalisr_norm	latent_expr	scDesign2	2	50	FALSE	100	22.204721634954193	0.7760893493538183
simulation	sanity_map	latent_expr	scDesign2	2	50	FALSE	100	28.584566596194502	0.9990747939068791
simulation	sanity_dists	latent_expr	scDesign2	2	50	FALSE	100	26.6723044397463	0.932238275206478
simulation	glmpca	count_model	scDesign2	2	50	FALSE	100	31.836504580690622	1.1127350539190406
simulation	newwave	count_model	scDesign2	2	50	TRUE	100	28.243128964059196	0.9871410208055913
simulation	raw_counts	negative_control	scDesign2	2	50	FALSE	100	18.580690627202255	0.6494238629278695
simulation	scaled_raw_counts	negative_control	scDesign2	2	50	FALSE	100	22.239605355884425	0.7773085893301108
simulation	logp1	delta_method	scDesign2	3	50	FALSE	10	0.3939393939393939	0.9978430643361844
simulation	logp1_hvg	delta_method	scDesign2	3	50	FALSE	10	0.4031007751937984	1.0210487169951652
simulation	logp1_zscore	delta_method	scDesign2	3	50	FALSE	10	0.4193093727977449	1.0621048716995165
simulation	logp1_hvg_zscore	delta_method	scDesign2	3	50	FALSE	10	0.401338971106413	1.016586091483823
simulation	logp_cpm	delta_method	scDesign2	3	50	FALSE	10	0.38231148696264977	0.9683897359613239
simulation	logp1_size_normed	delta_method	scDesign2	3	50	FALSE	10	0.4002818886539817	1.0139085161770176
simulation	acosh	delta_method	scDesign2	3	50	TRUE	10	0.4080338266384778	1.0335440684269246
simulation	logp_alpha	delta_method	scDesign2	3	50	TRUE	10	0.4097956307258633	1.038006693938267
simulation	pearson	glm_residual	scDesign2	3	50	TRUE	10	0.3858350951374207	0.9773149869840089
simulation	pearson_clip	glm_residual	scDesign2	3	50	TRUE	10	0.3893587033121917	0.9862402380066939
simulation	pearson_clip_hvg	glm_residual	scDesign2	3	50	TRUE	10	0.3449612403100775	0.8737820751208628
simulation	pearson_clip_zscore	glm_residual	scDesign2	3	50	TRUE	10	0.4221282593375617	1.0692450725176648
simulation	pearson_clip_hvg_zscore	glm_residual	scDesign2	3	50	TRUE	10	0.3682170542635659	0.9326887318705838
simulation	pearson_analytic	glm_residual	scDesign2	3	50	TRUE	10	0.38054968287526425	0.9639271104499815
simulation	sctransform	glm_residual	scDesign2	3	50	TRUE	10	0.390415785764623	0.9889178133134996
simulation	rand_quantile	glm_residual	scDesign2	3	50	TRUE	10	0.4467935165609585	1.13172182967646
simulation	dino	latent_expr	scDesign2	3	50	FALSE	10	0.40662438336856943	1.0299739680178506
simulation	normalisr_norm	latent_expr	scDesign2	3	50	FALSE	10	0.33262861169837915	0.8425436965414652
simulation	sanity_map	latent_expr	scDesign2	3	50	FALSE	10	0.3974630021141649	1.0067683153588696
simulation	sanity_dists	latent_expr	scDesign2	3	50	FALSE	10	0.4252995066948555	1.077277798438081
simulation	glmpca	count_model	scDesign2	3	50	FALSE	10	0.4672304439746301	1.1834882856080329
simulation	newwave	count_model	scDesign2	3	50	TRUE	10	0.41296687808315713	1.0460394198586835
simulation	raw_counts	negative_control	scDesign2	3	50	FALSE	10	0.31606765327695563	0.8005950167348457
simulation	scaled_raw_counts	negative_control	scDesign2	3	50	FALSE	10	0.3703312191684285	0.9380438824841949
simulation	logp1	delta_method	scDesign2	3	50	FALSE	100	31.488019732205775	1.1187179075235925
simulation	logp1_hvg	delta_method	scDesign2	3	50	FALSE	100	29.663495419309378	1.0538955389240923
simulation	logp1_zscore	delta_method	scDesign2	3	50	FALSE	100	34.68181818181818	1.2321883495834367
simulation	logp1_hvg_zscore	delta_method	scDesign2	3	50	FALSE	100	29.270965468639886	1.0399495909480698
simulation	logp_cpm	delta_method	scDesign2	3	50	FALSE	100	30.89957716701903	1.0978115043638463
simulation	logp1_size_normed	delta_method	scDesign2	3	50	FALSE	100	30.828047921071175	1.0952701870935297
simulation	acosh	delta_method	scDesign2	3	50	TRUE	100	31.543340380549683	1.1206833597966945
simulation	logp_alpha	delta_method	scDesign2	3	50	TRUE	100	31.681465821000703	1.1255907310773055
simulation	pearson	glm_residual	scDesign2	3	50	TRUE	100	29.356236786469346	1.04297914158559
simulation	pearson_clip	glm_residual	scDesign2	3	50	TRUE	100	29.54263565891473	1.0496015890535575
simulation	pearson_clip_hvg	glm_residual	scDesign2	3	50	TRUE	100	25.01585623678647	0.888772510374959
simulation	pearson_clip_zscore	glm_residual	scDesign2	3	50	TRUE	100	30.53805496828753	1.0849672111651043
simulation	pearson_clip_hvg_zscore	glm_residual	scDesign2	3	50	TRUE	100	25.59090909090909	0.9092031989717888
simulation	pearson_analytic	glm_residual	scDesign2	3	50	TRUE	100	27.10324171952079	0.9629339069727652
simulation	sctransform	glm_residual	scDesign2	3	50	TRUE	100	26.110993657505286	0.9276809540998041
simulation	rand_quantile	glm_residual	scDesign2	3	50	TRUE	100	24.712825933756168	0.8780063386879041
simulation	dino	latent_expr	scDesign2	3	50	FALSE	100	29.424242424242426	1.0453952708130336
simulation	normalisr_norm	latent_expr	scDesign2	3	50	FALSE	100	22.14552501761804	0.7867943306508317
simulation	sanity_map	latent_expr	scDesign2	3	50	FALSE	100	28.712473572938688	1.0201072861527418
simulation	sanity_dists	latent_expr	scDesign2	3	50	FALSE	100	26.360112755461593	0.9365317487309062
simulation	glmpca	count_model	scDesign2	3	50	FALSE	100	32.29950669485553	1.1475487137971827
simulation	newwave	count_model	scDesign2	3	50	TRUE	100	27.633192389006343	0.9817621886208242
simulation	raw_counts	negative_control	scDesign2	3	50	FALSE	100	18.584566596194502	0.660279294523649
simulation	scaled_raw_counts	negative_control	scDesign2	3	50	FALSE	100	22.329457364341085	0.7933291464887883
simulation	logp1	delta_method	scDesign2	4	50	FALSE	10	0.4031007751937984	1.035528400090518
simulation	logp1_hvg	delta_method	scDesign2	4	50	FALSE	10	0.3893587033121917	1.0002262955419778
simulation	logp1_zscore	delta_method	scDesign2	4	50	FALSE	10	0.4369274136715997	1.1224258882100022
simulation	logp1_hvg_zscore	delta_method	scDesign2	4	50	FALSE	10	0.38513037350246654	0.9893641095270423
simulation	logp_cpm	delta_method	scDesign2	4	50	FALSE	10	0.41367159971811135	1.062683865127857
simulation	logp1_size_normed	delta_method	scDesign2	4	50	FALSE	10	0.3763213530655391	0.9667345553292601
simulation	acosh	delta_method	scDesign2	4	50	TRUE	10	0.39252995066948554	1.0083729350531796
simulation	logp_alpha	delta_method	scDesign2	4	50	TRUE	10	0.3971106412966878	1.0201403032360263
simulation	pearson	glm_residual	scDesign2	4	50	TRUE	10	0.3999295278365046	1.0273817605793167
simulation	pearson_clip	glm_residual	scDesign2	4	50	TRUE	10	0.3907681465821001	1.003847024213623
simulation	pearson_clip_hvg	glm_residual	scDesign2	4	50	TRUE	10	0.3463706835799859	0.8897940710568002
simulation	pearson_clip_zscore	glm_residual	scDesign2	4	50	TRUE	10	0.4587737843551797	1.1785471826205023
simulation	pearson_clip_hvg_zscore	glm_residual	scDesign2	4	50	TRUE	10	0.3587033121916843	0.9214754469336953
simulation	pearson_analytic	glm_residual	scDesign2	4	50	TRUE	10	0.3872445384073291	0.99479520253451
simulation	sctransform	glm_residual	scDesign2	4	50	TRUE	10	0.37350246652572233	0.9594930979859698
simulation	rand_quantile	glm_residual	scDesign2	4	50	TRUE	10	0.42565186751233264	1.0934600588368408
simulation	dino	latent_expr	scDesign2	4	50	FALSE	10	0.41472868217054265	1.065399411631591
simulation	normalisr_norm	latent_expr	scDesign2	4	50	FALSE	10	0.34002818886539815	0.873500792034397
simulation	sanity_map	latent_expr	scDesign2	4	50	FALSE	10	0.3801973220577872	0.9766915591762844
simulation	sanity_dists	latent_expr	scDesign2	4	50	FALSE	10	0.36328400281888656	0.9332428151165423
simulation	glmpca	count_model	scDesign2	4	50	FALSE	10	0.4559548978153629	1.171305725277212
simulation	newwave	count_model	scDesign2	4	50	TRUE	10	0.40204369274136714	1.0328128535867844
simulation	raw_counts	negative_control	scDesign2	4	50	FALSE	10	0.31606765327695563	0.8119484046164291
simulation	scaled_raw_counts	negative_control	scDesign2	4	50	FALSE	10	0.33509513742071884	0.8608282416836388
simulation	logp1	delta_method	scDesign2	4	50	FALSE	100	32.07047216349542	1.108453005592035
simulation	logp1_hvg	delta_method	scDesign2	4	50	FALSE	100	30.624383368569415	1.0584717810276758
simulation	logp1_zscore	delta_method	scDesign2	4	50	FALSE	100	36.206131078224104	1.2513939492352815
simulation	logp1_hvg_zscore	delta_method	scDesign2	4	50	FALSE	100	30.167019027484145	1.0426638791064922
simulation	logp_cpm	delta_method	scDesign2	4	50	FALSE	100	32.08033826638478	1.1087940080988095
simulation	logp1_size_normed	delta_method	scDesign2	4	50	FALSE	100	32.390063424947144	1.1194990510793337
simulation	acosh	delta_method	scDesign2	4	50	TRUE	100	32.238195912614515	1.1142500482071995
simulation	logp_alpha	delta_method	scDesign2	4	50	TRUE	100	32.20894996476392	1.1132392193478327
simulation	pearson	glm_residual	scDesign2	4	50	TRUE	100	30.963002114164905	1.070175474206611
simulation	pearson_clip	glm_residual	scDesign2	4	50	TRUE	100	30.866807610993657	1.0668506997655607
simulation	pearson_clip_hvg	glm_residual	scDesign2	4	50	TRUE	100	25.432346723044397	0.8790192118376583
simulation	pearson_clip_zscore	glm_residual	scDesign2	4	50	TRUE	100	32.010218463706835	1.10637045456852
simulation	pearson_clip_hvg_zscore	glm_residual	scDesign2	4	50	TRUE	100	26.31007751937985	0.9093562562796221
simulation	pearson_analytic	glm_residual	scDesign2	4	50	TRUE	100	27.66525722339676	0.9561953863172744
simulation	sctransform	glm_residual	scDesign2	4	50	TRUE	100	26.366102889358704	0.9112926633716623
simulation	rand_quantile	glm_residual	scDesign2	4	50	TRUE	100	25.6937984496124	0.8880557782671795
simulation	dino	latent_expr	scDesign2	4	50	FALSE	100	30.42952783650458	1.0517369815188817
simulation	normalisr_norm	latent_expr	scDesign2	4	50	FALSE	100	23.38830162085976	0.8083707996305806
simulation	sanity_map	latent_expr	scDesign2	4	50	FALSE	100	28.8107822410148	0.9957882130859711
simulation	sanity_dists	latent_expr	scDesign2	4	50	FALSE	100	26.427766032417196	0.913423929039002
simulation	glmpca	count_model	scDesign2	4	50	FALSE	100	32.61663143058492	1.1273299300741884
simulation	newwave	count_model	scDesign2	4	50	TRUE	100	27.908738548273433	0.9646108410380277
simulation	raw_counts	negative_control	scDesign2	4	50	FALSE	100	19.03276955602537	0.657830371550648
simulation	scaled_raw_counts	negative_control	scDesign2	4	50	FALSE	100	22.47568710359408	0.7768280677539504
simulation	logp1	delta_method	scDesign2	5	50	FALSE	10	0.38195912614517263	1.012965775026282
simulation	logp1_hvg	delta_method	scDesign2	5	50	FALSE	10	0.3801973220577872	1.0082934236654597
simulation	logp1_zscore	delta_method	scDesign2	5	50	FALSE	10	0.397815362931642	1.0550169372736828
simulation	logp1_hvg_zscore	delta_method	scDesign2	5	50	FALSE	10	0.3967582804792107	1.0522135264571895
simulation	logp_cpm	delta_method	scDesign2	5	50	FALSE	10	0.386892177589852	1.0260483588365845
simulation	logp1_size_normed	delta_method	scDesign2	5	50	FALSE	10	0.3537702607470049	0.9382081532531245
simulation	acosh	delta_method	scDesign2	5	50	TRUE	10	0.3883016208597604	1.0297862399252424
simulation	logp_alpha	delta_method	scDesign2	5	50	TRUE	10	0.375968992248062	0.9970797803994861
simulation	pearson	glm_residual	scDesign2	5	50	TRUE	10	0.3890063424947146	1.0316551804695713
simulation	pearson_clip	glm_residual	scDesign2	5	50	TRUE	10	0.3886539816772374	1.0307207101974065
simulation	pearson_clip_hvg	glm_residual	scDesign2	5	50	TRUE	10	0.4031007751937984	1.0690339913561497
simulation	pearson_clip_zscore	glm_residual	scDesign2	5	50	TRUE	10	0.3766737138830162	0.9989487209438148
simulation	pearson_clip_hvg_zscore	glm_residual	scDesign2	5	50	TRUE	10	0.37350246652572233	0.9905384884943348
simulation	pearson_analytic	glm_residual	scDesign2	5	50	TRUE	10	0.3675123326286117	0.9746524938675388
simulation	sctransform	glm_residual	scDesign2	5	50	TRUE	10	0.36398872445384073	0.9653077911458942
simulation	rand_quantile	glm_residual	scDesign2	5	50	TRUE	10	0.3798449612403101	1.0073589533932952
simulation	dino	latent_expr	scDesign2	5	50	FALSE	10	0.379492600422833	1.0064244831211306
simulation	normalisr_norm	latent_expr	scDesign2	5	50	FALSE	10	0.4186046511627907	1.1101506833313866
simulation	sanity_map	latent_expr	scDesign2	5	50	FALSE	10	0.3583509513742072	0.9503562667912626
simulation	sanity_dists	latent_expr	scDesign2	5	50	FALSE	10	0.3569415081042988	0.9466183857026049
simulation	glmpca	count_model	scDesign2	5	50	FALSE	10	0.4143763213530655	1.0989370400654128
simulation	newwave	count_model	scDesign2	5	50	TRUE	10	0.3752642706131078	0.9952108398551569
simulation	raw_counts	negative_control	scDesign2	5	50	FALSE	10	0.3153629316420014	0.8363508935871977
simulation	scaled_raw_counts	negative_control	scDesign2	5	50	FALSE	10	0.3273431994362227	0.8681228828407895
simulation	logp1	delta_method	scDesign2	5	50	FALSE	100	31.29245947850599	1.0935851554262581
simulation	logp1_hvg	delta_method	scDesign2	5	50	FALSE	100	29.785059901338972	1.0409056975518152
simulation	logp1_zscore	delta_method	scDesign2	5	50	FALSE	100	35.459478505990134	1.2392109779655667
simulation	logp1_hvg_zscore	delta_method	scDesign2	5	50	FALSE	100	29.303735024665254	1.0240847205867638
simulation	logp_cpm	delta_method	scDesign2	5	50	FALSE	100	32.243481324876676	1.1268207460768243
simulation	logp1_size_normed	delta_method	scDesign2	5	50	FALSE	100	31.395701198026774	1.09719316878699
simulation	acosh	delta_method	scDesign2	5	50	TRUE	100	31.828047921071175	1.1123024943624789
simulation	logp_alpha	delta_method	scDesign2	5	50	TRUE	100	31.432699083861873	1.0984861428582422
simulation	pearson	glm_residual	scDesign2	5	50	TRUE	100	31.03770260747005	1.084682105392779
simulation	pearson_clip	glm_residual	scDesign2	5	50	TRUE	100	30.710711768851304	1.0732546774106655
simulation	pearson_clip_hvg	glm_residual	scDesign2	5	50	TRUE	100	26.40415785764623	0.9227524955169201
simulation	pearson_clip_zscore	glm_residual	scDesign2	5	50	TRUE	100	31.156095842142353	1.0888196224207858
simulation	pearson_clip_hvg_zscore	glm_residual	scDesign2	5	50	TRUE	100	26.67406624383369	0.9321850492176738
simulation	pearson_analytic	glm_residual	scDesign2	5	50	TRUE	100	27.51409443269909	0.9615417176544835
simulation	sctransform	glm_residual	scDesign2	5	50	TRUE	100	26.512684989429175	0.9265452194592597
simulation	rand_quantile	glm_residual	scDesign2	5	50	TRUE	100	25.31183932346723	0.8845789753180483
simulation	dino	latent_expr	scDesign2	5	50	FALSE	100	29.67265680056378	1.0369775191829635
simulation	normalisr_norm	latent_expr	scDesign2	5	50	FALSE	100	23.62367864693446	0.8255824155526309
simulation	sanity_map	latent_expr	scDesign2	5	50	FALSE	100	28.03911205073996	0.9798896354274896
simulation	sanity_dists	latent_expr	scDesign2	5	50	FALSE	100	25.959478505990138	0.9072121785843473
simulation	glmpca	count_model	scDesign2	5	50	FALSE	100	32.3322762508809	1.1299238838478292
simulation	newwave	count_model	scDesign2	5	50	TRUE	100	28.338971106412966	0.9903688824240185
simulation	raw_counts	negative_control	scDesign2	5	50	FALSE	100	18.816067653276956	0.6575696705225
simulation	scaled_raw_counts	negative_control	scDesign2	5	50	FALSE	100	21.90521494009866	0.7655268484526639
consistency	logp1	delta_method	GSE142647	1	50	FALSE	10	5.333612040133779	1.3453666681312888
consistency	logp1_hvg	delta_method	GSE142647	1	50	FALSE	10	4.1521739130434785	1.047357089503054
consistency	logp1_zscore	delta_method	GSE142647	1	50	FALSE	10	4.656354515050167	1.1745331517201987
consistency	logp1_hvg_zscore	delta_method	GSE142647	1	50	FALSE	10	4.116220735785953	1.0382881497429588
consistency	logp_cpm	delta_method	GSE142647	1	50	FALSE	10	3.6538461538461537	0.921657366316622
consistency	logp1_size_normed	delta_method	GSE142647	1	50	FALSE	10	5.506688963210703	1.3890241223252342
consistency	acosh	delta_method	GSE142647	1	50	TRUE	10	5.408026755852843	1.3641372643789271
consistency	logp_alpha	delta_method	GSE142647	1	50	TRUE	10	5.646321070234114	1.424245353486533
consistency	pearson	glm_residual	GSE142647	1	50	TRUE	10	4.551839464882943	1.1481699547431785
consistency	pearson_clip	glm_residual	GSE142647	1	50	TRUE	10	4.510869565217392	1.1378355815281866
consistency	pearson_clip_hvg	glm_residual	GSE142647	1	50	TRUE	10	2.673076923076923	0.6742651258842656
consistency	pearson_clip_zscore	glm_residual	GSE142647	1	50	TRUE	10	4.6404682274247495	1.1705259457796917
consistency	pearson_clip_hvg_zscore	glm_residual	GSE142647	1	50	TRUE	10	3.032608695652174	0.7649545234852145
consistency	pearson_analytic	glm_residual	GSE142647	1	50	TRUE	10	4.5811036789297654	1.155551649896744
consistency	sctransform	glm_residual	GSE142647	1	50	TRUE	10	4.182274247491639	1.0549496902324356
consistency	rand_quantile	glm_residual	GSE142647	1	50	TRUE	10	3.5175585284280935	0.8872797574585878
consistency	dino	latent_expr	GSE142647	1	50	FALSE	10	5.259197324414716	1.3265960718836505
consistency	normalisr_norm	latent_expr	GSE142647	1	50	FALSE	10	3.2115384615384617	0.8100883167098731
consistency	sanity_map	latent_expr	GSE142647	1	50	FALSE	10	3.3536789297658864	0.8459422645986204
consistency	sanity_dists	latent_expr	GSE142647	1	50	FALSE	10	4.166387959866221	1.0509424842919284
consistency	glmpca	count_model	GSE142647	1	50	FALSE	10	3.1254180602006687	0.7883650424008084
consistency	newwave	count_model	GSE142647	1	50	TRUE	10	3.1872909698996654	0.8039720550112044
consistency	raw_counts	negative_control	GSE142647	1	50	FALSE	10	1.7157190635451505	0.43277824157476164
consistency	scaled_raw_counts	negative_control	GSE142647	1	50	FALSE	10	0.9640468227424748	0.24317412891603318
consistency	logp1	delta_method	GSE142647	1	50	FALSE	100	73.36036789297658	1.205734657021107
consistency	logp1_hvg	delta_method	GSE142647	1	50	FALSE	100	65.22157190635451	1.0719672200609929
consistency	logp1_zscore	delta_method	GSE142647	1	50	FALSE	100	65.94314381270902	1.0838268150986523
consistency	logp1_hvg_zscore	delta_method	GSE142647	1	50	FALSE	100	64.88294314381271	1.0664015931893218
consistency	logp_cpm	delta_method	GSE142647	1	50	FALSE	100	60.764214046822744	0.998707079683515
consistency	logp1_size_normed	delta_method	GSE142647	1	50	FALSE	100	74.50501672240803	1.2245478500762126
consistency	acosh	delta_method	GSE142647	1	50	TRUE	100	73.14548494983278	1.2022028888580958
consistency	logp_alpha	delta_method	GSE142647	1	50	TRUE	100	74.50585284280936	1.2245615923647843
consistency	pearson	glm_residual	GSE142647	1	50	TRUE	100	66.20568561872909	1.088141893710269
consistency	pearson_clip	glm_residual	GSE142647	1	50	TRUE	100	65.876254180602	1.0827274320128901
consistency	pearson_clip_hvg	glm_residual	GSE142647	1	50	TRUE	100	50.09030100334448	0.823273023773014
consistency	pearson_clip_zscore	glm_residual	GSE142647	1	50	TRUE	100	65.90886287625418	1.083263381267199
consistency	pearson_clip_hvg_zscore	glm_residual	GSE142647	1	50	TRUE	100	53.44481605351171	0.8784070855239878
consistency	pearson_analytic	glm_residual	GSE142647	1	50	TRUE	100	66.28678929765886	1.0894748957017555
consistency	sctransform	glm_residual	GSE142647	1	50	TRUE	100	63.474916387959865	1.0432595792340278
consistency	rand_quantile	glm_residual	GSE142647	1	50	TRUE	100	57.70401337792642	0.948410303509895
consistency	dino	latent_expr	GSE142647	1	50	FALSE	100	71.45234113712375	1.1743747544997407
consistency	normalisr_norm	latent_expr	GSE142647	1	50	FALSE	100	54.60367892976589	0.8974538974848176
consistency	sanity_map	latent_expr	GSE142647	1	50	FALSE	100	57.62290969899666	0.9470773015184084
consistency	sanity_dists	latent_expr	GSE142647	1	50	FALSE	100	62.561872909699	1.0282530001133738
consistency	glmpca	count_model	GSE142647	1	50	FALSE	100	51.42809364548495	0.8452606854882577
consistency	newwave	count_model	GSE142647	1	50	TRUE	100	50.26588628762542	0.8261589043731397
consistency	raw_counts	negative_control	GSE142647	1	50	FALSE	100	44.44565217391305	0.7304988336232575
consistency	scaled_raw_counts	negative_control	GSE142647	1	50	FALSE	100	26.528428093645484	0.4360153318132835
consistency	logp1	delta_method	GSE142647	2	50	FALSE	10	5.364548494983278	1.3719050970679163
consistency	logp1_hvg	delta_method	GSE142647	2	50	FALSE	10	4.0200668896321075	1.0280735203713438
consistency	logp1_zscore	delta_method	GSE142647	2	50	FALSE	10	4.575250836120401	1.1700537236838586
consistency	logp1_hvg_zscore	delta_method	GSE142647	2	50	FALSE	10	4.009197324414716	1.025293787475165
consistency	logp_cpm	delta_method	GSE142647	2	50	FALSE	10	3.678929765886288	0.9408326725528106
consistency	logp1_size_normed	delta_method	GSE142647	2	50	FALSE	10	5.60200668896321	1.4326315695690521
consistency	acosh	delta_method	GSE142647	2	50	TRUE	10	5.3938127090301	1.379388993326859
consistency	logp_alpha	delta_method	GSE142647	2	50	TRUE	10	5.561036789297659	1.4221541148065322
consistency	pearson	glm_residual	GSE142647	2	50	TRUE	10	4.515886287625418	1.154872105558575
consistency	pearson_clip	glm_residual	GSE142647	2	50	TRUE	10	4.483277591973244	1.1465329068700385
consistency	pearson_clip_hvg	glm_residual	GSE142647	2	50	TRUE	10	2.678929765886288	0.6850972461043647
consistency	pearson_clip_zscore	glm_residual	GSE142647	2	50	TRUE	10	4.556020066889632	1.1651357347136964
consistency	pearson_clip_hvg_zscore	glm_residual	GSE142647	2	50	TRUE	10	3.024247491638796	0.7734072219598898
consistency	pearson_analytic	glm_residual	GSE142647	2	50	TRUE	10	4.510869565217392	1.1535891519141845
consistency	sctransform	glm_residual	GSE142647	2	50	TRUE	10	4.207357859531773	1.075970456428578
consistency	rand_quantile	glm_residual	GSE142647	2	50	TRUE	10	3.459866220735786	0.8848103634144385
consistency	dino	latent_expr	GSE142647	2	50	FALSE	10	5.207357859531773	1.3317058828770234
consistency	normalisr_norm	latent_expr	GSE142647	2	50	FALSE	10	3.047658862876254	0.779394338967044
consistency	sanity_map	latent_expr	GSE142647	2	50	FALSE	10	3.3361204013377925	0.8531641735194804
consistency	sanity_dists	latent_expr	GSE142647	2	50	FALSE	10	4.003344481605351	1.0237970082233765
consistency	glmpca	count_model	GSE142647	2	50	FALSE	10	3.1864548494983276	0.8148893897951728
consistency	newwave	count_model	GSE142647	2	50	TRUE	10	3.2065217391304346	0.8200212043727336
consistency	raw_counts	negative_control	GSE142647	2	50	FALSE	10	1.414715719063545	0.3617929277180353
consistency	scaled_raw_counts	negative_control	GSE142647	2	50	FALSE	10	0.8035117056856187	0.2054864087098297
consistency	logp1	delta_method	GSE142647	2	50	FALSE	100	72.87792642140468	1.213956840711282
consistency	logp1_hvg	delta_method	GSE142647	2	50	FALSE	100	64.50167224080268	1.0744302163767598
consistency	logp1_zscore	delta_method	GSE142647	2	50	FALSE	100	65.83110367892976	1.0965750888754513
consistency	logp1_hvg_zscore	delta_method	GSE142647	2	50	FALSE	100	64.3586956521739	1.072048598013693
consistency	logp_cpm	delta_method	GSE142647	2	50	FALSE	100	60.903010033444815	1.0144858571098618
consistency	logp1_size_normed	delta_method	GSE142647	2	50	FALSE	100	74.57859531772576	1.2422855643982873
consistency	acosh	delta_method	GSE142647	2	50	TRUE	100	72.83026755852843	1.2131629679235933
consistency	logp_alpha	delta_method	GSE142647	2	50	TRUE	100	73.88963210702342	1.230809227958714
consistency	pearson	glm_residual	GSE142647	2	50	TRUE	100	65.91304347826087	1.0979399929665656
consistency	pearson_clip	glm_residual	GSE142647	2	50	TRUE	100	65.39715719063545	1.089346668229652
consistency	pearson_clip_hvg	glm_residual	GSE142647	2	50	TRUE	100	50.46321070234114	0.8405859338276853
consistency	pearson_clip_zscore	glm_residual	GSE142647	2	50	TRUE	100	65.64214046822742	1.0934274529102286
consistency	pearson_clip_hvg_zscore	glm_residual	GSE142647	2	50	TRUE	100	53.48327759197324	0.8908923989001843
consistency	pearson_analytic	glm_residual	GSE142647	2	50	TRUE	100	65.73327759197325	1.094945560521774
consistency	sctransform	glm_residual	GSE142647	2	50	TRUE	100	62.80518394648829	1.046171130653587
consistency	rand_quantile	glm_residual	GSE142647	2	50	TRUE	100	56.97826086956522	0.9491097366640397
consistency	dino	latent_expr	GSE142647	2	50	FALSE	100	70.8871237458194	1.1807952423343107
consistency	normalisr_norm	latent_expr	GSE142647	2	50	FALSE	100	52.885451505016725	0.8809341700721565
consistency	sanity_map	latent_expr	GSE142647	2	50	FALSE	100	57.84615384615385	0.9635665779556382
consistency	sanity_dists	latent_expr	GSE142647	2	50	FALSE	100	61.2742474916388	1.0206697082981757
consistency	glmpca	count_model	GSE142647	2	50	FALSE	100	50.56438127090301	0.8422711725524287
consistency	newwave	count_model	GSE142647	2	50	TRUE	100	50.17725752508361	0.8358226971015517
consistency	raw_counts	negative_control	GSE142647	2	50	FALSE	100	38.62207357859532	0.6433433650689009
consistency	scaled_raw_counts	negative_control	GSE142647	2	50	FALSE	100	22.357859531772576	0.3724238305754765
consistency	logp1	delta_method	GSE142647	3	50	FALSE	10	5.403010033444816	1.3619861419701587
consistency	logp1_hvg	delta_method	GSE142647	3	50	FALSE	10	4.096989966555184	1.032765722013893
consistency	logp1_zscore	delta_method	GSE142647	3	50	FALSE	10	4.660535117056856	1.1748237009194775
consistency	logp1_hvg_zscore	delta_method	GSE142647	3	50	FALSE	10	4.091973244147157	1.0315011109257126
consistency	logp_cpm	delta_method	GSE142647	3	50	FALSE	10	3.632107023411371	0.9155784278425207
consistency	logp1_size_normed	delta_method	GSE142647	3	50	FALSE	10	5.551839464882943	1.3995029375861734
consistency	acosh	delta_method	GSE142647	3	50	TRUE	10	5.419732441471572	1.366201512264093
consistency	logp_alpha	delta_method	GSE142647	3	50	TRUE	10	5.617892976588629	1.4161536502472138
consistency	pearson	glm_residual	GSE142647	3	50	TRUE	10	4.661371237458194	1.1750344694341743
consistency	pearson_clip	glm_residual	GSE142647	3	50	TRUE	10	4.551839464882943	1.147423794008905
consistency	pearson_clip_hvg	glm_residual	GSE142647	3	50	TRUE	10	2.6964882943143813	0.6797284598968991
consistency	pearson_clip_zscore	glm_residual	GSE142647	3	50	TRUE	10	4.669732441471572	1.1771421545811414
consistency	pearson_clip_hvg_zscore	glm_residual	GSE142647	3	50	TRUE	10	3.028428093645485	0.763403560231494
consistency	pearson_analytic	glm_residual	GSE142647	3	50	TRUE	10	4.702341137123746	1.185362126654313
consistency	sctransform	glm_residual	GSE142647	3	50	TRUE	10	4.260033444816053	1.073865582379752
consistency	rand_quantile	glm_residual	GSE142647	3	50	TRUE	10	3.5033444816053514	0.8831200765792271
consistency	dino	latent_expr	GSE142647	3	50	FALSE	10	5.240802675585284	1.3210970501189963
consistency	normalisr_norm	latent_expr	GSE142647	3	50	FALSE	10	3.150501672240803	0.7941757633772142
consistency	sanity_map	latent_expr	GSE142647	3	50	FALSE	10	3.3645484949832776	0.8481325031395727
consistency	sanity_dists	latent_expr	GSE142647	3	50	FALSE	10	4.183946488294314	1.0546856475423512
consistency	glmpca	count_model	GSE142647	3	50	FALSE	10	3.1479933110367893	0.793543457833124
consistency	newwave	count_model	GSE142647	3	50	TRUE	10	3.1722408026755855	0.7996557447593288
consistency	raw_counts	negative_control	GSE142647	3	50	FALSE	10	1.524247491638796	0.3842310022921076
consistency	scaled_raw_counts	negative_control	GSE142647	3	50	FALSE	10	0.8762541806020067	0.22088540340215507
consistency	logp1	delta_method	GSE142647	3	50	FALSE	100	72.94732441471572	1.2087108365924408
consistency	logp1_hvg	delta_method	GSE142647	3	50	FALSE	100	65.20903010033445	1.080490092794366
consistency	logp1_zscore	delta_method	GSE142647	3	50	FALSE	100	65.92892976588628	1.0924185704183682
consistency	logp1_hvg_zscore	delta_method	GSE142647	3	50	FALSE	100	64.64464882943143	1.0711384988382664
consistency	logp_cpm	delta_method	GSE142647	3	50	FALSE	100	60.59615384615385	1.0040563981931796
consistency	logp1_size_normed	delta_method	GSE142647	3	50	FALSE	100	74.17892976588628	1.2291180927366399
consistency	acosh	delta_method	GSE142647	3	50	TRUE	100	72.85367892976589	1.2071591647063917
consistency	logp_alpha	delta_method	GSE142647	3	50	TRUE	100	74.30183946488295	1.2311546620870795
consistency	pearson	glm_residual	GSE142647	3	50	TRUE	100	66.15133779264214	1.096103791147735
consistency	pearson_clip	glm_residual	GSE142647	3	50	TRUE	100	65.43645484949833	1.0842584388033425
consistency	pearson_clip_hvg	glm_residual	GSE142647	3	50	TRUE	100	50.42056856187291	0.8354506227180235
consistency	pearson_clip_zscore	glm_residual	GSE142647	3	50	TRUE	100	65.62541806020067	1.087389491001977
consistency	pearson_clip_hvg_zscore	glm_residual	GSE142647	3	50	TRUE	100	53.31605351170568	0.8834277632661307
consistency	pearson_analytic	glm_residual	GSE142647	3	50	TRUE	100	66.50250836120401	1.1019225607204188
consistency	sctransform	glm_residual	GSE142647	3	50	TRUE	100	63.16220735785953	1.0465749787135785
consistency	rand_quantile	glm_residual	GSE142647	3	50	TRUE	100	57.15468227424749	0.9470324563808754
consistency	dino	latent_expr	GSE142647	3	50	FALSE	100	71.05434782608695	1.1773448977530196
consistency	normalisr_norm	latent_expr	GSE142647	3	50	FALSE	100	54.40551839464883	0.9014798031547199
consistency	sanity_map	latent_expr	GSE142647	3	50	FALSE	100	57.98160535117057	0.9607342733032197
consistency	sanity_dists	latent_expr	GSE142647	3	50	FALSE	100	62.729933110367895	1.03941235045387
consistency	glmpca	count_model	GSE142647	3	50	FALSE	100	51.085284280936456	0.8464647222663184
consistency	newwave	count_model	GSE142647	3	50	TRUE	100	49.23327759197324	0.8157776398770438
consistency	raw_counts	negative_control	GSE142647	3	50	FALSE	100	40.23160535117057	0.6666231798305746
consistency	scaled_raw_counts	negative_control	GSE142647	3	50	FALSE	100	23.2809364548495	0.38575671424241986
consistency	logp1	delta_method	GSE142647	4	50	FALSE	10	5.4824414715719065	1.3877493430219228
consistency	logp1_hvg	delta_method	GSE142647	4	50	FALSE	10	4.130434782608695	1.0455210850279544
consistency	logp1_zscore	delta_method	GSE142647	4	50	FALSE	10	4.694816053511706	1.1883807474558634
consistency	logp1_hvg_zscore	delta_method	GSE142647	4	50	FALSE	10	4.076086956521739	1.031764228646008
consistency	logp_cpm	delta_method	GSE142647	4	50	FALSE	10	3.6245819397993313	0.9174764987036809
consistency	logp1_size_normed	delta_method	GSE142647	4	50	FALSE	10	5.6061872909699	1.4190726467838939
consistency	acosh	delta_method	GSE142647	4	50	TRUE	10	5.497491638795987	1.3915589340200005
consistency	logp_alpha	delta_method	GSE142647	4	50	TRUE	10	5.64799331103679	1.4296548440007761
consistency	pearson	glm_residual	GSE142647	4	50	TRUE	10	4.544314381270903	1.1502848374750878
consistency	pearson_clip	glm_residual	GSE142647	4	50	TRUE	10	4.532608695652174	1.1473218222543606
consistency	pearson_clip_hvg	glm_residual	GSE142647	4	50	TRUE	10	2.69314381270903	0.681705144711547
consistency	pearson_clip_zscore	glm_residual	GSE142647	4	50	TRUE	10	4.655518394648829	1.178433482071994
consistency	pearson_clip_hvg_zscore	glm_residual	GSE142647	4	50	TRUE	10	2.9423076923076925	0.7447750401241644
consistency	pearson_analytic	glm_residual	GSE142647	4	50	TRUE	10	4.6061872909699	1.1659464893560734
consistency	sctransform	glm_residual	GSE142647	4	50	TRUE	10	4.173076923076923	1.0563149261891744
consistency	rand_quantile	glm_residual	GSE142647	4	50	TRUE	10	3.4866220735785953	0.8825552478879698
consistency	dino	latent_expr	GSE142647	4	50	FALSE	10	5.205685618729097	1.317695197446163
consistency	normalisr_norm	latent_expr	GSE142647	4	50	FALSE	10	3.181438127090301	0.8053052082047302
consistency	sanity_map	latent_expr	GSE142647	4	50	FALSE	10	3.3938127090301005	0.8590627700664916
consistency	sanity_dists	latent_expr	GSE142647	4	50	FALSE	10	4.095317725752508	1.0366320393657737
consistency	glmpca	count_model	GSE142647	4	50	FALSE	10	2.9531772575250836	0.7475264114005538
consistency	newwave	count_model	GSE142647	4	50	TRUE	10	3.0702341137123748	0.7771565636078237
consistency	raw_counts	negative_control	GSE142647	4	50	FALSE	10	1.6061872909698998	0.40656801707261153
consistency	scaled_raw_counts	negative_control	GSE142647	4	50	FALSE	10	0.9147157190635452	0.23153847510538106
consistency	logp1	delta_method	GSE142647	4	50	FALSE	100	73.54264214046823	1.2175348438838278
consistency	logp1_hvg	delta_method	GSE142647	4	50	FALSE	100	64.82357859531773	1.073186431000026
consistency	logp1_zscore	delta_method	GSE142647	4	50	FALSE	100	66.20735785953177	1.0960955816830613
consistency	logp1_hvg_zscore	delta_method	GSE142647	4	50	FALSE	100	64.4423076923077	1.0668743024734617
consistency	logp_cpm	delta_method	GSE142647	4	50	FALSE	100	60.69481605351171	1.004832723403151
consistency	logp1_size_normed	delta_method	GSE142647	4	50	FALSE	100	74.63127090301003	1.2355576319136237
consistency	acosh	delta_method	GSE142647	4	50	TRUE	100	73.31354515050167	1.2137420298130412
consistency	logp_alpha	delta_method	GSE142647	4	50	TRUE	100	74.2123745819398	1.2286225959666746
consistency	pearson	glm_residual	GSE142647	4	50	TRUE	100	66.4314381270903	1.09980534143113
consistency	pearson_clip	glm_residual	GSE142647	4	50	TRUE	100	66.22909698996655	1.0964554837481724
consistency	pearson_clip_hvg	glm_residual	GSE142647	4	50	TRUE	100	50.00418060200669	0.8278439616911937
consistency	pearson_clip_zscore	glm_residual	GSE142647	4	50	TRUE	100	66.54765886287625	1.1017294332407623
consistency	pearson_clip_hvg_zscore	glm_residual	GSE142647	4	50	TRUE	100	52.99832775919732	0.8774135499666919
consistency	pearson_analytic	glm_residual	GSE142647	4	50	TRUE	100	66.34531772575251	1.098379575557805
consistency	sctransform	glm_residual	GSE142647	4	50	TRUE	100	63.11371237458194	1.0448787493403238
consistency	rand_quantile	glm_residual	GSE142647	4	50	TRUE	100	57.62207357859532	0.953961950738405
consistency	dino	latent_expr	GSE142647	4	50	FALSE	100	70.9690635451505	1.1749279763295182
consistency	normalisr_norm	latent_expr	GSE142647	4	50	FALSE	100	54.48829431438127	0.9020806838139237
consistency	sanity_map	latent_expr	GSE142647	4	50	FALSE	100	57.686454849498325	0.9550278145466186
consistency	sanity_dists	latent_expr	GSE142647	4	50	FALSE	100	61.937290969899664	1.0254025106629638
consistency	glmpca	count_model	GSE142647	4	50	FALSE	100	49.112876254180605	0.8130879770216375
consistency	newwave	count_model	GSE142647	4	50	TRUE	100	49.8185618729097	0.8247709517506294
consistency	raw_counts	negative_control	GSE142647	4	50	FALSE	100	40.48076923076923	0.6701791723982802
consistency	scaled_raw_counts	negative_control	GSE142647	4	50	FALSE	100	24.016722408026755	0.397608727625079
consistency	logp1	delta_method	GSE142647	5	50	FALSE	10	5.413043478260869	1.367373340021649
consistency	logp1_hvg	delta_method	GSE142647	5	50	FALSE	10	4.148829431438127	1.0480238667265094
consistency	logp1_zscore	delta_method	GSE142647	5	50	FALSE	10	4.675585284280936	1.1810861472661507
consistency	logp1_hvg_zscore	delta_method	GSE142647	5	50	FALSE	10	4.10200668896321	1.036196108456319
consistency	logp_cpm	delta_method	GSE142647	5	50	FALSE	10	3.680602006688963	0.929746284024606
consistency	logp1_size_normed	delta_method	GSE142647	5	50	FALSE	10	5.556020066889632	1.4034902447395516
consistency	acosh	delta_method	GSE142647	5	50	TRUE	10	5.479096989966555	1.384058927581382
consistency	logp_alpha	delta_method	GSE142647	5	50	TRUE	10	5.673076923076923	1.4330596404150275
consistency	pearson	glm_residual	GSE142647	5	50	TRUE	10	4.566053511705686	1.15341764131267
consistency	pearson_clip	glm_residual	GSE142647	5	50	TRUE	10	4.5292642140468224	1.144124402671806
consistency	pearson_clip_hvg	glm_residual	GSE142647	5	50	TRUE	10	2.6254180602006687	0.663199303007102
consistency	pearson_clip_zscore	glm_residual	GSE142647	5	50	TRUE	10	4.690635451505017	1.1848879267101409
consistency	pearson_clip_hvg_zscore	glm_residual	GSE142647	5	50	TRUE	10	2.9464882943143813	0.74430393114555
consistency	pearson_analytic	glm_residual	GSE142647	5	50	TRUE	10	4.565217391304348	1.1532064313435593
consistency	sctransform	glm_residual	GSE142647	5	50	TRUE	10	4.111204013377926	1.038519418116535
consistency	rand_quantile	glm_residual	GSE142647	5	50	TRUE	10	3.494983277591974	0.8828576708820658
consistency	dino	latent_expr	GSE142647	5	50	FALSE	10	5.260869565217392	1.3289331256435306
consistency	normalisr_norm	latent_expr	GSE142647	5	50	FALSE	10	3.2232441471571907	0.8142144309211394
consistency	sanity_map	latent_expr	GSE142647	5	50	FALSE	10	3.32190635451505	0.8391372072761835
consistency	sanity_dists	latent_expr	GSE142647	5	50	FALSE	10	4.018394648829432	1.015075111545265
consistency	glmpca	count_model	GSE142647	5	50	FALSE	10	3.182274247491639	0.803865142434723
consistency	newwave	count_model	GSE142647	5	50	TRUE	10	3.1563545150501673	0.7973176333922961
consistency	raw_counts	negative_control	GSE142647	5	50	FALSE	10	1.6596989966555185	0.4192517886844259
consistency	scaled_raw_counts	negative_control	GSE142647	5	50	FALSE	10	0.9289297658862876	0.23465427568181219
consistency	logp1	delta_method	GSE142647	5	50	FALSE	100	73.0376254180602	1.2052270703421648
consistency	logp1_hvg	delta_method	GSE142647	5	50	FALSE	100	64.93812709030101	1.071573565248985
consistency	logp1_zscore	delta_method	GSE142647	5	50	FALSE	100	66.1638795986622	1.09180026479132
consistency	logp1_hvg_zscore	delta_method	GSE142647	5	50	FALSE	100	64.6413043478261	1.0666755581974645
consistency	logp_cpm	delta_method	GSE142647	5	50	FALSE	100	60.80100334448161	1.003305004992863
consistency	logp1_size_normed	delta_method	GSE142647	5	50	FALSE	100	74.4448160535117	1.2284477629272603
consistency	acosh	delta_method	GSE142647	5	50	TRUE	100	72.88795986622074	1.2027573710119617
consistency	logp_alpha	delta_method	GSE142647	5	50	TRUE	100	74.10367892976589	1.2228185041187525
consistency	pearson	glm_residual	GSE142647	5	50	TRUE	100	66.30936454849498	1.0942009781067132
consistency	pearson_clip	glm_residual	GSE142647	5	50	TRUE	100	65.93227424749163	1.0879784395708378
consistency	pearson_clip_hvg	glm_residual	GSE142647	5	50	TRUE	100	50.23076923076923	0.8288807651468856
consistency	pearson_clip_zscore	glm_residual	GSE142647	5	50	TRUE	100	66.45568561872909	1.0966154886250683
consistency	pearson_clip_hvg_zscore	glm_residual	GSE142647	5	50	TRUE	100	53.719063545150505	0.8864426959044728
consistency	pearson_analytic	glm_residual	GSE142647	5	50	TRUE	100	66.1061872909699	1.09084825778694
consistency	sctransform	glm_residual	GSE142647	5	50	TRUE	100	63.20150501672241	1.0429167746968495
consistency	rand_quantile	glm_residual	GSE142647	5	50	TRUE	100	57.28511705685619	0.9452877665375286
consistency	dino	latent_expr	GSE142647	5	50	FALSE	100	71.22240802675586	1.175273342711599
consistency	normalisr_norm	latent_expr	GSE142647	5	50	FALSE	100	54.69983277591973	0.9026268149789334
consistency	sanity_map	latent_expr	GSE142647	5	50	FALSE	100	57.55351170568562	0.9497166686883401
consistency	sanity_dists	latent_expr	GSE142647	5	50	FALSE	100	61.59030100334448	1.0163295645890187
consistency	glmpca	count_model	GSE142647	5	50	FALSE	100	50.90133779264214	0.8399461219224332
consistency	newwave	count_model	GSE142647	5	50	TRUE	100	50.18478260869565	0.8281219189839738
consistency	raw_counts	negative_control	GSE142647	5	50	FALSE	100	42.64799331103679	0.7037539314842398
consistency	scaled_raw_counts	negative_control	GSE142647	5	50	FALSE	100	25.35869565217391	0.41845536863539334
consistency	logp1	delta_method	GSE178765	1	50	FALSE	10	3.0504915529254557	1.4776030559938047
consistency	logp1_hvg	delta_method	GSE178765	1	50	FALSE	10	2.416054213992555	1.170293058709987
consistency	logp1_zscore	delta_method	GSE178765	1	50	FALSE	10	2.534122363271929	1.2274831394441652
consistency	logp1_hvg_zscore	delta_method	GSE178765	1	50	FALSE	10	2.126753841748592	1.0301611794009373
consistency	logp_cpm	delta_method	GSE178765	1	50	FALSE	10	2.8197957430562184	1.3658581690621079
consistency	logp1_size_normed	delta_method	GSE178765	1	50	FALSE	10	3.1191180681492794	1.5108445014650045
consistency	acosh	delta_method	GSE178765	1	50	TRUE	10	3.1971938532022524	1.548663002710403
consistency	logp_alpha	delta_method	GSE178765	1	50	TRUE	10	3.0520187076453182	1.4783427821795339
consistency	pearson	glm_residual	GSE178765	1	50	TRUE	10	1.4722725971174957	0.7131422759294256
consistency	pearson_clip	glm_residual	GSE178765	1	50	TRUE	10	1.6460818936718526	0.7973323624427145
consistency	pearson_clip_hvg	glm_residual	GSE178765	1	50	TRUE	10	1.0503961057554645	0.5087929171217717
consistency	pearson_clip_zscore	glm_residual	GSE178765	1	50	TRUE	10	2.594922210556457	1.2569334882135037
consistency	pearson_clip_hvg_zscore	glm_residual	GSE178765	1	50	TRUE	10	1.342178104419204	0.6501268514826309
consistency	pearson_analytic	glm_residual	GSE178765	1	50	TRUE	10	1.7612866278514845	0.8531354565786509
consistency	sctransform	glm_residual	GSE178765	1	50	TRUE	10	0.9924596735706788	0.4807295549506754
consistency	rand_quantile	glm_residual	GSE178765	1	50	TRUE	10	2.42788966307149	1.1760259366493873
consistency	dino	latent_expr	GSE178765	1	50	FALSE	10	2.5610384652095064	1.2405208134676398
consistency	normalisr_norm	latent_expr	GSE178765	1	50	FALSE	10	1.9871146320511597	0.962522466293336
consistency	sanity_map	latent_expr	GSE178765	1	50	FALSE	10	2.246635487257803	1.088229684980669
consistency	sanity_dists	latent_expr	GSE178765	1	50	FALSE	10	1.28977760809392	0.6247449967348023
consistency	glmpca	count_model	GSE178765	1	50	FALSE	10	2.1224587190989785	1.0280806995035743
consistency	newwave	count_model	GSE178765	1	50	TRUE	10	2.081607330342655	1.0082930240353216
consistency	raw_counts	negative_control	GSE178765	1	50	FALSE	10	0.9584804810537368	0.46427064731820367
consistency	scaled_raw_counts	negative_control	GSE178765	1	50	FALSE	10	0.6975279182972225	0.3378699353317498
consistency	logp1	delta_method	GSE178765	1	50	FALSE	100	53.04657821895581	1.2634286565148747
consistency	logp1_hvg	delta_method	GSE178765	1	50	FALSE	100	46.42703063854157	1.1057686077980946
consistency	logp1_zscore	delta_method	GSE178765	1	50	FALSE	100	49.70984060322611	1.1839564254204749
consistency	logp1_hvg_zscore	delta_method	GSE178765	1	50	FALSE	100	43.02720244344755	1.0247937266063407
consistency	logp_cpm	delta_method	GSE178765	1	50	FALSE	100	52.76415004295123	1.2567019671985806
consistency	logp1_size_normed	delta_method	GSE178765	1	50	FALSE	100	54.13429416817792	1.2893351625806027
consistency	acosh	delta_method	GSE178765	1	50	TRUE	100	55.03751073780663	1.3108473832632968
consistency	logp_alpha	delta_method	GSE178765	1	50	TRUE	100	53.19433043810251	1.2669477220983905
consistency	pearson	glm_residual	GSE178765	1	50	TRUE	100	38.08046196430275	0.9069755018021568
consistency	pearson_clip	glm_residual	GSE178765	1	50	TRUE	100	39.772644841080464	0.9472788052454082
consistency	pearson_clip_hvg	glm_residual	GSE178765	1	50	TRUE	100	30.5955903407464	0.7287057317803677
consistency	pearson_clip_zscore	glm_residual	GSE178765	1	50	TRUE	100	50.47189080843753	1.202106438094112
consistency	pearson_clip_hvg_zscore	glm_residual	GSE178765	1	50	TRUE	100	35.338073876109576	0.8416590984781406
consistency	pearson_analytic	glm_residual	GSE178765	1	50	TRUE	100	39.84804810537368	0.9490747108080553
consistency	sctransform	glm_residual	GSE178765	1	50	TRUE	100	27.543953421781044	0.6560238423513177
consistency	rand_quantile	glm_residual	GSE178765	1	50	TRUE	100	46.89701250357927	1.1169623280392007
consistency	dino	latent_expr	GSE178765	1	50	FALSE	100	48.178486207883935	1.1474836294114772
consistency	normalisr_norm	latent_expr	GSE178765	1	50	FALSE	100	42.044382934046006	1.0013855752410548
consistency	sanity_map	latent_expr	GSE178765	1	50	FALSE	100	46.13505774553784	1.098814588663744
consistency	sanity_dists	latent_expr	GSE178765	1	50	FALSE	100	30.93633673761573	0.7368214062849874
consistency	glmpca	count_model	GSE178765	1	50	FALSE	100	41.47656771976711	0.9878617243648689
consistency	newwave	count_model	GSE178765	1	50	TRUE	100	40.4843943877064	0.9642307897778872
consistency	raw_counts	negative_control	GSE178765	1	50	FALSE	100	23.868092011071873	0.5684745828213676
consistency	scaled_raw_counts	negative_control	GSE178765	1	50	FALSE	100	18.657058318220862	0.4443615953551971
consistency	logp1	delta_method	GSE178765	2	50	FALSE	10	3.0317839076071396	1.468518778931228
consistency	logp1_hvg	delta_method	GSE178765	2	50	FALSE	10	2.3942922592345135	1.1597340879451532
consistency	logp1_zscore	delta_method	GSE178765	2	50	FALSE	10	2.558747733129713	1.2393921239638697
consistency	logp1_hvg_zscore	delta_method	GSE178765	2	50	FALSE	10	2.142120836117209	1.0375886839048465
consistency	logp_cpm	delta_method	GSE178765	2	50	FALSE	10	2.8226591581559606	1.367224085421647
consistency	logp1_size_normed	delta_method	GSE178765	2	50	FALSE	10	3.0975470077312206	1.500372746903889
consistency	acosh	delta_method	GSE178765	2	50	TRUE	10	3.1719958003245203	1.5364338427219963
consistency	logp_alpha	delta_method	GSE178765	2	50	TRUE	10	3.033692851006968	1.4694434224137434
consistency	pearson	glm_residual	GSE178765	2	50	TRUE	10	1.4623460914383888	0.7083231397810521
consistency	pearson_clip	glm_residual	GSE178765	2	50	TRUE	10	1.6705163691896536	0.809155511549375
consistency	pearson_clip_hvg	glm_residual	GSE178765	2	50	TRUE	10	1.048009926505679	0.5076292719010477
consistency	pearson_clip_zscore	glm_residual	GSE178765	2	50	TRUE	10	2.5946358690464826	1.2567754214351623
consistency	pearson_clip_hvg_zscore	glm_residual	GSE178765	2	50	TRUE	10	1.3642264006872196	0.6607964647797518
consistency	pearson_analytic	glm_residual	GSE178765	2	50	TRUE	10	1.8083420826572492	0.8759147709869991
consistency	sctransform	glm_residual	GSE178765	2	50	TRUE	10	1.0042951226496135	0.4864549361514413
consistency	rand_quantile	glm_residual	GSE178765	2	50	TRUE	10	2.3791161592058794	1.1523831722591544
consistency	dino	latent_expr	GSE178765	2	50	FALSE	10	2.5456714708408894	1.233058316108638
consistency	normalisr_norm	latent_expr	GSE178765	2	50	FALSE	10	1.9512264961343897	0.9451243356532897
consistency	sanity_map	latent_expr	GSE178765	2	50	FALSE	10	2.24711272310776	1.0884440754432028
consistency	sanity_dists	latent_expr	GSE178765	2	50	FALSE	10	1.2891094779039802	0.6244117437427643
consistency	glmpca	count_model	GSE178765	2	50	FALSE	10	2.1781044192039705	1.055018213550265
consistency	newwave	count_model	GSE178765	2	50	TRUE	10	2.070726352963635	1.0030070176587644
consistency	raw_counts	negative_control	GSE178765	2	50	FALSE	10	0.9724157678724826	0.47101338999343123
consistency	scaled_raw_counts	negative_control	GSE178765	2	50	FALSE	10	0.709745156056123	0.3437824467992888
consistency	logp1	delta_method	GSE178765	2	50	FALSE	100	52.951512837644366	1.2596660746084212
consistency	logp1_hvg	delta_method	GSE178765	2	50	FALSE	100	46.23747255893863	1.0999454488999238
consistency	logp1_zscore	delta_method	GSE178765	2	50	FALSE	100	49.987687315071106	1.189159487321836
consistency	logp1_hvg_zscore	delta_method	GSE178765	2	50	FALSE	100	43.21733320607044	1.0280992092077261
consistency	logp_cpm	delta_method	GSE178765	2	50	FALSE	100	52.91514746587764	1.2588009770380173
consistency	logp1_size_normed	delta_method	GSE178765	2	50	FALSE	100	53.62412904457383	1.275666973764951
consistency	acosh	delta_method	GSE178765	2	50	TRUE	100	54.894817218669466	1.3058954355885473
consistency	logp_alpha	delta_method	GSE178765	2	50	TRUE	100	53.141357258757274	1.2641822926334443
consistency	pearson	glm_residual	GSE178765	2	50	TRUE	100	37.10193757755083	0.8826197697500809
consistency	pearson_clip	glm_residual	GSE178765	2	50	TRUE	100	40.52801374439248	0.9641228597491786
consistency	pearson_clip_hvg	glm_residual	GSE178765	2	50	TRUE	100	30.194807673952468	0.7183057257084405
consistency	pearson_clip_zscore	glm_residual	GSE178765	2	50	TRUE	100	50.655340269161016	1.2050423154188883
consistency	pearson_clip_hvg_zscore	glm_residual	GSE178765	2	50	TRUE	100	35.90732079793834	0.8542009739727108
consistency	pearson_analytic	glm_residual	GSE178765	2	50	TRUE	100	40.23709077025866	0.9572020791859454
consistency	sctransform	glm_residual	GSE178765	2	50	TRUE	100	27.73656581082371	0.6598264923075001
consistency	rand_quantile	glm_residual	GSE178765	2	50	TRUE	100	46.714708408895675	1.111298435388167
consistency	dino	latent_expr	GSE178765	2	50	FALSE	100	47.88937672997996	1.1392426763303287
consistency	normalisr_norm	latent_expr	GSE178765	2	50	FALSE	100	41.59711749546626	0.9895558200801406
consistency	sanity_map	latent_expr	GSE178765	2	50	FALSE	100	46.345995991218864	1.1025271180273506
consistency	sanity_dists	latent_expr	GSE178765	2	50	FALSE	100	30.598740097356114	0.7279148934720895
consistency	glmpca	count_model	GSE178765	2	50	FALSE	100	42.438866087620504	1.009580217648104
consistency	newwave	count_model	GSE178765	2	50	TRUE	100	40.44564283668989	0.9621633342813076
consistency	raw_counts	negative_control	GSE178765	2	50	FALSE	100	24.29989500811301	0.5780713660083637
consistency	scaled_raw_counts	negative_control	GSE178765	2	50	FALSE	100	19.206738570201395	0.45691002360853544
consistency	logp1	delta_method	GSE178765	3	50	FALSE	10	2.9987591867901116	1.4705789427493197
consistency	logp1_hvg	delta_method	GSE178765	3	50	FALSE	10	2.4175813687124177	1.185571775443934
consistency	logp1_zscore	delta_method	GSE178765	3	50	FALSE	10	2.5171327670134582	1.234391364128368
consistency	logp1_hvg_zscore	delta_method	GSE178765	3	50	FALSE	10	2.124749451178773	1.0419682298218413
consistency	logp_cpm	delta_method	GSE178765	3	50	FALSE	10	2.8079602939772834	1.377011965011848
consistency	logp1_size_normed	delta_method	GSE178765	3	50	FALSE	10	3.089624892621934	1.5151391042330984
consistency	acosh	delta_method	GSE178765	3	50	TRUE	10	3.1528109191562472	1.5461252669455576
consistency	logp_alpha	delta_method	GSE178765	3	50	TRUE	10	3.022143743438007	1.4820466313664686
consistency	pearson	glm_residual	GSE178765	3	50	TRUE	10	1.4242626706118164	0.6984524471228388
consistency	pearson_clip	glm_residual	GSE178765	3	50	TRUE	10	1.6257516464636823	0.7972617967995786
consistency	pearson_clip_hvg	glm_residual	GSE178765	3	50	TRUE	10	1.0581273265247686	0.5189012082029079
consistency	pearson_clip_zscore	glm_residual	GSE178765	3	50	TRUE	10	2.545957812350864	1.2485270456074657
consistency	pearson_clip_hvg_zscore	glm_residual	GSE178765	3	50	TRUE	10	1.3310107855302091	0.6527221133311881
consistency	pearson_analytic	glm_residual	GSE178765	3	50	TRUE	10	1.7536508542521714	0.8599830325015358
consistency	sctransform	glm_residual	GSE178765	3	50	TRUE	10	0.9800515414717954	0.4806131702893251
consistency	rand_quantile	glm_residual	GSE178765	3	50	TRUE	10	2.3656581082370907	1.160108826024632
consistency	dino	latent_expr	GSE178765	3	50	FALSE	10	2.548057650090674	1.249556797238393
consistency	normalisr_norm	latent_expr	GSE178765	3	50	FALSE	10	1.980624224491744	0.9712898224263524
consistency	sanity_map	latent_expr	GSE178765	3	50	FALSE	10	2.209792879641119	1.0836731708744112
consistency	sanity_dists	latent_expr	GSE178765	3	50	FALSE	10	1.203875155101651	0.5903753327677499
consistency	glmpca	count_model	GSE178765	3	50	FALSE	10	2.175813687124177	1.0670099172103091
consistency	newwave	count_model	GSE178765	3	50	TRUE	10	2.085902452992269	1.0229178246496797
consistency	raw_counts	negative_control	GSE178765	3	50	FALSE	10	0.8875632337501194	0.4352572916361934
consistency	scaled_raw_counts	negative_control	GSE178765	3	50	FALSE	10	0.6331965257230123	0.3105169236170026
consistency	logp1	delta_method	GSE178765	3	50	FALSE	100	52.68025198052878	1.2665468867860215
consistency	logp1_hvg	delta_method	GSE178765	3	50	FALSE	100	46.3478094874487	1.1143013104298851
consistency	logp1_zscore	delta_method	GSE178765	3	50	FALSE	100	49.42388088193185	1.1882567017149188
consistency	logp1_hvg_zscore	delta_method	GSE178765	3	50	FALSE	100	43.10480099265057	1.036332391176702
consistency	logp_cpm	delta_method	GSE178765	3	50	FALSE	100	52.7022048296268	1.267074680629746
consistency	logp1_size_normed	delta_method	GSE178765	3	50	FALSE	100	53.518850816073304	1.2867086116163027
consistency	acosh	delta_method	GSE178765	3	50	TRUE	100	54.684928891858355	1.3147436437414501
consistency	logp_alpha	delta_method	GSE178765	3	50	TRUE	100	52.86055168464255	1.2708816805720904
consistency	pearson	glm_residual	GSE178765	3	50	TRUE	100	36.46100983105851	0.8766013212630451
consistency	pearson_clip	glm_residual	GSE178765	3	50	TRUE	100	39.215519709840606	0.9428256801154339
consistency	pearson_clip_hvg	glm_residual	GSE178765	3	50	TRUE	100	29.91257039228787	0.7191627124358269
consistency	pearson_clip_zscore	glm_residual	GSE178765	3	50	TRUE	100	49.90063949603894	1.1997190071471127
consistency	pearson_clip_hvg_zscore	glm_residual	GSE178765	3	50	TRUE	100	35.22410995513983	0.846863580302925
consistency	pearson_analytic	glm_residual	GSE178765	3	50	TRUE	100	39.28462346091438	0.9444870833452452
consistency	sctransform	glm_residual	GSE178765	3	50	TRUE	100	27.423594540421877	0.6593223643366639
consistency	rand_quantile	glm_residual	GSE178765	3	50	TRUE	100	46.12608571155865	1.1089705926082662
consistency	dino	latent_expr	GSE178765	3	50	FALSE	100	47.955617065953994	1.1529564725931094
consistency	normalisr_norm	latent_expr	GSE178765	3	50	FALSE	100	42.40631860265343	1.0195393679228892
consistency	sanity_map	latent_expr	GSE178765	3	50	FALSE	100	45.713467595685785	1.0990503631020854
consistency	sanity_dists	latent_expr	GSE178765	3	50	FALSE	100	29.44134771404028	0.7078335028424854
consistency	glmpca	count_model	GSE178765	3	50	FALSE	100	42.26820654767586	1.0162188562191086
consistency	newwave	count_model	GSE178765	3	50	TRUE	100	40.553402691610195	0.9749912727566873
consistency	raw_counts	negative_control	GSE178765	3	50	FALSE	100	23.271642645795552	0.5595004851974383
consistency	scaled_raw_counts	negative_control	GSE178765	3	50	FALSE	100	17.765104514651142	0.4271114311445602
consistency	logp1	delta_method	GSE178765	4	50	FALSE	10	3.095924405841367	1.4699898597166388
consistency	logp1_hvg	delta_method	GSE178765	4	50	FALSE	10	2.509878782094111	1.191726888368132
consistency	logp1_zscore	delta_method	GSE178765	4	50	FALSE	10	2.585854729407273	1.2278013712986549
consistency	logp1_hvg_zscore	delta_method	GSE178765	4	50	FALSE	10	2.169991409754701	1.0303434289264328
consistency	logp_cpm	delta_method	GSE178765	4	50	FALSE	10	2.8000381788679967	1.3294987829771647
consistency	logp1_size_normed	delta_method	GSE178765	4	50	FALSE	10	3.160255798415577	1.5005353389819307
consistency	acosh	delta_method	GSE178765	4	50	TRUE	10	3.2181922306003625	1.528044398201563
consistency	logp_alpha	delta_method	GSE178765	4	50	TRUE	10	3.1021284718908086	1.4729356403579503
consistency	pearson	glm_residual	GSE178765	4	50	TRUE	10	1.4884031688460435	0.7067154357017283
consistency	pearson_clip	glm_residual	GSE178765	4	50	TRUE	10	1.6846425503483822	0.7998927433715215
consistency	pearson_clip_hvg	glm_residual	GSE178765	4	50	TRUE	10	1.0658585472940727	0.5060851141773246
consistency	pearson_clip_zscore	glm_residual	GSE178765	4	50	TRUE	10	2.610289204925074	1.2394032150552052
consistency	pearson_clip_hvg_zscore	glm_residual	GSE178765	4	50	TRUE	10	1.344277942159015	0.6382826854189524
consistency	pearson_analytic	glm_residual	GSE178765	4	50	TRUE	10	1.8640832299322323	0.8850937834586863
consistency	sctransform	glm_residual	GSE178765	4	50	TRUE	10	1.0434284623460914	0.49543498416642906
consistency	rand_quantile	glm_residual	GSE178765	4	50	TRUE	10	2.401832585663835	1.140424985507137
consistency	dino	latent_expr	GSE178765	4	50	FALSE	10	2.622410995513983	1.245158817231306
consistency	normalisr_norm	latent_expr	GSE178765	4	50	FALSE	10	1.998568292450129	0.9489492438218861
consistency	sanity_map	latent_expr	GSE178765	4	50	FALSE	10	2.2598071967166176	1.0729892686721894
consistency	sanity_dists	latent_expr	GSE178765	4	50	FALSE	10	1.3597403836976234	0.6456244771711442
consistency	glmpca	count_model	GSE178765	4	50	FALSE	10	2.182399541853584	1.036234990209056
consistency	newwave	count_model	GSE178765	4	50	TRUE	10	2.124367662498807	1.0086806112872493
consistency	raw_counts	negative_control	GSE178765	4	50	FALSE	10	1.0877159492221056	0.5164633259751761
consistency	scaled_raw_counts	negative_control	GSE178765	4	50	FALSE	10	0.7659635391810633	0.3636906099465417
consistency	logp1	delta_method	GSE178765	4	50	FALSE	100	53.91362031115777	1.2579511884422474
consistency	logp1_hvg	delta_method	GSE178765	4	50	FALSE	100	47.36289014030734	1.1051048621145687
consistency	logp1_zscore	delta_method	GSE178765	4	50	FALSE	100	50.36031306671757	1.1750428798321704
consistency	logp1_hvg_zscore	delta_method	GSE178765	4	50	FALSE	100	44.07244440202348	1.02832982636127
consistency	logp_cpm	delta_method	GSE178765	4	50	FALSE	100	52.99866373962012	1.2366027666539108
consistency	logp1_size_normed	delta_method	GSE178765	4	50	FALSE	100	54.57430562183831	1.2733667711272951
consistency	acosh	delta_method	GSE178765	4	50	TRUE	100	55.64159587668226	1.2982695514775124
consistency	logp_alpha	delta_method	GSE178765	4	50	TRUE	100	54.06709936050396	1.261532271504593
consistency	pearson	glm_residual	GSE178765	4	50	TRUE	100	38.72578028061468	0.9035776311477023
consistency	pearson_clip	glm_residual	GSE178765	4	50	TRUE	100	40.97346568674239	0.9560222362690816
consistency	pearson_clip_hvg	glm_residual	GSE178765	4	50	TRUE	100	30.69027393337787	0.7160874440502167
consistency	pearson_clip_zscore	glm_residual	GSE178765	4	50	TRUE	100	50.851197861983394	1.1864965553232423
consistency	pearson_clip_hvg_zscore	glm_residual	GSE178765	4	50	TRUE	100	35.53125894817219	0.8290407723083696
consistency	pearson_analytic	glm_residual	GSE178765	4	50	TRUE	100	41.620311157774175	0.9711148979068407
consistency	sctransform	glm_residual	GSE178765	4	50	TRUE	100	29.335974038369763	0.6844879492917451
consistency	rand_quantile	glm_residual	GSE178765	4	50	TRUE	100	46.97804715090198	1.0961254299582395
consistency	dino	latent_expr	GSE178765	4	50	FALSE	100	48.9745156056123	1.1427084613109035
consistency	normalisr_norm	latent_expr	GSE178765	4	50	FALSE	100	43.2077884890713	1.0081550555516994
consistency	sanity_map	latent_expr	GSE178765	4	50	FALSE	100	46.50491552925456	1.085085984224379
consistency	sanity_dists	latent_expr	GSE178765	4	50	FALSE	100	31.84165314498425	0.7429522481429256
consistency	glmpca	count_model	GSE178765	4	50	FALSE	100	42.369380547866754	0.9885927212111246
consistency	newwave	count_model	GSE178765	4	50	TRUE	100	40.767204352390955	0.9512095991436283
consistency	raw_counts	negative_control	GSE178765	4	50	FALSE	100	26.686933282428175	0.6226786337989955
consistency	scaled_raw_counts	negative_control	GSE178765	4	50	FALSE	100	20.54901212179059	0.4794642628473396
consistency	logp1	delta_method	GSE178765	5	50	FALSE	10	2.977856256561993	1.4585929814650682
consistency	logp1_hvg	delta_method	GSE178765	5	50	FALSE	10	2.364321847857211	1.158075795502138
consistency	logp1_zscore	delta_method	GSE178765	5	50	FALSE	10	2.5626610670993606	1.2552249418044044
consistency	logp1_hvg_zscore	delta_method	GSE178765	5	50	FALSE	10	2.1558652285959723	1.0559710142104393
consistency	logp_cpm	delta_method	GSE178765	5	50	FALSE	10	2.809678343037129	1.3762172375841277
consistency	logp1_size_normed	delta_method	GSE178765	5	50	FALSE	10	3.073589768063377	1.5054845087707338
consistency	acosh	delta_method	GSE178765	5	50	TRUE	10	3.1430753078171234	1.539519435867967
consistency	logp_alpha	delta_method	GSE178765	5	50	TRUE	10	3.000286341509974	1.4695795307340922
consistency	pearson	glm_residual	GSE178765	5	50	TRUE	10	1.36899875918679	0.6705535155983675
consistency	pearson_clip	glm_residual	GSE178765	5	50	TRUE	10	1.5531163501002194	0.7607367221513377
consistency	pearson_clip_hvg	glm_residual	GSE178765	5	50	TRUE	10	0.9947504056504723	0.487241772262859
consistency	pearson_clip_zscore	glm_residual	GSE178765	5	50	TRUE	10	2.592631478476663	1.2699048416787602
consistency	pearson_clip_hvg_zscore	glm_residual	GSE178765	5	50	TRUE	10	1.3396964779994274	0.6562008746384081
consistency	pearson_analytic	glm_residual	GSE178765	5	50	TRUE	10	1.7632910184213038	0.8636830263657703
consistency	sctransform	glm_residual	GSE178765	5	50	TRUE	10	0.9680251980528776	0.47415141568700014
consistency	rand_quantile	glm_residual	GSE178765	5	50	TRUE	10	2.367280710126945	1.1595250849801795
consistency	dino	latent_expr	GSE178765	5	50	FALSE	10	2.5072062613343515	1.2280624519094974
consistency	normalisr_norm	latent_expr	GSE178765	5	50	FALSE	10	1.90588909038847	0.9335294289526741
consistency	sanity_map	latent_expr	GSE178765	5	50	FALSE	10	2.163214660685311	1.0595708622688005
consistency	sanity_dists	latent_expr	GSE178765	5	50	FALSE	10	1.3396964779994274	0.6562008746384081
consistency	glmpca	count_model	GSE178765	5	50	FALSE	10	2.1959530399923644	1.0756065490742275
consistency	newwave	count_model	GSE178765	5	50	TRUE	10	2.068721962393815	1.0132871015184424
consistency	raw_counts	negative_control	GSE178765	5	50	FALSE	10	1.0460055359358595	0.5123472061244169
consistency	scaled_raw_counts	negative_control	GSE178765	5	50	FALSE	10	0.7364703636537177	0.36073282621188063
consistency	logp1	delta_method	GSE178765	5	50	FALSE	100	52.69122840507779	1.261875431804878
consistency	logp1_hvg	delta_method	GSE178765	5	50	FALSE	100	45.86207883936241	1.0983276019678587
consistency	logp1_zscore	delta_method	GSE178765	5	50	FALSE	100	49.85835639973275	1.1940324208674404
consistency	logp1_hvg_zscore	delta_method	GSE178765	5	50	FALSE	100	43.3933377875346	1.0392049780495018
consistency	logp_cpm	delta_method	GSE178765	5	50	FALSE	100	52.79211606375871	1.2642915390340181
consistency	logp1_size_normed	delta_method	GSE178765	5	50	FALSE	100	53.33148802138017	1.2772086837377736
consistency	acosh	delta_method	GSE178765	5	50	TRUE	100	54.79765199961821	1.3123210992030694
consistency	logp_alpha	delta_method	GSE178765	5	50	TRUE	100	52.97327479240241	1.2686300172941007
consistency	pearson	glm_residual	GSE178765	5	50	TRUE	100	35.75680061086189	0.8563214329321663
consistency	pearson_clip	glm_residual	GSE178765	5	50	TRUE	100	38.5966402596163	0.9243313084180688
consistency	pearson_clip_hvg	glm_residual	GSE178765	5	50	TRUE	100	29.552734561420255	0.7077434103265917
consistency	pearson_clip_zscore	glm_residual	GSE178765	5	50	TRUE	100	50.4433521046101	1.2080421854912797
consistency	pearson_clip_hvg_zscore	glm_residual	GSE178765	5	50	TRUE	100	35.08065285864274	0.840128714283891
consistency	pearson_analytic	glm_residual	GSE178765	5	50	TRUE	100	39.53755846139162	0.9468648799080035
consistency	sctransform	glm_residual	GSE178765	5	50	TRUE	100	27.29588622697337	0.6536952973341483
consistency	rand_quantile	glm_residual	GSE178765	5	50	TRUE	100	46.24625369857784	1.1075280102907423
consistency	dino	latent_expr	GSE178765	5	50	FALSE	100	47.56695618974897	1.1391568425798706
consistency	normalisr_norm	latent_expr	GSE178765	5	50	FALSE	100	41.30285387038274	0.9891410418786204
consistency	sanity_map	latent_expr	GSE178765	5	50	FALSE	100	45.303426553402694	1.0849487224861598
consistency	sanity_dists	latent_expr	GSE178765	5	50	FALSE	100	31.570487735038657	0.7560655549093892
consistency	glmpca	count_model	GSE178765	5	50	FALSE	100	42.65744010690083	1.0215813387527484
consistency	newwave	count_model	GSE178765	5	50	TRUE	100	40.46129617256848	0.9689870045661074
consistency	raw_counts	negative_control	GSE178765	5	50	FALSE	100	25.59721294263625	0.6130146347447419
consistency	scaled_raw_counts	negative_control	GSE178765	5	50	FALSE	100	19.481721866946646	0.4665578491388285
consistency	logp1	delta_method	GSE179831	1	50	FALSE	10	2.9959260731319555	1.880568621845682
consistency	logp1_hvg	delta_method	GSE179831	1	50	FALSE	10	2.0868441971383147	1.3099300917383507
consistency	logp1_zscore	delta_method	GSE179831	1	50	FALSE	10	2.8237281399046106	1.7724784947633774
consistency	logp1_hvg_zscore	delta_method	GSE179831	1	50	FALSE	10	2.1199324324324325	1.3306998622625328
consistency	logp_cpm	delta_method	GSE179831	1	50	FALSE	10	2.8666534181240064	1.799423061929884
consistency	logp1_size_normed	delta_method	GSE179831	1	50	FALSE	10	1.2950119236883944	0.8128901478728658
consistency	acosh	delta_method	GSE179831	1	50	TRUE	10	3.122317170111288	1.9599054029470622
consistency	logp_alpha	delta_method	GSE179831	1	50	TRUE	10	2.9181240063593004	1.8317315938563892
consistency	pearson	glm_residual	GSE179831	1	50	TRUE	10	0.6785572337042926	0.4259362249538709
consistency	pearson_clip	glm_residual	GSE179831	1	50	TRUE	10	0.5712440381558028	0.3585748070376049
consistency	pearson_clip_hvg	glm_residual	GSE179831	1	50	TRUE	10	0.2420508744038156	0.15193742041113334
consistency	pearson_clip_zscore	glm_residual	GSE179831	1	50	TRUE	10	2.9720786963434023	1.8655994178642894
consistency	pearson_clip_hvg_zscore	glm_residual	GSE179831	1	50	TRUE	10	1.0007949125596185	0.6282075937524365
consistency	pearson_analytic	glm_residual	GSE179831	1	50	TRUE	10	0.7164149443561209	0.44969983627433147
consistency	sctransform	glm_residual	GSE179831	1	50	TRUE	10	0.33247217806041335	0.20869565217391303
consistency	rand_quantile	glm_residual	GSE179831	1	50	TRUE	10	1.7787162162162162	1.1165155019621091
consistency	dino	latent_expr	GSE179831	1	50	FALSE	10	2.247118441971383	1.4105356168299592
consistency	normalisr_norm	latent_expr	GSE179831	1	50	FALSE	10	1.678656597774245	1.0537072169235167
consistency	sanity_map	latent_expr	GSE179831	1	50	FALSE	10	0.36208267090620033	0.22728241378414202
consistency	sanity_dists	latent_expr	GSE179831	1	50	FALSE	10	1.1573926868044515	0.7265053665635801
consistency	glmpca	count_model	GSE179831	1	50	FALSE	10	1.789447535771065	1.1232516437537359
consistency	newwave	count_model	GSE179831	1	50	TRUE	10	0.8735095389507154	0.5483094675017541
consistency	raw_counts	negative_control	GSE179831	1	50	FALSE	10	1.0122217806041336	0.6353803373268536
consistency	scaled_raw_counts	negative_control	GSE179831	1	50	FALSE	10	0.5930047694753577	0.3722342056706256
consistency	logp1	delta_method	GSE179831	1	50	FALSE	100	52.68203497615262	1.5776088441058718
consistency	logp1_hvg	delta_method	GSE179831	1	50	FALSE	100	43.06061208267091	1.2894870611012779
consistency	logp1_zscore	delta_method	GSE179831	1	50	FALSE	100	52.05037758346582	1.5586933202541706
consistency	logp1_hvg_zscore	delta_method	GSE179831	1	50	FALSE	100	44.31011526232115	1.3269045083932616
consistency	logp_cpm	delta_method	GSE179831	1	50	FALSE	100	54.08008744038156	1.6194747274774988
consistency	logp1_size_normed	delta_method	GSE179831	1	50	FALSE	100	33.320449125596184	0.9978095047754978
consistency	acosh	delta_method	GSE179831	1	50	TRUE	100	54.19018282988871	1.6227716285987326
consistency	logp_alpha	delta_method	GSE179831	1	50	TRUE	100	51.71502384737679	1.548650864221531
consistency	pearson	glm_residual	GSE179831	1	50	TRUE	100	19.136526232114463	0.5730597355040244
consistency	pearson_clip	glm_residual	GSE179831	1	50	TRUE	100	16.050675675675677	0.4806512867485701
consistency	pearson_clip_hvg	glm_residual	GSE179831	1	50	TRUE	100	8.09658187599364	0.24245910736699697
consistency	pearson_clip_zscore	glm_residual	GSE179831	1	50	TRUE	100	51.712241653418126	1.5485675490307416
consistency	pearson_clip_hvg_zscore	glm_residual	GSE179831	1	50	TRUE	100	28.192865659777425	0.8442596081508045
consistency	pearson_analytic	glm_residual	GSE179831	1	50	TRUE	100	19.219097774244833	0.5755324113449501
consistency	sctransform	glm_residual	GSE179831	1	50	TRUE	100	10.267686804451513	0.3074747116079386
consistency	rand_quantile	glm_residual	GSE179831	1	50	TRUE	100	38.228934817170114	1.1447983301255331
consistency	dino	latent_expr	GSE179831	1	50	FALSE	100	44.18183624801272	1.3230630829893688
consistency	normalisr_norm	latent_expr	GSE179831	1	50	FALSE	100	34.82462241653418	1.042853267567231
consistency	sanity_map	latent_expr	GSE179831	1	50	FALSE	100	12.09529014308426	0.3622038653289288
consistency	sanity_dists	latent_expr	GSE179831	1	50	FALSE	100	29.62251589825119	0.8870717140463955
consistency	glmpca	count_model	GSE179831	1	50	FALSE	100	38.015798887122415	1.1384157914025665
consistency	newwave	count_model	GSE179831	1	50	TRUE	100	21.45608108108108	0.6425208002820814
consistency	raw_counts	negative_control	GSE179831	1	50	FALSE	100	28.429352146263913	0.8513413993678957
consistency	scaled_raw_counts	negative_control	GSE179831	1	50	FALSE	100	16.50735294117647	0.4943268802081292
consistency	logp1	delta_method	GSE179831	2	50	FALSE	10	2.9772456279809223	1.8448939800146236
consistency	logp1_hvg	delta_method	GSE179831	2	50	FALSE	10	2.078199523052464	1.2877868568569852
consistency	logp1_zscore	delta_method	GSE179831	2	50	FALSE	10	2.848867249602544	1.765342432366561
consistency	logp1_hvg_zscore	delta_method	GSE179831	2	50	FALSE	10	2.0946939586645468	1.2980078761368445
consistency	logp_cpm	delta_method	GSE179831	2	50	FALSE	10	2.8683426073131955	1.7774106238054312
consistency	logp1_size_normed	delta_method	GSE179831	2	50	FALSE	10	1.5509737678855329	0.9610836743332865
consistency	acosh	delta_method	GSE179831	2	50	TRUE	10	3.1146661367249604	1.9300486165450186
consistency	logp_alpha	delta_method	GSE179831	2	50	TRUE	10	2.91593799682035	1.8069038059443026
consistency	pearson	glm_residual	GSE179831	2	50	TRUE	10	0.6550079491255962	0.40588529573995924
consistency	pearson_clip	glm_residual	GSE179831	2	50	TRUE	10	0.5829689984101749	0.3612453018971997
consistency	pearson_clip_hvg	glm_residual	GSE179831	2	50	TRUE	10	0.25576311605723373	0.1584873712431212
consistency	pearson_clip_zscore	glm_residual	GSE179831	2	50	TRUE	10	3.009737678855326	1.8650281565478404
consistency	pearson_clip_hvg_zscore	glm_residual	GSE179831	2	50	TRUE	10	0.9943362480127186	0.6161550598406813
consistency	pearson_analytic	glm_residual	GSE179831	2	50	TRUE	10	0.750993640699523	0.46536423926010484
consistency	sctransform	glm_residual	GSE179831	2	50	TRUE	10	0.3222376788553259	0.19967931038906064
consistency	rand_quantile	glm_residual	GSE179831	2	50	TRUE	10	1.7641096979332274	1.093156483702554
consistency	dino	latent_expr	GSE179831	2	50	FALSE	10	2.250695548489666	1.3946765524584064
consistency	normalisr_norm	latent_expr	GSE179831	2	50	FALSE	10	1.72068759936407	1.0662493425862976
consistency	sanity_map	latent_expr	GSE179831	2	50	FALSE	10	0.34678060413354533	0.21488769449824904
consistency	sanity_dists	latent_expr	GSE179831	2	50	FALSE	10	1.2511923688394275	0.7753197275421064
consistency	glmpca	count_model	GSE179831	2	50	FALSE	10	1.838632750397456	1.139335787677822
consistency	newwave	count_model	GSE179831	2	50	TRUE	10	0.8706279809220986	0.5394974152417359
consistency	raw_counts	negative_control	GSE179831	2	50	FALSE	10	1.0502782193958664	0.6508203240247828
consistency	scaled_raw_counts	negative_control	GSE179831	2	50	FALSE	10	0.6176470588235294	0.38273407134702464
consistency	logp1	delta_method	GSE179831	2	50	FALSE	100	52.55961844197138	1.553514394590189
consistency	logp1_hvg	delta_method	GSE179831	2	50	FALSE	100	43.00139109697933	1.2710000954499734
consistency	logp1_zscore	delta_method	GSE179831	2	50	FALSE	100	52.1185413354531	1.5404773967121157
consistency	logp1_hvg_zscore	delta_method	GSE179831	2	50	FALSE	100	44.123310810810814	1.3041608846009825
consistency	logp_cpm	delta_method	GSE179831	2	50	FALSE	100	54.023946740858506	1.5967958178227128
consistency	logp1_size_normed	delta_method	GSE179831	2	50	FALSE	100	38.38096184419714	1.1344332107168293
consistency	acosh	delta_method	GSE179831	2	50	TRUE	100	54.040639904610494	1.5972892207611036
consistency	logp_alpha	delta_method	GSE179831	2	50	TRUE	100	51.58108108108108	1.524591584249286
consistency	pearson	glm_residual	GSE179831	2	50	TRUE	100	18.479928457869633	0.5462146743320337
consistency	pearson_clip	glm_residual	GSE179831	2	50	TRUE	100	16.253080286168522	0.4803953097351631
consistency	pearson_clip_hvg	glm_residual	GSE179831	2	50	TRUE	100	8.46591812400636	0.2502287128203999
consistency	pearson_clip_zscore	glm_residual	GSE179831	2	50	TRUE	100	52.67160174880763	1.5568243059685603
consistency	pearson_clip_hvg_zscore	glm_residual	GSE179831	2	50	TRUE	100	28.76987281399046	0.850356468938376
consistency	pearson_analytic	glm_residual	GSE179831	2	50	TRUE	100	19.526033386327505	0.5771345918045184
consistency	sctransform	glm_residual	GSE179831	2	50	TRUE	100	10.012519872813993	0.29594190767784906
consistency	rand_quantile	glm_residual	GSE179831	2	50	TRUE	100	38.33426073131955	1.1330528572582361
consistency	dino	latent_expr	GSE179831	2	50	FALSE	100	44.478139904610494	1.3146486339640373
consistency	normalisr_norm	latent_expr	GSE179831	2	50	FALSE	100	36.062897456279806	1.0659177514923237
consistency	sanity_map	latent_expr	GSE179831	2	50	FALSE	100	11.7866653418124	0.3483806544931239
consistency	sanity_dists	latent_expr	GSE179831	2	50	FALSE	100	31.001788553259143	0.9163256165701154
consistency	glmpca	count_model	GSE179831	2	50	FALSE	100	38.52921303656598	1.1388150987172994
consistency	newwave	count_model	GSE179831	2	50	TRUE	100	21.37539745627981	0.6317965887648039
consistency	raw_counts	negative_control	GSE179831	2	50	FALSE	100	29.15093402225755	0.861619565776045
consistency	scaled_raw_counts	negative_control	GSE179831	2	50	FALSE	100	17.257551669316374	0.5100846567839232
consistency	logp1	delta_method	GSE179831	3	50	FALSE	10	2.986983306836248	1.884707117834686
consistency	logp1_hvg	delta_method	GSE179831	3	50	FALSE	10	2.0398449920508743	1.2870880017972879
consistency	logp1_zscore	delta_method	GSE179831	3	50	FALSE	10	2.8555246422893483	1.801760192685979
consistency	logp1_hvg_zscore	delta_method	GSE179831	3	50	FALSE	10	2.1036367249602543	1.32733889064496
consistency	logp_cpm	delta_method	GSE179831	3	50	FALSE	10	2.8530405405405403	1.8001927904722843
consistency	logp1_size_normed	delta_method	GSE179831	3	50	FALSE	10	1.4862877583465821	0.9378080924976295
consistency	acosh	delta_method	GSE179831	3	50	TRUE	10	3.0868441971383147	1.9477166868252007
consistency	logp_alpha	delta_method	GSE179831	3	50	TRUE	10	2.919713831478538	1.842261865887842
consistency	pearson	glm_residual	GSE179831	3	50	TRUE	10	0.6478537360890302	0.40877849733149774
consistency	pearson_clip	glm_residual	GSE179831	3	50	TRUE	10	0.5606120826709062	0.3537313315865507
consistency	pearson_clip_hvg	glm_residual	GSE179831	3	50	TRUE	10	0.24632352941176472	0.15542360350993606
consistency	pearson_clip_zscore	glm_residual	GSE179831	3	50	TRUE	10	2.9910572337042924	1.8872776574651449
consistency	pearson_clip_hvg_zscore	glm_residual	GSE179831	3	50	TRUE	10	0.9730723370429252	0.6139827951483676
consistency	pearson_analytic	glm_residual	GSE179831	3	50	TRUE	10	0.7198926868044515	0.4542331615286352
consistency	sctransform	glm_residual	GSE179831	3	50	TRUE	10	0.3156796502384738	0.1991854733162835
consistency	rand_quantile	glm_residual	GSE179831	3	50	TRUE	10	1.7829888712241653	1.1250186129012876
consistency	dino	latent_expr	GSE179831	3	50	FALSE	10	2.2491057233704295	1.4191259642789038
consistency	normalisr_norm	latent_expr	GSE179831	3	50	FALSE	10	1.3485691573926868	0.8509113137704121
consistency	sanity_map	latent_expr	GSE179831	3	50	FALSE	10	0.36208267090620033	0.22846454666809476
consistency	sanity_dists	latent_expr	GSE179831	3	50	FALSE	10	1.213831478537361	0.7658954176996283
consistency	glmpca	count_model	GSE179831	3	50	FALSE	10	1.8238275039745628	1.1507867052944234
consistency	newwave	count_model	GSE179831	3	50	TRUE	10	0.8947734499205088	0.5645782773727204
consistency	raw_counts	negative_control	GSE179831	3	50	FALSE	10	0.9976152623211448	0.6294687290196684
consistency	scaled_raw_counts	negative_control	GSE179831	3	50	FALSE	10	0.5773052464228935	0.364264274462577
consistency	logp1	delta_method	GSE179831	3	50	FALSE	100	52.73847376788553	1.5871169103011764
consistency	logp1_hvg	delta_method	GSE179831	3	50	FALSE	100	42.777325119236885	1.2873451054538205
consistency	logp1_zscore	delta_method	GSE179831	3	50	FALSE	100	52.175278219395864	1.570168047071869
consistency	logp1_hvg_zscore	delta_method	GSE179831	3	50	FALSE	100	44.05196740858506	1.3257043181400507
consistency	logp_cpm	delta_method	GSE179831	3	50	FALSE	100	54.18988473767885	1.6307958173566615
consistency	logp1_size_normed	delta_method	GSE179831	3	50	FALSE	100	36.35065580286169	1.0939402755411303
consistency	acosh	delta_method	GSE179831	3	50	TRUE	100	54.32651033386328	1.634907441728627
consistency	logp_alpha	delta_method	GSE179831	3	50	TRUE	100	51.90431240063593	1.5620135745901615
consistency	pearson	glm_residual	GSE179831	3	50	TRUE	100	18.08008744038156	0.5441039617992719
consistency	pearson_clip	glm_residual	GSE179831	3	50	TRUE	100	15.730922098569158	0.47340794477963877
consistency	pearson_clip_hvg	glm_residual	GSE179831	3	50	TRUE	100	8.239864864864865	0.2479713183051386
consistency	pearson_clip_zscore	glm_residual	GSE179831	3	50	TRUE	100	52.140003974562795	1.5691065004158347
consistency	pearson_clip_hvg_zscore	glm_residual	GSE179831	3	50	TRUE	100	27.898449920508742	0.8395787453938905
consistency	pearson_analytic	glm_residual	GSE179831	3	50	TRUE	100	19.05782988871224	0.5735282409411881
consistency	sctransform	glm_residual	GSE179831	3	50	TRUE	100	10.150536565977742	0.305471263794967
consistency	rand_quantile	glm_residual	GSE179831	3	50	TRUE	100	38.53785771065183	1.1597621487598158
consistency	dino	latent_expr	GSE179831	3	50	FALSE	100	44.275735294117645	1.3324384112932617
consistency	normalisr_norm	latent_expr	GSE179831	3	50	FALSE	100	29.108704292527825	0.8760002616488238
consistency	sanity_map	latent_expr	GSE179831	3	50	FALSE	100	12.04014308426073	0.36233727156344514
consistency	sanity_dists	latent_expr	GSE179831	3	50	FALSE	100	30.08485691573927	0.9053766964344119
consistency	glmpca	count_model	GSE179831	3	50	FALSE	100	37.935413354531	1.1416321279836532
consistency	newwave	count_model	GSE179831	3	50	TRUE	100	21.634141494435617	0.65106002037123
consistency	raw_counts	negative_control	GSE179831	3	50	FALSE	100	27.811108903020667	0.8369502960681033
consistency	scaled_raw_counts	negative_control	GSE179831	3	50	FALSE	100	16.258445945945947	0.4892833002638293
consistency	logp1	delta_method	GSE179831	4	50	FALSE	10	2.9900635930047694	1.855912668737906
consistency	logp1_hvg	delta_method	GSE179831	4	50	FALSE	10	2.0620031796502385	1.2798717167901446
consistency	logp1_zscore	delta_method	GSE179831	4	50	FALSE	10	2.871025437201908	1.782026473830688
consistency	logp1_hvg_zscore	delta_method	GSE179831	4	50	FALSE	10	2.130862480127186	1.322612228535305
consistency	logp_cpm	delta_method	GSE179831	4	50	FALSE	10	2.8794713831478536	1.7872688165411332
consistency	logp1_size_normed	delta_method	GSE179831	4	50	FALSE	10	1.5968799682034975	0.9911728199949119
consistency	acosh	delta_method	GSE179831	4	50	TRUE	10	3.1310612082670906	1.9434289546922825
consistency	logp_alpha	delta_method	GSE179831	4	50	TRUE	10	2.9337241653418125	1.8209431591282292
consistency	pearson	glm_residual	GSE179831	4	50	TRUE	10	0.6594793322734499	0.4093344537555989
consistency	pearson_clip	glm_residual	GSE179831	4	50	TRUE	10	0.5777027027027027	0.35857624139446326
consistency	pearson_clip_hvg	glm_residual	GSE179831	4	50	TRUE	10	0.2527821939586645	0.1569002335926237
consistency	pearson_clip_zscore	glm_residual	GSE179831	4	50	TRUE	10	2.984697933227345	1.8525822392512703
consistency	pearson_clip_hvg_zscore	glm_residual	GSE179831	4	50	TRUE	10	1.0213632750397457	0.6339534202431523
consistency	pearson_analytic	glm_residual	GSE179831	4	50	TRUE	10	0.733704292527822	0.4554053949873953
consistency	sctransform	glm_residual	GSE179831	4	50	TRUE	10	0.3314785373608903	0.20574653272994997
consistency	rand_quantile	glm_residual	GSE179831	4	50	TRUE	10	1.788453895071542	1.1100814875918374
consistency	dino	latent_expr	GSE179831	4	50	FALSE	10	2.2342011128775834	1.386753833463107
consistency	normalisr_norm	latent_expr	GSE179831	4	50	FALSE	10	1.59052066772655	0.9872256443070471
consistency	sanity_map	latent_expr	GSE179831	4	50	FALSE	10	0.3766891891891892	0.23380848488586345
consistency	sanity_dists	latent_expr	GSE179831	4	50	FALSE	10	1.201510333863275	0.7457695065259459
consistency	glmpca	count_model	GSE179831	4	50	FALSE	10	1.8235294117647056	1.1318526284952162
consistency	newwave	count_model	GSE179831	4	50	TRUE	10	0.8710254372019078	0.5406397199972247
consistency	raw_counts	negative_control	GSE179831	4	50	FALSE	10	1.0464030206677266	0.6494954245141197
consistency	scaled_raw_counts	negative_control	GSE179831	4	50	FALSE	10	0.577802066772655	0.35863791601458606
consistency	logp1	delta_method	GSE179831	4	50	FALSE	100	52.6118839427663	1.5598078395550135
consistency	logp1_hvg	delta_method	GSE179831	4	50	FALSE	100	42.70101351351352	1.2659758716828966
consistency	logp1_zscore	delta_method	GSE179831	4	50	FALSE	100	52.53447933227345	1.5575129907638965
consistency	logp1_hvg_zscore	delta_method	GSE179831	4	50	FALSE	100	44.3016693163752	1.3134312236419503
consistency	logp_cpm	delta_method	GSE179831	4	50	FALSE	100	54.202305246422895	1.6069597647804539
consistency	logp1_size_normed	delta_method	GSE179831	4	50	FALSE	100	38.67031001589825	1.1464758187796107
consistency	acosh	delta_method	GSE179831	4	50	TRUE	100	54.19803259141494	1.6068330914838966
consistency	logp_alpha	delta_method	GSE179831	4	50	TRUE	100	51.72943163751987	1.5336453849800329
consistency	pearson	glm_residual	GSE179831	4	50	TRUE	100	19.00606120826709	0.5634811196642863
consistency	pearson_clip	glm_residual	GSE179831	4	50	TRUE	100	16.454491255961845	0.4878335944947196
consistency	pearson_clip_hvg	glm_residual	GSE179831	4	50	TRUE	100	8.58406200317965	0.25449549045519165
consistency	pearson_clip_zscore	glm_residual	GSE179831	4	50	TRUE	100	52.33306836248013	1.551541670482004
consistency	pearson_clip_hvg_zscore	glm_residual	GSE179831	4	50	TRUE	100	29.14318362480127	0.8640208804726975
consistency	pearson_analytic	glm_residual	GSE179831	4	50	TRUE	100	19.564785373608903	0.5800458626070985
consistency	sctransform	glm_residual	GSE179831	4	50	TRUE	100	10.567070747217809	0.313286629510803
consistency	rand_quantile	glm_residual	GSE179831	4	50	TRUE	100	38.60900238473768	1.1446582042685463
consistency	dino	latent_expr	GSE179831	4	50	FALSE	100	44.13573131955485	1.3085115863105443
consistency	normalisr_norm	latent_expr	GSE179831	4	50	FALSE	100	31.780703497615264	0.9422166010264955
consistency	sanity_map	latent_expr	GSE179831	4	50	FALSE	100	12.397754372019078	0.3675617182496205
consistency	sanity_dists	latent_expr	GSE179831	4	50	FALSE	100	30.047396661367248	0.8908284850929341
consistency	glmpca	count_model	GSE179831	4	50	FALSE	100	38.39576709062003	1.1383363230031587
consistency	newwave	count_model	GSE179831	4	50	TRUE	100	21.624304451510337	0.6411053374382683
consistency	raw_counts	negative_control	GSE179831	4	50	FALSE	100	29.12162162162162	0.8633816222086764
consistency	scaled_raw_counts	negative_control	GSE179831	4	50	FALSE	100	16.79918521462639	0.4980528890472032
consistency	logp1	delta_method	GSE179831	5	50	FALSE	10	2.9884737678855324	1.9001268815053092
consistency	logp1_hvg	delta_method	GSE179831	5	50	FALSE	10	2.102841812400636	1.3370257079830052
consistency	logp1_zscore	delta_method	GSE179831	5	50	FALSE	10	2.820051669316375	1.7930409969411554
consistency	logp1_hvg_zscore	delta_method	GSE179831	5	50	FALSE	10	2.114268680445151	1.3442911219799831
consistency	logp_cpm	delta_method	GSE179831	5	50	FALSE	10	2.8464825119236883	1.8098462154037303
consistency	logp1_size_normed	delta_method	GSE179831	5	50	FALSE	10	1.4814189189189189	0.9419135415734359
consistency	acosh	delta_method	GSE179831	5	50	TRUE	10	3.1350357710651826	1.9933137132056795
consistency	logp_alpha	delta_method	GSE179831	5	50	TRUE	10	2.924085850556439	1.8591878530701638
consistency	pearson	glm_residual	GSE179831	5	50	TRUE	10	0.6395071542130366	0.40661047377869974
consistency	pearson_clip	glm_residual	GSE179831	5	50	TRUE	10	0.5704491255961844	0.36270210223174565
consistency	pearson_clip_hvg	glm_residual	GSE179831	5	50	TRUE	10	0.24920508744038156	0.15844920264713777
consistency	pearson_clip_zscore	glm_residual	GSE179831	5	50	TRUE	10	2.961347376788553	1.882879420451614
consistency	pearson_clip_hvg_zscore	glm_residual	GSE179831	5	50	TRUE	10	0.958366454689984	0.6093471130508947
consistency	pearson_analytic	glm_residual	GSE179831	5	50	TRUE	10	0.7120429252782194	0.45273005828125573
consistency	sctransform	glm_residual	GSE179831	5	50	TRUE	10	0.33028616852146264	0.21000205326917307
consistency	rand_quantile	glm_residual	GSE179831	5	50	TRUE	10	1.8129968203497615	1.1527369025118326
consistency	dino	latent_expr	GSE179831	5	50	FALSE	10	2.2625198728139906	1.4385519714016457
consistency	normalisr_norm	latent_expr	GSE179831	5	50	FALSE	10	1.1619634340222575	0.7387978372231377
consistency	sanity_map	latent_expr	GSE179831	5	50	FALSE	10	0.36486486486486486	0.2319878277991587
consistency	sanity_dists	latent_expr	GSE179831	5	50	FALSE	10	1.1515302066772657	0.7321641983563317
consistency	glmpca	count_model	GSE179831	5	50	FALSE	10	1.7752384737678857	1.1287294475652965
consistency	newwave	count_model	GSE179831	5	50	TRUE	10	0.9134538950715422	0.5807908771671203
consistency	raw_counts	negative_control	GSE179831	5	50	FALSE	10	0.935512718600954	0.5948162850569388
consistency	scaled_raw_counts	negative_control	GSE179831	5	50	FALSE	10	0.5346780604133545	0.3399581975455536
consistency	logp1	delta_method	GSE179831	5	50	FALSE	100	52.63533386327504	1.5931003604777447
consistency	logp1_hvg	delta_method	GSE179831	5	50	FALSE	100	43.14248807631161	1.305782793832218
consistency	logp1_zscore	delta_method	GSE179831	5	50	FALSE	100	51.83585055643879	1.5689026010862075
consistency	logp1_hvg_zscore	delta_method	GSE179831	5	50	FALSE	100	44.042229729729726	1.333015047286154
consistency	logp_cpm	delta_method	GSE179831	5	50	FALSE	100	54.03090222575517	1.6353396757467162
consistency	logp1_size_normed	delta_method	GSE179831	5	50	FALSE	100	36.74890699523053	1.1122698895259207
consistency	acosh	delta_method	GSE179831	5	50	TRUE	100	54.16504372019078	1.6393997024902625
consistency	logp_alpha	delta_method	GSE179831	5	50	TRUE	100	51.720389507154216	1.5654079706595403
consistency	pearson	glm_residual	GSE179831	5	50	TRUE	100	18.46174483306836	0.5587769695734828
consistency	pearson_clip	glm_residual	GSE179831	5	50	TRUE	100	16.360691573926868	0.49518492106067447
consistency	pearson_clip_hvg	glm_residual	GSE179831	5	50	TRUE	100	8.676073131955485	0.2625965149181548
consistency	pearson_clip_zscore	glm_residual	GSE179831	5	50	TRUE	100	51.78845389507154	1.5674680583034877
consistency	pearson_clip_hvg_zscore	glm_residual	GSE179831	5	50	TRUE	100	28.0258346581876	0.8482508615339157
consistency	pearson_analytic	glm_residual	GSE179831	5	50	TRUE	100	19.31448728139905	0.5845867099535693
consistency	sctransform	glm_residual	GSE179831	5	50	TRUE	100	10.318263116057231	0.31230026454081655
consistency	rand_quantile	glm_residual	GSE179831	5	50	TRUE	100	38.72048887122416	1.1719432603744022
consistency	dino	latent_expr	GSE179831	5	50	FALSE	100	44.43173688394277	1.3448041619785263
consistency	normalisr_norm	latent_expr	GSE179831	5	50	FALSE	100	24.355425278219396	0.7371595075488304
consistency	sanity_map	latent_expr	GSE179831	5	50	FALSE	100	12.043223370429253	0.3645092010356076
consistency	sanity_dists	latent_expr	GSE179831	5	50	FALSE	100	29.78845389507154	0.9015996129441172
consistency	glmpca	count_model	GSE179831	5	50	FALSE	100	37.94763513513514	1.1485514914771393
consistency	newwave	count_model	GSE179831	5	50	TRUE	100	21.971780604133546	0.6650143360296171
consistency	raw_counts	negative_control	GSE179831	5	50	FALSE	100	26.760433227344993	0.8099512759197935
consistency	scaled_raw_counts	negative_control	GSE179831	5	50	FALSE	100	15.663553259141494	0.4740848117031023
consistency	logp1	delta_method	GSE164017	1	50	FALSE	10	2.393026259147654	1.5197059672250657
consistency	logp1_hvg	delta_method	GSE164017	1	50	FALSE	10	2.025398191993113	1.2862415139042878
consistency	logp1_zscore	delta_method	GSE164017	1	50	FALSE	10	2.095996556177357	1.3310754370244369
consistency	logp1_hvg_zscore	delta_method	GSE164017	1	50	FALSE	10	1.7115798536375375	1.086949258083623
consistency	logp_cpm	delta_method	GSE164017	1	50	FALSE	10	1.8262304491318695	1.1597588202238658
consistency	logp1_size_normed	delta_method	GSE164017	1	50	FALSE	10	2.0614148371358874	1.3091141047643635
consistency	acosh	delta_method	GSE164017	1	50	TRUE	10	2.5537379824939017	1.6217669304254059
consistency	logp_alpha	delta_method	GSE164017	1	50	TRUE	10	2.407232027550581	1.5287274273650957
consistency	pearson	glm_residual	GSE164017	1	50	TRUE	10	1.9675706701104896	1.2495177923241652
consistency	pearson_clip	glm_residual	GSE164017	1	50	TRUE	10	1.9542258573683455	1.2410430873441367
consistency	pearson_clip_hvg	glm_residual	GSE164017	1	50	TRUE	10	0.7860525182953078	0.49918746108166395
consistency	pearson_clip_zscore	glm_residual	GSE164017	1	50	TRUE	10	2.091117807432917	1.3279771577844264
consistency	pearson_clip_hvg_zscore	glm_residual	GSE164017	1	50	TRUE	10	0.7107188979767542	0.4513463845815045
consistency	pearson_analytic	glm_residual	GSE164017	1	50	TRUE	10	2.0024393743722197	1.2716613763042388
consistency	sctransform	glm_residual	GSE164017	1	50	TRUE	10	1.6792940163581576	1.0664459395835548
consistency	rand_quantile	glm_residual	GSE164017	1	50	TRUE	10	1.0902568517721338	0.692374284282308
consistency	dino	latent_expr	GSE164017	1	50	FALSE	10	1.8280958530635671	1.1609434564038696
consistency	normalisr_norm	latent_expr	GSE164017	1	50	FALSE	10	0.5953508394317693	0.37808119314126026
consistency	sanity_map	latent_expr	GSE164017	1	50	FALSE	10	0.92552733534223	0.5877617970019593
consistency	sanity_dists	latent_expr	GSE164017	1	50	FALSE	10	0.5827234897402783	0.3700621174612335
consistency	glmpca	count_model	GSE164017	1	50	FALSE	10	1.8018367054096711	1.144267424023814
consistency	newwave	count_model	GSE164017	1	50	TRUE	10	1.1152245659348543	0.7082301839223607
consistency	raw_counts	negative_control	GSE164017	1	50	FALSE	10	1.0126273496914908	0.6430751940221435
consistency	scaled_raw_counts	negative_control	GSE164017	1	50	FALSE	10	0.5742574257425742	0.36468569172121557
consistency	logp1	delta_method	GSE164017	1	50	FALSE	100	47.78633950351557	1.3315977552998246
consistency	logp1_hvg	delta_method	GSE164017	1	50	FALSE	100	43.35112641698952	1.2080076278354683
consistency	logp1_zscore	delta_method	GSE164017	1	50	FALSE	100	46.68101592767973	1.3007971874439272
consistency	logp1_hvg_zscore	delta_method	GSE164017	1	50	FALSE	100	40.56163007605108	1.1302764790468605
consistency	logp_cpm	delta_method	GSE164017	1	50	FALSE	100	44.56521739130435	1.2418390707315803
consistency	logp1_size_normed	delta_method	GSE164017	1	50	FALSE	100	46.92667527622327	1.3076426466376563
consistency	acosh	delta_method	GSE164017	1	50	TRUE	100	49.78547854785479	1.387305078598327
consistency	logp_alpha	delta_method	GSE164017	1	50	TRUE	100	46.96283541397618	1.3086502726404716
consistency	pearson	glm_residual	GSE164017	1	50	TRUE	100	43.43636102740709	1.210382746270676
consistency	pearson_clip	glm_residual	GSE164017	1	50	TRUE	100	41.938585162864115	1.1686462374715254
consistency	pearson_clip_hvg	glm_residual	GSE164017	1	50	TRUE	100	24.234036447122975	0.6752973521328001
consistency	pearson_clip_zscore	glm_residual	GSE164017	1	50	TRUE	100	43.60080355861673	1.214965045473955
consistency	pearson_clip_hvg_zscore	glm_residual	GSE164017	1	50	TRUE	100	23.488018367054096	0.6545090680509084
consistency	pearson_analytic	glm_residual	GSE164017	1	50	TRUE	100	41.34811307217678	1.1521923446080928
consistency	sctransform	glm_residual	GSE164017	1	50	TRUE	100	37.17391304347826	1.035875517537074
consistency	rand_quantile	glm_residual	GSE164017	1	50	TRUE	100	29.282249964126848	0.815969139454406
consistency	dino	latent_expr	GSE164017	1	50	FALSE	100	39.237336777155974	1.0933741759516926
consistency	normalisr_norm	latent_expr	GSE164017	1	50	FALSE	100	14.475534509972736	0.4033702823968503
consistency	sanity_map	latent_expr	GSE164017	1	50	FALSE	100	27.55029415985077	0.7677070527322609
consistency	sanity_dists	latent_expr	GSE164017	1	50	FALSE	100	20.34294733821208	0.5668695969012835
consistency	glmpca	count_model	GSE164017	1	50	FALSE	100	37.81202468072894	1.0536569176740567
consistency	newwave	count_model	GSE164017	1	50	TRUE	100	23.51327306643708	0.6552128068465255
consistency	raw_counts	negative_control	GSE164017	1	50	FALSE	100	28.992681876883346	0.8079001344001153
consistency	scaled_raw_counts	negative_control	GSE164017	1	50	FALSE	100	18.22872722054814	0.5079554638636626
consistency	logp1	delta_method	GSE164017	2	50	FALSE	10	2.3941742000286985	1.5196617913823594
consistency	logp1_hvg	delta_method	GSE164017	2	50	FALSE	10	1.954799827808868	1.240776301108893
consistency	logp1_zscore	delta_method	GSE164017	2	50	FALSE	10	2.103171186683886	1.3349525248001943
consistency	logp1_hvg_zscore	delta_method	GSE164017	2	50	FALSE	10	1.7211938585162865	1.0924988425310997
consistency	logp_cpm	delta_method	GSE164017	2	50	FALSE	10	1.846893384990673	1.172284502060674
consistency	logp1_size_normed	delta_method	GSE164017	2	50	FALSE	10	2.0667240637107187	1.311818326717418
consistency	acosh	delta_method	GSE164017	2	50	TRUE	10	2.562491031711867	1.6264980683551797
consistency	logp_alpha	delta_method	GSE164017	2	50	TRUE	10	2.352130865260439	1.492975492019157
consistency	pearson	glm_residual	GSE164017	2	50	TRUE	10	1.9941168029846463	1.2657320895918878
consistency	pearson_clip	glm_residual	GSE164017	2	50	TRUE	10	1.9381546850337208	1.2302110767876253
consistency	pearson_clip_hvg	glm_residual	GSE164017	2	50	TRUE	10	0.759075907590759	0.48181066085781726
consistency	pearson_clip_zscore	glm_residual	GSE164017	2	50	TRUE	10	2.1358875017936576	1.355718655362686
consistency	pearson_clip_hvg_zscore	glm_residual	GSE164017	2	50	TRUE	10	0.7082795236045344	0.4495685107739482
consistency	pearson_analytic	glm_residual	GSE164017	2	50	TRUE	10	1.953795379537954	1.2401387444688166
consistency	sctransform	glm_residual	GSE164017	2	50	TRUE	10	1.6728368489022816	1.0618050442874165
consistency	rand_quantile	glm_residual	GSE164017	2	50	TRUE	10	1.100731812311666	0.6986709980038406
consistency	dino	latent_expr	GSE164017	2	50	FALSE	10	1.819916774286124	1.155161552298619
consistency	normalisr_norm	latent_expr	GSE164017	2	50	FALSE	10	0.7521882623044913	0.47743884389729263
consistency	sanity_map	latent_expr	GSE164017	2	50	FALSE	10	0.9019945472808152	0.5725258627887032
consistency	sanity_dists	latent_expr	GSE164017	2	50	FALSE	10	0.5831539675706701	0.3701471693244176
consistency	glmpca	count_model	GSE164017	2	50	FALSE	10	1.765246089826374	1.1204602551744551
consistency	newwave	count_model	GSE164017	2	50	TRUE	10	1.0978619601090545	0.6968494076036219
consistency	raw_counts	negative_control	GSE164017	2	50	FALSE	10	1.027837566365332	0.6524026018382881
consistency	scaled_raw_counts	negative_control	GSE164017	2	50	FALSE	10	0.598507676854642	0.37989267796558707
consistency	logp1	delta_method	GSE164017	2	50	FALSE	100	47.87200459176353	1.3236133549580207
consistency	logp1_hvg	delta_method	GSE164017	2	50	FALSE	100	42.92983211364615	1.1869671971393523
consistency	logp1_zscore	delta_method	GSE164017	2	50	FALSE	100	47.17089969866552	1.3042285013751274
consistency	logp1_hvg_zscore	delta_method	GSE164017	2	50	FALSE	100	40.65561773568661	1.1240874295512888
consistency	logp_cpm	delta_method	GSE164017	2	50	FALSE	100	44.56693930262591	1.2322315840667426
consistency	logp1_size_normed	delta_method	GSE164017	2	50	FALSE	100	46.81374659205051	1.294353572892151
consistency	acosh	delta_method	GSE164017	2	50	TRUE	100	49.91993112354714	1.3802364884690834
[truncated: 2,801 more rows]
