# Supplementary material for: Comparison of transformations for single-cell RNA-seq data
Source: Nat Methods. 2023 Apr 10;20(5):665–72. doi: 10.1038/s41592-023-01814-1 (PMC10172138; doi:10.1038/s41592-023-01814-1)
Supplement: Source Data Extended Data Fig. 7 — Comma-separated file with raw data. [file 41592_2023_1814_MOESM13_ESM.csv]

benchmark	transformation	family	dataset	replicate	pca_dim	alpha	knn	overlap
simulation	logp1	delta_method	muscat	1	10	FALSE	50	2.8714
simulation	logp1_hvg	delta_method	muscat	1	10	FALSE	50	2.8686
simulation	logp1_zscore	delta_method	muscat	1	10	FALSE	50	2.8058
simulation	logp1_hvg_zscore	delta_method	muscat	1	10	FALSE	50	2.808
simulation	logp_cpm	delta_method	muscat	1	10	FALSE	50	2.8558
simulation	logp1_size_normed	delta_method	muscat	1	10	FALSE	50	2.8184
simulation	acosh	delta_method	muscat	1	10	TRUE	50	2.8284
simulation	logp_alpha	delta_method	muscat	1	10	TRUE	50	2.8528
simulation	pearson	glm_residual	muscat	1	10	TRUE	50	2.62
simulation	pearson_clip	glm_residual	muscat	1	10	TRUE	50	2.6194
simulation	pearson_clip_hvg	glm_residual	muscat	1	10	TRUE	50	2.62
simulation	pearson_clip_zscore	glm_residual	muscat	1	10	TRUE	50	2.8098
simulation	pearson_clip_hvg_zscore	glm_residual	muscat	1	10	TRUE	50	2.8108
simulation	pearson_analytic	glm_residual	muscat	1	10	TRUE	50	2.601
simulation	sctransform	glm_residual	muscat	1	10	TRUE	50	2.608
simulation	rand_quantile	glm_residual	muscat	1	10	TRUE	50	2.7386
simulation	dino	latent_expr	muscat	1	10	FALSE	50	2.9216
simulation	normalisr_norm	latent_expr	muscat	1	10	FALSE	50	2.5076
simulation	sanity_map	latent_expr	muscat	1	10	FALSE	50	2.572
simulation	sanity_dists	latent_expr	muscat	1	10	FALSE	50	2.7854
simulation	glmpca	count_model	muscat	1	10	FALSE	50	2.7736
simulation	newwave	count_model	muscat	1	10	TRUE	50	2.705
simulation	raw_counts	negative_control	muscat	1	10	FALSE	50	2.2236
simulation	scaled_raw_counts	negative_control	muscat	1	10	FALSE	50	2.3618
simulation	logp1	delta_method	muscat	2	10	FALSE	50	2.6992
simulation	logp1_hvg	delta_method	muscat	2	10	FALSE	50	2.6992
simulation	logp1_zscore	delta_method	muscat	2	10	FALSE	50	2.633
simulation	logp1_hvg_zscore	delta_method	muscat	2	10	FALSE	50	2.635
simulation	logp_cpm	delta_method	muscat	2	10	FALSE	50	2.5152
simulation	logp1_size_normed	delta_method	muscat	2	10	FALSE	50	2.706
simulation	acosh	delta_method	muscat	2	10	TRUE	50	2.569
simulation	logp_alpha	delta_method	muscat	2	10	TRUE	50	2.5968
simulation	pearson	glm_residual	muscat	2	10	TRUE	50	2.5282
simulation	pearson_clip	glm_residual	muscat	2	10	TRUE	50	2.526
simulation	pearson_clip_hvg	glm_residual	muscat	2	10	TRUE	50	2.5262
simulation	pearson_clip_zscore	glm_residual	muscat	2	10	TRUE	50	2.6728
simulation	pearson_clip_hvg_zscore	glm_residual	muscat	2	10	TRUE	50	2.6746
simulation	pearson_analytic	glm_residual	muscat	2	10	TRUE	50	2.5886
simulation	sctransform	glm_residual	muscat	2	10	TRUE	50	2.4456
simulation	rand_quantile	glm_residual	muscat	2	10	TRUE	50	2.5228
simulation	dino	latent_expr	muscat	2	10	FALSE	50	2.6986
simulation	normalisr_norm	latent_expr	muscat	2	10	FALSE	50	2.4398
simulation	sanity_map	latent_expr	muscat	2	10	FALSE	50	2.5378
simulation	sanity_dists	latent_expr	muscat	2	10	FALSE	50	2.589
simulation	glmpca	count_model	muscat	2	10	FALSE	50	1.1798
simulation	newwave	count_model	muscat	2	10	TRUE	50	2.6754
simulation	raw_counts	negative_control	muscat	2	10	FALSE	50	2.2794
simulation	scaled_raw_counts	negative_control	muscat	2	10	FALSE	50	2.2998
simulation	logp1	delta_method	muscat	3	10	FALSE	50	2.9618
simulation	logp1_hvg	delta_method	muscat	3	10	FALSE	50	2.9614
simulation	logp1_zscore	delta_method	muscat	3	10	FALSE	50	2.9294
simulation	logp1_hvg_zscore	delta_method	muscat	3	10	FALSE	50	2.9262
simulation	logp_cpm	delta_method	muscat	3	10	FALSE	50	2.8304
simulation	logp1_size_normed	delta_method	muscat	3	10	FALSE	50	2.8974
simulation	acosh	delta_method	muscat	3	10	TRUE	50	2.8988
simulation	logp_alpha	delta_method	muscat	3	10	TRUE	50	2.8956
simulation	pearson	glm_residual	muscat	3	10	TRUE	50	2.9066
simulation	pearson_clip	glm_residual	muscat	3	10	TRUE	50	2.9142
simulation	pearson_clip_hvg	glm_residual	muscat	3	10	TRUE	50	2.9162
simulation	pearson_clip_zscore	glm_residual	muscat	3	10	TRUE	50	2.895
simulation	pearson_clip_hvg_zscore	glm_residual	muscat	3	10	TRUE	50	2.8926
simulation	pearson_analytic	glm_residual	muscat	3	10	TRUE	50	2.9018
simulation	sctransform	glm_residual	muscat	3	10	TRUE	50	2.507
simulation	rand_quantile	glm_residual	muscat	3	10	TRUE	50	2.8414
simulation	dino	latent_expr	muscat	3	10	FALSE	50	2.919
simulation	normalisr_norm	latent_expr	muscat	3	10	FALSE	50	2.6548
simulation	sanity_map	latent_expr	muscat	3	10	FALSE	50	2.6968
simulation	sanity_dists	latent_expr	muscat	3	10	FALSE	50	2.6836
simulation	glmpca	count_model	muscat	3	10	FALSE	50	2.9408
simulation	newwave	count_model	muscat	3	10	TRUE	50	2.8914
simulation	raw_counts	negative_control	muscat	3	10	FALSE	50	1.7682
simulation	scaled_raw_counts	negative_control	muscat	3	10	FALSE	50	2.4368
simulation	logp1	delta_method	muscat	4	10	FALSE	50	2.5712
simulation	logp1_hvg	delta_method	muscat	4	10	FALSE	50	2.572
simulation	logp1_zscore	delta_method	muscat	4	10	FALSE	50	2.6254
simulation	logp1_hvg_zscore	delta_method	muscat	4	10	FALSE	50	2.6238
simulation	logp_cpm	delta_method	muscat	4	10	FALSE	50	2.4708
simulation	logp1_size_normed	delta_method	muscat	4	10	FALSE	50	2.5986
simulation	acosh	delta_method	muscat	4	10	TRUE	50	2.5702
simulation	logp_alpha	delta_method	muscat	4	10	TRUE	50	2.5334
simulation	pearson	glm_residual	muscat	4	10	TRUE	50	2.404
simulation	pearson_clip	glm_residual	muscat	4	10	TRUE	50	2.4024
simulation	pearson_clip_hvg	glm_residual	muscat	4	10	TRUE	50	2.4044
simulation	pearson_clip_zscore	glm_residual	muscat	4	10	TRUE	50	2.5964
simulation	pearson_clip_hvg_zscore	glm_residual	muscat	4	10	TRUE	50	2.597
simulation	pearson_analytic	glm_residual	muscat	4	10	TRUE	50	2.3446
simulation	sctransform	glm_residual	muscat	4	10	TRUE	50	2.3494
simulation	rand_quantile	glm_residual	muscat	4	10	TRUE	50	2.6048
simulation	dino	latent_expr	muscat	4	10	FALSE	50	2.6026
simulation	normalisr_norm	latent_expr	muscat	4	10	FALSE	50	2.405
simulation	sanity_map	latent_expr	muscat	4	10	FALSE	50	2.306
simulation	sanity_dists	latent_expr	muscat	4	10	FALSE	50	2.1512
simulation	glmpca	count_model	muscat	4	10	FALSE	50	2.6288
simulation	newwave	count_model	muscat	4	10	TRUE	50	2.6216
simulation	raw_counts	negative_control	muscat	4	10	FALSE	50	1.6486
simulation	scaled_raw_counts	negative_control	muscat	4	10	FALSE	50	1.6576
simulation	logp1	delta_method	muscat	5	10	FALSE	50	2.6078
simulation	logp1_hvg	delta_method	muscat	5	10	FALSE	50	2.6086
simulation	logp1_zscore	delta_method	muscat	5	10	FALSE	50	2.6682
simulation	logp1_hvg_zscore	delta_method	muscat	5	10	FALSE	50	2.6688
simulation	logp_cpm	delta_method	muscat	5	10	FALSE	50	2.5538
simulation	logp1_size_normed	delta_method	muscat	5	10	FALSE	50	2.6498
simulation	acosh	delta_method	muscat	5	10	TRUE	50	2.6706
simulation	logp_alpha	delta_method	muscat	5	10	TRUE	50	2.683
simulation	pearson	glm_residual	muscat	5	10	TRUE	50	2.5994
simulation	pearson_clip	glm_residual	muscat	5	10	TRUE	50	2.5962
simulation	pearson_clip_hvg	glm_residual	muscat	5	10	TRUE	50	2.5966
simulation	pearson_clip_zscore	glm_residual	muscat	5	10	TRUE	50	2.6258
simulation	pearson_clip_hvg_zscore	glm_residual	muscat	5	10	TRUE	50	2.6254
simulation	pearson_analytic	glm_residual	muscat	5	10	TRUE	50	2.3152
simulation	sctransform	glm_residual	muscat	5	10	TRUE	50	2.326
simulation	rand_quantile	glm_residual	muscat	5	10	TRUE	50	2.466
simulation	dino	latent_expr	muscat	5	10	FALSE	50	2.6044
simulation	normalisr_norm	latent_expr	muscat	5	10	FALSE	50	2.5402
simulation	sanity_map	latent_expr	muscat	5	10	FALSE	50	2.4058
simulation	sanity_dists	latent_expr	muscat	5	10	FALSE	50	2.2284
simulation	glmpca	count_model	muscat	5	10	FALSE	50	2.4784
simulation	newwave	count_model	muscat	5	10	TRUE	50	2.5808
simulation	raw_counts	negative_control	muscat	5	10	FALSE	50	1.7202
simulation	scaled_raw_counts	negative_control	muscat	5	10	FALSE	50	1.731
simulation	logp1	delta_method	dyngen	1	5	FALSE	50	4.93
simulation	logp1_hvg	delta_method	dyngen	1	5	FALSE	50	4.9314
simulation	logp1_zscore	delta_method	dyngen	1	5	FALSE	50	6.7886
simulation	logp1_hvg_zscore	delta_method	dyngen	1	5	FALSE	50	6.7884
simulation	logp_cpm	delta_method	dyngen	1	5	FALSE	50	6.4358
simulation	logp1_size_normed	delta_method	dyngen	1	5	FALSE	50	4.7376
simulation	acosh	delta_method	dyngen	1	5	TRUE	50	5.1536
simulation	logp_alpha	delta_method	dyngen	1	5	TRUE	50	5.3434
simulation	pearson	glm_residual	dyngen	1	5	TRUE	50	6.1694
simulation	pearson_clip	glm_residual	dyngen	1	5	TRUE	50	6.1708
simulation	pearson_clip_hvg	glm_residual	dyngen	1	5	TRUE	50	6.1708
simulation	pearson_clip_zscore	glm_residual	dyngen	1	5	TRUE	50	6.359
simulation	pearson_clip_hvg_zscore	glm_residual	dyngen	1	5	TRUE	50	6.3592
simulation	pearson_analytic	glm_residual	dyngen	1	5	TRUE	50	6.3042
simulation	sctransform	glm_residual	dyngen	1	5	TRUE	50	6.0586
simulation	rand_quantile	glm_residual	dyngen	1	5	TRUE	50	4.5392
simulation	dino	latent_expr	dyngen	1	5	FALSE	50	3.4316
simulation	normalisr_norm	latent_expr	dyngen	1	5	FALSE	50	7.0818
simulation	sanity_map	latent_expr	dyngen	1	5	FALSE	50	5.8318
simulation	sanity_dists	latent_expr	dyngen	1	5	FALSE	50	0.7078
simulation	glmpca	count_model	dyngen	1	5	FALSE	50	6.5856
simulation	newwave	count_model	dyngen	1	5	TRUE	50	6.544
simulation	raw_counts	negative_control	dyngen	1	5	FALSE	50	4.8948
simulation	scaled_raw_counts	negative_control	dyngen	1	5	FALSE	50	2.2166
simulation	logp1	delta_method	dyngen	2	5	FALSE	50	6.1724
simulation	logp1_hvg	delta_method	dyngen	2	5	FALSE	50	6.1722
simulation	logp1_zscore	delta_method	dyngen	2	5	FALSE	50	7.5736
simulation	logp1_hvg_zscore	delta_method	dyngen	2	5	FALSE	50	7.5736
simulation	logp_cpm	delta_method	dyngen	2	5	FALSE	50	7.1462
simulation	logp1_size_normed	delta_method	dyngen	2	5	FALSE	50	5.6482
simulation	acosh	delta_method	dyngen	2	5	TRUE	50	6.2248
simulation	logp_alpha	delta_method	dyngen	2	5	TRUE	50	5.4862
simulation	pearson	glm_residual	dyngen	2	5	TRUE	50	6.8394
simulation	pearson_clip	glm_residual	dyngen	2	5	TRUE	50	6.8392
simulation	pearson_clip_hvg	glm_residual	dyngen	2	5	TRUE	50	6.8392
simulation	pearson_clip_zscore	glm_residual	dyngen	2	5	TRUE	50	6.9914
simulation	pearson_clip_hvg_zscore	glm_residual	dyngen	2	5	TRUE	50	6.9914
simulation	pearson_analytic	glm_residual	dyngen	2	5	TRUE	50	6.9368
simulation	sctransform	glm_residual	dyngen	2	5	TRUE	50	6.797
simulation	rand_quantile	glm_residual	dyngen	2	5	TRUE	50	5.2366
simulation	dino	latent_expr	dyngen	2	5	FALSE	50	4.7482
simulation	normalisr_norm	latent_expr	dyngen	2	5	FALSE	50	6.3736
simulation	sanity_map	latent_expr	dyngen	2	5	FALSE	50	7.0232
simulation	sanity_dists	latent_expr	dyngen	2	5	FALSE	50	1.5796
simulation	glmpca	count_model	dyngen	2	5	FALSE	50	6.9862
simulation	newwave	count_model	dyngen	2	5	TRUE	50	7.4782
simulation	raw_counts	negative_control	dyngen	2	5	FALSE	50	5.362
simulation	scaled_raw_counts	negative_control	dyngen	2	5	FALSE	50	2.7834
simulation	logp1	delta_method	dyngen	3	5	FALSE	50	18.06
simulation	logp1_hvg	delta_method	dyngen	3	5	FALSE	50	18.06
simulation	logp1_zscore	delta_method	dyngen	3	5	FALSE	50	11.0978
simulation	logp1_hvg_zscore	delta_method	dyngen	3	5	FALSE	50	11.0978
simulation	logp_cpm	delta_method	dyngen	3	5	FALSE	50	18.207
simulation	logp1_size_normed	delta_method	dyngen	3	5	FALSE	50	17.9916
simulation	acosh	delta_method	dyngen	3	5	TRUE	50	17.069
simulation	logp_alpha	delta_method	dyngen	3	5	TRUE	50	17.1172
simulation	pearson	glm_residual	dyngen	3	5	TRUE	50	10.785
simulation	pearson_clip	glm_residual	dyngen	3	5	TRUE	50	10.782
simulation	pearson_clip_hvg	glm_residual	dyngen	3	5	TRUE	50	10.7818
simulation	pearson_clip_zscore	glm_residual	dyngen	3	5	TRUE	50	10.5014
simulation	pearson_clip_hvg_zscore	glm_residual	dyngen	3	5	TRUE	50	10.5014
simulation	pearson_analytic	glm_residual	dyngen	3	5	TRUE	50	15.6964
simulation	sctransform	glm_residual	dyngen	3	5	TRUE	50	8.0266
simulation	rand_quantile	glm_residual	dyngen	3	5	TRUE	50	15.366
simulation	dino	latent_expr	dyngen	3	5	FALSE	50	17.8798
simulation	normalisr_norm	latent_expr	dyngen	3	5	FALSE	50	13.1454
simulation	sanity_map	latent_expr	dyngen	3	5	FALSE	50	18.0072
simulation	sanity_dists	latent_expr	dyngen	3	5	FALSE	50	15.1892
simulation	glmpca	count_model	dyngen	3	5	FALSE	50	10.9794
simulation	newwave	count_model	dyngen	3	5	TRUE	50	17.1492
simulation	raw_counts	negative_control	dyngen	3	5	FALSE	50	7.3616
simulation	scaled_raw_counts	negative_control	dyngen	3	5	FALSE	50	6.812
simulation	logp1	delta_method	dyngen	4	5	FALSE	50	4.7468
simulation	logp1_hvg	delta_method	dyngen	4	5	FALSE	50	4.7472
simulation	logp1_zscore	delta_method	dyngen	4	5	FALSE	50	6.1212
simulation	logp1_hvg_zscore	delta_method	dyngen	4	5	FALSE	50	6.1212
simulation	logp_cpm	delta_method	dyngen	4	5	FALSE	50	5.9916
simulation	logp1_size_normed	delta_method	dyngen	4	5	FALSE	50	4.386
simulation	acosh	delta_method	dyngen	4	5	TRUE	50	5.0294
simulation	logp_alpha	delta_method	dyngen	4	5	TRUE	50	4.7028
simulation	pearson	glm_residual	dyngen	4	5	TRUE	50	5.7372
simulation	pearson_clip	glm_residual	dyngen	4	5	TRUE	50	5.7368
simulation	pearson_clip_hvg	glm_residual	dyngen	4	5	TRUE	50	5.7366
simulation	pearson_clip_zscore	glm_residual	dyngen	4	5	TRUE	50	5.7492
simulation	pearson_clip_hvg_zscore	glm_residual	dyngen	4	5	TRUE	50	5.7492
simulation	pearson_analytic	glm_residual	dyngen	4	5	TRUE	50	5.7482
simulation	sctransform	glm_residual	dyngen	4	5	TRUE	50	5.6772
simulation	rand_quantile	glm_residual	dyngen	4	5	TRUE	50	4.0586
simulation	dino	latent_expr	dyngen	4	5	FALSE	50	3.3736
simulation	normalisr_norm	latent_expr	dyngen	4	5	FALSE	50	6.2034
simulation	sanity_map	latent_expr	dyngen	4	5	FALSE	50	5.3796
simulation	sanity_dists	latent_expr	dyngen	4	5	FALSE	50	0.5136
simulation	glmpca	count_model	dyngen	4	5	FALSE	50	5.7474
simulation	newwave	count_model	dyngen	4	5	TRUE	50	6.3252
simulation	raw_counts	negative_control	dyngen	4	5	FALSE	50	4.9594
simulation	scaled_raw_counts	negative_control	dyngen	4	5	FALSE	50	3.3252
simulation	logp1	delta_method	dyngen	5	5	FALSE	50	5.3068
simulation	logp1_hvg	delta_method	dyngen	5	5	FALSE	50	5.3066
simulation	logp1_zscore	delta_method	dyngen	5	5	FALSE	50	7.2298
simulation	logp1_hvg_zscore	delta_method	dyngen	5	5	FALSE	50	7.2298
simulation	logp_cpm	delta_method	dyngen	5	5	FALSE	50	7.1136
simulation	logp1_size_normed	delta_method	dyngen	5	5	FALSE	50	4.5916
simulation	acosh	delta_method	dyngen	5	5	TRUE	50	5.4854
simulation	logp_alpha	delta_method	dyngen	5	5	TRUE	50	5.409
simulation	pearson	glm_residual	dyngen	5	5	TRUE	50	6.6732
simulation	pearson_clip	glm_residual	dyngen	5	5	TRUE	50	6.6736
simulation	pearson_clip_hvg	glm_residual	dyngen	5	5	TRUE	50	6.6728
simulation	pearson_clip_zscore	glm_residual	dyngen	5	5	TRUE	50	6.8258
simulation	pearson_clip_hvg_zscore	glm_residual	dyngen	5	5	TRUE	50	6.826
simulation	pearson_analytic	glm_residual	dyngen	5	5	TRUE	50	6.801
simulation	sctransform	glm_residual	dyngen	5	5	TRUE	50	6.6326
simulation	rand_quantile	glm_residual	dyngen	5	5	TRUE	50	4.7262
simulation	dino	latent_expr	dyngen	5	5	FALSE	50	3.5492
simulation	normalisr_norm	latent_expr	dyngen	5	5	FALSE	50	7.7004
simulation	sanity_map	latent_expr	dyngen	5	5	FALSE	50	6.4256
simulation	sanity_dists	latent_expr	dyngen	5	5	FALSE	50	0.4974
simulation	glmpca	count_model	dyngen	5	5	FALSE	50	7.0672
simulation	newwave	count_model	dyngen	5	5	TRUE	50	7.399
simulation	raw_counts	negative_control	dyngen	5	5	FALSE	50	5.3482
simulation	scaled_raw_counts	negative_control	dyngen	5	5	FALSE	50	2.5694
simulation	logp1	delta_method	linear_walk	1	10	FALSE	50	30.39141089975493
simulation	logp1_hvg	delta_method	linear_walk	1	10	FALSE	50	27.871046796592367
simulation	logp1_zscore	delta_method	linear_walk	1	10	FALSE	50	27.37612323491656
simulation	logp1_hvg_zscore	delta_method	linear_walk	1	10	FALSE	50	26.225697280896252
simulation	logp_cpm	delta_method	linear_walk	1	10	FALSE	50	21.311121484420585
simulation	logp1_size_normed	delta_method	linear_walk	1	10	FALSE	50	29.199556541019955
simulation	acosh	delta_method	linear_walk	1	10	TRUE	50	24.32127436106897
simulation	logp_alpha	delta_method	linear_walk	1	10	TRUE	50	25.108764149842457
simulation	pearson	glm_residual	linear_walk	1	10	TRUE	50	27.189870463297936
simulation	pearson_clip	glm_residual	linear_walk	1	10	TRUE	50	27.18613607188703
simulation	pearson_clip_hvg	glm_residual	linear_walk	1	10	TRUE	50	23.144357567977593
simulation	pearson_clip_zscore	glm_residual	linear_walk	1	10	TRUE	50	26.247053331777337
simulation	pearson_clip_hvg_zscore	glm_residual	linear_walk	1	10	TRUE	50	20.66577196872447
simulation	pearson_analytic	glm_residual	linear_walk	1	10	TRUE	50	25.371688645116116
simulation	sctransform	glm_residual	linear_walk	1	10	TRUE	50	27.53646866612207
simulation	rand_quantile	glm_residual	linear_walk	1	10	TRUE	50	22.797059166763916
simulation	dino	latent_expr	linear_walk	1	10	FALSE	50	29.84338896020539
simulation	normalisr_norm	latent_expr	linear_walk	1	10	FALSE	50	17.445909674407748
simulation	sanity_map	latent_expr	linear_walk	1	10	FALSE	50	23.96580697864395
simulation	sanity_dists	latent_expr	linear_walk	1	10	FALSE	50	21.233049363986463
simulation	glmpca	count_model	linear_walk	1	10	FALSE	50	31.039327809546037
simulation	newwave	count_model	linear_walk	1	10	TRUE	50	13.479752596569028
simulation	raw_counts	negative_control	linear_walk	1	10	FALSE	50	15.723771735325007
simulation	scaled_raw_counts	negative_control	linear_walk	1	10	FALSE	50	18.8146808262341
simulation	logp1	delta_method	linear_walk	2	10	FALSE	50	29.923211576613372
simulation	logp1_hvg	delta_method	linear_walk	2	10	FALSE	50	27.441475084607305
simulation	logp1_zscore	delta_method	linear_walk	2	10	FALSE	50	26.568794491772667
simulation	logp1_hvg_zscore	delta_method	linear_walk	2	10	FALSE	50	25.043178900688527
simulation	logp_cpm	delta_method	linear_walk	2	10	FALSE	50	20.60835570078189
simulation	logp1_size_normed	delta_method	linear_walk	2	10	FALSE	50	28.93943283930447
simulation	acosh	delta_method	linear_walk	2	10	TRUE	50	23.430271910374607
simulation	logp_alpha	delta_method	linear_walk	2	10	TRUE	50	24.236316956471
simulation	pearson	glm_residual	linear_walk	2	10	TRUE	50	26.974676158244836
simulation	pearson_clip	glm_residual	linear_walk	2	10	TRUE	50	26.991597619325475
simulation	pearson_clip_hvg	glm_residual	linear_walk	2	10	TRUE	50	23.50425954020306
simulation	pearson_clip_zscore	glm_residual	linear_walk	2	10	TRUE	50	25.93744894386743
simulation	pearson_clip_hvg_zscore	glm_residual	linear_walk	2	10	TRUE	50	21.32699264791691
simulation	pearson_analytic	glm_residual	linear_walk	2	10	TRUE	50	25.3781071303536
simulation	sctransform	glm_residual	linear_walk	2	10	TRUE	50	27.721204341230017
simulation	rand_quantile	glm_residual	linear_walk	2	10	TRUE	50	22.557474617808374
simulation	dino	latent_expr	linear_walk	2	10	FALSE	50	28.80359435173299
simulation	normalisr_norm	latent_expr	linear_walk	2	10	FALSE	50	16.79612556891119
simulation	sanity_map	latent_expr	linear_walk	2	10	FALSE	50	23.787606488505077
simulation	sanity_dists	latent_expr	linear_walk	2	10	FALSE	50	21.3756564359902
simulation	glmpca	count_model	linear_walk	2	10	FALSE	50	29.49363986462831
simulation	newwave	count_model	linear_walk	2	10	TRUE	50	14.477068502742444
simulation	raw_counts	negative_control	linear_walk	2	10	FALSE	50	15.922277978760649
simulation	scaled_raw_counts	negative_control	linear_walk	2	10	FALSE	50	19.04784688995215
simulation	logp1	delta_method	linear_walk	3	10	FALSE	50	29.977010152876648
simulation	logp1_hvg	delta_method	linear_walk	3	10	FALSE	50	27.28007935581748
simulation	logp1_zscore	delta_method	linear_walk	3	10	FALSE	50	26.861360718870348
simulation	logp1_hvg_zscore	delta_method	linear_walk	3	10	FALSE	50	25.95483720387443
simulation	logp_cpm	delta_method	linear_walk	3	10	FALSE	50	20.95623760065352
simulation	logp1_size_normed	delta_method	linear_walk	3	10	FALSE	50	28.785855992531214
simulation	acosh	delta_method	linear_walk	3	10	TRUE	50	24.034543120550826
simulation	logp_alpha	delta_method	linear_walk	3	10	TRUE	50	24.881899871630296
simulation	pearson	glm_residual	linear_walk	3	10	TRUE	50	26.85634263041195
simulation	pearson_clip	glm_residual	linear_walk	3	10	TRUE	50	26.85797642665422
simulation	pearson_clip_hvg	glm_residual	linear_walk	3	10	TRUE	50	23.15322674757848
simulation	pearson_clip_zscore	glm_residual	linear_walk	3	10	TRUE	50	25.644065818648617
simulation	pearson_clip_hvg_zscore	glm_residual	linear_walk	3	10	TRUE	50	20.934998249504027
simulation	pearson_analytic	glm_residual	linear_walk	3	10	TRUE	50	24.907807212043412
simulation	sctransform	glm_residual	linear_walk	3	10	TRUE	50	27.97724355233983
simulation	rand_quantile	glm_residual	linear_walk	3	10	TRUE	50	22.159411833352785
simulation	dino	latent_expr	linear_walk	3	10	FALSE	50	29.28159645232816
simulation	normalisr_norm	latent_expr	linear_walk	3	10	FALSE	50	15.95261990897421
simulation	sanity_map	latent_expr	linear_walk	3	10	FALSE	50	23.269926479169097
simulation	sanity_dists	latent_expr	linear_walk	3	10	FALSE	50	19.119850624343563
simulation	glmpca	count_model	linear_walk	3	10	FALSE	50	29.21752829968491
simulation	newwave	count_model	linear_walk	3	10	TRUE	50	13.796358968374372
simulation	raw_counts	negative_control	linear_walk	3	10	FALSE	50	14.12265141790174
simulation	scaled_raw_counts	negative_control	linear_walk	3	10	FALSE	50	16.8482903489322
simulation	logp1	delta_method	linear_walk	4	10	FALSE	50	29.713502158945033
simulation	logp1_hvg	delta_method	linear_walk	4	10	FALSE	50	27.830318590267243
simulation	logp1_zscore	delta_method	linear_walk	4	10	FALSE	50	26.589683743727388
simulation	logp1_hvg_zscore	delta_method	linear_walk	4	10	FALSE	50	26.099428171315207
simulation	logp_cpm	delta_method	linear_walk	4	10	FALSE	50	20.78410549655736
simulation	logp1_size_normed	delta_method	linear_walk	4	10	FALSE	50	28.896487338079123
simulation	acosh	delta_method	linear_walk	4	10	TRUE	50	23.916209592717937
simulation	logp_alpha	delta_method	linear_walk	4	10	TRUE	50	24.756681059633564
simulation	pearson	glm_residual	linear_walk	4	10	TRUE	50	26.872797292566226
simulation	pearson_clip	glm_residual	linear_walk	4	10	TRUE	50	26.87513128719804
simulation	pearson_clip_hvg	glm_residual	linear_walk	4	10	TRUE	50	23.644065818648617
simulation	pearson_clip_zscore	glm_residual	linear_walk	4	10	TRUE	50	25.807678842338664
simulation	pearson_clip_hvg_zscore	glm_residual	linear_walk	4	10	TRUE	50	21.119850624343563
simulation	pearson_analytic	glm_residual	linear_walk	4	10	TRUE	50	25.46878282179951
simulation	sctransform	glm_residual	linear_walk	4	10	TRUE	50	27.63986462831135
simulation	rand_quantile	glm_residual	linear_walk	4	10	TRUE	50	22.467965923678378
simulation	dino	latent_expr	linear_walk	4	10	FALSE	50	29.664604971408565
simulation	normalisr_norm	latent_expr	linear_walk	4	10	FALSE	50	17.15486054382075
simulation	sanity_map	latent_expr	linear_walk	4	10	FALSE	50	23.528416384642316
simulation	sanity_dists	latent_expr	linear_walk	4	10	FALSE	50	20.978994048313687
simulation	glmpca	count_model	linear_walk	4	10	FALSE	50	29.79565876998483
simulation	newwave	count_model	linear_walk	4	10	TRUE	50	14.019955654101995
simulation	raw_counts	negative_control	linear_walk	4	10	FALSE	50	14.829618391877698
simulation	scaled_raw_counts	negative_control	linear_walk	4	10	FALSE	50	17.77920410783055
simulation	logp1	delta_method	linear_walk	5	10	FALSE	50	29.382658419885633
simulation	logp1_hvg	delta_method	linear_walk	5	10	FALSE	50	27.78282179950986
simulation	logp1_zscore	delta_method	linear_walk	5	10	FALSE	50	26.19115416034543
simulation	logp1_hvg_zscore	delta_method	linear_walk	5	10	FALSE	50	26.33061033959622
simulation	logp_cpm	delta_method	linear_walk	5	10	FALSE	50	20.256039211109815
simulation	logp1_size_normed	delta_method	linear_walk	5	10	FALSE	50	29.188353366787258
simulation	acosh	delta_method	linear_walk	5	10	TRUE	50	24.044345898004433
simulation	logp_alpha	delta_method	linear_walk	5	10	TRUE	50	25.00548488738476
simulation	pearson	glm_residual	linear_walk	5	10	TRUE	50	26.159061734158012
simulation	pearson_clip	glm_residual	linear_walk	5	10	TRUE	50	26.15742793791574
simulation	pearson_clip_hvg	glm_residual	linear_walk	5	10	TRUE	50	23.639514529116585
simulation	pearson_clip_zscore	glm_residual	linear_walk	5	10	TRUE	50	24.65468549422336
simulation	pearson_clip_hvg_zscore	glm_residual	linear_walk	5	10	TRUE	50	21.500175049597384
simulation	pearson_analytic	glm_residual	linear_walk	5	10	TRUE	50	24.622943167230716
simulation	sctransform	glm_residual	linear_walk	5	10	TRUE	50	27.33842922161279
simulation	rand_quantile	glm_residual	linear_walk	5	10	TRUE	50	21.432139106080054
simulation	dino	latent_expr	linear_walk	5	10	FALSE	50	28.73975959855292
simulation	normalisr_norm	latent_expr	linear_walk	5	10	FALSE	50	15.294083323608357
simulation	sanity_map	latent_expr	linear_walk	5	10	FALSE	50	22.279029058233167
simulation	sanity_dists	latent_expr	linear_walk	5	10	FALSE	50	19.15322674757848
simulation	glmpca	count_model	linear_walk	5	10	FALSE	50	26.316256272610573
simulation	newwave	count_model	linear_walk	5	10	TRUE	50	14.175399696580698
simulation	raw_counts	negative_control	linear_walk	5	10	FALSE	50	14.60345431205508
simulation	scaled_raw_counts	negative_control	linear_walk	5	10	FALSE	50	16.839071070136537
simulation	logp1	delta_method	random_walk	1	200	FALSE	50	41.74314389076905
simulation	logp1_hvg	delta_method	random_walk	1	200	FALSE	50	40.23269926479169
simulation	logp1_zscore	delta_method	random_walk	1	200	FALSE	50	38.53775236316957
simulation	logp1_hvg_zscore	delta_method	random_walk	1	200	FALSE	50	36.68537752363169
simulation	logp_cpm	delta_method	random_walk	1	200	FALSE	50	34.946668222663085
simulation	logp1_size_normed	delta_method	random_walk	1	200	FALSE	50	39.311238184152174
simulation	acosh	delta_method	random_walk	1	200	TRUE	50	38.2587233049364
simulation	logp_alpha	delta_method	random_walk	1	200	TRUE	50	38.651884700665185
simulation	pearson	glm_residual	random_walk	1	200	TRUE	50	32.97420935931847
simulation	pearson_clip	glm_residual	random_walk	1	200	TRUE	50	35.447426770918426
simulation	pearson_clip_hvg	glm_residual	random_walk	1	200	TRUE	50	28.995098611273193
simulation	pearson_clip_zscore	glm_residual	random_walk	1	200	TRUE	50	37.43937448943868
simulation	pearson_clip_hvg_zscore	glm_residual	random_walk	1	200	TRUE	50	29.523164896720736
simulation	pearson_analytic	glm_residual	random_walk	1	200	TRUE	50	35.70708367370755
simulation	sctransform	glm_residual	random_walk	1	200	TRUE	50	35.180767884233866
simulation	rand_quantile	glm_residual	random_walk	1	200	TRUE	50	34.84992414517447
simulation	dino	latent_expr	random_walk	1	200	FALSE	50	43.03500991947718
simulation	normalisr_norm	latent_expr	random_walk	1	200	FALSE	50	27.638580931263856
simulation	sanity_map	latent_expr	random_walk	1	200	FALSE	50	39.97782705099778
simulation	sanity_dists	latent_expr	random_walk	1	200	FALSE	50	41.88971875364687
simulation	glmpca	count_model	random_walk	1	200	FALSE	50	42.44684327226047
simulation	newwave	count_model	random_walk	1	200	TRUE	50	42.60788890185552
simulation	raw_counts	negative_control	random_walk	1	200	FALSE	50	17.061734158011436
simulation	scaled_raw_counts	negative_control	random_walk	1	200	FALSE	50	27.242735441708483
simulation	logp1	delta_method	random_walk	2	200	FALSE	50	41.24390243902439
simulation	logp1_hvg	delta_method	random_walk	2	200	FALSE	50	39.55572412183452
simulation	logp1_zscore	delta_method	random_walk	2	200	FALSE	50	38.13023690045513
simulation	logp1_hvg_zscore	delta_method	random_walk	2	200	FALSE	50	35.72365503559342
simulation	logp_cpm	delta_method	random_walk	2	200	FALSE	50	34.60497140856576
simulation	logp1_size_normed	delta_method	random_walk	2	200	FALSE	50	39.216127902905825
simulation	acosh	delta_method	random_walk	2	200	TRUE	50	37.78912358501575
simulation	logp_alpha	delta_method	random_walk	2	200	TRUE	50	38.12463531333878
simulation	pearson	glm_residual	random_walk	2	200	TRUE	50	33.126269109581045
simulation	pearson_clip	glm_residual	random_walk	2	200	TRUE	50	35.48523748395379
simulation	pearson_clip_hvg	glm_residual	random_walk	2	200	TRUE	50	29.267242385342513
simulation	pearson_clip_zscore	glm_residual	random_walk	2	200	TRUE	50	37.524798692963
simulation	pearson_clip_hvg_zscore	glm_residual	random_walk	2	200	TRUE	50	30.144590967440777
simulation	pearson_analytic	glm_residual	random_walk	2	200	TRUE	50	36.00945267825884
simulation	sctransform	glm_residual	random_walk	2	200	TRUE	50	34.80149375656436
simulation	rand_quantile	glm_residual	random_walk	2	200	TRUE	50	35.11716653051698
simulation	dino	latent_expr	random_walk	2	200	FALSE	50	42.14622476368304
simulation	normalisr_norm	latent_expr	random_walk	2	200	FALSE	50	27.672190453961957
simulation	sanity_map	latent_expr	random_walk	2	200	FALSE	50	39.87874897887735
simulation	sanity_dists	latent_expr	random_walk	2	200	FALSE	50	42.01166997315906
simulation	glmpca	count_model	random_walk	2	200	FALSE	50	41.91480919593885
simulation	newwave	count_model	random_walk	2	200	TRUE	50	42.82028241335045
simulation	raw_counts	negative_control	random_walk	2	200	FALSE	50	17.38744310888085
simulation	scaled_raw_counts	negative_control	random_walk	2	200	FALSE	50	24.607888901855524
simulation	logp1	delta_method	random_walk	3	200	FALSE	50	41.20224063484654
simulation	logp1_hvg	delta_method	random_walk	3	200	FALSE	50	39.58361535768468
simulation	logp1_zscore	delta_method	random_walk	3	200	FALSE	50	38.27809546038044
simulation	logp1_hvg_zscore	delta_method	random_walk	3	200	FALSE	50	36.26210759715253
simulation	logp_cpm	delta_method	random_walk	3	200	FALSE	50	34.51709651067802
simulation	logp1_size_normed	delta_method	random_walk	3	200	FALSE	50	38.99719920644183
simulation	acosh	delta_method	random_walk	3	200	TRUE	50	37.85132454195355
simulation	logp_alpha	delta_method	random_walk	3	200	TRUE	50	38.17236550355934
simulation	pearson	glm_residual	random_walk	3	200	TRUE	50	32.72692262807796
simulation	pearson_clip	glm_residual	random_walk	3	200	TRUE	50	35.09312638580931
simulation	pearson_clip_hvg	glm_residual	random_walk	3	200	TRUE	50	28.63122884817365
simulation	pearson_clip_zscore	glm_residual	random_walk	3	200	TRUE	50	37.28019605554907
simulation	pearson_clip_hvg_zscore	glm_residual	random_walk	3	200	TRUE	50	29.3246586532851
simulation	pearson_analytic	glm_residual	random_walk	3	200	TRUE	50	35.59493523164897
simulation	sctransform	glm_residual	random_walk	3	200	TRUE	50	35.11973392461197
simulation	rand_quantile	glm_residual	random_walk	3	200	TRUE	50	34.98786322791457
simulation	dino	latent_expr	random_walk	3	200	FALSE	50	42.50565993698215
simulation	normalisr_norm	latent_expr	random_walk	3	200	FALSE	50	28.320457462947836
simulation	sanity_map	latent_expr	random_walk	3	200	FALSE	50	39.8868012603571
simulation	sanity_dists	latent_expr	random_walk	3	200	FALSE	50	41.70696697397596
simulation	glmpca	count_model	random_walk	3	200	FALSE	50	42.144941066635546
simulation	newwave	count_model	random_walk	3	200	TRUE	50	42.779320807562144
simulation	raw_counts	negative_control	random_walk	3	200	FALSE	50	17.92612906990314
simulation	scaled_raw_counts	negative_control	random_walk	3	200	FALSE	50	25.346598202824133
simulation	logp1	delta_method	random_walk	4	200	FALSE	50	40.63998132804294
simulation	logp1_hvg	delta_method	random_walk	4	200	FALSE	50	38.41708484070487
simulation	logp1_zscore	delta_method	random_walk	4	200	FALSE	50	37.69506360135371
simulation	logp1_hvg_zscore	delta_method	random_walk	4	200	FALSE	50	34.25160462130937
simulation	logp_cpm	delta_method	random_walk	4	200	FALSE	50	34.617925078772316
simulation	logp1_size_normed	delta_method	random_walk	4	200	FALSE	50	38.19768934531451
simulation	acosh	delta_method	random_walk	4	200	TRUE	50	37.09102579064068
simulation	logp_alpha	delta_method	random_walk	4	200	TRUE	50	37.29665071770335
simulation	pearson	glm_residual	random_walk	4	200	TRUE	50	33.01983895437041
simulation	pearson_clip	glm_residual	random_walk	4	200	TRUE	50	35.420235733457815
simulation	pearson_clip_hvg	glm_residual	random_walk	4	200	TRUE	50	29.154393744894385
simulation	pearson_clip_zscore	glm_residual	random_walk	4	200	TRUE	50	37.31800676858443
simulation	pearson_clip_hvg_zscore	glm_residual	random_walk	4	200	TRUE	50	29.84105496557358
simulation	pearson_analytic	glm_residual	random_walk	4	200	TRUE	50	35.989847123351616
simulation	sctransform	glm_residual	random_walk	4	200	TRUE	50	35.38826000700198
simulation	rand_quantile	glm_residual	random_walk	4	200	TRUE	50	34.69891469249621
simulation	dino	latent_expr	random_walk	4	200	FALSE	50	41.12323491655969
simulation	normalisr_norm	latent_expr	random_walk	4	200	FALSE	50	25.85762632745945
simulation	sanity_map	latent_expr	random_walk	4	200	FALSE	50	39.492356167580816
simulation	sanity_dists	latent_expr	random_walk	4	200	FALSE	50	41.56564359901972
simulation	glmpca	count_model	random_walk	4	200	FALSE	50	41.56202590734041
simulation	newwave	count_model	random_walk	4	200	TRUE	50	42.49515696113899
simulation	raw_counts	negative_control	random_walk	4	200	FALSE	50	16.598552923328278
simulation	scaled_raw_counts	negative_control	random_walk	4	200	FALSE	50	23.938849340646517
simulation	logp1	delta_method	random_walk	5	200	FALSE	50	41.393861594118334
simulation	logp1_hvg	delta_method	random_walk	5	200	FALSE	50	39.78445559575213
simulation	logp1_zscore	delta_method	random_walk	5	200	FALSE	50	38.429805111448246
simulation	logp1_hvg_zscore	delta_method	random_walk	5	200	FALSE	50	36.001166997315906
simulation	logp_cpm	delta_method	random_walk	5	200	FALSE	50	34.93231415567744
simulation	logp1_size_normed	delta_method	random_walk	5	200	FALSE	50	39.28801493756564
simulation	acosh	delta_method	random_walk	5	200	TRUE	50	38.06745244485938
simulation	logp_alpha	delta_method	random_walk	5	200	TRUE	50	38.34963239584549
simulation	pearson	glm_residual	random_walk	5	200	TRUE	50	33.312288481736495
simulation	pearson_clip	glm_residual	random_walk	5	200	TRUE	50	35.88353366787256
simulation	pearson_clip_hvg	glm_residual	random_walk	5	200	TRUE	50	29.7164196522348
simulation	pearson_clip_zscore	glm_residual	random_walk	5	200	TRUE	50	37.701832185785975
simulation	pearson_clip_hvg_zscore	glm_residual	random_walk	5	200	TRUE	50	30.31182168281013
simulation	pearson_analytic	glm_residual	random_walk	5	200	TRUE	50	36.273194071653634
simulation	sctransform	glm_residual	random_walk	5	200	TRUE	50	35.30283580347765
simulation	rand_quantile	glm_residual	random_walk	5	200	TRUE	50	35.21496090558992
simulation	dino	latent_expr	random_walk	5	200	FALSE	50	42.477768701131986
simulation	normalisr_norm	latent_expr	random_walk	5	200	FALSE	50	29.548722137939084
simulation	sanity_map	latent_expr	random_walk	5	200	FALSE	50	40.24226864278212
simulation	sanity_dists	latent_expr	random_walk	5	200	FALSE	50	41.92087758198157
simulation	glmpca	count_model	random_walk	5	200	FALSE	50	42.316839771268526
simulation	newwave	count_model	random_walk	5	200	TRUE	50	42.88936865445209
simulation	raw_counts	negative_control	random_walk	5	200	FALSE	50	18.27401096977477
simulation	scaled_raw_counts	negative_control	random_walk	5	200	FALSE	50	26.435289998833003
simulation	logp1	delta_method	scDesign2	1	50	FALSE	50	9.258985200845666
simulation	logp1_hvg	delta_method	scDesign2	1	50	FALSE	50	8.74524312896406
simulation	logp1_zscore	delta_method	scDesign2	1	50	FALSE	50	10.03664552501762
simulation	logp1_hvg_zscore	delta_method	scDesign2	1	50	FALSE	50	8.75863284002819
simulation	logp_cpm	delta_method	scDesign2	1	50	FALSE	50	9.55461592670895
simulation	logp1_size_normed	delta_method	scDesign2	1	50	FALSE	50	8.7522903453136
simulation	acosh	delta_method	scDesign2	1	50	TRUE	50	9.334742776603242
simulation	logp_alpha	delta_method	scDesign2	1	50	TRUE	50	9.210359408033826
simulation	pearson	glm_residual	scDesign2	1	50	TRUE	50	9.286116983791402
simulation	pearson_clip	glm_residual	scDesign2	1	50	TRUE	50	9.16384778012685
simulation	pearson_clip_hvg	glm_residual	scDesign2	1	50	TRUE	50	8.049330514446794
simulation	pearson_clip_zscore	glm_residual	scDesign2	1	50	TRUE	50	9.285412262156449
simulation	pearson_clip_hvg_zscore	glm_residual	scDesign2	1	50	TRUE	50	7.964763918252291
simulation	pearson_analytic	glm_residual	scDesign2	1	50	TRUE	50	8.420718816067653
simulation	sctransform	glm_residual	scDesign2	1	50	TRUE	50	8.251937984496124
simulation	rand_quantile	glm_residual	scDesign2	1	50	TRUE	50	7.988372093023256
simulation	dino	latent_expr	scDesign2	1	50	FALSE	50	8.637420718816067
simulation	normalisr_norm	latent_expr	scDesign2	1	50	FALSE	50	7.625088090204369
simulation	sanity_map	latent_expr	scDesign2	1	50	FALSE	50	8.597603946441156
simulation	sanity_dists	latent_expr	scDesign2	1	50	FALSE	50	7.839323467230444
simulation	glmpca	count_model	scDesign2	1	50	FALSE	50	9.220577871740662
simulation	newwave	count_model	scDesign2	1	50	TRUE	50	9.07047216349542
simulation	raw_counts	negative_control	scDesign2	1	50	FALSE	50	5.744186046511628
simulation	scaled_raw_counts	negative_control	scDesign2	1	50	FALSE	50	6.905919661733615
simulation	logp1	delta_method	scDesign2	2	50	FALSE	50	9.3569415081043
simulation	logp1_hvg	delta_method	scDesign2	2	50	FALSE	50	8.705426356589147
simulation	logp1_zscore	delta_method	scDesign2	2	50	FALSE	50	10.278717406624382
simulation	logp1_hvg_zscore	delta_method	scDesign2	2	50	FALSE	50	8.629316420014094
simulation	logp_cpm	delta_method	scDesign2	2	50	FALSE	50	9.339675828047922
simulation	logp1_size_normed	delta_method	scDesign2	2	50	FALSE	50	8.951726568005638
simulation	acosh	delta_method	scDesign2	2	50	TRUE	50	9.39323467230444
simulation	logp_alpha	delta_method	scDesign2	2	50	TRUE	50	9.318181818181818
simulation	pearson	glm_residual	scDesign2	2	50	TRUE	50	9.072586328400282
simulation	pearson_clip	glm_residual	scDesign2	2	50	TRUE	50	9.167019027484145
simulation	pearson_clip_hvg	glm_residual	scDesign2	2	50	TRUE	50	7.479915433403805
simulation	pearson_clip_zscore	glm_residual	scDesign2	2	50	TRUE	50	9.597603946441156
simulation	pearson_clip_hvg_zscore	glm_residual	scDesign2	2	50	TRUE	50	7.780831571529246
simulation	pearson_analytic	glm_residual	scDesign2	2	50	TRUE	50	8.53875968992248
simulation	sctransform	glm_residual	scDesign2	2	50	TRUE	50	8.114869626497534
simulation	rand_quantile	glm_residual	scDesign2	2	50	TRUE	50	8.067653276955603
simulation	dino	latent_expr	scDesign2	2	50	FALSE	50	8.775898520084567
simulation	normalisr_norm	latent_expr	scDesign2	2	50	FALSE	50	7.642353770260747
simulation	sanity_map	latent_expr	scDesign2	2	50	FALSE	50	8.552854122621564
simulation	sanity_dists	latent_expr	scDesign2	2	50	FALSE	50	8.050739957716702
simulation	glmpca	count_model	scDesign2	2	50	FALSE	50	9.271670190274842
simulation	newwave	count_model	scDesign2	2	50	TRUE	50	8.992952783650457
simulation	raw_counts	negative_control	scDesign2	2	50	FALSE	50	5.897463002114165
simulation	scaled_raw_counts	negative_control	scDesign2	2	50	FALSE	50	6.877026074700494
simulation	logp1	delta_method	scDesign2	3	50	FALSE	50	9.239605355884423
simulation	logp1_hvg	delta_method	scDesign2	3	50	FALSE	50	8.73784355179704
simulation	logp1_zscore	delta_method	scDesign2	3	50	FALSE	50	10.078576462297391
simulation	logp1_hvg_zscore	delta_method	scDesign2	3	50	FALSE	50	8.663495419309372
simulation	logp_cpm	delta_method	scDesign2	3	50	FALSE	50	9.026427061310782
simulation	logp1_size_normed	delta_method	scDesign2	3	50	FALSE	50	8.422128259337562
simulation	acosh	delta_method	scDesign2	3	50	TRUE	50	9.240662438336855
simulation	logp_alpha	delta_method	scDesign2	3	50	TRUE	50	9.300211416490486
simulation	pearson	glm_residual	scDesign2	3	50	TRUE	50	8.871740662438336
simulation	pearson_clip	glm_residual	scDesign2	3	50	TRUE	50	8.860112755461593
simulation	pearson_clip_hvg	glm_residual	scDesign2	3	50	TRUE	50	7.413671599718112
simulation	pearson_clip_zscore	glm_residual	scDesign2	3	50	TRUE	50	9.34954193093728
simulation	pearson_clip_hvg_zscore	glm_residual	scDesign2	3	50	TRUE	50	7.504933051444679
simulation	pearson_analytic	glm_residual	scDesign2	3	50	TRUE	50	8.257928118393234
simulation	sctransform	glm_residual	scDesign2	3	50	TRUE	50	8.094080338266386
simulation	rand_quantile	glm_residual	scDesign2	3	50	TRUE	50	8.028893587033123
simulation	dino	latent_expr	scDesign2	3	50	FALSE	50	8.7984496124031
simulation	normalisr_norm	latent_expr	scDesign2	3	50	FALSE	50	7.515151515151516
simulation	sanity_map	latent_expr	scDesign2	3	50	FALSE	50	8.808668076109937
simulation	sanity_dists	latent_expr	scDesign2	3	50	FALSE	50	8.077519379844961
simulation	glmpca	count_model	scDesign2	3	50	FALSE	50	9.531712473572938
simulation	newwave	count_model	scDesign2	3	50	TRUE	50	8.94890768146582
simulation	raw_counts	negative_control	scDesign2	3	50	FALSE	50	5.810077519379845
simulation	scaled_raw_counts	negative_control	scDesign2	3	50	FALSE	50	6.960887949260043
simulation	logp1	delta_method	scDesign2	4	50	FALSE	50	9.145172656800565
simulation	logp1_hvg	delta_method	scDesign2	4	50	FALSE	50	8.925299506694856
simulation	logp1_zscore	delta_method	scDesign2	4	50	FALSE	50	10.311134601832276
simulation	logp1_hvg_zscore	delta_method	scDesign2	4	50	FALSE	50	8.703664552501762
simulation	logp_cpm	delta_method	scDesign2	4	50	FALSE	50	9.304439746300211
simulation	logp1_size_normed	delta_method	scDesign2	4	50	FALSE	50	8.732558139534884
simulation	acosh	delta_method	scDesign2	4	50	TRUE	50	9.181465821000703
simulation	logp_alpha	delta_method	scDesign2	4	50	TRUE	50	9.132840028188866
simulation	pearson	glm_residual	scDesign2	4	50	TRUE	50	9.061663143058492
simulation	pearson_clip	glm_residual	scDesign2	4	50	TRUE	50	9.1430584918957
simulation	pearson_clip_hvg	glm_residual	scDesign2	4	50	TRUE	50	7.439041578576462
simulation	pearson_clip_zscore	glm_residual	scDesign2	4	50	TRUE	50	9.597603946441156
simulation	pearson_clip_hvg_zscore	glm_residual	scDesign2	4	50	TRUE	50	8.13953488372093
simulation	pearson_analytic	glm_residual	scDesign2	4	50	TRUE	50	8.324524312896406
simulation	sctransform	glm_residual	scDesign2	4	50	TRUE	50	8.023608174770965
simulation	rand_quantile	glm_residual	scDesign2	4	50	TRUE	50	8.115574348132487
simulation	dino	latent_expr	scDesign2	4	50	FALSE	50	8.991190979563072
simulation	normalisr_norm	latent_expr	scDesign2	4	50	FALSE	50	7.899929527836504
simulation	sanity_map	latent_expr	scDesign2	4	50	FALSE	50	8.633192389006343
simulation	sanity_dists	latent_expr	scDesign2	4	50	FALSE	50	8.000352360817477
simulation	glmpca	count_model	scDesign2	4	50	FALSE	50	9.87737843551797
simulation	newwave	count_model	scDesign2	4	50	TRUE	50	8.912262156448202
simulation	raw_counts	negative_control	scDesign2	4	50	FALSE	50	5.91508104298802
simulation	scaled_raw_counts	negative_control	scDesign2	4	50	FALSE	50	6.796687808315715
simulation	logp1	delta_method	scDesign2	5	50	FALSE	50	8.909090909090908
simulation	logp1_hvg	delta_method	scDesign2	5	50	FALSE	50	8.629316420014094
simulation	logp1_zscore	delta_method	scDesign2	5	50	FALSE	50	9.809020436927414
simulation	logp1_hvg_zscore	delta_method	scDesign2	5	50	FALSE	50	8.533474277660325
simulation	logp_cpm	delta_method	scDesign2	5	50	FALSE	50	8.958773784355179
simulation	logp1_size_normed	delta_method	scDesign2	5	50	FALSE	50	8.372797744890768
simulation	acosh	delta_method	scDesign2	5	50	TRUE	50	8.980267794221282
simulation	logp_alpha	delta_method	scDesign2	5	50	TRUE	50	8.932346723044397
simulation	pearson	glm_residual	scDesign2	5	50	TRUE	50	8.87491190979563
simulation	pearson_clip	glm_residual	scDesign2	5	50	TRUE	50	8.831571529245949
simulation	pearson_clip_hvg	glm_residual	scDesign2	5	50	TRUE	50	7.763213530655391
simulation	pearson_clip_zscore	glm_residual	scDesign2	5	50	TRUE	50	9.22938689217759
simulation	pearson_clip_hvg_zscore	glm_residual	scDesign2	5	50	TRUE	50	7.782593375616632
simulation	pearson_analytic	glm_residual	scDesign2	5	50	TRUE	50	8.145525017618041
simulation	sctransform	glm_residual	scDesign2	5	50	TRUE	50	7.751937984496124
simulation	rand_quantile	glm_residual	scDesign2	5	50	TRUE	50	8.17970401691332
simulation	dino	latent_expr	scDesign2	5	50	FALSE	50	8.420014094432698
simulation	normalisr_norm	latent_expr	scDesign2	5	50	FALSE	50	7.679704016913319
simulation	sanity_map	latent_expr	scDesign2	5	50	FALSE	50	8.259337561663143
simulation	sanity_dists	latent_expr	scDesign2	5	50	FALSE	50	7.5133897110641295
simulation	glmpca	count_model	scDesign2	5	50	FALSE	50	9.491190979563072
simulation	newwave	count_model	scDesign2	5	50	TRUE	50	8.702959830866808
simulation	raw_counts	negative_control	scDesign2	5	50	FALSE	50	5.7677942212825934
simulation	scaled_raw_counts	negative_control	scDesign2	5	50	FALSE	50	6.5271317829457365
consistency	logp1	delta_method	GSE142647	1	50	FALSE	50	33.87290969899666
consistency	logp1_hvg	delta_method	GSE142647	1	50	FALSE	50	28.812709030100333
consistency	logp1_zscore	delta_method	GSE142647	1	50	FALSE	50	30.08444816053512
consistency	logp1_hvg_zscore	delta_method	GSE142647	1	50	FALSE	50	28.774247491638796
consistency	logp_cpm	delta_method	GSE142647	1	50	FALSE	50	26.559364548494983
consistency	logp1_size_normed	delta_method	GSE142647	1	50	FALSE	50	34.51588628762542
consistency	acosh	delta_method	GSE142647	1	50	TRUE	50	33.85535117056856
consistency	logp_alpha	delta_method	GSE142647	1	50	TRUE	50	34.54598662207358
consistency	pearson	glm_residual	GSE142647	1	50	TRUE	50	29.97324414715719
consistency	pearson_clip	glm_residual	GSE142647	1	50	TRUE	50	29.85284280936455
consistency	pearson_clip_hvg	glm_residual	GSE142647	1	50	TRUE	50	21.04933110367893
consistency	pearson_clip_zscore	glm_residual	GSE142647	1	50	TRUE	50	29.876254180602007
consistency	pearson_clip_hvg_zscore	glm_residual	GSE142647	1	50	TRUE	50	23.076923076923077
consistency	pearson_analytic	glm_residual	GSE142647	1	50	TRUE	50	29.945652173913043
consistency	sctransform	glm_residual	GSE142647	1	50	TRUE	50	28.3561872909699
consistency	rand_quantile	glm_residual	GSE142647	1	50	TRUE	50	25.071070234113712
consistency	dino	latent_expr	GSE142647	1	50	FALSE	50	32.87792642140468
consistency	normalisr_norm	latent_expr	GSE142647	1	50	FALSE	50	23.565217391304348
consistency	sanity_map	latent_expr	GSE142647	1	50	FALSE	50	24.72993311036789
consistency	sanity_dists	latent_expr	GSE142647	1	50	FALSE	50	27.66387959866221
consistency	glmpca	count_model	GSE142647	1	50	FALSE	50	22.109531772575252
consistency	newwave	count_model	GSE142647	1	50	TRUE	50	21.65551839464883
consistency	raw_counts	negative_control	GSE142647	1	50	FALSE	50	16.86622073578595
consistency	scaled_raw_counts	negative_control	GSE142647	1	50	FALSE	50	9.601170568561871
consistency	logp1	delta_method	GSE142647	2	50	FALSE	50	33.49247491638796
consistency	logp1_hvg	delta_method	GSE142647	2	50	FALSE	50	28.51337792642141
consistency	logp1_zscore	delta_method	GSE142647	2	50	FALSE	50	29.96989966555184
consistency	logp1_hvg_zscore	delta_method	GSE142647	2	50	FALSE	50	28.472408026755858
consistency	logp_cpm	delta_method	GSE142647	2	50	FALSE	50	26.657190635451503
consistency	logp1_size_normed	delta_method	GSE142647	2	50	FALSE	50	34.41638795986622
consistency	acosh	delta_method	GSE142647	2	50	TRUE	50	33.49665551839465
consistency	logp_alpha	delta_method	GSE142647	2	50	TRUE	50	34.08946488294314
consistency	pearson	glm_residual	GSE142647	2	50	TRUE	50	29.71571906354515
consistency	pearson_clip	glm_residual	GSE142647	2	50	TRUE	50	29.460702341137125
consistency	pearson_clip_hvg	glm_residual	GSE142647	2	50	TRUE	50	21.1371237458194
consistency	pearson_clip_zscore	glm_residual	GSE142647	2	50	TRUE	50	29.748327759197323
consistency	pearson_clip_hvg_zscore	glm_residual	GSE142647	2	50	TRUE	50	22.900501672240804
consistency	pearson_analytic	glm_residual	GSE142647	2	50	TRUE	50	29.722408026755858
consistency	sctransform	glm_residual	GSE142647	2	50	TRUE	50	28.08612040133779
consistency	rand_quantile	glm_residual	GSE142647	2	50	TRUE	50	24.531772575250837
consistency	dino	latent_expr	GSE142647	2	50	FALSE	50	32.38294314381271
consistency	normalisr_norm	latent_expr	GSE142647	2	50	FALSE	50	22.557692307692307
consistency	sanity_map	latent_expr	GSE142647	2	50	FALSE	50	24.76086956521739
consistency	sanity_dists	latent_expr	GSE142647	2	50	FALSE	50	27.07190635451505
consistency	glmpca	count_model	GSE142647	2	50	FALSE	50	21.764214046822744
consistency	newwave	count_model	GSE142647	2	50	TRUE	50	21.75334448160535
consistency	raw_counts	negative_control	GSE142647	2	50	FALSE	50	14.192307692307692
consistency	scaled_raw_counts	negative_control	GSE142647	2	50	FALSE	50	7.989130434782608
consistency	logp1	delta_method	GSE142647	3	50	FALSE	50	33.67391304347826
consistency	logp1_hvg	delta_method	GSE142647	3	50	FALSE	50	28.857859531772576
consistency	logp1_zscore	delta_method	GSE142647	3	50	FALSE	50	30.1128762541806
consistency	logp1_hvg_zscore	delta_method	GSE142647	3	50	FALSE	50	28.71989966555184
consistency	logp_cpm	delta_method	GSE142647	3	50	FALSE	50	26.412207357859533
consistency	logp1_size_normed	delta_method	GSE142647	3	50	FALSE	50	34.37123745819398
consistency	acosh	delta_method	GSE142647	3	50	TRUE	50	33.63795986622073
consistency	logp_alpha	delta_method	GSE142647	3	50	TRUE	50	34.513377926421406
consistency	pearson	glm_residual	GSE142647	3	50	TRUE	50	30.142140468227424
consistency	pearson_clip	glm_residual	GSE142647	3	50	TRUE	50	29.76923076923077
consistency	pearson_clip_hvg	glm_residual	GSE142647	3	50	TRUE	50	21.37876254180602
consistency	pearson_clip_zscore	glm_residual	GSE142647	3	50	TRUE	50	29.876254180602007
consistency	pearson_clip_hvg_zscore	glm_residual	GSE142647	3	50	TRUE	50	22.815217391304348
consistency	pearson_analytic	glm_residual	GSE142647	3	50	TRUE	50	30.092809364548497
consistency	sctransform	glm_residual	GSE142647	3	50	TRUE	50	28.22742474916388
consistency	rand_quantile	glm_residual	GSE142647	3	50	TRUE	50	24.91638795986622
consistency	dino	latent_expr	GSE142647	3	50	FALSE	50	32.56438127090301
consistency	normalisr_norm	latent_expr	GSE142647	3	50	FALSE	50	23.346153846153847
consistency	sanity_map	latent_expr	GSE142647	3	50	FALSE	50	24.8938127090301
consistency	sanity_dists	latent_expr	GSE142647	3	50	FALSE	50	27.78846153846154
consistency	glmpca	count_model	GSE142647	3	50	FALSE	50	21.831939799331103
consistency	newwave	count_model	GSE142647	3	50	TRUE	50	21.187290969899667
consistency	raw_counts	negative_control	GSE142647	3	50	FALSE	50	14.852006688963211
consistency	scaled_raw_counts	negative_control	GSE142647	3	50	FALSE	50	8.433946488294314
consistency	logp1	delta_method	GSE142647	4	50	FALSE	50	34.12290969899666
consistency	logp1_hvg	delta_method	GSE142647	4	50	FALSE	50	28.71571906354515
consistency	logp1_zscore	delta_method	GSE142647	4	50	FALSE	50	30.13294314381271
consistency	logp1_hvg_zscore	delta_method	GSE142647	4	50	FALSE	50	28.607859531772576
consistency	logp_cpm	delta_method	GSE142647	4	50	FALSE	50	26.587792642140467
consistency	logp1_size_normed	delta_method	GSE142647	4	50	FALSE	50	34.6680602006689
consistency	acosh	delta_method	GSE142647	4	50	TRUE	50	33.968227424749166
consistency	logp_alpha	delta_method	GSE142647	4	50	TRUE	50	34.603678929765884
consistency	pearson	glm_residual	GSE142647	4	50	TRUE	50	29.956521739130434
consistency	pearson_clip	glm_residual	GSE142647	4	50	TRUE	50	29.85535117056856
consistency	pearson_clip_hvg	glm_residual	GSE142647	4	50	TRUE	50	20.889632107023413
consistency	pearson_clip_zscore	glm_residual	GSE142647	4	50	TRUE	50	30.110367892976587
consistency	pearson_clip_hvg_zscore	glm_residual	GSE142647	4	50	TRUE	50	22.801839464882946
consistency	pearson_analytic	glm_residual	GSE142647	4	50	TRUE	50	30.175585284280935
consistency	sctransform	glm_residual	GSE142647	4	50	TRUE	50	28.213210702341136
consistency	rand_quantile	glm_residual	GSE142647	4	50	TRUE	50	24.896321070234112
consistency	dino	latent_expr	GSE142647	4	50	FALSE	50	32.62290969899666
consistency	normalisr_norm	latent_expr	GSE142647	4	50	FALSE	50	23.379598662207357
consistency	sanity_map	latent_expr	GSE142647	4	50	FALSE	50	24.960702341137125
consistency	sanity_dists	latent_expr	GSE142647	4	50	FALSE	50	27.45903010033445
consistency	glmpca	count_model	GSE142647	4	50	FALSE	50	20.79180602006689
consistency	newwave	count_model	GSE142647	4	50	TRUE	50	21.464882943143813
consistency	raw_counts	negative_control	GSE142647	4	50	FALSE	50	15.05267558528428
consistency	scaled_raw_counts	negative_control	GSE142647	4	50	FALSE	50	8.856187290969899
consistency	logp1	delta_method	GSE142647	5	50	FALSE	50	33.77842809364549
consistency	logp1_hvg	delta_method	GSE142647	5	50	FALSE	50	28.80016722408027
consistency	logp1_zscore	delta_method	GSE142647	5	50	FALSE	50	30.198996655518396
consistency	logp1_hvg_zscore	delta_method	GSE142647	5	50	FALSE	50	28.78010033444816
consistency	logp_cpm	delta_method	GSE142647	5	50	FALSE	50	26.5376254180602
consistency	logp1_size_normed	delta_method	GSE142647	5	50	FALSE	50	34.52675585284281
consistency	acosh	delta_method	GSE142647	5	50	TRUE	50	33.66304347826087
consistency	logp_alpha	delta_method	GSE142647	5	50	TRUE	50	34.458193979933114
consistency	pearson	glm_residual	GSE142647	5	50	TRUE	50	30.044314381270905
consistency	pearson_clip	glm_residual	GSE142647	5	50	TRUE	50	29.86371237458194
consistency	pearson_clip_hvg	glm_residual	GSE142647	5	50	TRUE	50	21.218227424749163
consistency	pearson_clip_zscore	glm_residual	GSE142647	5	50	TRUE	50	30.130434782608695
consistency	pearson_clip_hvg_zscore	glm_residual	GSE142647	5	50	TRUE	50	23.09531772575251
consistency	pearson_analytic	glm_residual	GSE142647	5	50	TRUE	50	29.86371237458194
consistency	sctransform	glm_residual	GSE142647	5	50	TRUE	50	28.25836120401338
consistency	rand_quantile	glm_residual	GSE142647	5	50	TRUE	50	24.89799331103679
consistency	dino	latent_expr	GSE142647	5	50	FALSE	50	32.691471571906355
consistency	normalisr_norm	latent_expr	GSE142647	5	50	FALSE	50	23.620401337792643
consistency	sanity_map	latent_expr	GSE142647	5	50	FALSE	50	24.556020066889634
consistency	sanity_dists	latent_expr	GSE142647	5	50	FALSE	50	27.22826086956522
consistency	glmpca	count_model	GSE142647	5	50	FALSE	50	21.87541806020067
consistency	newwave	count_model	GSE142647	5	50	TRUE	50	21.671404682274247
consistency	raw_counts	negative_control	GSE142647	5	50	FALSE	50	15.889632107023411
consistency	scaled_raw_counts	negative_control	GSE142647	5	50	FALSE	50	9.195652173913045
consistency	logp1	delta_method	GSE178765	1	50	FALSE	50	22.8700009544717
consistency	logp1_hvg	delta_method	GSE178765	1	50	FALSE	50	19.446501861219815
consistency	logp1_zscore	delta_method	GSE178765	1	50	FALSE	50	20.820272978906175
consistency	logp1_hvg_zscore	delta_method	GSE178765	1	50	FALSE	50	17.734084184403933
consistency	logp_cpm	delta_method	GSE178765	1	50	FALSE	50	22.42836689892145
consistency	logp1_size_normed	delta_method	GSE178765	1	50	FALSE	50	23.35830867614775
consistency	acosh	delta_method	GSE178765	1	50	TRUE	50	23.79650663357831
consistency	logp_alpha	delta_method	GSE178765	1	50	TRUE	50	22.944163405555024
consistency	pearson	glm_residual	GSE178765	1	50	TRUE	50	14.63844612007254
consistency	pearson_clip	glm_residual	GSE178765	1	50	TRUE	50	15.637491648372626
consistency	pearson_clip_hvg	glm_residual	GSE178765	1	50	TRUE	50	11.467404791447931
consistency	pearson_clip_zscore	glm_residual	GSE178765	1	50	TRUE	50	21.208838407941204
consistency	pearson_clip_hvg_zscore	glm_residual	GSE178765	1	50	TRUE	50	13.678533931468932
consistency	pearson_analytic	glm_residual	GSE178765	1	50	TRUE	50	16.07234895485349
consistency	sctransform	glm_residual	GSE178765	1	50	TRUE	50	10.352390951608283
consistency	rand_quantile	glm_residual	GSE178765	1	50	TRUE	50	19.63014221628329
consistency	dino	latent_expr	GSE178765	1	50	FALSE	50	20.324711272310775
consistency	normalisr_norm	latent_expr	GSE178765	1	50	FALSE	50	17.522096019853013
consistency	sanity_map	latent_expr	GSE178765	1	50	FALSE	50	19.067576596353916
consistency	sanity_dists	latent_expr	GSE178765	1	50	FALSE	50	12.031306671757182
consistency	glmpca	count_model	GSE178765	1	50	FALSE	50	17.23766345327861
consistency	newwave	count_model	GSE178765	1	50	TRUE	50	16.902452992268778
consistency	raw_counts	negative_control	GSE178765	1	50	FALSE	50	9.307721676052305
consistency	scaled_raw_counts	negative_control	GSE178765	1	50	FALSE	50	7.0481053736756705
consistency	logp1	delta_method	GSE178765	2	50	FALSE	50	22.816073303426553
consistency	logp1_hvg	delta_method	GSE178765	2	50	FALSE	50	19.346855015748783
consistency	logp1_zscore	delta_method	GSE178765	2	50	FALSE	50	20.980624224491745
consistency	logp1_hvg_zscore	delta_method	GSE178765	2	50	FALSE	50	17.871432662021572
consistency	logp_cpm	delta_method	GSE178765	2	50	FALSE	50	22.419394864942255
consistency	logp1_size_normed	delta_method	GSE178765	2	50	FALSE	50	23.151856447456332
consistency	acosh	delta_method	GSE178765	2	50	TRUE	50	23.74687410518278
consistency	logp_alpha	delta_method	GSE178765	2	50	TRUE	50	22.901116731888894
consistency	pearson	glm_residual	GSE178765	2	50	TRUE	50	14.338360217619549
consistency	pearson_clip	glm_residual	GSE178765	2	50	TRUE	50	15.98167414336165
consistency	pearson_clip_hvg	glm_residual	GSE178765	2	50	TRUE	50	11.353918106328148
consistency	pearson_clip_zscore	glm_residual	GSE178765	2	50	TRUE	50	21.31020330247208
consistency	pearson_clip_hvg_zscore	glm_residual	GSE178765	2	50	TRUE	50	14.018803092488309
consistency	pearson_analytic	glm_residual	GSE178765	2	50	TRUE	50	16.20511596831154
consistency	sctransform	glm_residual	GSE178765	2	50	TRUE	50	10.443161210270116
consistency	rand_quantile	glm_residual	GSE178765	2	50	TRUE	50	19.498043333015175
consistency	dino	latent_expr	GSE178765	2	50	FALSE	50	20.180395151283765
consistency	normalisr_norm	latent_expr	GSE178765	2	50	FALSE	50	17.42197193853202
consistency	sanity_map	latent_expr	GSE178765	2	50	FALSE	50	19.080843752982723
consistency	sanity_dists	latent_expr	GSE178765	2	50	FALSE	50	11.942922592345138
consistency	glmpca	count_model	GSE178765	2	50	FALSE	50	17.65868092011072
consistency	newwave	count_model	GSE178765	2	50	TRUE	50	16.92641023193662
consistency	raw_counts	negative_control	GSE178765	2	50	FALSE	50	9.36279469313735
consistency	scaled_raw_counts	negative_control	GSE178765	2	50	FALSE	50	7.2620024816264195
consistency	logp1	delta_method	GSE178765	3	50	FALSE	50	22.759377684451657
consistency	logp1_hvg	delta_method	GSE178765	3	50	FALSE	50	19.440870478190323
consistency	logp1_zscore	delta_method	GSE178765	3	50	FALSE	50	20.7022048296268
consistency	logp1_hvg_zscore	delta_method	GSE178765	3	50	FALSE	50	17.823040946835928
consistency	logp_cpm	delta_method	GSE178765	3	50	FALSE	50	22.301613057172855
consistency	logp1_size_normed	delta_method	GSE178765	3	50	FALSE	50	23.112818554929845
consistency	acosh	delta_method	GSE178765	3	50	TRUE	50	23.62136107664408
consistency	logp_alpha	delta_method	GSE178765	3	50	TRUE	50	22.804715090197575
consistency	pearson	glm_residual	GSE178765	3	50	TRUE	50	14.05278228500525
consistency	pearson_clip	glm_residual	GSE178765	3	50	TRUE	50	15.392574210174669
consistency	pearson_clip_hvg	glm_residual	GSE178765	3	50	TRUE	50	11.263625083516274
consistency	pearson_clip_zscore	glm_residual	GSE178765	3	50	TRUE	50	20.95151283764437
consistency	pearson_clip_hvg_zscore	glm_residual	GSE178765	3	50	TRUE	50	13.661926123890426
consistency	pearson_analytic	glm_residual	GSE178765	3	50	TRUE	50	15.760904839171518
consistency	sctransform	glm_residual	GSE178765	3	50	TRUE	50	10.33654672138971
consistency	rand_quantile	glm_residual	GSE178765	3	50	TRUE	50	19.29684069867329
consistency	dino	latent_expr	GSE178765	3	50	FALSE	50	20.192994177722632
consistency	normalisr_norm	latent_expr	GSE178765	3	50	FALSE	50	17.675479622029208
consistency	sanity_map	latent_expr	GSE178765	3	50	FALSE	50	18.810346473227067
consistency	sanity_dists	latent_expr	GSE178765	3	50	FALSE	50	11.390856161114822
consistency	glmpca	count_model	GSE178765	3	50	FALSE	50	17.590149852056886
consistency	newwave	count_model	GSE178765	3	50	TRUE	50	16.945499665934904
consistency	raw_counts	negative_control	GSE178765	3	50	FALSE	50	8.869714612961726
consistency	scaled_raw_counts	negative_control	GSE178765	3	50	FALSE	50	6.631478476663167
consistency	logp1	delta_method	GSE178765	4	50	FALSE	50	23.27211988164551
consistency	logp1_hvg	delta_method	GSE178765	4	50	FALSE	50	19.948744869714613
consistency	logp1_zscore	delta_method	GSE178765	4	50	FALSE	50	21.113391237949795
consistency	logp1_hvg_zscore	delta_method	GSE178765	4	50	FALSE	50	18.24930800801756
consistency	logp_cpm	delta_method	GSE178765	4	50	FALSE	50	22.456619261238902
consistency	logp1_size_normed	delta_method	GSE178765	4	50	FALSE	50	23.563424644459293
consistency	acosh	delta_method	GSE178765	4	50	TRUE	50	24.085520664312305
consistency	logp_alpha	delta_method	GSE178765	4	50	TRUE	50	23.376252744106136
consistency	pearson	glm_residual	GSE178765	4	50	TRUE	50	14.90655722057841
consistency	pearson_clip	glm_residual	GSE178765	4	50	TRUE	50	16.15357449651618
consistency	pearson_clip_hvg	glm_residual	GSE178765	4	50	TRUE	50	11.513983010403742
consistency	pearson_clip_zscore	glm_residual	GSE178765	4	50	TRUE	50	21.454614870669083
consistency	pearson_clip_hvg_zscore	glm_residual	GSE178765	4	50	TRUE	50	13.817695905316407
consistency	pearson_analytic	glm_residual	GSE178765	4	50	TRUE	50	16.77980337882982
consistency	sctransform	glm_residual	GSE178765	4	50	TRUE	50	11.029970411377302
consistency	rand_quantile	glm_residual	GSE178765	4	50	TRUE	50	19.65944449747065
consistency	dino	latent_expr	GSE178765	4	50	FALSE	50	20.65963539181063
consistency	normalisr_norm	latent_expr	GSE178765	4	50	FALSE	50	17.947504056504723
consistency	sanity_map	latent_expr	GSE178765	4	50	FALSE	50	19.15233368330629
consistency	sanity_dists	latent_expr	GSE178765	4	50	FALSE	50	12.487353249976138
consistency	glmpca	count_model	GSE178765	4	50	FALSE	50	17.701059463586905
consistency	newwave	count_model	GSE178765	4	50	TRUE	50	17.076453183163117
consistency	raw_counts	negative_control	GSE178765	4	50	FALSE	50	10.450415195189462
consistency	scaled_raw_counts	negative_control	GSE178765	4	50	FALSE	50	7.78533931468932
consistency	logp1	delta_method	GSE178765	5	50	FALSE	50	22.70611816359645
consistency	logp1_hvg	delta_method	GSE178765	5	50	FALSE	50	19.203875155101652
consistency	logp1_zscore	delta_method	GSE178765	5	50	FALSE	50	20.90188030924883
consistency	logp1_hvg_zscore	delta_method	GSE178765	5	50	FALSE	50	17.974611052782286
consistency	logp_cpm	delta_method	GSE178765	5	50	FALSE	50	22.403836976233656
consistency	logp1_size_normed	delta_method	GSE178765	5	50	FALSE	50	22.99016894149089
consistency	acosh	delta_method	GSE178765	5	50	TRUE	50	23.632051159683115
consistency	logp_alpha	delta_method	GSE178765	5	50	TRUE	50	22.83831249403455
consistency	pearson	glm_residual	GSE178765	5	50	TRUE	50	13.76710890522096
consistency	pearson_clip	glm_residual	GSE178765	5	50	TRUE	50	15.12064522286914
consistency	pearson_clip_hvg	glm_residual	GSE178765	5	50	TRUE	50	11.01088097737902
consistency	pearson_clip_zscore	glm_residual	GSE178765	5	50	TRUE	50	21.215137921160636
consistency	pearson_clip_hvg_zscore	glm_residual	GSE178765	5	50	TRUE	50	13.637587095542616
consistency	pearson_analytic	glm_residual	GSE178765	5	50	TRUE	50	15.932041614966115
consistency	sctransform	glm_residual	GSE178765	5	50	TRUE	50	10.219719385320223
consistency	rand_quantile	glm_residual	GSE178765	5	50	TRUE	50	19.301517610002865
consistency	dino	latent_expr	GSE178765	5	50	FALSE	50	19.98854633960103
consistency	normalisr_norm	latent_expr	GSE178765	5	50	FALSE	50	17.15157010594636
consistency	sanity_map	latent_expr	GSE178765	5	50	FALSE	50	18.6255607521237
consistency	sanity_dists	latent_expr	GSE178765	5	50	FALSE	50	12.410041042283096
consistency	glmpca	count_model	GSE178765	5	50	FALSE	50	17.76090483917152
consistency	newwave	count_model	GSE178765	5	50	TRUE	50	16.9200152715472
consistency	raw_counts	negative_control	GSE178765	5	50	FALSE	50	9.934714135725876
consistency	scaled_raw_counts	negative_control	GSE178765	5	50	FALSE	50	7.353345423308199
consistency	logp1	delta_method	GSE179831	1	50	FALSE	50	22.53110095389507
consistency	logp1_hvg	delta_method	GSE179831	1	50	FALSE	50	17.640103338632752
consistency	logp1_zscore	delta_method	GSE179831	1	50	FALSE	50	22.12301271860095
consistency	logp1_hvg_zscore	delta_method	GSE179831	1	50	FALSE	50	18.11595786963434
consistency	logp_cpm	delta_method	GSE179831	1	50	FALSE	50	22.813990461049286
consistency	logp1_size_normed	delta_method	GSE179831	1	50	FALSE	50	12.87837837837838
consistency	acosh	delta_method	GSE179831	1	50	TRUE	50	23.312599364069953
consistency	logp_alpha	delta_method	GSE179831	1	50	TRUE	50	22.069654213036564
consistency	pearson	glm_residual	GSE179831	1	50	TRUE	50	6.9383942766295705
consistency	pearson_clip	glm_residual	GSE179831	1	50	TRUE	50	5.774642289348172
consistency	pearson_clip_hvg	glm_residual	GSE179831	1	50	TRUE	50	2.7590421303656596
consistency	pearson_clip_zscore	glm_residual	GSE179831	1	50	TRUE	50	22.279411764705884
consistency	pearson_clip_hvg_zscore	glm_residual	GSE179831	1	50	TRUE	50	10.5474960254372
consistency	pearson_analytic	glm_residual	GSE179831	1	50	TRUE	50	7.033485691573927
consistency	sctransform	glm_residual	GSE179831	1	50	TRUE	50	3.5512718600953894
consistency	rand_quantile	glm_residual	GSE179831	1	50	TRUE	50	15.425775039745629
consistency	dino	latent_expr	GSE179831	1	50	FALSE	50	18.274443561208265
consistency	normalisr_norm	latent_expr	GSE179831	1	50	FALSE	50	14.232909379968204
consistency	sanity_map	latent_expr	GSE179831	1	50	FALSE	50	4.121820349761526
consistency	sanity_dists	latent_expr	GSE179831	1	50	FALSE	50	11.372217806041336
consistency	glmpca	count_model	GSE179831	1	50	FALSE	50	15.396760731319556
consistency	newwave	count_model	GSE179831	1	50	TRUE	50	8.421800476947535
consistency	raw_counts	negative_control	GSE179831	1	50	FALSE	50	10.51420906200318
consistency	scaled_raw_counts	negative_control	GSE179831	1	50	FALSE	50	6.0629968203497615
consistency	logp1	delta_method	GSE179831	2	50	FALSE	50	22.463533386327505
consistency	logp1_hvg	delta_method	GSE179831	2	50	FALSE	50	17.5689586645469
consistency	logp1_zscore	delta_method	GSE179831	2	50	FALSE	50	22.153616852146264
consistency	logp1_hvg_zscore	delta_method	GSE179831	2	50	FALSE	50	18.059022257551668
consistency	logp_cpm	delta_method	GSE179831	2	50	FALSE	50	22.793422098569156
consistency	logp1_size_normed	delta_method	GSE179831	2	50	FALSE	50	14.98281001589825
consistency	acosh	delta_method	GSE179831	2	50	TRUE	50	23.209260731319556
consistency	logp_alpha	delta_method	GSE179831	2	50	TRUE	50	22.01768680445151
consistency	pearson	glm_residual	GSE179831	2	50	TRUE	50	6.630564387917329
consistency	pearson_clip	glm_residual	GSE179831	2	50	TRUE	50	5.841315580286168
consistency	pearson_clip_hvg	glm_residual	GSE179831	2	50	TRUE	50	2.851152623211447
consistency	pearson_clip_zscore	glm_residual	GSE179831	2	50	TRUE	50	22.69107710651828
consistency	pearson_clip_hvg_zscore	glm_residual	GSE179831	2	50	TRUE	50	10.728139904610494
consistency	pearson_analytic	glm_residual	GSE179831	2	50	TRUE	50	7.18362480127186
consistency	sctransform	glm_residual	GSE179831	2	50	TRUE	50	3.4041136724960253
consistency	rand_quantile	glm_residual	GSE179831	2	50	TRUE	50	15.421303656597772
consistency	dino	latent_expr	GSE179831	2	50	FALSE	50	18.361486486486488
consistency	normalisr_norm	latent_expr	GSE179831	2	50	FALSE	50	14.597972972972974
consistency	sanity_map	latent_expr	GSE179831	2	50	FALSE	50	4.0665739268680445
consistency	sanity_dists	latent_expr	GSE179831	2	50	FALSE	50	12.007253577106518
consistency	glmpca	count_model	GSE179831	2	50	FALSE	50	15.638314785373607
consistency	newwave	count_model	GSE179831	2	50	TRUE	50	8.334161367249603
consistency	raw_counts	negative_control	GSE179831	2	50	FALSE	50	10.835552464228934
consistency	scaled_raw_counts	negative_control	GSE179831	2	50	FALSE	50	6.346383147853736
consistency	logp1	delta_method	GSE179831	3	50	FALSE	50	22.520071542130367
consistency	logp1_hvg	delta_method	GSE179831	3	50	FALSE	50	17.421303656597775
consistency	logp1_zscore	delta_method	GSE179831	3	50	FALSE	50	22.14268680445151
consistency	logp1_hvg_zscore	delta_method	GSE179831	3	50	FALSE	50	17.97317170111288
consistency	logp_cpm	delta_method	GSE179831	3	50	FALSE	50	22.79222972972973
consistency	logp1_size_normed	delta_method	GSE179831	3	50	FALSE	50	14.234002384737678
consistency	acosh	delta_method	GSE179831	3	50	TRUE	50	23.29560810810811
consistency	logp_alpha	delta_method	GSE179831	3	50	TRUE	50	22.165441176470587
consistency	pearson	glm_residual	GSE179831	3	50	TRUE	50	6.519872813990461
consistency	pearson_clip	glm_residual	GSE179831	3	50	TRUE	50	5.630763116057234
consistency	pearson_clip_hvg	glm_residual	GSE179831	3	50	TRUE	50	2.7815977742448332
consistency	pearson_clip_zscore	glm_residual	GSE179831	3	50	TRUE	50	22.42587440381558
consistency	pearson_clip_hvg_zscore	glm_residual	GSE179831	3	50	TRUE	50	10.438493640699525
consistency	pearson_analytic	glm_residual	GSE179831	3	50	TRUE	50	6.985095389507154
consistency	sctransform	glm_residual	GSE179831	3	50	TRUE	50	3.487281399046105
consistency	rand_quantile	glm_residual	GSE179831	3	50	TRUE	50	15.51420906200318
consistency	dino	latent_expr	GSE179831	3	50	FALSE	50	18.314785373608903
consistency	normalisr_norm	latent_expr	GSE179831	3	50	FALSE	50	11.776232114467408
consistency	sanity_map	latent_expr	GSE179831	3	50	FALSE	50	4.155306041335453
consistency	sanity_dists	latent_expr	GSE179831	3	50	FALSE	50	11.591911764705882
consistency	glmpca	count_model	GSE179831	3	50	FALSE	50	15.428358505564388
consistency	newwave	count_model	GSE179831	3	50	TRUE	50	8.507054848966614
consistency	raw_counts	negative_control	GSE179831	3	50	FALSE	50	10.351053259141494
consistency	scaled_raw_counts	negative_control	GSE179831	3	50	FALSE	50	5.9360095389507155
consistency	logp1	delta_method	GSE179831	4	50	FALSE	50	22.5129173290938
consistency	logp1_hvg	delta_method	GSE179831	4	50	FALSE	50	17.403318759936408
consistency	logp1_zscore	delta_method	GSE179831	4	50	FALSE	50	22.361883942766298
consistency	logp1_hvg_zscore	delta_method	GSE179831	4	50	FALSE	50	18.16116852146264
consistency	logp_cpm	delta_method	GSE179831	4	50	FALSE	50	22.87887519872814
consistency	logp1_size_normed	delta_method	GSE179831	4	50	FALSE	50	15.331677265500796
consistency	acosh	delta_method	GSE179831	4	50	TRUE	50	23.302066772655007
consistency	logp_alpha	delta_method	GSE179831	4	50	TRUE	50	22.11377186009539
consistency	pearson	glm_residual	GSE179831	4	50	TRUE	50	6.826609697933227
consistency	pearson_clip	glm_residual	GSE179831	4	50	TRUE	50	5.899741653418124
consistency	pearson_clip_hvg	glm_residual	GSE179831	4	50	TRUE	50	2.940381558028617
consistency	pearson_clip_zscore	glm_residual	GSE179831	4	50	TRUE	50	22.47754372019078
consistency	pearson_clip_hvg_zscore	glm_residual	GSE179831	4	50	TRUE	50	10.9181240063593
consistency	pearson_analytic	glm_residual	GSE179831	4	50	TRUE	50	7.200218600953895
consistency	sctransform	glm_residual	GSE179831	4	50	TRUE	50	3.670608108108108
consistency	rand_quantile	glm_residual	GSE179831	4	50	TRUE	50	15.515202702702704
consistency	dino	latent_expr	GSE179831	4	50	FALSE	50	18.225655802861684
consistency	normalisr_norm	latent_expr	GSE179831	4	50	FALSE	50	13.18233306836248
consistency	sanity_map	latent_expr	GSE179831	4	50	FALSE	50	4.278815580286168
consistency	sanity_dists	latent_expr	GSE179831	4	50	FALSE	50	11.572138314785374
consistency	glmpca	count_model	GSE179831	4	50	FALSE	50	15.536367249602543
consistency	newwave	count_model	GSE179831	4	50	TRUE	50	8.45131160572337
consistency	raw_counts	negative_control	GSE179831	4	50	FALSE	50	10.798390302066773
consistency	scaled_raw_counts	negative_control	GSE179831	4	50	FALSE	50	6.175476947535771
consistency	logp1	delta_method	GSE179831	5	50	FALSE	50	22.479232909379967
consistency	logp1_hvg	delta_method	GSE179831	5	50	FALSE	50	17.67150238473768
consistency	logp1_zscore	delta_method	GSE179831	5	50	FALSE	50	21.95856518282989
consistency	logp1_hvg_zscore	delta_method	GSE179831	5	50	FALSE	50	18.0193759936407
consistency	logp_cpm	delta_method	GSE179831	5	50	FALSE	50	22.774443561208265
consistency	logp1_size_normed	delta_method	GSE179831	5	50	FALSE	50	14.370031796502383
consistency	acosh	delta_method	GSE179831	5	50	TRUE	50	23.263116057233702
consistency	logp_alpha	delta_method	GSE179831	5	50	TRUE	50	22.096283783783782
consistency	pearson	glm_residual	GSE179831	5	50	TRUE	50	6.605226550079491
consistency	pearson_clip	glm_residual	GSE179831	5	50	TRUE	50	5.856518282988871
consistency	pearson_clip_hvg	glm_residual	GSE179831	5	50	TRUE	50	2.935512718600954
consistency	pearson_clip_zscore	glm_residual	GSE179831	5	50	TRUE	50	22.248509538950714
consistency	pearson_clip_hvg_zscore	glm_residual	GSE179831	5	50	TRUE	50	10.446641494435612
consistency	pearson_analytic	glm_residual	GSE179831	5	50	TRUE	50	7.038751987281399
consistency	sctransform	glm_residual	GSE179831	5	50	TRUE	50	3.513414149443561
consistency	rand_quantile	glm_residual	GSE179831	5	50	TRUE	50	15.64218998410175
consistency	dino	latent_expr	GSE179831	5	50	FALSE	50	18.34777424483307
consistency	normalisr_norm	latent_expr	GSE179831	5	50	FALSE	50	9.87152225755167
consistency	sanity_map	latent_expr	GSE179831	5	50	FALSE	50	4.173191573926868
consistency	sanity_dists	latent_expr	GSE179831	5	50	FALSE	50	11.382054848966614
consistency	glmpca	count_model	GSE179831	5	50	FALSE	50	15.322237678855323
consistency	newwave	count_model	GSE179831	5	50	TRUE	50	8.6745826709062
consistency	raw_counts	negative_control	GSE179831	5	50	FALSE	50	9.817567567567568
consistency	scaled_raw_counts	negative_control	GSE179831	5	50	FALSE	50	5.709360095389507
consistency	logp1	delta_method	GSE164017	1	50	FALSE	50	19.80312813890085
consistency	logp1_hvg	delta_method	GSE164017	1	50	FALSE	50	17.487157411393312
consistency	logp1_zscore	delta_method	GSE164017	1	50	FALSE	50	18.990959965561775
consistency	logp1_hvg_zscore	delta_method	GSE164017	1	50	FALSE	50	15.995551729085951
consistency	logp_cpm	delta_method	GSE164017	1	50	FALSE	50	17.58774573109485
consistency	logp1_size_normed	delta_method	GSE164017	1	50	FALSE	50	18.93327593628928
consistency	acosh	delta_method	GSE164017	1	50	TRUE	50	20.731094848615296
consistency	logp_alpha	delta_method	GSE164017	1	50	TRUE	50	19.577701248385708
consistency	pearson	glm_residual	GSE164017	1	50	TRUE	50	17.564930406084088
consistency	pearson_clip	glm_residual	GSE164017	1	50	TRUE	50	17.078346965131296
consistency	pearson_clip_hvg	glm_residual	GSE164017	1	50	TRUE	50	8.874300473525613
consistency	pearson_clip_zscore	glm_residual	GSE164017	1	50	TRUE	50	17.94762519730234
consistency	pearson_clip_hvg_zscore	glm_residual	GSE164017	1	50	TRUE	50	8.560338642559907
consistency	pearson_analytic	glm_residual	GSE164017	1	50	TRUE	50	16.912326015210216
consistency	sctransform	glm_residual	GSE164017	1	50	TRUE	50	14.79624049361458
consistency	rand_quantile	glm_residual	GSE164017	1	50	TRUE	50	11.041612856937869
consistency	dino	latent_expr	GSE164017	1	50	FALSE	50	15.77213373511264
consistency	normalisr_norm	latent_expr	GSE164017	1	50	FALSE	50	5.737982493901564
consistency	sanity_map	latent_expr	GSE164017	1	50	FALSE	50	10.167886353852776
consistency	sanity_dists	latent_expr	GSE164017	1	50	FALSE	50	7.025111206772851
consistency	glmpca	count_model	GSE164017	1	50	FALSE	50	15.469507820347252
consistency	newwave	count_model	GSE164017	1	50	TRUE	50	9.790357296599224
consistency	raw_counts	negative_control	GSE164017	1	50	FALSE	50	10.795379537953796
consistency	scaled_raw_counts	negative_control	GSE164017	1	50	FALSE	50	6.644568804706558
consistency	logp1	delta_method	GSE164017	2	50	FALSE	50	19.85378103027694
consistency	logp1_hvg	delta_method	GSE164017	2	50	FALSE	50	17.29301190988664
consistency	logp1_zscore	delta_method	GSE164017	2	50	FALSE	50	19.19586741282824
consistency	logp1_hvg_zscore	delta_method	GSE164017	2	50	FALSE	50	16.010761945759793
consistency	logp_cpm	delta_method	GSE164017	2	50	FALSE	50	17.5954943320419
consistency	logp1_size_normed	delta_method	GSE164017	2	50	FALSE	50	18.815325010761946
consistency	acosh	delta_method	GSE164017	2	50	TRUE	50	20.733103745157123
consistency	logp_alpha	delta_method	GSE164017	2	50	TRUE	50	19.29760367341082
consistency	pearson	glm_residual	GSE164017	2	50	TRUE	50	17.675850193715025
consistency	pearson_clip	glm_residual	GSE164017	2	50	TRUE	50	17.146792940163582
consistency	pearson_clip_hvg	glm_residual	GSE164017	2	50	TRUE	50	8.711723346247668
consistency	pearson_clip_zscore	glm_residual	GSE164017	2	50	TRUE	50	18.495336490170757
consistency	pearson_clip_hvg_zscore	glm_residual	GSE164017	2	50	TRUE	50	8.599799110345817
consistency	pearson_analytic	glm_residual	GSE164017	2	50	TRUE	50	16.683455302051943
consistency	sctransform	glm_residual	GSE164017	2	50	TRUE	50	14.882910030133448
consistency	rand_quantile	glm_residual	GSE164017	2	50	TRUE	50	11.0642846893385
consistency	dino	latent_expr	GSE164017	2	50	FALSE	50	15.7048357009614
consistency	normalisr_norm	latent_expr	GSE164017	2	50	FALSE	50	7.600660066006601
consistency	sanity_map	latent_expr	GSE164017	2	50	FALSE	50	10.126990959965562
consistency	sanity_dists	latent_expr	GSE164017	2	50	FALSE	50	7.122255703831253
consistency	glmpca	count_model	GSE164017	2	50	FALSE	50	15.232171043191276
consistency	newwave	count_model	GSE164017	2	50	TRUE	50	9.647295164299038
consistency	raw_counts	negative_control	GSE164017	2	50	FALSE	50	11.089682881331612
consistency	scaled_raw_counts	negative_control	GSE164017	2	50	FALSE	50	6.768976897689769
consistency	logp1	delta_method	GSE164017	3	50	FALSE	50	19.827665375233178
consistency	logp1_hvg	delta_method	GSE164017	3	50	FALSE	50	17.492036160137754
consistency	logp1_zscore	delta_method	GSE164017	3	50	FALSE	50	18.921509542258573
consistency	logp1_hvg_zscore	delta_method	GSE164017	3	50	FALSE	50	16.02209786196011
consistency	logp_cpm	delta_method	GSE164017	3	50	FALSE	50	17.575835844454012
consistency	logp1_size_normed	delta_method	GSE164017	3	50	FALSE	50	18.82594346391161
consistency	acosh	delta_method	GSE164017	3	50	TRUE	50	20.64844310518008
consistency	logp_alpha	delta_method	GSE164017	3	50	TRUE	50	19.279093126703973
consistency	pearson	glm_residual	GSE164017	3	50	TRUE	50	17.523748026976612
consistency	pearson_clip	glm_residual	GSE164017	3	50	TRUE	50	17.09441813746592
consistency	pearson_clip_hvg	glm_residual	GSE164017	3	50	TRUE	50	8.867412828239345
consistency	pearson_clip_zscore	glm_residual	GSE164017	3	50	TRUE	50	18.03027694073755
consistency	pearson_clip_hvg_zscore	glm_residual	GSE164017	3	50	TRUE	50	8.70239632658918
consistency	pearson_analytic	glm_residual	GSE164017	3	50	TRUE	50	16.562060553881476
consistency	sctransform	glm_residual	GSE164017	3	50	TRUE	50	14.758214951929975
consistency	rand_quantile	glm_residual	GSE164017	3	50	TRUE	50	10.965131295738267
consistency	dino	latent_expr	GSE164017	3	50	FALSE	50	15.480269766107046
consistency	normalisr_norm	latent_expr	GSE164017	3	50	FALSE	50	5.931410532357583
consistency	sanity_map	latent_expr	GSE164017	3	50	FALSE	50	10.16903429473382
consistency	sanity_dists	latent_expr	GSE164017	3	50	FALSE	50	6.540680154972019
consistency	glmpca	count_model	GSE164017	3	50	FALSE	50	15.21609987085665
consistency	newwave	count_model	GSE164017	3	50	TRUE	50	9.696513129573828
consistency	raw_counts	negative_control	GSE164017	3	50	FALSE	50	11.015497201894105
consistency	scaled_raw_counts	negative_control	GSE164017	3	50	FALSE	50	6.509685751183814
consistency	logp1	delta_method	GSE164017	4	50	FALSE	50	19.385708136030996
consistency	logp1_hvg	delta_method	GSE164017	4	50	FALSE	50	16.84344956234754
consistency	logp1_zscore	delta_method	GSE164017	4	50	FALSE	50	19.0694504233032
consistency	logp1_hvg_zscore	delta_method	GSE164017	4	50	FALSE	50	15.683885779882337
consistency	logp_cpm	delta_method	GSE164017	4	50	FALSE	50	17.48873583010475
consistency	logp1_size_normed	delta_method	GSE164017	4	50	FALSE	50	18.47969579566652
consistency	acosh	delta_method	GSE164017	4	50	TRUE	50	20.39130434782609
consistency	logp_alpha	delta_method	GSE164017	4	50	TRUE	50	18.73970440522313
consistency	pearson	glm_residual	GSE164017	4	50	TRUE	50	16.68445975032286
consistency	pearson_clip	glm_residual	GSE164017	4	50	TRUE	50	16.363036303630363
consistency	pearson_clip_hvg	glm_residual	GSE164017	4	50	TRUE	50	8.276366767111494
consistency	pearson_clip_zscore	glm_residual	GSE164017	4	50	TRUE	50	18.319127564930405
consistency	pearson_clip_hvg_zscore	glm_residual	GSE164017	4	50	TRUE	50	8.425025111206773
consistency	pearson_analytic	glm_residual	GSE164017	4	50	TRUE	50	15.991820921222557
consistency	sctransform	glm_residual	GSE164017	4	50	TRUE	50	14.264600373080786
consistency	rand_quantile	glm_residual	GSE164017	4	50	TRUE	50	10.782321710431912
consistency	dino	latent_expr	GSE164017	4	50	FALSE	50	15.123403644712296
consistency	normalisr_norm	latent_expr	GSE164017	4	50	FALSE	50	7.692495336490171
consistency	sanity_map	latent_expr	GSE164017	4	50	FALSE	50	9.705983641842446
consistency	sanity_dists	latent_expr	GSE164017	4	50	FALSE	50	6.5079638398622475
consistency	glmpca	count_model	GSE164017	4	50	FALSE	50	14.773281675993688
consistency	newwave	count_model	GSE164017	4	50	TRUE	50	9.6554742430764815
consistency	raw_counts	negative_control	GSE164017	4	50	FALSE	50	10.956234753910174
consistency	scaled_raw_counts	negative_control	GSE164017	4	50	FALSE	50	6.54096714019228
consistency	logp1	delta_method	GSE164017	5	50	FALSE	50	19.542545558903715
consistency	logp1_hvg	delta_method	GSE164017	5	50	FALSE	50	17.103027694073756
consistency	logp1_zscore	delta_method	GSE164017	5	50	FALSE	50	18.869278232171045
consistency	logp1_hvg_zscore	delta_method	GSE164017	5	50	FALSE	50	15.927679724494189
consistency	logp_cpm	delta_method	GSE164017	5	50	FALSE	50	17.474960539532216
consistency	logp1_size_normed	delta_method	GSE164017	5	50	FALSE	50	18.983641842445113
consistency	acosh	delta_method	GSE164017	5	50	TRUE	50	20.500645716745588
consistency	logp_alpha	delta_method	GSE164017	5	50	TRUE	50	18.902281532501075
consistency	pearson	glm_residual	GSE164017	5	50	TRUE	50	16.989812024680727
consistency	pearson_clip	glm_residual	GSE164017	5	50	TRUE	50	16.634093844167026
consistency	pearson_clip_hvg	glm_residual	GSE164017	5	50	TRUE	50	8.527478834840005
consistency	pearson_clip_zscore	glm_residual	GSE164017	5	50	TRUE	50	18.229301190988664
consistency	pearson_clip_hvg_zscore	glm_residual	GSE164017	5	50	TRUE	50	8.30018654039317
consistency	pearson_analytic	glm_residual	GSE164017	5	50	TRUE	50	16.08437365475678
consistency	sctransform	glm_residual	GSE164017	5	50	TRUE	50	14.122399196441384
consistency	rand_quantile	glm_residual	GSE164017	5	50	TRUE	50	11.023963265891808
consistency	dino	latent_expr	GSE164017	5	50	FALSE	50	15.403501219687186
consistency	normalisr_norm	latent_expr	GSE164017	5	50	FALSE	50	7.687616587745731
consistency	sanity_map	latent_expr	GSE164017	5	50	FALSE	50	9.93542832544124
consistency	sanity_dists	latent_expr	GSE164017	5	50	FALSE	50	6.566221839575262
consistency	glmpca	count_model	GSE164017	5	50	FALSE	50	14.956234753910174
consistency	newwave	count_model	GSE164017	5	50	TRUE	50	9.703974745300616
consistency	raw_counts	negative_control	GSE164017	5	50	FALSE	50	10.750609843593056
consistency	scaled_raw_counts	negative_control	GSE164017	5	50	FALSE	50	6.282106471516717
consistency	logp1	delta_method	GSE150068	1	50	FALSE	50	5.661260629438065
consistency	logp1_hvg	delta_method	GSE150068	1	50	FALSE	50	5.0449723853774
consistency	logp1_zscore	delta_method	GSE150068	1	50	FALSE	50	5.929078635925309
consistency	logp1_hvg_zscore	delta_method	GSE150068	1	50	FALSE	50	5.624879459980714
consistency	logp_cpm	delta_method	GSE150068	1	50	FALSE	50	4.991233453142807
consistency	logp1_size_normed	delta_method	GSE150068	1	50	FALSE	50	6.679582712369598
consistency	acosh	delta_method	GSE150068	1	50	TRUE	50	6.479968440431314
consistency	logp_alpha	delta_method	GSE150068	1	50	TRUE	50	5.825458052073288
consistency	pearson	glm_residual	GSE150068	1	50	TRUE	50	4.540106951871658
consistency	pearson_clip	glm_residual	GSE150068	1	50	TRUE	50	4.497852196019988
consistency	pearson_clip_hvg	glm_residual	GSE150068	1	50	TRUE	50	2.3498728850705706
consistency	pearson_clip_zscore	glm_residual	GSE150068	1	50	TRUE	50	5.346015604453406
consistency	pearson_clip_hvg_zscore	glm_residual	GSE150068	1	50	TRUE	50	3.1457876742351187
consistency	pearson_analytic	glm_residual	GSE150068	1	50	TRUE	50	4.946436398702551
consistency	sctransform	glm_residual	GSE150068	1	50	TRUE	50	3.790830191987376
consistency	rand_quantile	glm_residual	GSE150068	1	50	TRUE	50	2.8217761023932675
consistency	dino	latent_expr	GSE150068	1	50	FALSE	50	4.120189357412116
consistency	normalisr_norm	latent_expr	GSE150068	1	50	FALSE	50	1.1569211887437538
consistency	sanity_map	latent_expr	GSE150068	1	50	FALSE	50	1.6174278951520995
consistency	sanity_dists	latent_expr	GSE150068	1	50	FALSE	50	2.730954676952748
consistency	glmpca	count_model	GSE150068	1	50	FALSE	50	0.27632155693872185
consistency	newwave	count_model	GSE150068	1	50	TRUE	50	2.070833698606119
consistency	raw_counts	negative_control	GSE150068	1	50	FALSE	50	1.870605768387832
consistency	scaled_raw_counts	negative_control	GSE150068	1	50	FALSE	50	1.3248882265275708
consistency	logp1	delta_method	GSE150068	2	50	FALSE	50	5.63697729464364
consistency	logp1_hvg	delta_method	GSE150068	2	50	FALSE	50	5.007013237485754
consistency	logp1_zscore	delta_method	GSE150068	2	50	FALSE	50	5.95046901025686
consistency	logp1_hvg_zscore	delta_method	GSE150068	2	50	FALSE	50	5.474708512316998
consistency	logp_cpm	delta_method	GSE150068	2	50	FALSE	50	4.851845358113439
consistency	logp1_size_normed	delta_method	GSE150068	2	50	FALSE	50	6.491189620408521
consistency	acosh	delta_method	GSE150068	2	50	TRUE	50	6.4299114578767425
consistency	logp_alpha	delta_method	GSE150068	2	50	TRUE	50	5.686595949855352
consistency	pearson	glm_residual	GSE150068	2	50	TRUE	50	4.534233365477339
consistency	pearson_clip	glm_residual	GSE150068	2	50	TRUE	50	4.4421846234768125
consistency	pearson_clip_hvg	glm_residual	GSE150068	2	50	TRUE	50	2.2830717980187605
consistency	pearson_clip_zscore	glm_residual	GSE150068	2	50	TRUE	50	5.251161567458578
consistency	pearson_clip_hvg_zscore	glm_residual	GSE150068	2	50	TRUE	50	3.0726746734461297
consistency	pearson_analytic	glm_residual	GSE150068	2	50	TRUE	50	4.632418690277899
consistency	sctransform	glm_residual	GSE150068	2	50	TRUE	50	3.6174278951521
consistency	rand_quantile	glm_residual	GSE150068	2	50	TRUE	50	2.7348119575699132
consistency	dino	latent_expr	GSE150068	2	50	FALSE	50	4.070220040326116
consistency	normalisr_norm	latent_expr	GSE150068	2	50	FALSE	50	1.2272288945384413
consistency	sanity_map	latent_expr	GSE150068	2	50	FALSE	50	1.5881476286490752
consistency	sanity_dists	latent_expr	GSE150068	2	50	FALSE	50	2.312439729990357
consistency	glmpca	count_model	GSE150068	2	50	FALSE	50	0.5429122468659595
consistency	newwave	count_model	GSE150068	2	50	TRUE	50	2.0165687735600946
consistency	raw_counts	negative_control	GSE150068	2	50	FALSE	50	1.5860436574033487
consistency	scaled_raw_counts	negative_control	GSE150068	2	50	FALSE	50	1.0426054177259578
consistency	logp1	delta_method	GSE150068	3	50	FALSE	50	5.574997808363285
consistency	logp1_hvg	delta_method	GSE150068	3	50	FALSE	50	4.931007276233892
consistency	logp1_zscore	delta_method	GSE150068	3	50	FALSE	50	5.943631103708249
consistency	logp1_hvg_zscore	delta_method	GSE150068	3	50	FALSE	50	5.492153940562813
consistency	logp_cpm	delta_method	GSE150068	3	50	FALSE	50	4.989392478302796
consistency	logp1_size_normed	delta_method	GSE150068	3	50	FALSE	50	6.413342684316648
consistency	acosh	delta_method	GSE150068	3	50	TRUE	50	6.347067590076269
consistency	logp_alpha	delta_method	GSE150068	3	50	TRUE	50	5.58429034803191
consistency	pearson	glm_residual	GSE150068	3	50	TRUE	50	4.33847637415622
consistency	pearson_clip	glm_residual	GSE150068	3	50	TRUE	50	4.315157359516086
consistency	pearson_clip_hvg	glm_residual	GSE150068	3	50	TRUE	50	2.1447356886122555
consistency	pearson_clip_zscore	glm_residual	GSE150068	3	50	TRUE	50	5.272639607258701
consistency	pearson_clip_hvg_zscore	glm_residual	GSE150068	3	50	TRUE	50	3.045849040063119
consistency	pearson_analytic	glm_residual	GSE150068	3	50	TRUE	50	4.504251775225739
consistency	sctransform	glm_residual	GSE150068	3	50	TRUE	50	3.526343473305865
consistency	rand_quantile	glm_residual	GSE150068	3	50	TRUE	50	2.733672306478478
consistency	dino	latent_expr	GSE150068	3	50	FALSE	50	3.981239589725607
consistency	normalisr_norm	latent_expr	GSE150068	3	50	FALSE	50	1.1551678793723152
consistency	sanity_map	latent_expr	GSE150068	3	50	FALSE	50	1.5293240992373105
consistency	sanity_dists	latent_expr	GSE150068	3	50	FALSE	50	2.182957832909617
consistency	glmpca	count_model	GSE150068	3	50	FALSE	50	0.493819584465679
consistency	newwave	count_model	GSE150068	3	50	TRUE	50	2.037433155080214
consistency	raw_counts	negative_control	GSE150068	3	50	FALSE	50	1.5189795739458227
consistency	scaled_raw_counts	negative_control	GSE150068	3	50	FALSE	50	0.9816779170684669
consistency	logp1	delta_method	GSE150068	4	50	FALSE	50	5.563513631980363
consistency	logp1_hvg	delta_method	GSE150068	4	50	FALSE	50	4.9050582975366
consistency	logp1_zscore	delta_method	GSE150068	4	50	FALSE	50	6.130446217235031
consistency	logp1_hvg_zscore	delta_method	GSE150068	4	50	FALSE	50	5.478127465591304
consistency	logp_cpm	delta_method	GSE150068	4	50	FALSE	50	4.827299026913299
consistency	logp1_size_normed	delta_method	GSE150068	4	50	FALSE	50	6.367668975190672
consistency	acosh	delta_method	GSE150068	4	50	TRUE	50	6.320154291224687
consistency	logp_alpha	delta_method	GSE150068	4	50	TRUE	50	5.7223634610327
consistency	pearson	glm_residual	GSE150068	4	50	TRUE	50	4.596388182694836
consistency	pearson_clip	glm_residual	GSE150068	4	50	TRUE	50	4.39116332076795
consistency	pearson_clip_hvg	glm_residual	GSE150068	4	50	TRUE	50	2.369334619093539
consistency	pearson_clip_zscore	glm_residual	GSE150068	4	50	TRUE	50	5.489173314631366
consistency	pearson_clip_hvg_zscore	glm_residual	GSE150068	4	50	TRUE	50	3.3105110896817744
consistency	pearson_analytic	glm_residual	GSE150068	4	50	TRUE	50	4.629525729815026
consistency	sctransform	glm_residual	GSE150068	4	50	TRUE	50	3.687647935478215
consistency	rand_quantile	glm_residual	GSE150068	4	50	TRUE	50	2.7534847023757343
consistency	dino	latent_expr	GSE150068	4	50	FALSE	50	3.950644341194004
consistency	normalisr_norm	latent_expr	GSE150068	4	50	FALSE	50	1.0952046988691155
consistency	sanity_map	latent_expr	GSE150068	4	50	FALSE	50	1.5515034627860085
consistency	sanity_dists	latent_expr	GSE150068	4	50	FALSE	50	2.229332865784168
consistency	glmpca	count_model	GSE150068	4	50	FALSE	50	4.355571140527746
consistency	newwave	count_model	GSE150068	4	50	TRUE	50	2.009117208731481
consistency	raw_counts	negative_control	GSE150068	4	50	FALSE	50	1.4037871482423074
consistency	scaled_raw_counts	negative_control	GSE150068	4	50	FALSE	50	0.984921539405628
consistency	logp1	delta_method	GSE150068	5	50	FALSE	50	5.631454370123608
consistency	logp1_hvg	delta_method	GSE150068	5	50	FALSE	50	4.977908301919873
consistency	logp1_zscore	delta_method	GSE150068	5	50	FALSE	50	5.845708775313404
consistency	logp1_hvg_zscore	delta_method	GSE150068	5	50	FALSE	50	5.518453581134391
consistency	logp_cpm	delta_method	GSE150068	5	50	FALSE	50	4.847462084684842
consistency	logp1_size_normed	delta_method	GSE150068	5	50	FALSE	50	6.629701060752169
consistency	acosh	delta_method	GSE150068	5	50	TRUE	50	6.44113263785395
consistency	logp_alpha	delta_method	GSE150068	5	50	TRUE	50	5.786972911370211
consistency	pearson	glm_residual	GSE150068	5	50	TRUE	50	4.544665556237398
consistency	pearson_clip	glm_residual	GSE150068	5	50	TRUE	50	4.455334443762602
consistency	pearson_clip_hvg	glm_residual	GSE150068	5	50	TRUE	50	2.31848864732182
consistency	pearson_clip_zscore	glm_residual	GSE150068	5	50	TRUE	50	5.2202156570526865
consistency	pearson_clip_hvg_zscore	glm_residual	GSE150068	5	50	TRUE	50	3.0863504865433504
consistency	pearson_analytic	glm_residual	GSE150068	5	50	TRUE	50	4.883930919610766
consistency	sctransform	glm_residual	GSE150068	5	50	TRUE	50	3.702989392478303
consistency	rand_quantile	glm_residual	GSE150068	5	50	TRUE	50	2.807135969141755
consistency	dino	latent_expr	GSE150068	5	50	FALSE	50	4.068466730954677
consistency	normalisr_norm	latent_expr	GSE150068	5	50	FALSE	50	1.208906811606908
consistency	sanity_map	latent_expr	GSE150068	5	50	FALSE	50	1.6382046112036468
consistency	sanity_dists	latent_expr	GSE150068	5	50	FALSE	50	2.715525554484089
consistency	glmpca	count_model	GSE150068	5	50	FALSE	50	0.25764881213290086
consistency	newwave	count_model	GSE150068	5	50	TRUE	50	2.051722626457438
consistency	raw_counts	negative_control	GSE150068	5	50	FALSE	50	1.891908477250811
consistency	scaled_raw_counts	negative_control	GSE150068	5	50	FALSE	50	1.3165600070132375
consistency	logp1	delta_method	GSE130931	1	50	FALSE	50	24.563424947145876
consistency	logp1_hvg	delta_method	GSE130931	1	50	FALSE	50	22.68322762508809
consistency	logp1_zscore	delta_method	GSE130931	1	50	FALSE	50	22.5292459478506
consistency	logp1_hvg_zscore	delta_method	GSE130931	1	50	FALSE	50	21.46969696969697
consistency	logp_cpm	delta_method	GSE130931	1	50	FALSE	50	23.17441860465116
consistency	logp1_size_normed	delta_method	GSE130931	1	50	FALSE	50	25.88125440451022
consistency	acosh	delta_method	GSE130931	1	50	TRUE	50	24.58491895701198
consistency	logp_alpha	delta_method	GSE130931	1	50	TRUE	50	24.7522903453136
consistency	pearson	glm_residual	GSE130931	1	50	TRUE	50	21.88477801268499
consistency	pearson_clip	glm_residual	GSE130931	1	50	TRUE	50	20.684989429175477
consistency	pearson_clip_hvg	glm_residual	GSE130931	1	50	TRUE	50	10.630725863284002
consistency	pearson_clip_zscore	glm_residual	GSE130931	1	50	TRUE	50	21.907681465821
consistency	pearson_clip_hvg_zscore	glm_residual	GSE130931	1	50	TRUE	50	10.366807610993655
consistency	pearson_analytic	glm_residual	GSE130931	1	50	TRUE	50	21.044397463002113
consistency	sctransform	glm_residual	GSE130931	1	50	TRUE	50	19.775898520084567
consistency	rand_quantile	glm_residual	GSE130931	1	50	TRUE	50	15.286116983791402
consistency	dino	latent_expr	GSE130931	1	50	FALSE	50	23.028541226215644
consistency	normalisr_norm	latent_expr	GSE130931	1	50	FALSE	50	12.89570119802678
consistency	sanity_map	latent_expr	GSE130931	1	50	FALSE	50	18.001761804087387
consistency	sanity_dists	latent_expr	GSE130931	1	50	FALSE	50	16.65433403805497
consistency	glmpca	count_model	GSE130931	1	50	FALSE	50	18.124383368569415
consistency	newwave	count_model	GSE130931	1	50	TRUE	50	14.583157152924596
consistency	raw_counts	negative_control	GSE130931	1	50	FALSE	50	16.53911205073996
consistency	scaled_raw_counts	negative_control	GSE130931	1	50	FALSE	50	12.23784355179704
consistency	logp1	delta_method	GSE130931	2	50	FALSE	50	24.76638477801269
consistency	logp1_hvg	delta_method	GSE130931	2	50	FALSE	50	22.735024665257225
consistency	logp1_zscore	delta_method	GSE130931	2	50	FALSE	50	22.900986610288935
consistency	logp1_hvg_zscore	delta_method	GSE130931	2	50	FALSE	50	21.9661733615222
consistency	logp_cpm	delta_method	GSE130931	2	50	FALSE	50	23.08386187455955
consistency	logp1_size_normed	delta_method	GSE130931	2	50	FALSE	50	25.563777307963356
consistency	acosh	delta_method	GSE130931	2	50	TRUE	50	24.81183932346723
consistency	logp_alpha	delta_method	GSE130931	2	50	TRUE	50	24.993305144467936
consistency	pearson	glm_residual	GSE130931	2	50	TRUE	50	22.83368569415081
consistency	pearson_clip	glm_residual	GSE130931	2	50	TRUE	50	21.00352360817477
consistency	pearson_clip_hvg	glm_residual	GSE130931	2	50	TRUE	50	11.3907681465821
consistency	pearson_clip_zscore	glm_residual	GSE130931	2	50	TRUE	50	22.16032417195208
consistency	pearson_clip_hvg_zscore	glm_residual	GSE130931	2	50	TRUE	50	10.985905567300916
consistency	pearson_analytic	glm_residual	GSE130931	2	50	TRUE	50	21.337914023960536
consistency	sctransform	glm_residual	GSE130931	2	50	TRUE	50	20.49647639182523
consistency	rand_quantile	glm_residual	GSE130931	2	50	TRUE	50	15.738900634249472
consistency	dino	latent_expr	GSE130931	2	50	FALSE	50	22.658210007047217
consistency	normalisr_norm	latent_expr	GSE130931	2	50	FALSE	50	13.590556730091611
consistency	sanity_map	latent_expr	GSE130931	2	50	FALSE	50	18.49436222692037
consistency	sanity_dists	latent_expr	GSE130931	2	50	FALSE	50	17.15785764622974
consistency	glmpca	count_model	GSE130931	2	50	FALSE	50	18.391120507399577
consistency	newwave	count_model	GSE130931	2	50	TRUE	50	14.592318534178998
consistency	raw_counts	negative_control	GSE130931	2	50	FALSE	50	18.699436222692036
consistency	scaled_raw_counts	negative_control	GSE130931	2	50	FALSE	50	13.92248062015504
consistency	logp1	delta_method	GSE130931	3	50	FALSE	50	25.153981677237493
consistency	logp1_hvg	delta_method	GSE130931	3	50	FALSE	50	23.143763213530654
consistency	logp1_zscore	delta_method	GSE130931	3	50	FALSE	50	23.216701902748415
consistency	logp1_hvg_zscore	delta_method	GSE130931	3	50	FALSE	50	22.06448202959831
consistency	logp_cpm	delta_method	GSE130931	3	50	FALSE	50	23.083157152924596
consistency	logp1_size_normed	delta_method	GSE130931	3	50	FALSE	50	26.643410852713178
consistency	acosh	delta_method	GSE130931	3	50	TRUE	50	25.087033121916843
consistency	logp_alpha	delta_method	GSE130931	3	50	TRUE	50	25.43904157857646
consistency	pearson	glm_residual	GSE130931	3	50	TRUE	50	22.811134601832276
consistency	pearson_clip	glm_residual	GSE130931	3	50	TRUE	50	21.3107822410148
consistency	pearson_clip_hvg	glm_residual	GSE130931	3	50	TRUE	50	11.831923890063424
consistency	pearson_clip_zscore	glm_residual	GSE130931	3	50	TRUE	50	22.593727977448907
consistency	pearson_clip_hvg_zscore	glm_residual	GSE130931	3	50	TRUE	50	11.359408033826638
consistency	pearson_analytic	glm_residual	GSE130931	3	50	TRUE	50	21.83262861169838
consistency	sctransform	glm_residual	GSE130931	3	50	TRUE	50	20.82558139534884
consistency	rand_quantile	glm_residual	GSE130931	3	50	TRUE	50	15.980267794221282
consistency	dino	latent_expr	GSE130931	3	50	FALSE	50	23.477801268498943
consistency	normalisr_norm	latent_expr	GSE130931	3	50	FALSE	50	14.69415081042988
consistency	sanity_map	latent_expr	GSE130931	3	50	FALSE	50	18.73185341789993
consistency	sanity_dists	latent_expr	GSE130931	3	50	FALSE	50	17.72938689217759
consistency	glmpca	count_model	GSE130931	3	50	FALSE	50	18.751937984496124
consistency	newwave	count_model	GSE130931	3	50	TRUE	50	14.897815362931642
consistency	raw_counts	negative_control	GSE130931	3	50	FALSE	50	18.680408738548273
consistency	scaled_raw_counts	negative_control	GSE130931	3	50	FALSE	50	13.556730091613812
consistency	logp1	delta_method	GSE130931	4	50	FALSE	50	24.986962649753348
consistency	logp1_hvg	delta_method	GSE130931	4	50	FALSE	50	22.90662438336857
consistency	logp1_zscore	delta_method	GSE130931	4	50	FALSE	50	23.153981677237493
consistency	logp1_hvg_zscore	delta_method	GSE130931	4	50	FALSE	50	21.95278365045807
consistency	logp_cpm	delta_method	GSE130931	4	50	FALSE	50	23.119097956307257
consistency	logp1_size_normed	delta_method	GSE130931	4	50	FALSE	50	26.40556730091614
consistency	acosh	delta_method	GSE130931	4	50	TRUE	50	25.026427061310784
consistency	logp_alpha	delta_method	GSE130931	4	50	TRUE	50	25.285059901338972
consistency	pearson	glm_residual	GSE130931	4	50	TRUE	50	21.89675828047921
consistency	pearson_clip	glm_residual	GSE130931	4	50	TRUE	50	20.48661028893587
consistency	pearson_clip_hvg	glm_residual	GSE130931	4	50	TRUE	50	11.039464411557434
consistency	pearson_clip_zscore	glm_residual	GSE130931	4	50	TRUE	50	22.43446088794926
consistency	pearson_clip_hvg_zscore	glm_residual	GSE130931	4	50	TRUE	50	11.294573643410851
consistency	pearson_analytic	glm_residual	GSE130931	4	50	TRUE	50	21.132840028188863
consistency	sctransform	glm_residual	GSE130931	4	50	TRUE	50	19.853065539112052
consistency	rand_quantile	glm_residual	GSE130931	4	50	TRUE	50	15.863636363636363
consistency	dino	latent_expr	GSE130931	4	50	FALSE	50	22.958421423537704
consistency	normalisr_norm	latent_expr	GSE130931	4	50	FALSE	50	15.092318534178998
consistency	sanity_map	latent_expr	GSE130931	4	50	FALSE	50	17.865750528541227
consistency	sanity_dists	latent_expr	GSE130931	4	50	FALSE	50	17.796687808315717
consistency	glmpca	count_model	GSE130931	4	50	FALSE	50	18.658210007047217
consistency	newwave	count_model	GSE130931	4	50	TRUE	50	14.670894996476392
consistency	raw_counts	negative_control	GSE130931	4	50	FALSE	50	19.039464411557436
consistency	scaled_raw_counts	negative_control	GSE130931	4	50	FALSE	50	14.00493305144468
consistency	logp1	delta_method	GSE130931	5	50	FALSE	50	25.11064129668781
consistency	logp1_hvg	delta_method	GSE130931	5	50	FALSE	50	23.237138830162085
consistency	logp1_zscore	delta_method	GSE130931	5	50	FALSE	50	22.9830866807611
consistency	logp1_hvg_zscore	delta_method	GSE130931	5	50	FALSE	50	22.17864693446089
consistency	logp_cpm	delta_method	GSE130931	5	50	FALSE	50	23.18780831571529
consistency	logp1_size_normed	delta_method	GSE130931	5	50	FALSE	50	26.34813248766737
consistency	acosh	delta_method	GSE130931	5	50	TRUE	50	25.03030303030303
consistency	logp_alpha	delta_method	GSE130931	5	50	TRUE	50	25.41508104298802
consistency	pearson	glm_residual	GSE130931	5	50	TRUE	50	22.92142353770261
consistency	pearson_clip	glm_residual	GSE130931	5	50	TRUE	50	21.068710359408033
consistency	pearson_clip_hvg	glm_residual	GSE130931	5	50	TRUE	50	11.495771670190274
consistency	pearson_clip_zscore	glm_residual	GSE130931	5	50	TRUE	50	22.593023255813954
consistency	pearson_clip_hvg_zscore	glm_residual	GSE130931	5	50	TRUE	50	11.039464411557434
consistency	pearson_analytic	glm_residual	GSE130931	5	50	TRUE	50	21.68992248062015
consistency	sctransform	glm_residual	GSE130931	5	50	TRUE	50	20.422832980972515
consistency	rand_quantile	glm_residual	GSE130931	5	50	TRUE	50	15.83016208597604
consistency	dino	latent_expr	GSE130931	5	50	FALSE	50	23.62191684284707
consistency	normalisr_norm	latent_expr	GSE130931	5	50	FALSE	50	13.751585623678649
consistency	sanity_map	latent_expr	GSE130931	5	50	FALSE	50	18.633192389006343
consistency	sanity_dists	latent_expr	GSE130931	5	50	FALSE	50	17.463002114164905
consistency	glmpca	count_model	GSE130931	5	50	FALSE	50	18.48942917547569
consistency	newwave	count_model	GSE130931	5	50	TRUE	50	14.539464411557434
consistency	raw_counts	negative_control	GSE130931	5	50	FALSE	50	18.169485553206485
consistency	scaled_raw_counts	negative_control	GSE130931	5	50	FALSE	50	13.434108527131784
consistency	logp1	delta_method	GSE163505	1	50	FALSE	50	25.1508989095196
consistency	logp1_hvg	delta_method	GSE163505	1	50	FALSE	50	20.26923076923077
consistency	logp1_zscore	delta_method	GSE163505	1	50	FALSE	50	24.439581491305628
consistency	logp1_hvg_zscore	delta_method	GSE163505	1	50	FALSE	50	18.421013852048336
consistency	logp_cpm	delta_method	GSE163505	1	50	FALSE	50	24.531461833185972
consistency	logp1_size_normed	delta_method	GSE163505	1	50	FALSE	50	23.651930445033894
consistency	acosh	delta_method	GSE163505	1	50	TRUE	50	26.136899498968464
consistency	logp_alpha	delta_method	GSE163505	1	50	TRUE	50	24.628278809313297
consistency	pearson	glm_residual	GSE163505	1	50	TRUE	50	20.52667256115532
consistency	pearson_clip	glm_residual	GSE163505	1	50	TRUE	50	20.59335396404362
consistency	pearson_clip_hvg	glm_residual	GSE163505	1	50	TRUE	50	11.674845269672856
consistency	pearson_clip_zscore	glm_residual	GSE163505	1	50	TRUE	50	24.42513999410551
consistency	pearson_clip_hvg_zscore	glm_residual	GSE163505	1	50	TRUE	50	13.291482463896257
consistency	pearson_analytic	glm_residual	GSE163505	1	50	TRUE	50	20.702623047450633
consistency	sctransform	glm_residual	GSE163505	1	50	TRUE	50	15.533230179781905
consistency	rand_quantile	glm_residual	GSE163505	1	50	TRUE	50	19.90259357500737
consistency	dino	latent_expr	GSE163505	1	50	FALSE	50	21.281093427645153
consistency	normalisr_norm	latent_expr	GSE163505	1	50	FALSE	50	14.98437960506926
consistency	sanity_map	latent_expr	GSE163505	1	50	FALSE	50	16.773946360153257
consistency	sanity_dists	latent_expr	GSE163505	1	50	FALSE	50	11.454170350722077
consistency	glmpca	count_model	GSE163505	1	50	FALSE	50	20.803271441202476
consistency	newwave	count_model	GSE163505	1	50	TRUE	50	15.053787208959625
consistency	raw_counts	negative_control	GSE163505	1	50	FALSE	50	8.835470085470085
consistency	scaled_raw_counts	negative_control	GSE163505	1	50	FALSE	50	6.086796345417035
consistency	logp1	delta_method	GSE163505	2	50	FALSE	50	25.059902740937225
consistency	logp1_hvg	delta_method	GSE163505	2	50	FALSE	50	19.887488947833777
consistency	logp1_zscore	delta_method	GSE163505	2	50	FALSE	50	24.52232537577365
consistency	logp1_hvg_zscore	delta_method	GSE163505	2	50	FALSE	50	18.194223401119952
consistency	logp_cpm	delta_method	GSE163505	2	50	FALSE	50	24.603595638078396
consistency	logp1_size_normed	delta_method	GSE163505	2	50	FALSE	50	23.569260241674034
consistency	acosh	delta_method	GSE163505	2	50	TRUE	50	26.091954022988507
consistency	logp_alpha	delta_method	GSE163505	2	50	TRUE	50	24.45741231948129
consistency	pearson	glm_residual	GSE163505	2	50	TRUE	50	20.25036840554082
consistency	pearson_clip	glm_residual	GSE163505	2	50	TRUE	50	20.53809313292072
consistency	pearson_clip_hvg	glm_residual	GSE163505	2	50	TRUE	50	11.64994105511347
consistency	pearson_clip_zscore	glm_residual	GSE163505	2	50	TRUE	50	24.369731800766285
consistency	pearson_clip_hvg_zscore	glm_residual	GSE163505	2	50	TRUE	50	13.429339817270852
consistency	pearson_analytic	glm_residual	GSE163505	2	50	TRUE	50	20.54059829059829
consistency	sctransform	glm_residual	GSE163505	2	50	TRUE	50	15.072428529325082
consistency	rand_quantile	glm_residual	GSE163505	2	50	TRUE	50	19.837901562039495
consistency	dino	latent_expr	GSE163505	2	50	FALSE	50	21.145667550839963
consistency	normalisr_norm	latent_expr	GSE163505	2	50	FALSE	50	15.986737400530505
consistency	sanity_map	latent_expr	GSE163505	2	50	FALSE	50	16.69282346006484
consistency	sanity_dists	latent_expr	GSE163505	2	50	FALSE	50	11.29361921603301
consistency	glmpca	count_model	GSE163505	2	50	FALSE	50	20.3113763631005
consistency	newwave	count_model	GSE163505	2	50	TRUE	50	15.097480106100797
consistency	raw_counts	negative_control	GSE163505	2	50	FALSE	50	8.317933981727085
consistency	scaled_raw_counts	negative_control	GSE163505	2	50	FALSE	50	5.737916298261126
consistency	logp1	delta_method	GSE163505	3	50	FALSE	50	24.726864132036543
consistency	logp1_hvg	delta_method	GSE163505	3	50	FALSE	50	19.80658709106985
consistency	logp1_zscore	delta_method	GSE163505	3	50	FALSE	50	24.113174182139694
consistency	logp1_hvg_zscore	delta_method	GSE163505	3	50	FALSE	50	18.20999115826702
consistency	logp_cpm	delta_method	GSE163505	3	50	FALSE	50	24.472443265546715
consistency	logp1_size_normed	delta_method	GSE163505	3	50	FALSE	50	23.16364574123195
consistency	acosh	delta_method	GSE163505	3	50	TRUE	50	25.78411435307987
consistency	logp_alpha	delta_method	GSE163505	3	50	TRUE	50	24.150825228411435
consistency	pearson	glm_residual	GSE163505	3	50	TRUE	50	19.91541408782788
consistency	pearson_clip	glm_residual	GSE163505	3	50	TRUE	50	20.07375478927203
consistency	pearson_clip_hvg	glm_residual	GSE163505	3	50	TRUE	50	11.266357206012378
consistency	pearson_clip_zscore	glm_residual	GSE163505	3	50	TRUE	50	24.038166814028884
consistency	pearson_clip_hvg_zscore	glm_residual	GSE163505	3	50	TRUE	50	13.228411435307986
consistency	pearson_analytic	glm_residual	GSE163505	3	50	TRUE	50	20.029251399941057
consistency	sctransform	glm_residual	GSE163505	3	50	TRUE	50	14.923371647509578
consistency	rand_quantile	glm_residual	GSE163505	3	50	TRUE	50	19.72214854111406
consistency	dino	latent_expr	GSE163505	3	50	FALSE	50	20.778514588859416
consistency	normalisr_norm	latent_expr	GSE163505	3	50	FALSE	50	14.74712643678161
consistency	sanity_map	latent_expr	GSE163505	3	50	FALSE	50	16.59998526377837
consistency	sanity_dists	latent_expr	GSE163505	3	50	FALSE	50	10.790819333922782
consistency	glmpca	count_model	GSE163505	3	50	FALSE	50	22.480032419687593
consistency	newwave	count_model	GSE163505	3	50	TRUE	50	14.959401709401709
consistency	raw_counts	negative_control	GSE163505	3	50	FALSE	50	7.679708222811671
consistency	scaled_raw_counts	negative_control	GSE163505	3	50	FALSE	50	5.332080754494547
consistency	logp1	delta_method	GSE163505	4	50	FALSE	50	24.492263483642795
consistency	logp1_hvg	delta_method	GSE163505	4	50	FALSE	50	19.47347480106101
consistency	logp1_zscore	delta_method	GSE163505	4	50	FALSE	50	24.042808723843205
consistency	logp1_hvg_zscore	delta_method	GSE163505	4	50	FALSE	50	17.714780430297672
consistency	logp_cpm	delta_method	GSE163505	4	50	FALSE	50	24.362953138815207
consistency	logp1_size_normed	delta_method	GSE163505	4	50	FALSE	50	23.255452402004128
consistency	acosh	delta_method	GSE163505	4	50	TRUE	50	25.600869437076337
consistency	logp_alpha	delta_method	GSE163505	4	50	TRUE	50	23.935307987032125
consistency	pearson	glm_residual	GSE163505	4	50	TRUE	50	20.05865016209844
consistency	pearson_clip	glm_residual	GSE163505	4	50	TRUE	50	20.025272620100207
consistency	pearson_clip_hvg	glm_residual	GSE163505	4	50	TRUE	50	11.500147362216328
consistency	pearson_clip_zscore	glm_residual	GSE163505	4	50	TRUE	50	23.75685234305924
consistency	pearson_clip_hvg_zscore	glm_residual	GSE163505	4	50	TRUE	50	13.295682287061595
consistency	pearson_analytic	glm_residual	GSE163505	4	50	TRUE	50	19.786103743000293
consistency	sctransform	glm_residual	GSE163505	4	50	TRUE	50	14.866563513115237
consistency	rand_quantile	glm_residual	GSE163505	4	50	TRUE	50	19.600353669319187
consistency	dino	latent_expr	GSE163505	4	50	FALSE	50	20.77306218685529
consistency	normalisr_norm	latent_expr	GSE163505	4	50	FALSE	50	11.197170645446509
consistency	sanity_map	latent_expr	GSE163505	4	50	FALSE	50	16.549440023577954
consistency	sanity_dists	latent_expr	GSE163505	4	50	FALSE	50	10.631373415856174
consistency	glmpca	count_model	GSE163505	4	50	FALSE	50	22.36391099322134
consistency	newwave	count_model	GSE163505	4	50	TRUE	50	14.959328028293546
consistency	raw_counts	negative_control	GSE163505	4	50	FALSE	50	7.000736811081639
consistency	scaled_raw_counts	negative_control	GSE163505	4	50	FALSE	50	4.740053050397878
consistency	logp1	delta_method	GSE163505	5	50	FALSE	50	24.963675213675213
consistency	logp1_hvg	delta_method	GSE163505	5	50	FALSE	50	19.999705275567344
consistency	logp1_zscore	delta_method	GSE163505	5	50	FALSE	50	24.565060418508693
consistency	logp1_hvg_zscore	delta_method	GSE163505	5	50	FALSE	50	18.422708517536105
consistency	logp_cpm	delta_method	GSE163505	5	50	FALSE	50	24.541629826112583
consistency	logp1_size_normed	delta_method	GSE163505	5	50	FALSE	50	23.67167698202181
consistency	acosh	delta_method	GSE163505	5	50	TRUE	50	26.00397877984085
consistency	logp_alpha	delta_method	GSE163505	5	50	TRUE	50	24.428381962864723
consistency	pearson	glm_residual	GSE163505	5	50	TRUE	50	20.257515473032715
consistency	pearson_clip	glm_residual	GSE163505	5	50	TRUE	50	20.36811081638668
consistency	pearson_clip_hvg	glm_residual	GSE163505	5	50	TRUE	50	11.47789566755084
consistency	pearson_clip_zscore	glm_residual	GSE163505	5	50	TRUE	50	24.46971706454465
consistency	pearson_clip_hvg_zscore	glm_residual	GSE163505	5	50	TRUE	50	13.330459770114942
consistency	pearson_analytic	glm_residual	GSE163505	5	50	TRUE	50	20.398320070733863
consistency	sctransform	glm_residual	GSE163505	5	50	TRUE	50	14.97222222222222
consistency	rand_quantile	glm_residual	GSE163505	5	50	TRUE	50	19.718906572354847
consistency	dino	latent_expr	GSE163505	5	50	FALSE	50	20.94982316534041
consistency	normalisr_norm	latent_expr	GSE163505	5	50	FALSE	50	16.655540819333922
consistency	sanity_map	latent_expr	GSE163505	5	50	FALSE	50	16.513041556145005
consistency	sanity_dists	latent_expr	GSE163505	5	50	FALSE	50	10.966548776893603
consistency	glmpca	count_model	GSE163505	5	50	FALSE	50	19.899351606248157
consistency	newwave	count_model	GSE163505	5	50	TRUE	50	15.035735337459476
consistency	raw_counts	negative_control	GSE163505	5	50	FALSE	50	8.305923961096376
consistency	scaled_raw_counts	negative_control	GSE163505	5	50	FALSE	50	5.798924255820808
consistency	logp1	delta_method	GSE158941	1	50	FALSE	50	26.587785252605197
consistency	logp1_hvg	delta_method	GSE158941	1	50	FALSE	50	20.22754254056193
consistency	logp1_zscore	delta_method	GSE158941	1	50	FALSE	50	26.304577232555072
consistency	logp1_hvg_zscore	delta_method	GSE158941	1	50	FALSE	50	18.737237831420657
consistency	logp_cpm	delta_method	GSE158941	1	50	FALSE	50	23.43450732093391
consistency	logp1_size_normed	delta_method	GSE158941	1	50	FALSE	50	26.581717451523545
consistency	acosh	delta_method	GSE158941	1	50	TRUE	50	27.610605461020977
consistency	logp_alpha	delta_method	GSE158941	1	50	TRUE	50	26.467352592006332
consistency	pearson	glm_residual	GSE158941	1	50	TRUE	50	23.79831156839467
consistency	pearson_clip	glm_residual	GSE158941	1	50	TRUE	50	23.82838675636459
consistency	pearson_clip_hvg	glm_residual	GSE158941	1	50	TRUE	50	16.795937211449676
consistency	pearson_clip_zscore	glm_residual	GSE158941	1	50	TRUE	50	26.123730378578024
consistency	pearson_clip_hvg_zscore	glm_residual	GSE158941	1	50	TRUE	50	18.5869938002902
consistency	pearson_analytic	glm_residual	GSE158941	1	50	TRUE	50	23.79290331090885
consistency	sctransform	glm_residual	GSE158941	1	50	TRUE	50	19.140218968473818
consistency	rand_quantile	glm_residual	GSE158941	1	50	TRUE	50	22.37646748450073
consistency	dino	latent_expr	GSE158941	1	50	FALSE	50	24.290462999604273
consistency	normalisr_norm	latent_expr	GSE158941	1	50	FALSE	50	19.92942883524601
consistency	sanity_map	latent_expr	GSE158941	1	50	FALSE	50	16.782218704656376
consistency	sanity_dists	latent_expr	GSE158941	1	50	FALSE	50	11.970980081783406
consistency	glmpca	count_model	GSE158941	1	50	FALSE	50	21.42962669832476
consistency	newwave	count_model	GSE158941	1	50	TRUE	50	17.38213955942488
consistency	raw_counts	negative_control	GSE158941	1	50	FALSE	50	15.554016620498617
consistency	scaled_raw_counts	negative_control	GSE158941	1	50	FALSE	50	8.613507452842633
consistency	logp1	delta_method	GSE158941	2	50	FALSE	50	26.936551906080993
consistency	logp1_hvg	delta_method	GSE158941	2	50	FALSE	50	20.50125313283208
consistency	logp1_zscore	delta_method	GSE158941	2	50	FALSE	50	26.314866112650048
consistency	logp1_hvg_zscore	delta_method	GSE158941	2	50	FALSE	50	18.707822187046563
consistency	logp_cpm	delta_method	GSE158941	2	50	FALSE	50	23.597678406542673
consistency	logp1_size_normed	delta_method	GSE158941	2	50	FALSE	50	26.984698588576705
consistency	acosh	delta_method	GSE158941	2	50	TRUE	50	28.104867431737237
consistency	logp_alpha	delta_method	GSE158941	2	50	TRUE	50	27.239282416567736
consistency	pearson	glm_residual	GSE158941	2	50	TRUE	50	23.9596359319351
consistency	pearson_clip	glm_residual	GSE158941	2	50	TRUE	50	23.88075451787363
consistency	pearson_clip_hvg	glm_residual	GSE158941	2	50	TRUE	50	17.035087719298247
consistency	pearson_clip_zscore	glm_residual	GSE158941	2	50	TRUE	50	26.15802664556127
consistency	pearson_clip_hvg_zscore	glm_residual	GSE158941	2	50	TRUE	50	19.098403904498088
consistency	pearson_analytic	glm_residual	GSE158941	2	50	TRUE	50	24.161851998417095
consistency	sctransform	glm_residual	GSE158941	2	50	TRUE	50	19.43239678142725
consistency	rand_quantile	glm_residual	GSE158941	2	50	TRUE	50	23.003825352855824
consistency	dino	latent_expr	GSE158941	2	50	FALSE	50	24.93114364859517
consistency	normalisr_norm	latent_expr	GSE158941	2	50	FALSE	50	19.998285186650836
consistency	sanity_map	latent_expr	GSE158941	2	50	FALSE	50	16.873631447038647
consistency	sanity_dists	latent_expr	GSE158941	2	50	FALSE	50	14.5462340060678
consistency	glmpca	count_model	GSE158941	2	50	FALSE	50	22.099459174251415
consistency	newwave	count_model	GSE158941	2	50	TRUE	50	17.637251022292574
consistency	raw_counts	negative_control	GSE158941	2	50	FALSE	50	16.586861891571033
consistency	scaled_raw_counts	negative_control	GSE158941	2	50	FALSE	50	9.404432132963988
consistency	logp1	delta_method	GSE158941	3	50	FALSE	50	26.716132436354044
consistency	logp1_hvg	delta_method	GSE158941	3	50	FALSE	50	20.48608363012795
consistency	logp1_zscore	delta_method	GSE158941	3	50	FALSE	50	26.42804379369476
consistency	logp1_hvg_zscore	delta_method	GSE158941	3	50	FALSE	50	18.810447170557975
consistency	logp_cpm	delta_method	GSE158941	3	50	FALSE	50	23.57617728531856
consistency	logp1_size_normed	delta_method	GSE158941	3	50	FALSE	50	26.80952380952381
consistency	acosh	delta_method	GSE158941	3	50	TRUE	50	27.80873235720881
consistency	logp_alpha	delta_method	GSE158941	3	50	TRUE	50	26.76995119377391
consistency	pearson	glm_residual	GSE158941	3	50	TRUE	50	23.969924812030076
consistency	pearson_clip	glm_residual	GSE158941	3	50	TRUE	50	24.17504287033373
consistency	pearson_clip_hvg	glm_residual	GSE158941	3	50	TRUE	50	17.2272787231236
consistency	pearson_clip_zscore	glm_residual	GSE158941	3	50	TRUE	50	26.365255243371585
consistency	pearson_clip_hvg_zscore	glm_residual	GSE158941	3	50	TRUE	50	19.15301411423295
consistency	pearson_analytic	glm_residual	GSE158941	3	50	TRUE	50	24.321329639889196
consistency	sctransform	glm_residual	GSE158941	3	50	TRUE	50	19.67220683287165
consistency	rand_quantile	glm_residual	GSE158941	3	50	TRUE	50	22.85490040891703
consistency	dino	latent_expr	GSE158941	3	50	FALSE	50	24.61113309589764
consistency	normalisr_norm	latent_expr	GSE158941	3	50	FALSE	50	19.994327925075847
consistency	sanity_map	latent_expr	GSE158941	3	50	FALSE	50	16.950402321593458
consistency	sanity_dists	latent_expr	GSE158941	3	50	FALSE	50	13.640812557710063
consistency	glmpca	count_model	GSE158941	3	50	FALSE	50	21.98298377522754
consistency	newwave	count_model	GSE158941	3	50	TRUE	50	17.28637382931012
consistency	raw_counts	negative_control	GSE158941	3	50	FALSE	50	17.19021237303786
consistency	scaled_raw_counts	negative_control	GSE158941	3	50	FALSE	50	9.886030866640285
consistency	logp1	delta_method	GSE158941	4	50	FALSE	50	26.488589895792114
consistency	logp1_hvg	delta_method	GSE158941	4	50	FALSE	50	19.98931539374753
consistency	logp1_zscore	delta_method	GSE158941	4	50	FALSE	50	26.39757287956734
consistency	logp1_hvg_zscore	delta_method	GSE158941	4	50	FALSE	50	18.654926790660863
consistency	logp_cpm	delta_method	GSE158941	4	50	FALSE	50	23.48621553884712
consistency	logp1_size_normed	delta_method	GSE158941	4	50	FALSE	50	26.525128611001183
consistency	acosh	delta_method	GSE158941	4	50	TRUE	50	27.508903838543727
consistency	logp_alpha	delta_method	GSE158941	4	50	TRUE	50	26.272391505078485
consistency	pearson	glm_residual	GSE158941	4	50	TRUE	50	23.749637251022293
consistency	pearson_clip	glm_residual	GSE158941	4	50	TRUE	50	23.838148001582905
consistency	pearson_clip_hvg	glm_residual	GSE158941	4	50	TRUE	50	16.56707558369608
consistency	pearson_clip_zscore	glm_residual	GSE158941	4	50	TRUE	50	26.114760585674713
consistency	pearson_clip_hvg_zscore	glm_residual	GSE158941	4	50	TRUE	50	18.80701754385965
consistency	pearson_analytic	glm_residual	GSE158941	4	50	TRUE	50	24.009101701622477
consistency	sctransform	glm_residual	GSE158941	4	50	TRUE	50	19.30958976388339
consistency	rand_quantile	glm_residual	GSE158941	4	50	TRUE	50	22.612056456931803
consistency	dino	latent_expr	GSE158941	4	50	FALSE	50	24.2390185991294
consistency	normalisr_norm	latent_expr	GSE158941	4	50	FALSE	50	20.42092072285978
consistency	sanity_map	latent_expr	GSE158941	4	50	FALSE	50	17.068328716528164
consistency	sanity_dists	latent_expr	GSE158941	4	50	FALSE	50	12.694763223849096
consistency	glmpca	count_model	GSE158941	4	50	FALSE	50	21.499274502044585
consistency	newwave	count_model	GSE158941	4	50	TRUE	50	17.30246669304841
consistency	raw_counts	negative_control	GSE158941	4	50	FALSE	50	16.55559952512861
consistency	scaled_raw_counts	negative_control	GSE158941	4	50	FALSE	50	9.4929428835246
consistency	logp1	delta_method	GSE158941	5	50	FALSE	50	26.592929692652685
consistency	logp1_hvg	delta_method	GSE158941	5	50	FALSE	50	20.196807808996173
consistency	logp1_zscore	delta_method	GSE158941	5	50	FALSE	50	26.3730378578024
consistency	logp1_hvg_zscore	delta_method	GSE158941	5	50	FALSE	50	18.57683682891439
consistency	logp_cpm	delta_method	GSE158941	5	50	FALSE	50	23.57578155916106
consistency	logp1_size_normed	delta_method	GSE158941	5	50	FALSE	50	26.54412346656114
consistency	acosh	delta_method	GSE158941	5	50	TRUE	50	27.693707954095764
consistency	logp_alpha	delta_method	GSE158941	5	50	TRUE	50	26.501912676427914
consistency	pearson	glm_residual	GSE158941	5	50	TRUE	50	23.85120696478037
consistency	pearson_clip	glm_residual	GSE158941	5	50	TRUE	50	23.89012003693444
consistency	pearson_clip_hvg	glm_residual	GSE158941	5	50	TRUE	50	16.951457591346788
consistency	pearson_clip_zscore	glm_residual	GSE158941	5	50	TRUE	50	26.247592665875217
consistency	pearson_clip_hvg_zscore	glm_residual	GSE158941	5	50	TRUE	50	19.16422635536209
consistency	pearson_analytic	glm_residual	GSE158941	5	50	TRUE	50	24.044980873235723
consistency	sctransform	glm_residual	GSE158941	5	50	TRUE	50	19.320933913731697
consistency	rand_quantile	glm_residual	GSE158941	5	50	TRUE	50	22.603614298905157
consistency	dino	latent_expr	GSE158941	5	50	FALSE	50	24.421448357736445
consistency	normalisr_norm	latent_expr	GSE158941	5	50	FALSE	50	19.511410104207886
consistency	sanity_map	latent_expr	GSE158941	5	50	FALSE	50	16.93773908455349
consistency	sanity_dists	latent_expr	GSE158941	5	50	FALSE	50	13.376599393219893
consistency	glmpca	count_model	GSE158941	5	50	FALSE	50	21.22490436617861
consistency	newwave	count_model	GSE158941	5	50	TRUE	50	17.440443213296398
consistency	raw_counts	negative_control	GSE158941	5	50	FALSE	50	17.000923361034165
consistency	scaled_raw_counts	negative_control	GSE158941	5	50	FALSE	50	9.790265136525525
consistency	logp1	delta_method	GSE179714	1	50	FALSE	50	22.392540396063666
consistency	logp1_hvg	delta_method	GSE179714	1	50	FALSE	50	20.477341756773175
consistency	logp1_zscore	delta_method	GSE179714	1	50	FALSE	50	23.982505163406632
consistency	logp1_hvg_zscore	delta_method	GSE179714	1	50	FALSE	50	20.63187948001458
consistency	logp_cpm	delta_method	GSE179714	1	50	FALSE	50	25.27894545012757
consistency	logp1_size_normed	delta_method	GSE179714	1	50	FALSE	50	22.52022840481108
consistency	acosh	delta_method	GSE179714	1	50	TRUE	50	24.17701372858705
consistency	logp_alpha	delta_method	GSE179714	1	50	TRUE	50	23.66650467743895
consistency	pearson	glm_residual	GSE179714	1	50	TRUE	50	16.70343822135828
consistency	pearson_clip	glm_residual	GSE179714	1	50	TRUE	50	16.3463734661645
consistency	pearson_clip_hvg	glm_residual	GSE179714	1	50	TRUE	50	9.338233507471752
consistency	pearson_clip_zscore	glm_residual	GSE179714	1	50	TRUE	50	21.98845826752521
consistency	pearson_clip_hvg_zscore	glm_residual	GSE179714	1	50	TRUE	50	11.534199975701616
consistency	pearson_analytic	glm_residual	GSE179714	1	50	TRUE	50	14.026971206414771
consistency	sctransform	glm_residual	GSE179714	1	50	TRUE	50	8.759688980682785
consistency	rand_quantile	glm_residual	GSE179714	1	50	TRUE	50	16.95553395699186
consistency	dino	latent_expr	GSE179714	1	50	FALSE	50	18.033531770137287
consistency	normalisr_norm	latent_expr	GSE179714	1	50	FALSE	50	9.85323775968898
consistency	sanity_map	latent_expr	GSE179714	1	50	FALSE	50	19.114080913619244
consistency	sanity_dists	latent_expr	GSE179714	1	50	FALSE	50	9.380269712064148
consistency	glmpca	count_model	GSE179714	1	50	FALSE	50	18.19997570161584
consistency	newwave	count_model	GSE179714	1	50	TRUE	50	17.377232414044467
consistency	raw_counts	negative_control	GSE179714	1	50	FALSE	50	9.928562750577086
consistency	scaled_raw_counts	negative_control	GSE179714	1	50	FALSE	50	7.228040335317702
consistency	logp1	delta_method	GSE179714	2	50	FALSE	50	22.455108735269103
consistency	logp1_hvg	delta_method	GSE179714	2	50	FALSE	50	20.5219292917021
consistency	logp1_zscore	delta_method	GSE179714	2	50	FALSE	50	23.979710849228525
consistency	logp1_hvg_zscore	delta_method	GSE179714	2	50	FALSE	50	20.78082857489977
consistency	logp_cpm	delta_method	GSE179714	2	50	FALSE	50	25.210666990645123
consistency	logp1_size_normed	delta_method	GSE179714	2	50	FALSE	50	22.57975944599684
consistency	acosh	delta_method	GSE179714	2	50	TRUE	50	24.16705139108249
consistency	logp_alpha	delta_method	GSE179714	2	50	TRUE	50	23.69007411007168
consistency	pearson	glm_residual	GSE179714	2	50	TRUE	50	16.60029158060989
consistency	pearson_clip	glm_residual	GSE179714	2	50	TRUE	50	16.334102782164987
consistency	pearson_clip_hvg	glm_residual	GSE179714	2	50	TRUE	50	9.272870854088204
consistency	pearson_clip_zscore	glm_residual	GSE179714	2	50	TRUE	50	21.95067428016037
consistency	pearson_clip_hvg_zscore	glm_residual	GSE179714	2	50	TRUE	50	11.34102782164986
consistency	pearson_analytic	glm_residual	GSE179714	2	50	TRUE	50	14.224881545377231
consistency	sctransform	glm_residual	GSE179714	2	50	TRUE	50	8.908516583647188
consistency	rand_quantile	glm_residual	GSE179714	2	50	TRUE	50	17.02988701251367
consistency	dino	latent_expr	GSE179714	2	50	FALSE	50	17.569189648888347
consistency	normalisr_norm	latent_expr	GSE179714	2	50	FALSE	50	8.904264366419634
consistency	sanity_map	latent_expr	GSE179714	2	50	FALSE	50	18.97509415623861
consistency	sanity_dists	latent_expr	GSE179714	2	50	FALSE	50	9.594338476491313
consistency	glmpca	count_model	GSE179714	2	50	FALSE	50	18.31162677681934
consistency	newwave	count_model	GSE179714	2	50	TRUE	50	17.439557769408335
consistency	raw_counts	negative_control	GSE179714	2	50	FALSE	50	10.315514518284534
consistency	scaled_raw_counts	negative_control	GSE179714	2	50	FALSE	50	7.660673065241162
consistency	logp1	delta_method	GSE179714	3	50	FALSE	50	21.53930263637468
consistency	logp1_hvg	delta_method	GSE179714	3	50	FALSE	50	19.633701858826388
consistency	logp1_zscore	delta_method	GSE179714	3	50	FALSE	50	23.523022718989186
consistency	logp1_hvg_zscore	delta_method	GSE179714	3	50	FALSE	50	20.26375896002916
consistency	logp_cpm	delta_method	GSE179714	3	50	FALSE	50	24.89733932693476
consistency	logp1_size_normed	delta_method	GSE179714	3	50	FALSE	50	21.46458510509051
consistency	acosh	delta_method	GSE179714	3	50	TRUE	50	23.501883124772203
consistency	logp_alpha	delta_method	GSE179714	3	50	TRUE	50	22.982019195723485
consistency	pearson	glm_residual	GSE179714	3	50	TRUE	50	16.101324261936583
consistency	pearson_clip	glm_residual	GSE179714	3	50	TRUE	50	15.989065727129146
consistency	pearson_clip_hvg	glm_residual	GSE179714	3	50	TRUE	50	8.765399100959787
consistency	pearson_clip_zscore	glm_residual	GSE179714	3	50	TRUE	50	21.4837808285749
consistency	pearson_clip_hvg_zscore	glm_residual	GSE179714	3	50	TRUE	50	10.536508322196577
consistency	pearson_analytic	glm_residual	GSE179714	3	50	TRUE	50	13.658607702587778
consistency	sctransform	glm_residual	GSE179714	3	50	TRUE	50	8.742437127930993
consistency	rand_quantile	glm_residual	GSE179714	3	50	TRUE	50	16.569311140809138
consistency	dino	latent_expr	GSE179714	3	50	FALSE	50	17.215040699793462
consistency	normalisr_norm	latent_expr	GSE179714	3	50	FALSE	50	9.07204470902685
consistency	sanity_map	latent_expr	GSE179714	3	50	FALSE	50	18.563236544769772
consistency	sanity_dists	latent_expr	GSE179714	3	50	FALSE	50	8.39083950917264
consistency	glmpca	count_model	GSE179714	3	50	FALSE	50	17.90122706839995
consistency	newwave	count_model	GSE179714	3	50	TRUE	50	17.287449884582674
consistency	raw_counts	negative_control	GSE179714	3	50	FALSE	50	9.550236909245536
consistency	scaled_raw_counts	negative_control	GSE179714	3	50	FALSE	50	6.974972664317823
consistency	logp1	delta_method	GSE179714	4	50	FALSE	50	21.648037905479285
consistency	logp1_hvg	delta_method	GSE179714	4	50	FALSE	50	19.733082250030375
consistency	logp1_zscore	delta_method	GSE179714	4	50	FALSE	50	23.51974243712793
consistency	logp1_hvg_zscore	delta_method	GSE179714	4	50	FALSE	50	20.582796744016523
consistency	logp_cpm	delta_method	GSE179714	4	50	FALSE	50	25.02223302150407
consistency	logp1_size_normed	delta_method	GSE179714	4	50	FALSE	50	21.530798201919573
consistency	acosh	delta_method	GSE179714	4	50	TRUE	50	23.707811930506622
consistency	logp_alpha	delta_method	GSE179714	4	50	TRUE	50	23.09962337504556
consistency	pearson	glm_residual	GSE179714	4	50	TRUE	50	16.086016279917384
consistency	pearson_clip	glm_residual	GSE179714	4	50	TRUE	50	16.192807678289395
consistency	pearson_clip_hvg	glm_residual	GSE179714	4	50	TRUE	50	9.08006317579881
consistency	pearson_clip_zscore	glm_residual	GSE179714	4	50	TRUE	50	21.506256833920546
consistency	pearson_clip_hvg_zscore	glm_residual	GSE179714	4	50	TRUE	50	11.282711699671973
consistency	pearson_analytic	glm_residual	GSE179714	4	50	TRUE	50	13.429838415745351
consistency	sctransform	glm_residual	GSE179714	4	50	TRUE	50	8.239703559713279
consistency	rand_quantile	glm_residual	GSE179714	4	50	TRUE	50	16.751670513910824
consistency	dino	latent_expr	GSE179714	4	50	FALSE	50	16.82930385129389
consistency	normalisr_norm	latent_expr	GSE179714	4	50	FALSE	50	8.656906815696756
consistency	sanity_map	latent_expr	GSE179714	4	50	FALSE	50	18.46494958085287
consistency	sanity_dists	latent_expr	GSE179714	4	50	FALSE	50	8.279917385493865
consistency	glmpca	count_model	GSE179714	4	50	FALSE	50	17.748025756287205
consistency	newwave	count_model	GSE179714	4	50	TRUE	50	17.265338354999393
consistency	raw_counts	negative_control	GSE179714	4	50	FALSE	50	8.681569675616572
consistency	scaled_raw_counts	negative_control	GSE179714	4	50	FALSE	50	6.4554732110314665
consistency	logp1	delta_method	GSE179714	5	50	FALSE	50	22.191106791398372
consistency	logp1_hvg	delta_method	GSE179714	5	50	FALSE	50	20.316729437492405
consistency	logp1_zscore	delta_method	GSE179714	5	50	FALSE	50	23.82565909367027
consistency	logp1_hvg_zscore	delta_method	GSE179714	5	50	FALSE	50	20.845583768679383
consistency	logp_cpm	delta_method	GSE179714	5	50	FALSE	50	25.26375896002916
consistency	logp1_size_normed	delta_method	GSE179714	5	50	FALSE	50	22.226946908030616
consistency	acosh	delta_method	GSE179714	5	50	TRUE	50	24.05272749362167
consistency	logp_alpha	delta_method	GSE179714	5	50	TRUE	50	23.564086988215283
consistency	pearson	glm_residual	GSE179714	5	50	TRUE	50	16.886769529826267
consistency	pearson_clip	glm_residual	GSE179714	5	50	TRUE	50	16.564937431660795
consistency	pearson_clip_hvg	glm_residual	GSE179714	5	50	TRUE	50	9.368363503826997
consistency	pearson_clip_zscore	glm_residual	GSE179714	5	50	TRUE	50	21.96598226217957
consistency	pearson_clip_hvg_zscore	glm_residual	GSE179714	5	50	TRUE	50	11.499574778277244
consistency	pearson_analytic	glm_residual	GSE179714	5	50	TRUE	50	13.984084558376868
consistency	sctransform	glm_residual	GSE179714	5	50	TRUE	50	8.766857004009234
consistency	rand_quantile	glm_residual	GSE179714	5	50	TRUE	50	17.033653262058074
consistency	dino	latent_expr	GSE179714	5	50	FALSE	50	17.644514639776453
consistency	normalisr_norm	latent_expr	GSE179714	5	50	FALSE	50	9.589235815818247
consistency	sanity_map	latent_expr	GSE179714	5	50	FALSE	50	19.04689588142389
consistency	sanity_dists	latent_expr	GSE179714	5	50	FALSE	50	8.978860405783015
consistency	glmpca	count_model	GSE179714	5	50	FALSE	50	17.93196452435913
consistency	newwave	count_model	GSE179714	5	50	TRUE	50	17.45401530798202
consistency	raw_counts	negative_control	GSE179714	5	50	FALSE	50	9.30810351111651
consistency	scaled_raw_counts	negative_control	GSE179714	5	50	FALSE	50	7.0133641112866
consistency	logp1	delta_method	GSE184806	1	50	FALSE	50	12.992329552018113
consistency	logp1_hvg	delta_method	GSE184806	1	50	FALSE	50	11.07908416699397
consistency	logp1_zscore	delta_method	GSE184806	1	50	FALSE	50	14.129381050296884
consistency	logp1_hvg_zscore	delta_method	GSE184806	1	50	FALSE	50	10.985213594251784
consistency	logp_cpm	delta_method	GSE184806	1	50	FALSE	50	12.179539311045907
consistency	logp1_size_normed	delta_method	GSE184806	1	50	FALSE	50	13.586997204445163
consistency	acosh	delta_method	GSE184806	1	50	TRUE	50	13.72240833583624
consistency	logp_alpha	delta_method	GSE184806	1	50	TRUE	50	13.11665087909803
consistency	pearson	glm_residual	GSE184806	1	50	TRUE	50	8.979345239470462
consistency	pearson_clip	glm_residual	GSE184806	1	50	TRUE	50	8.956195272970913
consistency	pearson_clip_hvg	glm_residual	GSE184806	1	50	TRUE	50	4.097520966661276
consistency	pearson_clip_zscore	glm_residual	GSE184806	1	50	TRUE	50	13.413395559457523
consistency	pearson_clip_hvg_zscore	glm_residual	GSE184806	1	50	TRUE	50	5.830580135388027
consistency	pearson_analytic	glm_residual	GSE184806	1	50	TRUE	50	7.910796386572096
consistency	sctransform	glm_residual	GSE184806	1	50	TRUE	50	5.197236790425802
consistency	rand_quantile	glm_residual	GSE184806	1	50	TRUE	50	9.28985976018298
consistency	dino	latent_expr	GSE184806	1	50	FALSE	50	9.87008756324654
consistency	normalisr_norm	latent_expr	GSE184806	1	50	FALSE	50	9.45514405193725
consistency	sanity_map	latent_expr	GSE184806	1	50	FALSE	50	6.43883279809625
consistency	sanity_dists	latent_expr	GSE184806	1	50	FALSE	50	5.401959198761639
consistency	glmpca	count_model	GSE184806	1	50	FALSE	50	11.60076704479819
consistency	newwave	count_model	GSE184806	1	50	TRUE	50	7.313310075549292
consistency	raw_counts	negative_control	GSE184806	1	50	FALSE	50	3.641961047062357
consistency	scaled_raw_counts	negative_control	GSE184806	1	50	FALSE	50	2.6442945267194973
consistency	logp1	delta_method	GSE184806	2	50	FALSE	50	13.44451632280572
consistency	logp1_hvg	delta_method	GSE184806	2	50	FALSE	50	11.54573389090405
consistency	logp1_zscore	delta_method	GSE184806	2	50	FALSE	50	14.251507520273549
consistency	logp1_hvg_zscore	delta_method	GSE184806	2	50	FALSE	50	11.170644363837996
consistency	logp_cpm	delta_method	GSE184806	2	50	FALSE	50	12.322551579141926
consistency	logp1_size_normed	delta_method	GSE184806	2	50	FALSE	50	14.062287734214356
consistency	acosh	delta_method	GSE184806	2	50	TRUE	50	14.099415474897766
consistency	logp_alpha	delta_method	GSE184806	2	50	TRUE	50	13.58085160455606
consistency	pearson	glm_residual	GSE184806	2	50	TRUE	50	9.027308643116235
consistency	pearson_clip	glm_residual	GSE184806	2	50	TRUE	50	8.827599750479402
consistency	pearson_clip_hvg	glm_residual	GSE184806	2	50	TRUE	50	4.040708823325555
consistency	pearson_clip_zscore	glm_residual	GSE184806	2	50	TRUE	50	13.47522121849225
consistency	pearson_clip_hvg_zscore	glm_residual	GSE184806	2	50	TRUE	50	5.784580551255689
consistency	pearson_analytic	glm_residual	GSE184806	2	50	TRUE	50	8.019846128965183
consistency	sctransform	glm_residual	GSE184806	2	50	TRUE	50	5.212577686389576
consistency	rand_quantile	glm_residual	GSE184806	2	50	TRUE	50	9.454081279024097
consistency	dino	latent_expr	GSE184806	2	50	FALSE	50	10.319594297992284
consistency	normalisr_norm	latent_expr	GSE184806	2	50	FALSE	50	9.36658734376083
consistency	sanity_map	latent_expr	GSE184806	2	50	FALSE	50	6.553358131367974
consistency	sanity_dists	latent_expr	GSE184806	2	50	FALSE	50	5.830695654182936
consistency	glmpca	count_model	GSE184806	2	50	FALSE	50	11.931173901993857
consistency	newwave	count_model	GSE184806	2	50	TRUE	50	7.559318901185223
consistency	raw_counts	negative_control	GSE184806	2	50	FALSE	50	3.851327310953492
consistency	scaled_raw_counts	negative_control	GSE184806	2	50	FALSE	50	2.7709955409745164
consistency	logp1	delta_method	GSE184806	3	50	FALSE	50	13.446179793452394
consistency	logp1_hvg	delta_method	GSE184806	3	50	FALSE	50	11.568652819813783
consistency	logp1_zscore	delta_method	GSE184806	3	50	FALSE	50	14.054016588498948
consistency	logp1_hvg_zscore	delta_method	GSE184806	3	50	FALSE	50	10.98572187694938
consistency	logp_cpm	delta_method	GSE184806	3	50	FALSE	50	12.322436060347018
consistency	logp1_size_normed	delta_method	GSE184806	3	50	FALSE	50	14.032137328743389
consistency	acosh	delta_method	GSE184806	3	50	TRUE	50	14.164521867707876
consistency	logp_alpha	delta_method	GSE184806	3	50	TRUE	50	13.587944458563408
consistency	pearson	glm_residual	GSE184806	3	50	TRUE	50	8.919529607467135
consistency	pearson_clip	glm_residual	GSE184806	3	50	TRUE	50	8.81898204837927
consistency	pearson_clip_hvg	glm_residual	GSE184806	3	50	TRUE	50	3.997874454173694
consistency	pearson_clip_zscore	glm_residual	GSE184806	3	50	TRUE	50	13.285423838458517
consistency	pearson_clip_hvg_zscore	glm_residual	GSE184806	3	50	TRUE	50	5.7300787838181275
consistency	pearson_analytic	glm_residual	GSE184806	3	50	TRUE	50	7.713397869833422
consistency	sctransform	glm_residual	GSE184806	3	50	TRUE	50	5.160779058752859
consistency	rand_quantile	glm_residual	GSE184806	3	50	TRUE	50	9.421897742762749
consistency	dino	latent_expr	GSE184806	3	50	FALSE	50	10.317422544648014
consistency	normalisr_norm	latent_expr	GSE184806	3	50	FALSE	50	8.975394496684611
consistency	sanity_map	latent_expr	GSE184806	3	50	FALSE	50	6.657971952036596
consistency	sanity_dists	latent_expr	GSE184806	3	50	FALSE	50	5.392579072615114
consistency	glmpca	count_model	GSE184806	3	50	FALSE	50	11.735831619804545
consistency	newwave	count_model	GSE184806	3	50	TRUE	50	7.294018436799667
consistency	raw_counts	negative_control	GSE184806	3	50	FALSE	50	3.3831065314326643
consistency	scaled_raw_counts	negative_control	GSE184806	3	50	FALSE	50	2.417461821038283
consistency	logp1	delta_method	GSE184806	4	50	FALSE	50	13.729016010904974
consistency	logp1_hvg	delta_method	GSE184806	4	50	FALSE	50	11.769193447773953
consistency	logp1_zscore	delta_method	GSE184806	4	50	FALSE	50	14.37342605641938
consistency	logp1_hvg_zscore	delta_method	GSE184806	4	50	FALSE	50	11.273756440172816
consistency	logp_cpm	delta_method	GSE184806	4	50	FALSE	50	12.483630986761549
consistency	logp1_size_normed	delta_method	GSE184806	4	50	FALSE	50	14.367696324191948
consistency	acosh	delta_method	GSE184806	4	50	TRUE	50	14.45003812120232
consistency	logp_alpha	delta_method	GSE184806	4	50	TRUE	50	13.894600651526003
consistency	pearson	glm_residual	GSE184806	4	50	TRUE	50	9.267957396668438
consistency	pearson_clip	glm_residual	GSE184806	4	50	TRUE	50	9.301896818612388
consistency	pearson_clip_hvg	glm_residual	GSE184806	4	50	TRUE	50	4.308666219993993
consistency	pearson_clip_zscore	glm_residual	GSE184806	4	50	TRUE	50	13.546865975094148
consistency	pearson_clip_hvg_zscore	glm_residual	GSE184806	4	50	TRUE	50	5.952498671533858
consistency	pearson_analytic	glm_residual	GSE184806	4	50	TRUE	50	8.226024074116859
consistency	sctransform	glm_residual	GSE184806	4	50	TRUE	50	5.372501906060116
consistency	rand_quantile	glm_residual	GSE184806	4	50	TRUE	50	9.621421805327726
consistency	dino	latent_expr	GSE184806	4	50	FALSE	50	10.6058960792921
consistency	normalisr_norm	latent_expr	GSE184806	4	50	FALSE	50	9.79419171499203
consistency	sanity_map	latent_expr	GSE184806	4	50	FALSE	50	6.974470346325347
consistency	sanity_dists	latent_expr	GSE184806	4	50	FALSE	50	5.7900099346163625
consistency	glmpca	count_model	GSE184806	4	50	FALSE	50	11.630617101402398
consistency	newwave	count_model	GSE184806	4	50	TRUE	50	7.542199015779867
consistency	raw_counts	negative_control	GSE184806	4	50	FALSE	50	3.7464362451770903
consistency	scaled_raw_counts	negative_control	GSE184806	4	50	FALSE	50	2.669500727768408
consistency	logp1	delta_method	GSE184806	5	50	FALSE	50	13.874338654899152
consistency	logp1_hvg	delta_method	GSE184806	5	50	FALSE	50	12.00919529607467
consistency	logp1_zscore	delta_method	GSE184806	5	50	FALSE	50	14.257029318670147
consistency	logp1_hvg_zscore	delta_method	GSE184806	5	50	FALSE	50	11.381512372062934
consistency	logp_cpm	delta_method	GSE184806	5	50	FALSE	50	12.404130952105907
consistency	logp1_size_normed	delta_method	GSE184806	5	50	FALSE	50	14.512834138114272
consistency	acosh	delta_method	GSE184806	5	50	TRUE	50	14.492941801631126
consistency	logp_alpha	delta_method	GSE184806	5	50	TRUE	50	13.96243328789594
consistency	pearson	glm_residual	GSE184806	5	50	TRUE	50	9.122565441397317
consistency	pearson_clip	glm_residual	GSE184806	5	50	TRUE	50	9.067185731118451
consistency	pearson_clip_hvg	glm_residual	GSE184806	5	50	TRUE	50	4.194972622045607
consistency	pearson_clip_zscore	glm_residual	GSE184806	5	50	TRUE	50	13.5173162673567
consistency	pearson_clip_hvg_zscore	glm_residual	GSE184806	5	50	TRUE	50	5.894369613936187
consistency	pearson_analytic	glm_residual	GSE184806	5	50	TRUE	50	8.258392440450061
consistency	sctransform	glm_residual	GSE184806	5	50	TRUE	50	5.332416884227063
consistency	rand_quantile	glm_residual	GSE184806	5	50	TRUE	50	9.795115865351292
consistency	dino	latent_expr	GSE184806	5	50	FALSE	50	10.882771526927431
consistency	normalisr_norm	latent_expr	GSE184806	5	50	FALSE	50	9.584686828547005
consistency	sanity_map	latent_expr	GSE184806	5	50	FALSE	50	6.994639927916272
consistency	sanity_dists	latent_expr	GSE184806	5	50	FALSE	50	6.057435944828224
consistency	glmpca	count_model	GSE184806	5	50	FALSE	50	9.63195711942333
consistency	newwave	count_model	GSE184806	5	50	TRUE	50	7.53991174364069
consistency	raw_counts	negative_control	GSE184806	5	50	FALSE	50	3.6492387311415566
consistency	scaled_raw_counts	negative_control	GSE184806	5	50	FALSE	50	2.6906868747545225
downsampling	logp1	delta_method	mcSCRB	1	10	FALSE	50	14.534412955465587
downsampling	logp1_hvg	delta_method	mcSCRB	1	10	FALSE	50	14.441295546558704
downsampling	logp1_zscore	delta_method	mcSCRB	1	10	FALSE	50	13.016194331983806
downsampling	logp1_hvg_zscore	delta_method	mcSCRB	1	10	FALSE	50	13.882591093117409
downsampling	logp_cpm	delta_method	mcSCRB	1	10	FALSE	50	12.34412955465587
downsampling	logp1_size_normed	delta_method	mcSCRB	1	10	FALSE	50	13.275303643724696
downsampling	acosh	delta_method	mcSCRB	1	10	TRUE	50	14.182186234817811
downsampling	logp_alpha	delta_method	mcSCRB	1	10	TRUE	50	14.748987854251013
downsampling	pearson	glm_residual	mcSCRB	1	10	TRUE	50	13.182186234817811
downsampling	pearson_clip	glm_residual	mcSCRB	1	10	TRUE	50	12.506072874493928
downsampling	pearson_clip_hvg	glm_residual	mcSCRB	1	10	TRUE	50	11.31174089068826
downsampling	pearson_clip_zscore	glm_residual	mcSCRB	1	10	TRUE	50	12.093117408906885
downsampling	pearson_clip_hvg_zscore	glm_residual	mcSCRB	1	10	TRUE	50	10.412955465587045
downsampling	pearson_analytic	glm_residual	mcSCRB	1	10	TRUE	50	13.157894736842104
downsampling	sctransform	glm_residual	mcSCRB	1	10	TRUE	50	12.145748987854253
downsampling	rand_quantile	glm_residual	mcSCRB	1	10	TRUE	50	11.17408906882591
downsampling	dino	latent_expr	mcSCRB	1	10	FALSE	50	14.360323886639677
downsampling	normalisr_norm	latent_expr	mcSCRB	1	10	FALSE	50	11.870445344129555
downsampling	sanity_map	latent_expr	mcSCRB	1	10	FALSE	50	14.044534412955466
downsampling	sanity_dists	latent_expr	mcSCRB	1	10	FALSE	50	11.388663967611336
downsampling	glmpca	count_model	mcSCRB	1	10	FALSE	50	11.352226720647772
downsampling	newwave	count_model	mcSCRB	1	10	TRUE	50	12.955465587044534
downsampling	raw_counts	negative_control	mcSCRB	1	10	FALSE	50	7.174089068825911
downsampling	scaled_raw_counts	negative_control	mcSCRB	1	10	FALSE	50	7.781376518218623
downsampling	logp1	delta_method	mcSCRB	2	10	FALSE	50	14.267206477732794
downsampling	logp1_hvg	delta_method	mcSCRB	2	10	FALSE	50	14.331983805668017
downsampling	logp1_zscore	delta_method	mcSCRB	2	10	FALSE	50	13.1417004048583
downsampling	logp1_hvg_zscore	delta_method	mcSCRB	2	10	FALSE	50	14.004048582995951
downsampling	logp_cpm	delta_method	mcSCRB	2	10	FALSE	50	12.165991902834008
downsampling	logp1_size_normed	delta_method	mcSCRB	2	10	FALSE	50	13.210526315789474
downsampling	acosh	delta_method	mcSCRB	2	10	TRUE	50	13.995951417004049
downsampling	logp_alpha	delta_method	mcSCRB	2	10	TRUE	50	14.396761133603238
downsampling	pearson	glm_residual	mcSCRB	2	10	TRUE	50	13.246963562753036
downsampling	pearson_clip	glm_residual	mcSCRB	2	10	TRUE	50	12.692307692307692
downsampling	pearson_clip_hvg	glm_residual	mcSCRB	2	10	TRUE	50	12.218623481781377
downsampling	pearson_clip_zscore	glm_residual	mcSCRB	2	10	TRUE	50	12.331983805668017
downsampling	pearson_clip_hvg_zscore	glm_residual	mcSCRB	2	10	TRUE	50	11.805668016194332
downsampling	pearson_analytic	glm_residual	mcSCRB	2	10	TRUE	50	12.862348178137651
downsampling	sctransform	glm_residual	mcSCRB	2	10	TRUE	50	12.396761133603238
downsampling	rand_quantile	glm_residual	mcSCRB	2	10	TRUE	50	10.287449392712553
downsampling	dino	latent_expr	mcSCRB	2	10	FALSE	50	14.016194331983806
downsampling	normalisr_norm	latent_expr	mcSCRB	2	10	FALSE	50	11.635627530364372
downsampling	sanity_map	latent_expr	mcSCRB	2	10	FALSE	50	14.190283400809715
downsampling	sanity_dists	latent_expr	mcSCRB	2	10	FALSE	50	11.388663967611336
downsampling	glmpca	count_model	mcSCRB	2	10	FALSE	50	12.03238866396761
downsampling	newwave	count_model	mcSCRB	2	10	TRUE	50	12.862348178137651
downsampling	raw_counts	negative_control	mcSCRB	2	10	FALSE	50	7.117408906882591
downsampling	scaled_raw_counts	negative_control	mcSCRB	2	10	FALSE	50	7.898785425101215
downsampling	logp1	delta_method	mcSCRB	3	10	FALSE	50	14.329268292682928
downsampling	logp1_hvg	delta_method	mcSCRB	3	10	FALSE	50	13.784552845528456
downsampling	logp1_zscore	delta_method	mcSCRB	3	10	FALSE	50	13.247967479674797
downsampling	logp1_hvg_zscore	delta_method	mcSCRB	3	10	FALSE	50	13.410569105691057
downsampling	logp_cpm	delta_method	mcSCRB	3	10	FALSE	50	12.605691056910567
downsampling	logp1_size_normed	delta_method	mcSCRB	3	10	FALSE	50	12.882113821138212
downsampling	acosh	delta_method	mcSCRB	3	10	TRUE	50	14.422764227642276
downsampling	logp_alpha	delta_method	mcSCRB	3	10	TRUE	50	14.621951219512194
downsampling	pearson	glm_residual	mcSCRB	3	10	TRUE	50	13.215447154471544
downsampling	pearson_clip	glm_residual	mcSCRB	3	10	TRUE	50	12.51219512195122
downsampling	pearson_clip_hvg	glm_residual	mcSCRB	3	10	TRUE	50	11.638211382113822
downsampling	pearson_clip_zscore	glm_residual	mcSCRB	3	10	TRUE	50	12.008130081300813
downsampling	pearson_clip_hvg_zscore	glm_residual	mcSCRB	3	10	TRUE	50	11.215447154471544
downsampling	pearson_analytic	glm_residual	mcSCRB	3	10	TRUE	50	12.96341463414634
downsampling	sctransform	glm_residual	mcSCRB	3	10	TRUE	50	12.09349593495935
downsampling	rand_quantile	glm_residual	mcSCRB	3	10	TRUE	50	10.8130081300813
downsampling	dino	latent_expr	mcSCRB	3	10	FALSE	50	14.46341463414634
downsampling	normalisr_norm	latent_expr	mcSCRB	3	10	FALSE	50	11.642276422764228
downsampling	sanity_map	latent_expr	mcSCRB	3	10	FALSE	50	14
downsampling	sanity_dists	latent_expr	mcSCRB	3	10	FALSE	50	11.109756097560975
downsampling	glmpca	count_model	mcSCRB	3	10	FALSE	50	12.434959349593496
downsampling	newwave	count_model	mcSCRB	3	10	TRUE	50	12.69918699186992
downsampling	raw_counts	negative_control	mcSCRB	3	10	FALSE	50	6.939024390243903
downsampling	scaled_raw_counts	negative_control	mcSCRB	3	10	FALSE	50	7.776422764227642
downsampling	logp1	delta_method	mcSCRB	4	10	FALSE	50	14.352226720647772
downsampling	logp1_hvg	delta_method	mcSCRB	4	10	FALSE	50	14.05668016194332
downsampling	logp1_zscore	delta_method	mcSCRB	4	10	FALSE	50	12.692307692307692
downsampling	logp1_hvg_zscore	delta_method	mcSCRB	4	10	FALSE	50	13.595141700404858
downsampling	logp_cpm	delta_method	mcSCRB	4	10	FALSE	50	12.493927125506072
downsampling	logp1_size_normed	delta_method	mcSCRB	4	10	FALSE	50	13.024291497975709
downsampling	acosh	delta_method	mcSCRB	4	10	TRUE	50	14.299595141700404
downsampling	logp_alpha	delta_method	mcSCRB	4	10	TRUE	50	14.48178137651822
downsampling	pearson	glm_residual	mcSCRB	4	10	TRUE	50	13.68421052631579
downsampling	pearson_clip	glm_residual	mcSCRB	4	10	TRUE	50	12.8582995951417
downsampling	pearson_clip_hvg	glm_residual	mcSCRB	4	10	TRUE	50	11.538461538461538
downsampling	pearson_clip_zscore	glm_residual	mcSCRB	4	10	TRUE	50	11.82995951417004
downsampling	pearson_clip_hvg_zscore	glm_residual	mcSCRB	4	10	TRUE	50	10.82591093117409
downsampling	pearson_analytic	glm_residual	mcSCRB	4	10	TRUE	50	13.137651821862349
downsampling	sctransform	glm_residual	mcSCRB	4	10	TRUE	50	11.902834008097166
downsampling	rand_quantile	glm_residual	mcSCRB	4	10	TRUE	50	10.761133603238866
downsampling	dino	latent_expr	mcSCRB	4	10	FALSE	50	14.34817813765182
downsampling	normalisr_norm	latent_expr	mcSCRB	4	10	FALSE	50	11.538461538461538
downsampling	sanity_map	latent_expr	mcSCRB	4	10	FALSE	50	14.125506072874494
downsampling	sanity_dists	latent_expr	mcSCRB	4	10	FALSE	50	11.271255060728745
downsampling	glmpca	count_model	mcSCRB	4	10	FALSE	50	11.890688259109313
downsampling	newwave	count_model	mcSCRB	4	10	TRUE	50	12.931174089068826
downsampling	raw_counts	negative_control	mcSCRB	4	10	FALSE	50	7.097165991902834
downsampling	scaled_raw_counts	negative_control	mcSCRB	4	10	FALSE	50	7.781376518218623
downsampling	logp1	delta_method	mcSCRB	5	10	FALSE	50	14.471544715447154
downsampling	logp1_hvg	delta_method	mcSCRB	5	10	FALSE	50	14.134146341463415
downsampling	logp1_zscore	delta_method	mcSCRB	5	10	FALSE	50	13.43089430894309
downsampling	logp1_hvg_zscore	delta_method	mcSCRB	5	10	FALSE	50	13.78048780487805
downsampling	logp_cpm	delta_method	mcSCRB	5	10	FALSE	50	12.455284552845528
downsampling	logp1_size_normed	delta_method	mcSCRB	5	10	FALSE	50	12.995934959349594
downsampling	acosh	delta_method	mcSCRB	5	10	TRUE	50	14.439024390243905
downsampling	logp_alpha	delta_method	mcSCRB	5	10	TRUE	50	14.678861788617889
downsampling	pearson	glm_residual	mcSCRB	5	10	TRUE	50	13.247967479674797
downsampling	pearson_clip	glm_residual	mcSCRB	5	10	TRUE	50	12.475609756097562
downsampling	pearson_clip_hvg	glm_residual	mcSCRB	5	10	TRUE	50	12.028455284552846
downsampling	pearson_clip_zscore	glm_residual	mcSCRB	5	10	TRUE	50	11.951219512195122
downsampling	pearson_clip_hvg_zscore	glm_residual	mcSCRB	5	10	TRUE	50	11.235772357723578
downsampling	pearson_analytic	glm_residual	mcSCRB	5	10	TRUE	50	12.845528455284551
downsampling	sctransform	glm_residual	mcSCRB	5	10	TRUE	50	12.117886178861788
downsampling	rand_quantile	glm_residual	mcSCRB	5	10	TRUE	50	10.565040650406504
downsampling	dino	latent_expr	mcSCRB	5	10	FALSE	50	14.621951219512194
downsampling	normalisr_norm	latent_expr	mcSCRB	5	10	FALSE	50	11.504065040650406
downsampling	sanity_map	latent_expr	mcSCRB	5	10	FALSE	50	14.06910569105691
downsampling	sanity_dists	latent_expr	mcSCRB	5	10	FALSE	50	11.247967479674797
downsampling	glmpca	count_model	mcSCRB	5	10	FALSE	50	12.634146341463415
downsampling	newwave	count_model	mcSCRB	5	10	TRUE	50	12.626016260162602
downsampling	raw_counts	negative_control	mcSCRB	5	10	FALSE	50	7.0772357723577235
downsampling	scaled_raw_counts	negative_control	mcSCRB	5	10	FALSE	50	7.642276422764228
downsampling	logp1	delta_method	smartSeq3_fibroblasts	1	10	FALSE	50	6.719101123595506
downsampling	logp1_hvg	delta_method	smartSeq3_fibroblasts	1	10	FALSE	50	6.213483146067416
downsampling	logp1_zscore	delta_method	smartSeq3_fibroblasts	1	10	FALSE	50	6.997191011235955
downsampling	logp1_hvg_zscore	delta_method	smartSeq3_fibroblasts	1	10	FALSE	50	5.912921348314606
downsampling	logp_cpm	delta_method	smartSeq3_fibroblasts	1	10	FALSE	50	5.831460674157303
downsampling	logp1_size_normed	delta_method	smartSeq3_fibroblasts	1	10	FALSE	50	5.429775280898877
downsampling	acosh	delta_method	smartSeq3_fibroblasts	1	10	TRUE	50	6.463483146067416
downsampling	logp_alpha	delta_method	smartSeq3_fibroblasts	1	10	TRUE	50	6.938202247191011
downsampling	pearson	glm_residual	smartSeq3_fibroblasts	1	10	TRUE	50	8.154494382022472
downsampling	pearson_clip	glm_residual	smartSeq3_fibroblasts	1	10	TRUE	50	8.202247191011235
downsampling	pearson_clip_hvg	glm_residual	smartSeq3_fibroblasts	1	10	TRUE	50	6.974719101123595
downsampling	pearson_clip_zscore	glm_residual	smartSeq3_fibroblasts	1	10	TRUE	50	7.823033707865169
downsampling	pearson_clip_hvg_zscore	glm_residual	smartSeq3_fibroblasts	1	10	TRUE	50	6.887640449438202
downsampling	pearson_analytic	glm_residual	smartSeq3_fibroblasts	1	10	TRUE	50	8.224719101123595
downsampling	sctransform	glm_residual	smartSeq3_fibroblasts	1	10	TRUE	50	8.323033707865168
downsampling	rand_quantile	glm_residual	smartSeq3_fibroblasts	1	10	TRUE	50	6.688202247191011
downsampling	dino	latent_expr	smartSeq3_fibroblasts	1	10	FALSE	50	7.623595505617978
downsampling	normalisr_norm	latent_expr	smartSeq3_fibroblasts	1	10	FALSE	50	6.806179775280899
downsampling	sanity_map	latent_expr	smartSeq3_fibroblasts	1	10	FALSE	50	7.887640449438202
downsampling	sanity_dists	latent_expr	smartSeq3_fibroblasts	1	10	FALSE	50	5.162921348314606
downsampling	glmpca	count_model	smartSeq3_fibroblasts	1	10	FALSE	50	6.758426966292135
downsampling	newwave	count_model	smartSeq3_fibroblasts	1	10	TRUE	50	7.780898876404494
downsampling	raw_counts	negative_control	smartSeq3_fibroblasts	1	10	FALSE	50	4.283707865168539
downsampling	scaled_raw_counts	negative_control	smartSeq3_fibroblasts	1	10	FALSE	50	4.73314606741573
downsampling	logp1	delta_method	smartSeq3_fibroblasts	2	10	FALSE	50	6.838983050847458
downsampling	logp1_hvg	delta_method	smartSeq3_fibroblasts	2	10	FALSE	50	6.163841807909605
downsampling	logp1_zscore	delta_method	smartSeq3_fibroblasts	2	10	FALSE	50	6.889830508474576
downsampling	logp1_hvg_zscore	delta_method	smartSeq3_fibroblasts	2	10	FALSE	50	5.785310734463277
downsampling	logp_cpm	delta_method	smartSeq3_fibroblasts	2	10	FALSE	50	5.994350282485875
downsampling	logp1_size_normed	delta_method	smartSeq3_fibroblasts	2	10	FALSE	50	5.5790960451977405
downsampling	acosh	delta_method	smartSeq3_fibroblasts	2	10	TRUE	50	6.632768361581921
downsampling	logp_alpha	delta_method	smartSeq3_fibroblasts	2	10	TRUE	50	6.968926553672317
downsampling	pearson	glm_residual	smartSeq3_fibroblasts	2	10	TRUE	50	8.203389830508474
downsampling	pearson_clip	glm_residual	smartSeq3_fibroblasts	2	10	TRUE	50	8.209039548022599
downsampling	pearson_clip_hvg	glm_residual	smartSeq3_fibroblasts	2	10	TRUE	50	6.937853107344632
downsampling	pearson_clip_zscore	glm_residual	smartSeq3_fibroblasts	2	10	TRUE	50	7.742937853107344
downsampling	pearson_clip_hvg_zscore	glm_residual	smartSeq3_fibroblasts	2	10	TRUE	50	6.700564971751413
downsampling	pearson_analytic	glm_residual	smartSeq3_fibroblasts	2	10	TRUE	50	8.240112994350282
downsampling	sctransform	glm_residual	smartSeq3_fibroblasts	2	10	TRUE	50	8.375706214689265
downsampling	rand_quantile	glm_residual	smartSeq3_fibroblasts	2	10	TRUE	50	6.533898305084746
downsampling	dino	latent_expr	smartSeq3_fibroblasts	2	10	FALSE	50	7.52542372881356
downsampling	normalisr_norm	latent_expr	smartSeq3_fibroblasts	2	10	FALSE	50	6.728813559322034
downsampling	sanity_map	latent_expr	smartSeq3_fibroblasts	2	10	FALSE	50	7.762711864406779
downsampling	sanity_dists	latent_expr	smartSeq3_fibroblasts	2	10	FALSE	50	5.129943502824859
downsampling	glmpca	count_model	smartSeq3_fibroblasts	2	10	FALSE	50	6.635593220338983
downsampling	newwave	count_model	smartSeq3_fibroblasts	2	10	TRUE	50	7.8474576271186445
downsampling	raw_counts	negative_control	smartSeq3_fibroblasts	2	10	FALSE	50	4.307909604519774
downsampling	scaled_raw_counts	negative_control	smartSeq3_fibroblasts	2	10	FALSE	50	4.649717514124294
downsampling	logp1	delta_method	smartSeq3_fibroblasts	3	10	FALSE	50	6.805084745762712
downsampling	logp1_hvg	delta_method	smartSeq3_fibroblasts	3	10	FALSE	50	6.279661016949152
downsampling	logp1_zscore	delta_method	smartSeq3_fibroblasts	3	10	FALSE	50	6.887005649717514
downsampling	logp1_hvg_zscore	delta_method	smartSeq3_fibroblasts	3	10	FALSE	50	5.824858757062147
downsampling	logp_cpm	delta_method	smartSeq3_fibroblasts	3	10	FALSE	50	6.02542372881356
downsampling	logp1_size_normed	delta_method	smartSeq3_fibroblasts	3	10	FALSE	50	5.548022598870056
downsampling	acosh	delta_method	smartSeq3_fibroblasts	3	10	TRUE	50	6.649717514124294
downsampling	logp_alpha	delta_method	smartSeq3_fibroblasts	3	10	TRUE	50	7.033898305084746
downsampling	pearson	glm_residual	smartSeq3_fibroblasts	3	10	TRUE	50	8.098870056497175
downsampling	pearson_clip	glm_residual	smartSeq3_fibroblasts	3	10	TRUE	50	8.175141242937853
downsampling	pearson_clip_hvg	glm_residual	smartSeq3_fibroblasts	3	10	TRUE	50	7.053672316384181
downsampling	pearson_clip_zscore	glm_residual	smartSeq3_fibroblasts	3	10	TRUE	50	7.759887005649717
downsampling	pearson_clip_hvg_zscore	glm_residual	smartSeq3_fibroblasts	3	10	TRUE	50	6.88135593220339
downsampling	pearson_analytic	glm_residual	smartSeq3_fibroblasts	3	10	TRUE	50	8.19774011299435
downsampling	sctransform	glm_residual	smartSeq3_fibroblasts	3	10	TRUE	50	8.454802259887005
downsampling	rand_quantile	glm_residual	smartSeq3_fibroblasts	3	10	TRUE	50	6.807909604519774
downsampling	dino	latent_expr	smartSeq3_fibroblasts	3	10	FALSE	50	7.4858757062146895
downsampling	normalisr_norm	latent_expr	smartSeq3_fibroblasts	3	10	FALSE	50	6.5508474576271185
downsampling	sanity_map	latent_expr	smartSeq3_fibroblasts	3	10	FALSE	50	7.946327683615819
downsampling	sanity_dists	latent_expr	smartSeq3_fibroblasts	3	10	FALSE	50	5.251412429378531
downsampling	glmpca	count_model	smartSeq3_fibroblasts	3	10	FALSE	50	6.372881355932203
downsampling	newwave	count_model	smartSeq3_fibroblasts	3	10	TRUE	50	8.031073446327683
downsampling	raw_counts	negative_control	smartSeq3_fibroblasts	3	10	FALSE	50	4.375706214689266
downsampling	scaled_raw_counts	negative_control	smartSeq3_fibroblasts	3	10	FALSE	50	4.612994350282486
downsampling	logp1	delta_method	smartSeq3_fibroblasts	4	10	FALSE	50	6.764044943820225
downsampling	logp1_hvg	delta_method	smartSeq3_fibroblasts	4	10	FALSE	50	6.061797752808989
downsampling	logp1_zscore	delta_method	smartSeq3_fibroblasts	4	10	FALSE	50	6.969101123595506
downsampling	logp1_hvg_zscore	delta_method	smartSeq3_fibroblasts	4	10	FALSE	50	5.662921348314606
downsampling	logp_cpm	delta_method	smartSeq3_fibroblasts	4	10	FALSE	50	5.97191011235955
downsampling	logp1_size_normed	delta_method	smartSeq3_fibroblasts	4	10	FALSE	50	5.5
downsampling	acosh	delta_method	smartSeq3_fibroblasts	4	10	TRUE	50	6.595505617977528
[truncated: 401 more rows]
