# Supplementary material for: Comparison of transformations for single-cell RNA-seq data
Source: Nat Methods. 2023 Apr 10;20(5):665–72. doi: 10.1038/s41592-023-01814-1 (PMC10172138; doi:10.1038/s41592-023-01814-1)
Supplement: Source Data Extended Data Fig. 8 — Excel file with raw data. [file 41592_2023_1814_MOESM14_ESM.xlsx]

## Sheet: Pairwise Overlap
dataset	A	B	overlap
mcSCRB	logp1	logp1
mcSCRB	logp1	logp1_hvg	39.5703
mcSCRB	logp1	logp1_zscore	45.6225
mcSCRB	logp1	logp1_hvg_zscore	39.992
mcSCRB	logp1	logp_cpm	41.7751
mcSCRB	logp1	logp1_size_normed	45.2811
mcSCRB	logp1	acosh	45.4699
mcSCRB	logp1	logp_alpha	46.0924
mcSCRB	logp1	pearson	38.4618
mcSCRB	logp1	pearson_clip	37.5542
mcSCRB	logp1	pearson_clip_hvg	34.7631
mcSCRB	logp1	pearson_clip_zscore	37.3695
mcSCRB	logp1	pearson_clip_hvg_zscore	34.3052
mcSCRB	logp1	pearson_analytic	36.6908
mcSCRB	logp1	sctransform	37.498
mcSCRB	logp1	rand_quantile	38.1446
mcSCRB	logp1	dino	42.3815
mcSCRB	logp1	normalisr_norm	31.8313
mcSCRB	logp1	sanity_map	36.5221
mcSCRB	logp1	sanity_dists	35.6908
mcSCRB	logp1	glmpca	36.1526
mcSCRB	logp1	newwave	34.1205
mcSCRB	logp1	raw_counts	17.3173
mcSCRB	logp1	scaled_raw_counts	20.8072
mcSCRB	logp1_hvg	logp1	39.5703
mcSCRB	logp1_hvg	logp1_hvg
mcSCRB	logp1_hvg	logp1_zscore	38.3775
mcSCRB	logp1_hvg	logp1_hvg_zscore	46.7992
mcSCRB	logp1_hvg	logp_cpm	36.4859
mcSCRB	logp1_hvg	logp1_size_normed	40.0924
mcSCRB	logp1_hvg	acosh	39.1165
mcSCRB	logp1_hvg	logp_alpha	40.1566
mcSCRB	logp1_hvg	pearson	37.5502
mcSCRB	logp1_hvg	pearson_clip	37.4378
mcSCRB	logp1_hvg	pearson_clip_hvg	38.2129
mcSCRB	logp1_hvg	pearson_clip_zscore	34.9157
mcSCRB	logp1_hvg	pearson_clip_hvg_zscore	37.1365
mcSCRB	logp1_hvg	pearson_analytic	36.1486
mcSCRB	logp1_hvg	sctransform	38.4257
mcSCRB	logp1_hvg	rand_quantile	38.1486
mcSCRB	logp1_hvg	dino	40.0482
mcSCRB	logp1_hvg	normalisr_norm	29.2169
mcSCRB	logp1_hvg	sanity_map	36.3293
mcSCRB	logp1_hvg	sanity_dists	37.3815
mcSCRB	logp1_hvg	glmpca	36.9197
mcSCRB	logp1_hvg	newwave	34.4498
mcSCRB	logp1_hvg	raw_counts	16.1928
mcSCRB	logp1_hvg	scaled_raw_counts	20.7711
mcSCRB	logp1_zscore	logp1	45.6225
mcSCRB	logp1_zscore	logp1_hvg	38.3775
mcSCRB	logp1_zscore	logp1_zscore
mcSCRB	logp1_zscore	logp1_hvg_zscore	38.6024
mcSCRB	logp1_zscore	logp_cpm	41.8072
mcSCRB	logp1_zscore	logp1_size_normed	43.4257
mcSCRB	logp1_zscore	acosh	44.3614
mcSCRB	logp1_zscore	logp_alpha	44.5622
mcSCRB	logp1_zscore	pearson	39.5703
mcSCRB	logp1_zscore	pearson_clip	38.747
mcSCRB	logp1_zscore	pearson_clip_hvg	34.8755
mcSCRB	logp1_zscore	pearson_clip_zscore	39.012
mcSCRB	logp1_zscore	pearson_clip_hvg_zscore	34.6586
mcSCRB	logp1_zscore	pearson_analytic	37.5783
mcSCRB	logp1_zscore	sctransform	38.1004
mcSCRB	logp1_zscore	rand_quantile	38.9237
mcSCRB	logp1_zscore	dino	42.2169
mcSCRB	logp1_zscore	normalisr_norm	32.7952
mcSCRB	logp1_zscore	sanity_map	37.3494
mcSCRB	logp1_zscore	sanity_dists	35.9759
mcSCRB	logp1_zscore	glmpca	36.996
mcSCRB	logp1_zscore	newwave	35.1124
mcSCRB	logp1_zscore	raw_counts	17.6145
mcSCRB	logp1_zscore	scaled_raw_counts	21.2008
mcSCRB	logp1_hvg_zscore	logp1	39.992
mcSCRB	logp1_hvg_zscore	logp1_hvg	46.7992
mcSCRB	logp1_hvg_zscore	logp1_zscore	38.6024
mcSCRB	logp1_hvg_zscore	logp1_hvg_zscore
mcSCRB	logp1_hvg_zscore	logp_cpm	36.747
mcSCRB	logp1_hvg_zscore	logp1_size_normed	40.4378
mcSCRB	logp1_hvg_zscore	acosh	39.4297
mcSCRB	logp1_hvg_zscore	logp_alpha	40.51
mcSCRB	logp1_hvg_zscore	pearson	37.1084
mcSCRB	logp1_hvg_zscore	pearson_clip	37.0843
mcSCRB	logp1_hvg_zscore	pearson_clip_hvg	37.1928
mcSCRB	logp1_hvg_zscore	pearson_clip_zscore	34.759
mcSCRB	logp1_hvg_zscore	pearson_clip_hvg_zscore	36.7751
mcSCRB	logp1_hvg_zscore	pearson_analytic	35.8353
mcSCRB	logp1_hvg_zscore	sctransform	37.5944
mcSCRB	logp1_hvg_zscore	rand_quantile	37.8233
mcSCRB	logp1_hvg_zscore	dino	40.0723
mcSCRB	logp1_hvg_zscore	normalisr_norm	29.1486
mcSCRB	logp1_hvg_zscore	sanity_map	35.8635
mcSCRB	logp1_hvg_zscore	sanity_dists	36.9317
mcSCRB	logp1_hvg_zscore	glmpca	36.1807
mcSCRB	logp1_hvg_zscore	newwave	33.9197
mcSCRB	logp1_hvg_zscore	raw_counts	16.1928
mcSCRB	logp1_hvg_zscore	scaled_raw_counts	20.743
mcSCRB	logp_cpm	logp1	41.7751
mcSCRB	logp_cpm	logp1_hvg	36.4859
mcSCRB	logp_cpm	logp1_zscore	41.8072
mcSCRB	logp_cpm	logp1_hvg_zscore	36.747
mcSCRB	logp_cpm	logp_cpm
mcSCRB	logp_cpm	logp1_size_normed	41.5422
mcSCRB	logp_cpm	acosh	44.8956
mcSCRB	logp_cpm	logp_alpha	43.2691
mcSCRB	logp_cpm	pearson	35.1888
mcSCRB	logp_cpm	pearson_clip	34.3293
mcSCRB	logp_cpm	pearson_clip_hvg	32.3976
mcSCRB	logp_cpm	pearson_clip_zscore	34.3333
mcSCRB	logp_cpm	pearson_clip_hvg_zscore	31.8916
mcSCRB	logp_cpm	pearson_analytic	34.6386
mcSCRB	logp_cpm	sctransform	34.2932
mcSCRB	logp_cpm	rand_quantile	35.1928
mcSCRB	logp_cpm	dino	40.3454
mcSCRB	logp_cpm	normalisr_norm	31.2972
mcSCRB	logp_cpm	sanity_map	34.7671
mcSCRB	logp_cpm	sanity_dists	32.8795
mcSCRB	logp_cpm	glmpca	33.502
mcSCRB	logp_cpm	newwave	31.8474
mcSCRB	logp_cpm	raw_counts	19.257
mcSCRB	logp_cpm	scaled_raw_counts	19.7269
mcSCRB	logp1_size_normed	logp1	45.2811
mcSCRB	logp1_size_normed	logp1_hvg	40.0924
mcSCRB	logp1_size_normed	logp1_zscore	43.4257
mcSCRB	logp1_size_normed	logp1_hvg_zscore	40.4378
mcSCRB	logp1_size_normed	logp_cpm	41.5422
mcSCRB	logp1_size_normed	logp1_size_normed
mcSCRB	logp1_size_normed	acosh	44.3333
mcSCRB	logp1_size_normed	logp_alpha	44.7189
mcSCRB	logp1_size_normed	pearson	37.7992
mcSCRB	logp1_size_normed	pearson_clip	36.739
mcSCRB	logp1_size_normed	pearson_clip_hvg	34.6024
mcSCRB	logp1_size_normed	pearson_clip_zscore	36.49
mcSCRB	logp1_size_normed	pearson_clip_hvg_zscore	34.1968
mcSCRB	logp1_size_normed	pearson_analytic	35.8916
mcSCRB	logp1_size_normed	sctransform	36.9799
mcSCRB	logp1_size_normed	rand_quantile	37.4498
mcSCRB	logp1_size_normed	dino	41.0402
mcSCRB	logp1_size_normed	normalisr_norm	30.751
mcSCRB	logp1_size_normed	sanity_map	35.7871
mcSCRB	logp1_size_normed	sanity_dists	35.7791
mcSCRB	logp1_size_normed	glmpca	35.8876
mcSCRB	logp1_size_normed	newwave	33.6667
mcSCRB	logp1_size_normed	raw_counts	16.9438
mcSCRB	logp1_size_normed	scaled_raw_counts	20.4418
mcSCRB	acosh	logp1	45.4699
mcSCRB	acosh	logp1_hvg	39.1165
mcSCRB	acosh	logp1_zscore	44.3614
mcSCRB	acosh	logp1_hvg_zscore	39.4297
mcSCRB	acosh	logp_cpm	44.8956
mcSCRB	acosh	logp1_size_normed	44.3333
mcSCRB	acosh	acosh
mcSCRB	acosh	logp_alpha	47.5904
mcSCRB	acosh	pearson	37.4498
mcSCRB	acosh	pearson_clip	36.5904
mcSCRB	acosh	pearson_clip_hvg	34.2329
mcSCRB	acosh	pearson_clip_zscore	36.3173
mcSCRB	acosh	pearson_clip_hvg_zscore	33.8554
mcSCRB	acosh	pearson_analytic	36.6426
mcSCRB	acosh	sctransform	36.5622
mcSCRB	acosh	rand_quantile	37.4699
mcSCRB	acosh	dino	43.1526
mcSCRB	acosh	normalisr_norm	31.9679
mcSCRB	acosh	sanity_map	36.6265
mcSCRB	acosh	sanity_dists	35.0201
mcSCRB	acosh	glmpca	35.3213
mcSCRB	acosh	newwave	33.4056
mcSCRB	acosh	raw_counts	18.7309
mcSCRB	acosh	scaled_raw_counts	20.5783
mcSCRB	logp_alpha	logp1	46.0924
mcSCRB	logp_alpha	logp1_hvg	40.1566
mcSCRB	logp_alpha	logp1_zscore	44.5622
mcSCRB	logp_alpha	logp1_hvg_zscore	40.51
mcSCRB	logp_alpha	logp_cpm	43.2691
mcSCRB	logp_alpha	logp1_size_normed	44.7189
mcSCRB	logp_alpha	acosh	47.5904
mcSCRB	logp_alpha	logp_alpha
mcSCRB	logp_alpha	pearson	38.1807
mcSCRB	logp_alpha	pearson_clip	37.4538
mcSCRB	logp_alpha	pearson_clip_hvg	34.9036
mcSCRB	logp_alpha	pearson_clip_zscore	36.9839
mcSCRB	logp_alpha	pearson_clip_hvg_zscore	34.5703
mcSCRB	logp_alpha	pearson_analytic	37.3052
mcSCRB	logp_alpha	sctransform	37.5261
mcSCRB	logp_alpha	rand_quantile	38.4498
mcSCRB	logp_alpha	dino	43.755
mcSCRB	logp_alpha	normalisr_norm	31.9478
mcSCRB	logp_alpha	sanity_map	37.1446
mcSCRB	logp_alpha	sanity_dists	35.8956
mcSCRB	logp_alpha	glmpca	35.9679
mcSCRB	logp_alpha	newwave	34.2008
mcSCRB	logp_alpha	raw_counts	18.2169
mcSCRB	logp_alpha	scaled_raw_counts	20.7149
mcSCRB	pearson	logp1	38.4618
mcSCRB	pearson	logp1_hvg	37.5502
mcSCRB	pearson	logp1_zscore	39.5703
mcSCRB	pearson	logp1_hvg_zscore	37.1084
mcSCRB	pearson	logp_cpm	35.1888
mcSCRB	pearson	logp1_size_normed	37.7992
mcSCRB	pearson	acosh	37.4498
mcSCRB	pearson	logp_alpha	38.1807
mcSCRB	pearson	pearson
mcSCRB	pearson	pearson_clip	44.8434
mcSCRB	pearson	pearson_clip_hvg	38.6707
mcSCRB	pearson	pearson_clip_zscore	42.4137
mcSCRB	pearson	pearson_clip_hvg_zscore	38.3373
mcSCRB	pearson	pearson_analytic	41.7912
mcSCRB	pearson	sctransform	43.1888
mcSCRB	pearson	rand_quantile	41.3534
mcSCRB	pearson	dino	39.0763
mcSCRB	pearson	normalisr_norm	32.7711
mcSCRB	pearson	sanity_map	41.4378
mcSCRB	pearson	sanity_dists	37.8032
mcSCRB	pearson	glmpca	39.3936
mcSCRB	pearson	newwave	37.4739
mcSCRB	pearson	raw_counts	16.5783
mcSCRB	pearson	scaled_raw_counts	21.9197
mcSCRB	pearson_clip	logp1	37.5542
mcSCRB	pearson_clip	logp1_hvg	37.4378
mcSCRB	pearson_clip	logp1_zscore	38.747
mcSCRB	pearson_clip	logp1_hvg_zscore	37.0843
mcSCRB	pearson_clip	logp_cpm	34.3293
mcSCRB	pearson_clip	logp1_size_normed	36.739
mcSCRB	pearson_clip	acosh	36.5904
mcSCRB	pearson_clip	logp_alpha	37.4538
mcSCRB	pearson_clip	pearson	44.8434
mcSCRB	pearson_clip	pearson_clip
mcSCRB	pearson_clip	pearson_clip_hvg	38.9639
mcSCRB	pearson_clip	pearson_clip_zscore	43.9799
mcSCRB	pearson_clip	pearson_clip_hvg_zscore	38.8916
mcSCRB	pearson_clip	pearson_analytic	42.755
mcSCRB	pearson_clip	sctransform	44.759
mcSCRB	pearson_clip	rand_quantile	43.0683
mcSCRB	pearson_clip	dino	39.6747
mcSCRB	pearson_clip	normalisr_norm	32.5703
mcSCRB	pearson_clip	sanity_map	41.5301
mcSCRB	pearson_clip	sanity_dists	38.5582
mcSCRB	pearson_clip	glmpca	40.2651
mcSCRB	pearson_clip	newwave	38.8072
mcSCRB	pearson_clip	raw_counts	16.4578
mcSCRB	pearson_clip	scaled_raw_counts	22.0924
mcSCRB	pearson_clip_hvg	logp1	34.7631
mcSCRB	pearson_clip_hvg	logp1_hvg	38.2129
mcSCRB	pearson_clip_hvg	logp1_zscore	34.8755
mcSCRB	pearson_clip_hvg	logp1_hvg_zscore	37.1928
mcSCRB	pearson_clip_hvg	logp_cpm	32.3976
mcSCRB	pearson_clip_hvg	logp1_size_normed	34.6024
mcSCRB	pearson_clip_hvg	acosh	34.2329
mcSCRB	pearson_clip_hvg	logp_alpha	34.9036
mcSCRB	pearson_clip_hvg	pearson	38.6707
mcSCRB	pearson_clip_hvg	pearson_clip	38.9639
mcSCRB	pearson_clip_hvg	pearson_clip_hvg
mcSCRB	pearson_clip_hvg	pearson_clip_zscore	35.2771
mcSCRB	pearson_clip_hvg	pearson_clip_hvg_zscore	45.3614
mcSCRB	pearson_clip_hvg	pearson_analytic	37.0522
mcSCRB	pearson_clip_hvg	sctransform	39.7952
mcSCRB	pearson_clip_hvg	rand_quantile	37.5863
mcSCRB	pearson_clip_hvg	dino	36.1044
mcSCRB	pearson_clip_hvg	normalisr_norm	28.7791
mcSCRB	pearson_clip_hvg	sanity_map	36.3333
mcSCRB	pearson_clip_hvg	sanity_dists	36.6104
mcSCRB	pearson_clip_hvg	glmpca	36.253
mcSCRB	pearson_clip_hvg	newwave	35.1245
mcSCRB	pearson_clip_hvg	raw_counts	15.5141
mcSCRB	pearson_clip_hvg	scaled_raw_counts	20.8876
mcSCRB	pearson_clip_zscore	logp1	37.3695
mcSCRB	pearson_clip_zscore	logp1_hvg	34.9157
mcSCRB	pearson_clip_zscore	logp1_zscore	39.012
mcSCRB	pearson_clip_zscore	logp1_hvg_zscore	34.759
mcSCRB	pearson_clip_zscore	logp_cpm	34.3333
mcSCRB	pearson_clip_zscore	logp1_size_normed	36.49
mcSCRB	pearson_clip_zscore	acosh	36.3173
mcSCRB	pearson_clip_zscore	logp_alpha	36.9839
mcSCRB	pearson_clip_zscore	pearson	42.4137
mcSCRB	pearson_clip_zscore	pearson_clip	43.9799
mcSCRB	pearson_clip_zscore	pearson_clip_hvg	35.2771
mcSCRB	pearson_clip_zscore	pearson_clip_zscore
mcSCRB	pearson_clip_zscore	pearson_clip_hvg_zscore	35.5301
mcSCRB	pearson_clip_zscore	pearson_analytic	41.6586
mcSCRB	pearson_clip_zscore	sctransform	42.3012
mcSCRB	pearson_clip_zscore	rand_quantile	42.3815
mcSCRB	pearson_clip_zscore	dino	39.0402
mcSCRB	pearson_clip_zscore	normalisr_norm	32.7952
mcSCRB	pearson_clip_zscore	sanity_map	40.5984
mcSCRB	pearson_clip_zscore	sanity_dists	37.7952
mcSCRB	pearson_clip_zscore	glmpca	39.241
mcSCRB	pearson_clip_zscore	newwave	38.5582
mcSCRB	pearson_clip_zscore	raw_counts	16.7871
mcSCRB	pearson_clip_zscore	scaled_raw_counts	22.3173
mcSCRB	pearson_clip_hvg_zscore	logp1	34.3052
mcSCRB	pearson_clip_hvg_zscore	logp1_hvg	37.1365
mcSCRB	pearson_clip_hvg_zscore	logp1_zscore	34.6586
mcSCRB	pearson_clip_hvg_zscore	logp1_hvg_zscore	36.7751
mcSCRB	pearson_clip_hvg_zscore	logp_cpm	31.8916
mcSCRB	pearson_clip_hvg_zscore	logp1_size_normed	34.1968
mcSCRB	pearson_clip_hvg_zscore	acosh	33.8554
mcSCRB	pearson_clip_hvg_zscore	logp_alpha	34.5703
mcSCRB	pearson_clip_hvg_zscore	pearson	38.3373
mcSCRB	pearson_clip_hvg_zscore	pearson_clip	38.8916
mcSCRB	pearson_clip_hvg_zscore	pearson_clip_hvg	45.3614
mcSCRB	pearson_clip_hvg_zscore	pearson_clip_zscore	35.5301
mcSCRB	pearson_clip_hvg_zscore	pearson_clip_hvg_zscore
mcSCRB	pearson_clip_hvg_zscore	pearson_analytic	36.7269
mcSCRB	pearson_clip_hvg_zscore	sctransform	38.8233
mcSCRB	pearson_clip_hvg_zscore	rand_quantile	37.2329
mcSCRB	pearson_clip_hvg_zscore	dino	35.8996
mcSCRB	pearson_clip_hvg_zscore	normalisr_norm	28.2972
mcSCRB	pearson_clip_hvg_zscore	sanity_map	35.8233
mcSCRB	pearson_clip_hvg_zscore	sanity_dists	36.4819
mcSCRB	pearson_clip_hvg_zscore	glmpca	35.5984
mcSCRB	pearson_clip_hvg_zscore	newwave	34.6586
mcSCRB	pearson_clip_hvg_zscore	raw_counts	15.6627
mcSCRB	pearson_clip_hvg_zscore	scaled_raw_counts	21.1365
mcSCRB	pearson_analytic	logp1	36.6908
mcSCRB	pearson_analytic	logp1_hvg	36.1486
mcSCRB	pearson_analytic	logp1_zscore	37.5783
mcSCRB	pearson_analytic	logp1_hvg_zscore	35.8353
mcSCRB	pearson_analytic	logp_cpm	34.6386
mcSCRB	pearson_analytic	logp1_size_normed	35.8916
mcSCRB	pearson_analytic	acosh	36.6426
mcSCRB	pearson_analytic	logp_alpha	37.3052
mcSCRB	pearson_analytic	pearson	41.7912
mcSCRB	pearson_analytic	pearson_clip	42.755
mcSCRB	pearson_analytic	pearson_clip_hvg	37.0522
mcSCRB	pearson_analytic	pearson_clip_zscore	41.6586
mcSCRB	pearson_analytic	pearson_clip_hvg_zscore	36.7269
mcSCRB	pearson_analytic	pearson_analytic
mcSCRB	pearson_analytic	sctransform	42.747
mcSCRB	pearson_analytic	rand_quantile	43.3333
mcSCRB	pearson_analytic	dino	40.2811
mcSCRB	pearson_analytic	normalisr_norm	33.4137
mcSCRB	pearson_analytic	sanity_map	44.3333
mcSCRB	pearson_analytic	sanity_dists	38.3614
mcSCRB	pearson_analytic	glmpca	39
mcSCRB	pearson_analytic	newwave	37.743
mcSCRB	pearson_analytic	raw_counts	18.3494
mcSCRB	pearson_analytic	scaled_raw_counts	22.2249
mcSCRB	sctransform	logp1	37.498
mcSCRB	sctransform	logp1_hvg	38.4257
mcSCRB	sctransform	logp1_zscore	38.1004
mcSCRB	sctransform	logp1_hvg_zscore	37.5944
mcSCRB	sctransform	logp_cpm	34.2932
mcSCRB	sctransform	logp1_size_normed	36.9799
mcSCRB	sctransform	acosh	36.5622
mcSCRB	sctransform	logp_alpha	37.5261
mcSCRB	sctransform	pearson	43.1888
mcSCRB	sctransform	pearson_clip	44.759
mcSCRB	sctransform	pearson_clip_hvg	39.7952
mcSCRB	sctransform	pearson_clip_zscore	42.3012
mcSCRB	sctransform	pearson_clip_hvg_zscore	38.8233
mcSCRB	sctransform	pearson_analytic	42.747
mcSCRB	sctransform	sctransform
mcSCRB	sctransform	rand_quantile	43.5261
mcSCRB	sctransform	dino	40.2048
mcSCRB	sctransform	normalisr_norm	31.8353
mcSCRB	sctransform	sanity_map	41.759
mcSCRB	sctransform	sanity_dists	39.2369
mcSCRB	sctransform	glmpca	40.4337
mcSCRB	sctransform	newwave	39.0241
mcSCRB	sctransform	raw_counts	16.5382
mcSCRB	sctransform	scaled_raw_counts	21.759
mcSCRB	rand_quantile	logp1	38.1446
mcSCRB	rand_quantile	logp1_hvg	38.1486
mcSCRB	rand_quantile	logp1_zscore	38.9237
mcSCRB	rand_quantile	logp1_hvg_zscore	37.8233
mcSCRB	rand_quantile	logp_cpm	35.1928
mcSCRB	rand_quantile	logp1_size_normed	37.4498
mcSCRB	rand_quantile	acosh	37.4699
mcSCRB	rand_quantile	logp_alpha	38.4498
mcSCRB	rand_quantile	pearson	41.3534
mcSCRB	rand_quantile	pearson_clip	43.0683
mcSCRB	rand_quantile	pearson_clip_hvg	37.5863
mcSCRB	rand_quantile	pearson_clip_zscore	42.3815
mcSCRB	rand_quantile	pearson_clip_hvg_zscore	37.2329
mcSCRB	rand_quantile	pearson_analytic	43.3333
mcSCRB	rand_quantile	sctransform	43.5261
mcSCRB	rand_quantile	rand_quantile
mcSCRB	rand_quantile	dino	41.8233
mcSCRB	rand_quantile	normalisr_norm	32.3896
mcSCRB	rand_quantile	sanity_map	42.6024
mcSCRB	rand_quantile	sanity_dists	39.2088
mcSCRB	rand_quantile	glmpca	40.6265
mcSCRB	rand_quantile	newwave	39.4056
mcSCRB	rand_quantile	raw_counts	17.3293
mcSCRB	rand_quantile	scaled_raw_counts	22.4217
mcSCRB	dino	logp1	42.3815
mcSCRB	dino	logp1_hvg	40.0482
mcSCRB	dino	logp1_zscore	42.2169
mcSCRB	dino	logp1_hvg_zscore	40.0723
mcSCRB	dino	logp_cpm	40.3454
mcSCRB	dino	logp1_size_normed	41.0402
mcSCRB	dino	acosh	43.1526
mcSCRB	dino	logp_alpha	43.755
mcSCRB	dino	pearson	39.0763
mcSCRB	dino	pearson_clip	39.6747
mcSCRB	dino	pearson_clip_hvg	36.1044
mcSCRB	dino	pearson_clip_zscore	39.0402
mcSCRB	dino	pearson_clip_hvg_zscore	35.8996
mcSCRB	dino	pearson_analytic	40.2811
mcSCRB	dino	sctransform	40.2048
mcSCRB	dino	rand_quantile	41.8233
mcSCRB	dino	dino
mcSCRB	dino	normalisr_norm	32.4578
mcSCRB	dino	sanity_map	39.6024
mcSCRB	dino	sanity_dists	37.8313
mcSCRB	dino	glmpca	37.8153
mcSCRB	dino	newwave	36.7149
mcSCRB	dino	raw_counts	18.9518
mcSCRB	dino	scaled_raw_counts	21.506
mcSCRB	normalisr_norm	logp1	31.8313
mcSCRB	normalisr_norm	logp1_hvg	29.2169
mcSCRB	normalisr_norm	logp1_zscore	32.7952
mcSCRB	normalisr_norm	logp1_hvg_zscore	29.1486
mcSCRB	normalisr_norm	logp_cpm	31.2972
mcSCRB	normalisr_norm	logp1_size_normed	30.751
mcSCRB	normalisr_norm	acosh	31.9679
mcSCRB	normalisr_norm	logp_alpha	31.9478
mcSCRB	normalisr_norm	pearson	32.7711
mcSCRB	normalisr_norm	pearson_clip	32.5703
mcSCRB	normalisr_norm	pearson_clip_hvg	28.7791
mcSCRB	normalisr_norm	pearson_clip_zscore	32.7952
mcSCRB	normalisr_norm	pearson_clip_hvg_zscore	28.2972
mcSCRB	normalisr_norm	pearson_analytic	33.4137
mcSCRB	normalisr_norm	sctransform	31.8353
mcSCRB	normalisr_norm	rand_quantile	32.3896
mcSCRB	normalisr_norm	dino	32.4578
mcSCRB	normalisr_norm	normalisr_norm
mcSCRB	normalisr_norm	sanity_map	34.0442
mcSCRB	normalisr_norm	sanity_dists	29.261
mcSCRB	normalisr_norm	glmpca	31.2932
mcSCRB	normalisr_norm	newwave	32.257
mcSCRB	normalisr_norm	raw_counts	16.8554
mcSCRB	normalisr_norm	scaled_raw_counts	18.4859
mcSCRB	sanity_map	logp1	36.5221
mcSCRB	sanity_map	logp1_hvg	36.3293
mcSCRB	sanity_map	logp1_zscore	37.3494
mcSCRB	sanity_map	logp1_hvg_zscore	35.8635
mcSCRB	sanity_map	logp_cpm	34.7671
mcSCRB	sanity_map	logp1_size_normed	35.7871
mcSCRB	sanity_map	acosh	36.6265
mcSCRB	sanity_map	logp_alpha	37.1446
mcSCRB	sanity_map	pearson	41.4378
mcSCRB	sanity_map	pearson_clip	41.5301
mcSCRB	sanity_map	pearson_clip_hvg	36.3333
mcSCRB	sanity_map	pearson_clip_zscore	40.5984
mcSCRB	sanity_map	pearson_clip_hvg_zscore	35.8233
mcSCRB	sanity_map	pearson_analytic	44.3333
mcSCRB	sanity_map	sctransform	41.759
mcSCRB	sanity_map	rand_quantile	42.6024
mcSCRB	sanity_map	dino	39.6024
mcSCRB	sanity_map	normalisr_norm	34.0442
mcSCRB	sanity_map	sanity_map
mcSCRB	sanity_map	sanity_dists	36.9759
mcSCRB	sanity_map	glmpca	38.5382
mcSCRB	sanity_map	newwave	37.5823
mcSCRB	sanity_map	raw_counts	18.3655
mcSCRB	sanity_map	scaled_raw_counts	21.6707
mcSCRB	sanity_dists	logp1	35.6908
mcSCRB	sanity_dists	logp1_hvg	37.3815
mcSCRB	sanity_dists	logp1_zscore	35.9759
mcSCRB	sanity_dists	logp1_hvg_zscore	36.9317
mcSCRB	sanity_dists	logp_cpm	32.8795
mcSCRB	sanity_dists	logp1_size_normed	35.7791
mcSCRB	sanity_dists	acosh	35.0201
mcSCRB	sanity_dists	logp_alpha	35.8956
mcSCRB	sanity_dists	pearson	37.8032
mcSCRB	sanity_dists	pearson_clip	38.5582
mcSCRB	sanity_dists	pearson_clip_hvg	36.6104
mcSCRB	sanity_dists	pearson_clip_zscore	37.7952
mcSCRB	sanity_dists	pearson_clip_hvg_zscore	36.4819
mcSCRB	sanity_dists	pearson_analytic	38.3614
mcSCRB	sanity_dists	sctransform	39.2369
mcSCRB	sanity_dists	rand_quantile	39.2088
mcSCRB	sanity_dists	dino	37.8313
mcSCRB	sanity_dists	normalisr_norm	29.261
mcSCRB	sanity_dists	sanity_map	36.9759
mcSCRB	sanity_dists	sanity_dists
mcSCRB	sanity_dists	glmpca	38.1928
mcSCRB	sanity_dists	newwave	36.5181
mcSCRB	sanity_dists	raw_counts	17.5462
mcSCRB	sanity_dists	scaled_raw_counts	22.9317
mcSCRB	glmpca	logp1	36.1526
mcSCRB	glmpca	logp1_hvg	36.9197
mcSCRB	glmpca	logp1_zscore	36.996
mcSCRB	glmpca	logp1_hvg_zscore	36.1807
mcSCRB	glmpca	logp_cpm	33.502
mcSCRB	glmpca	logp1_size_normed	35.8876
mcSCRB	glmpca	acosh	35.3213
mcSCRB	glmpca	logp_alpha	35.9679
mcSCRB	glmpca	pearson	39.3936
mcSCRB	glmpca	pearson_clip	40.2651
mcSCRB	glmpca	pearson_clip_hvg	36.253
mcSCRB	glmpca	pearson_clip_zscore	39.241
mcSCRB	glmpca	pearson_clip_hvg_zscore	35.5984
mcSCRB	glmpca	pearson_analytic	39
mcSCRB	glmpca	sctransform	40.4337
mcSCRB	glmpca	rand_quantile	40.6265
mcSCRB	glmpca	dino	37.8153
mcSCRB	glmpca	normalisr_norm	31.2932
mcSCRB	glmpca	sanity_map	38.5382
mcSCRB	glmpca	sanity_dists	38.1928
mcSCRB	glmpca	glmpca
mcSCRB	glmpca	newwave	38.8474
mcSCRB	glmpca	raw_counts	16.4016
mcSCRB	glmpca	scaled_raw_counts	23.0723
mcSCRB	newwave	logp1	34.1205
mcSCRB	newwave	logp1_hvg	34.4498
mcSCRB	newwave	logp1_zscore	35.1124
mcSCRB	newwave	logp1_hvg_zscore	33.9197
mcSCRB	newwave	logp_cpm	31.8474
mcSCRB	newwave	logp1_size_normed	33.6667
mcSCRB	newwave	acosh	33.4056
mcSCRB	newwave	logp_alpha	34.2008
mcSCRB	newwave	pearson	37.4739
mcSCRB	newwave	pearson_clip	38.8072
mcSCRB	newwave	pearson_clip_hvg	35.1245
mcSCRB	newwave	pearson_clip_zscore	38.5582
mcSCRB	newwave	pearson_clip_hvg_zscore	34.6586
mcSCRB	newwave	pearson_analytic	37.743
mcSCRB	newwave	sctransform	39.0241
mcSCRB	newwave	rand_quantile	39.4056
mcSCRB	newwave	dino	36.7149
mcSCRB	newwave	normalisr_norm	32.257
mcSCRB	newwave	sanity_map	37.5823
mcSCRB	newwave	sanity_dists	36.5181
mcSCRB	newwave	glmpca	38.8474
mcSCRB	newwave	newwave
mcSCRB	newwave	raw_counts	15.9197
mcSCRB	newwave	scaled_raw_counts	21.1647
mcSCRB	raw_counts	logp1	17.3173
mcSCRB	raw_counts	logp1_hvg	16.1928
mcSCRB	raw_counts	logp1_zscore	17.6145
mcSCRB	raw_counts	logp1_hvg_zscore	16.1928
mcSCRB	raw_counts	logp_cpm	19.257
mcSCRB	raw_counts	logp1_size_normed	16.9438
mcSCRB	raw_counts	acosh	18.7309
mcSCRB	raw_counts	logp_alpha	18.2169
mcSCRB	raw_counts	pearson	16.5783
mcSCRB	raw_counts	pearson_clip	16.4578
mcSCRB	raw_counts	pearson_clip_hvg	15.5141
mcSCRB	raw_counts	pearson_clip_zscore	16.7871
mcSCRB	raw_counts	pearson_clip_hvg_zscore	15.6627
mcSCRB	raw_counts	pearson_analytic	18.3494
mcSCRB	raw_counts	sctransform	16.5382
mcSCRB	raw_counts	rand_quantile	17.3293
mcSCRB	raw_counts	dino	18.9518
mcSCRB	raw_counts	normalisr_norm	16.8554
mcSCRB	raw_counts	sanity_map	18.3655
mcSCRB	raw_counts	sanity_dists	17.5462
mcSCRB	raw_counts	glmpca	16.4016
mcSCRB	raw_counts	newwave	15.9197
mcSCRB	raw_counts	raw_counts
mcSCRB	raw_counts	scaled_raw_counts	17.9277
mcSCRB	scaled_raw_counts	logp1	20.8072
mcSCRB	scaled_raw_counts	logp1_hvg	20.7711
mcSCRB	scaled_raw_counts	logp1_zscore	21.2008
mcSCRB	scaled_raw_counts	logp1_hvg_zscore	20.743
mcSCRB	scaled_raw_counts	logp_cpm	19.7269
mcSCRB	scaled_raw_counts	logp1_size_normed	20.4418
mcSCRB	scaled_raw_counts	acosh	20.5783
mcSCRB	scaled_raw_counts	logp_alpha	20.7149
mcSCRB	scaled_raw_counts	pearson	21.9197
mcSCRB	scaled_raw_counts	pearson_clip	22.0924
mcSCRB	scaled_raw_counts	pearson_clip_hvg	20.8876
mcSCRB	scaled_raw_counts	pearson_clip_zscore	22.3173
mcSCRB	scaled_raw_counts	pearson_clip_hvg_zscore	21.1365
mcSCRB	scaled_raw_counts	pearson_analytic	22.2249
mcSCRB	scaled_raw_counts	sctransform	21.759
mcSCRB	scaled_raw_counts	rand_quantile	22.4217
mcSCRB	scaled_raw_counts	dino	21.506
mcSCRB	scaled_raw_counts	normalisr_norm	18.4859
mcSCRB	scaled_raw_counts	sanity_map	21.6707
mcSCRB	scaled_raw_counts	sanity_dists	22.9317
mcSCRB	scaled_raw_counts	glmpca	23.0723
mcSCRB	scaled_raw_counts	newwave	21.1647
mcSCRB	scaled_raw_counts	raw_counts	17.9277
mcSCRB	scaled_raw_counts	scaled_raw_counts
smartSeq3_fibroblasts	logp1	logp1
smartSeq3_fibroblasts	logp1	logp1_hvg	39.2683
smartSeq3_fibroblasts	logp1	logp1_zscore	39.7371
smartSeq3_fibroblasts	logp1	logp1_hvg_zscore	40.0434
smartSeq3_fibroblasts	logp1	logp_cpm	44.393
smartSeq3_fibroblasts	logp1	logp1_size_normed	43.6802
smartSeq3_fibroblasts	logp1	acosh	44.1653
smartSeq3_fibroblasts	logp1	logp_alpha	44.2575
smartSeq3_fibroblasts	logp1	pearson	33.7859
smartSeq3_fibroblasts	logp1	pearson_clip	37.9539
smartSeq3_fibroblasts	logp1	pearson_clip_hvg	33.1924
smartSeq3_fibroblasts	logp1	pearson_clip_zscore	34.832
smartSeq3_fibroblasts	logp1	pearson_clip_hvg_zscore	34.4932
smartSeq3_fibroblasts	logp1	pearson_analytic	37.3117
smartSeq3_fibroblasts	logp1	sctransform	37.3686
smartSeq3_fibroblasts	logp1	rand_quantile	43.3875
smartSeq3_fibroblasts	logp1	dino	45.1789
smartSeq3_fibroblasts	logp1	normalisr_norm	36.5041
smartSeq3_fibroblasts	logp1	sanity_map	40.6856
smartSeq3_fibroblasts	logp1	sanity_dists	23.1301
smartSeq3_fibroblasts	logp1	glmpca	34.4255
smartSeq3_fibroblasts	logp1	newwave	35.2818
smartSeq3_fibroblasts	logp1	raw_counts	18.4282
smartSeq3_fibroblasts	logp1	scaled_raw_counts	22.9919
smartSeq3_fibroblasts	logp1_hvg	logp1	39.2683
smartSeq3_fibroblasts	logp1_hvg	logp1_hvg
smartSeq3_fibroblasts	logp1_hvg	logp1_zscore	32.8266
smartSeq3_fibroblasts	logp1_hvg	logp1_hvg_zscore	47.0352
smartSeq3_fibroblasts	logp1_hvg	logp_cpm	37.3523
smartSeq3_fibroblasts	logp1_hvg	logp1_size_normed	38.8184
smartSeq3_fibroblasts	logp1_hvg	acosh	37.9892
smartSeq3_fibroblasts	logp1_hvg	logp_alpha	38.206
smartSeq3_fibroblasts	logp1_hvg	pearson	34.0027
smartSeq3_fibroblasts	logp1_hvg	pearson_clip	36.3252
smartSeq3_fibroblasts	logp1_hvg	pearson_clip_hvg	35.9106
smartSeq3_fibroblasts	logp1_hvg	pearson_clip_zscore	30.0108
smartSeq3_fibroblasts	logp1_hvg	pearson_clip_hvg_zscore	36.1192
smartSeq3_fibroblasts	logp1_hvg	pearson_analytic	34.5041
smartSeq3_fibroblasts	logp1_hvg	sctransform	36.7127
smartSeq3_fibroblasts	logp1_hvg	rand_quantile	38.71
smartSeq3_fibroblasts	logp1_hvg	dino	40.6287
smartSeq3_fibroblasts	logp1_hvg	normalisr_norm	35.7561
smartSeq3_fibroblasts	logp1_hvg	sanity_map	39.3577
smartSeq3_fibroblasts	logp1_hvg	sanity_dists	22.4959
smartSeq3_fibroblasts	logp1_hvg	glmpca	33.6152
smartSeq3_fibroblasts	logp1_hvg	newwave	33.7778
smartSeq3_fibroblasts	logp1_hvg	raw_counts	16.542
smartSeq3_fibroblasts	logp1_hvg	scaled_raw_counts	20.916
smartSeq3_fibroblasts	logp1_zscore	logp1	39.7371
smartSeq3_fibroblasts	logp1_zscore	logp1_hvg	32.8266
smartSeq3_fibroblasts	logp1_zscore	logp1_zscore
smartSeq3_fibroblasts	logp1_zscore	logp1_hvg_zscore	33.5285
smartSeq3_fibroblasts	logp1_zscore	logp_cpm	40.5068
smartSeq3_fibroblasts	logp1_zscore	logp1_size_normed	38.9241
smartSeq3_fibroblasts	logp1_zscore	acosh	41.5339
smartSeq3_fibroblasts	logp1_zscore	logp_alpha	41.4119
smartSeq3_fibroblasts	logp1_zscore	pearson	32.0271
smartSeq3_fibroblasts	logp1_zscore	pearson_clip	34.6585
smartSeq3_fibroblasts	logp1_zscore	pearson_clip_hvg	28.8347
smartSeq3_fibroblasts	logp1_zscore	pearson_clip_zscore	38.7398
smartSeq3_fibroblasts	logp1_zscore	pearson_clip_hvg_zscore	30.0136
smartSeq3_fibroblasts	logp1_zscore	pearson_analytic	34.9729
smartSeq3_fibroblasts	logp1_zscore	sctransform	33.9675
smartSeq3_fibroblasts	logp1_zscore	rand_quantile	38.7669
smartSeq3_fibroblasts	logp1_zscore	dino	37.3821
smartSeq3_fibroblasts	logp1_zscore	normalisr_norm	31.8943
smartSeq3_fibroblasts	logp1_zscore	sanity_map	35.0027
smartSeq3_fibroblasts	logp1_zscore	sanity_dists	21.7832
smartSeq3_fibroblasts	logp1_zscore	glmpca	34.3035
smartSeq3_fibroblasts	logp1_zscore	newwave	32.6341
smartSeq3_fibroblasts	logp1_zscore	raw_counts	21.4201
smartSeq3_fibroblasts	logp1_zscore	scaled_raw_counts	26.3333
smartSeq3_fibroblasts	logp1_hvg_zscore	logp1	40.0434
smartSeq3_fibroblasts	logp1_hvg_zscore	logp1_hvg	47.0352
smartSeq3_fibroblasts	logp1_hvg_zscore	logp1_zscore	33.5285
smartSeq3_fibroblasts	logp1_hvg_zscore	logp1_hvg_zscore
smartSeq3_fibroblasts	logp1_hvg_zscore	logp_cpm	38.0081
smartSeq3_fibroblasts	logp1_hvg_zscore	logp1_size_normed	39.523
smartSeq3_fibroblasts	logp1_hvg_zscore	acosh	38.4201
smartSeq3_fibroblasts	logp1_hvg_zscore	logp_alpha	38.5935
smartSeq3_fibroblasts	logp1_hvg_zscore	pearson	33.935
smartSeq3_fibroblasts	logp1_hvg_zscore	pearson_clip	36.5556
smartSeq3_fibroblasts	logp1_hvg_zscore	pearson_clip_hvg	35.4417
smartSeq3_fibroblasts	logp1_hvg_zscore	pearson_clip_zscore	30.5637
smartSeq3_fibroblasts	logp1_hvg_zscore	pearson_clip_hvg_zscore	36.1843
smartSeq3_fibroblasts	logp1_hvg_zscore	pearson_analytic	34.8266
smartSeq3_fibroblasts	logp1_hvg_zscore	sctransform	36.5528
smartSeq3_fibroblasts	logp1_hvg_zscore	rand_quantile	39.1653
smartSeq3_fibroblasts	logp1_hvg_zscore	dino	41.3279
smartSeq3_fibroblasts	logp1_hvg_zscore	normalisr_norm	35.9756
smartSeq3_fibroblasts	logp1_hvg_zscore	sanity_map	39.523
smartSeq3_fibroblasts	logp1_hvg_zscore	sanity_dists	22.9133
smartSeq3_fibroblasts	logp1_hvg_zscore	glmpca	33.5501
smartSeq3_fibroblasts	logp1_hvg_zscore	newwave	34.0379
smartSeq3_fibroblasts	logp1_hvg_zscore	raw_counts	16.542
smartSeq3_fibroblasts	logp1_hvg_zscore	scaled_raw_counts	20.9241
smartSeq3_fibroblasts	logp_cpm	logp1	44.393
smartSeq3_fibroblasts	logp_cpm	logp1_hvg	37.3523
smartSeq3_fibroblasts	logp_cpm	logp1_zscore	40.5068
smartSeq3_fibroblasts	logp_cpm	logp1_hvg_zscore	38.0081
smartSeq3_fibroblasts	logp_cpm	logp_cpm
smartSeq3_fibroblasts	logp_cpm	logp1_size_normed	42.6098
smartSeq3_fibroblasts	logp_cpm	acosh	44.9729
smartSeq3_fibroblasts	logp_cpm	logp_alpha	44.5854
smartSeq3_fibroblasts	logp_cpm	pearson	32.0352
smartSeq3_fibroblasts	logp_cpm	pearson_clip	35.2412
smartSeq3_fibroblasts	logp_cpm	pearson_clip_hvg	31.2222
smartSeq3_fibroblasts	logp_cpm	pearson_clip_zscore	33.5583
smartSeq3_fibroblasts	logp_cpm	pearson_clip_hvg_zscore	32.3902
smartSeq3_fibroblasts	logp_cpm	pearson_analytic	34.5989
smartSeq3_fibroblasts	logp_cpm	sctransform	34.8076
smartSeq3_fibroblasts	logp_cpm	rand_quantile	40.2033
smartSeq3_fibroblasts	logp_cpm	dino	41.206
smartSeq3_fibroblasts	logp_cpm	normalisr_norm	34.7154
smartSeq3_fibroblasts	logp_cpm	sanity_map	38.3469
smartSeq3_fibroblasts	logp_cpm	sanity_dists	21.9973
smartSeq3_fibroblasts	logp_cpm	glmpca	33.4797
smartSeq3_fibroblasts	logp_cpm	newwave	34.5149
smartSeq3_fibroblasts	logp_cpm	raw_counts	19.0867
smartSeq3_fibroblasts	logp_cpm	scaled_raw_counts	22.8103
smartSeq3_fibroblasts	logp1_size_normed	logp1	43.6802
smartSeq3_fibroblasts	logp1_size_normed	logp1_hvg	38.8184
smartSeq3_fibroblasts	logp1_size_normed	logp1_zscore	38.9241
smartSeq3_fibroblasts	logp1_size_normed	logp1_hvg_zscore	39.523
smartSeq3_fibroblasts	logp1_size_normed	logp_cpm	42.6098
smartSeq3_fibroblasts	logp1_size_normed	logp1_size_normed
smartSeq3_fibroblasts	logp1_size_normed	acosh	42.8672
smartSeq3_fibroblasts	logp1_size_normed	logp_alpha	42.9106
smartSeq3_fibroblasts	logp1_size_normed	pearson	34.4417
smartSeq3_fibroblasts	logp1_size_normed	pearson_clip	37.1436
smartSeq3_fibroblasts	logp1_size_normed	pearson_clip_hvg	32.6775
smartSeq3_fibroblasts	logp1_size_normed	pearson_clip_zscore	33.9946
smartSeq3_fibroblasts	logp1_size_normed	pearson_clip_hvg_zscore	34.1084
smartSeq3_fibroblasts	logp1_size_normed	pearson_analytic	34.6043
smartSeq3_fibroblasts	logp1_size_normed	sctransform	36.1436
smartSeq3_fibroblasts	logp1_size_normed	rand_quantile	40.8753
smartSeq3_fibroblasts	logp1_size_normed	dino	43.5935
smartSeq3_fibroblasts	logp1_size_normed	normalisr_norm	34.8049
smartSeq3_fibroblasts	logp1_size_normed	sanity_map	38.2331
smartSeq3_fibroblasts	logp1_size_normed	sanity_dists	21.8482
smartSeq3_fibroblasts	logp1_size_normed	glmpca	33.1301
smartSeq3_fibroblasts	logp1_size_normed	newwave	33.8374
smartSeq3_fibroblasts	logp1_size_normed	raw_counts	17.1247
smartSeq3_fibroblasts	logp1_size_normed	scaled_raw_counts	22.0976
smartSeq3_fibroblasts	acosh	logp1	44.1653
smartSeq3_fibroblasts	acosh	logp1_hvg	37.9892
smartSeq3_fibroblasts	acosh	logp1_zscore	41.5339
smartSeq3_fibroblasts	acosh	logp1_hvg_zscore	38.4201
smartSeq3_fibroblasts	acosh	logp_cpm	44.9729
smartSeq3_fibroblasts	acosh	logp1_size_normed	42.8672
smartSeq3_fibroblasts	acosh	acosh
smartSeq3_fibroblasts	acosh	logp_alpha	49.084
smartSeq3_fibroblasts	acosh	pearson	33.2087
smartSeq3_fibroblasts	acosh	pearson_clip	36.0244
smartSeq3_fibroblasts	acosh	pearson_clip_hvg	31.542
smartSeq3_fibroblasts	acosh	pearson_clip_zscore	34.9621
smartSeq3_fibroblasts	acosh	pearson_clip_hvg_zscore	32.4065
smartSeq3_fibroblasts	acosh	pearson_analytic	35.3686
smartSeq3_fibroblasts	acosh	sctransform	35.6396
smartSeq3_fibroblasts	acosh	rand_quantile	41.7751
smartSeq3_fibroblasts	acosh	dino	41.4228
smartSeq3_fibroblasts	acosh	normalisr_norm	34.3767
smartSeq3_fibroblasts	acosh	sanity_map	37.6179
smartSeq3_fibroblasts	acosh	sanity_dists	22.2466
smartSeq3_fibroblasts	acosh	glmpca	35.374
smartSeq3_fibroblasts	acosh	newwave	34.4743
smartSeq3_fibroblasts	acosh	raw_counts	19.7751
smartSeq3_fibroblasts	acosh	scaled_raw_counts	24.4173
smartSeq3_fibroblasts	logp_alpha	logp1	44.2575
smartSeq3_fibroblasts	logp_alpha	logp1_hvg	38.206
smartSeq3_fibroblasts	logp_alpha	logp1_zscore	41.4119
smartSeq3_fibroblasts	logp_alpha	logp1_hvg_zscore	38.5935
smartSeq3_fibroblasts	logp_alpha	logp_cpm	44.5854
smartSeq3_fibroblasts	logp_alpha	logp1_size_normed	42.9106
smartSeq3_fibroblasts	logp_alpha	acosh	49.084
smartSeq3_fibroblasts	logp_alpha	logp_alpha
smartSeq3_fibroblasts	logp_alpha	pearson	33.3821
smartSeq3_fibroblasts	logp_alpha	pearson_clip	36.2168
smartSeq3_fibroblasts	logp_alpha	pearson_clip_hvg	31.6585
smartSeq3_fibroblasts	logp_alpha	pearson_clip_zscore	35.0325
smartSeq3_fibroblasts	logp_alpha	pearson_clip_hvg_zscore	32.5312
smartSeq3_fibroblasts	logp_alpha	pearson_analytic	35.6314
smartSeq3_fibroblasts	logp_alpha	sctransform	35.832
smartSeq3_fibroblasts	logp_alpha	rand_quantile	42.2087
smartSeq3_fibroblasts	logp_alpha	dino	41.6667
smartSeq3_fibroblasts	logp_alpha	normalisr_norm	34.5908
smartSeq3_fibroblasts	logp_alpha	sanity_map	37.8293
smartSeq3_fibroblasts	logp_alpha	sanity_dists	22.4282
smartSeq3_fibroblasts	logp_alpha	glmpca	35.5962
smartSeq3_fibroblasts	logp_alpha	newwave	34.6423
smartSeq3_fibroblasts	logp_alpha	raw_counts	19.6612
smartSeq3_fibroblasts	logp_alpha	scaled_raw_counts	24.4092
smartSeq3_fibroblasts	pearson	logp1	33.7859
smartSeq3_fibroblasts	pearson	logp1_hvg	34.0027
smartSeq3_fibroblasts	pearson	logp1_zscore	32.0271
smartSeq3_fibroblasts	pearson	logp1_hvg_zscore	33.935
smartSeq3_fibroblasts	pearson	logp_cpm	32.0352
smartSeq3_fibroblasts	pearson	logp1_size_normed	34.4417
smartSeq3_fibroblasts	pearson	acosh	33.2087
smartSeq3_fibroblasts	pearson	logp_alpha	33.3821
smartSeq3_fibroblasts	pearson	pearson
smartSeq3_fibroblasts	pearson	pearson_clip	39.6423
smartSeq3_fibroblasts	pearson	pearson_clip_hvg	35.3279
smartSeq3_fibroblasts	pearson	pearson_clip_zscore	33.7778
smartSeq3_fibroblasts	pearson	pearson_clip_hvg_zscore	36.5095
smartSeq3_fibroblasts	pearson	pearson_analytic	34.5908
smartSeq3_fibroblasts	pearson	sctransform	36.8211
smartSeq3_fibroblasts	pearson	rand_quantile	35.3902
smartSeq3_fibroblasts	pearson	dino	34.8022
smartSeq3_fibroblasts	pearson	normalisr_norm	31.4282
smartSeq3_fibroblasts	pearson	sanity_map	34.2114
smartSeq3_fibroblasts	pearson	sanity_dists	21.8266
smartSeq3_fibroblasts	pearson	glmpca	29.5854
smartSeq3_fibroblasts	pearson	newwave	28.4851
smartSeq3_fibroblasts	pearson	raw_counts	16.6125
smartSeq3_fibroblasts	pearson	scaled_raw_counts	21.9106
smartSeq3_fibroblasts	pearson_clip	logp1	37.9539
smartSeq3_fibroblasts	pearson_clip	logp1_hvg	36.3252
smartSeq3_fibroblasts	pearson_clip	logp1_zscore	34.6585
smartSeq3_fibroblasts	pearson_clip	logp1_hvg_zscore	36.5556
smartSeq3_fibroblasts	pearson_clip	logp_cpm	35.2412
smartSeq3_fibroblasts	pearson_clip	logp1_size_normed	37.1436
smartSeq3_fibroblasts	pearson_clip	acosh	36.0244
smartSeq3_fibroblasts	pearson_clip	logp_alpha	36.2168
smartSeq3_fibroblasts	pearson_clip	pearson	39.6423
smartSeq3_fibroblasts	pearson_clip	pearson_clip
smartSeq3_fibroblasts	pearson_clip	pearson_clip_hvg	38.5095
smartSeq3_fibroblasts	pearson_clip	pearson_clip_zscore	36.4526
smartSeq3_fibroblasts	pearson_clip	pearson_clip_hvg_zscore	39.477
smartSeq3_fibroblasts	pearson_clip	pearson_analytic	40.5501
smartSeq3_fibroblasts	pearson_clip	sctransform	43.4526
smartSeq3_fibroblasts	pearson_clip	rand_quantile	39.6423
smartSeq3_fibroblasts	pearson_clip	dino	38.6233
smartSeq3_fibroblasts	pearson_clip	normalisr_norm	35.0759
smartSeq3_fibroblasts	pearson_clip	sanity_map	38.1111
smartSeq3_fibroblasts	pearson_clip	sanity_dists	23.2846
smartSeq3_fibroblasts	pearson_clip	glmpca	32.832
smartSeq3_fibroblasts	pearson_clip	newwave	32.458
smartSeq3_fibroblasts	pearson_clip	raw_counts	17.7995
smartSeq3_fibroblasts	pearson_clip	scaled_raw_counts	23.4146
smartSeq3_fibroblasts	pearson_clip_hvg	logp1	33.1924
smartSeq3_fibroblasts	pearson_clip_hvg	logp1_hvg	35.9106
smartSeq3_fibroblasts	pearson_clip_hvg	logp1_zscore	28.8347
smartSeq3_fibroblasts	pearson_clip_hvg	logp1_hvg_zscore	35.4417
smartSeq3_fibroblasts	pearson_clip_hvg	logp_cpm	31.2222
smartSeq3_fibroblasts	pearson_clip_hvg	logp1_size_normed	32.6775
smartSeq3_fibroblasts	pearson_clip_hvg	acosh	31.542
smartSeq3_fibroblasts	pearson_clip_hvg	logp_alpha	31.6585
smartSeq3_fibroblasts	pearson_clip_hvg	pearson	35.3279
smartSeq3_fibroblasts	pearson_clip_hvg	pearson_clip	38.5095
smartSeq3_fibroblasts	pearson_clip_hvg	pearson_clip_hvg
smartSeq3_fibroblasts	pearson_clip_hvg	pearson_clip_zscore	28.3225
smartSeq3_fibroblasts	pearson_clip_hvg	pearson_clip_hvg_zscore	42.523
smartSeq3_fibroblasts	pearson_clip_hvg	pearson_analytic	34.3713
smartSeq3_fibroblasts	pearson_clip_hvg	sctransform	40.0542
smartSeq3_fibroblasts	pearson_clip_hvg	rand_quantile	34.3577
smartSeq3_fibroblasts	pearson_clip_hvg	dino	34.252
smartSeq3_fibroblasts	pearson_clip_hvg	normalisr_norm	32.374
smartSeq3_fibroblasts	pearson_clip_hvg	sanity_map	34.8672
smartSeq3_fibroblasts	pearson_clip_hvg	sanity_dists	21.065
smartSeq3_fibroblasts	pearson_clip_hvg	glmpca	30.0488
smartSeq3_fibroblasts	pearson_clip_hvg	newwave	29.7209
smartSeq3_fibroblasts	pearson_clip_hvg	raw_counts	16.1247
smartSeq3_fibroblasts	pearson_clip_hvg	scaled_raw_counts	20.4201
smartSeq3_fibroblasts	pearson_clip_zscore	logp1	34.832
smartSeq3_fibroblasts	pearson_clip_zscore	logp1_hvg	30.0108
smartSeq3_fibroblasts	pearson_clip_zscore	logp1_zscore	38.7398
smartSeq3_fibroblasts	pearson_clip_zscore	logp1_hvg_zscore	30.5637
smartSeq3_fibroblasts	pearson_clip_zscore	logp_cpm	33.5583
smartSeq3_fibroblasts	pearson_clip_zscore	logp1_size_normed	33.9946
smartSeq3_fibroblasts	pearson_clip_zscore	acosh	34.9621
smartSeq3_fibroblasts	pearson_clip_zscore	logp_alpha	35.0325
smartSeq3_fibroblasts	pearson_clip_zscore	pearson	33.7778
smartSeq3_fibroblasts	pearson_clip_zscore	pearson_clip	36.4526
smartSeq3_fibroblasts	pearson_clip_zscore	pearson_clip_hvg	28.3225
smartSeq3_fibroblasts	pearson_clip_zscore	pearson_clip_zscore
smartSeq3_fibroblasts	pearson_clip_zscore	pearson_clip_hvg_zscore	29.4743
smartSeq3_fibroblasts	pearson_clip_zscore	pearson_analytic	37.2846
smartSeq3_fibroblasts	pearson_clip_zscore	sctransform	34.9404
smartSeq3_fibroblasts	pearson_clip_zscore	rand_quantile	36.3442
smartSeq3_fibroblasts	pearson_clip_zscore	dino	33.6883
smartSeq3_fibroblasts	pearson_clip_zscore	normalisr_norm	30.1111
smartSeq3_fibroblasts	pearson_clip_zscore	sanity_map	32.8916
smartSeq3_fibroblasts	pearson_clip_zscore	sanity_dists	22.5637
smartSeq3_fibroblasts	pearson_clip_zscore	glmpca	32.4797
smartSeq3_fibroblasts	pearson_clip_zscore	newwave	30.2791
smartSeq3_fibroblasts	pearson_clip_zscore	raw_counts	20.8509
smartSeq3_fibroblasts	pearson_clip_zscore	scaled_raw_counts	27.3198
smartSeq3_fibroblasts	pearson_clip_hvg_zscore	logp1	34.4932
smartSeq3_fibroblasts	pearson_clip_hvg_zscore	logp1_hvg	36.1192
smartSeq3_fibroblasts	pearson_clip_hvg_zscore	logp1_zscore	30.0136
smartSeq3_fibroblasts	pearson_clip_hvg_zscore	logp1_hvg_zscore	36.1843
smartSeq3_fibroblasts	pearson_clip_hvg_zscore	logp_cpm	32.3902
smartSeq3_fibroblasts	pearson_clip_hvg_zscore	logp1_size_normed	34.1084
smartSeq3_fibroblasts	pearson_clip_hvg_zscore	acosh	32.4065
smartSeq3_fibroblasts	pearson_clip_hvg_zscore	logp_alpha	32.5312
smartSeq3_fibroblasts	pearson_clip_hvg_zscore	pearson	36.5095
smartSeq3_fibroblasts	pearson_clip_hvg_zscore	pearson_clip	39.477
smartSeq3_fibroblasts	pearson_clip_hvg_zscore	pearson_clip_hvg	42.523
smartSeq3_fibroblasts	pearson_clip_hvg_zscore	pearson_clip_zscore	29.4743
smartSeq3_fibroblasts	pearson_clip_hvg_zscore	pearson_clip_hvg_zscore
smartSeq3_fibroblasts	pearson_clip_hvg_zscore	pearson_analytic	35.5149
smartSeq3_fibroblasts	pearson_clip_hvg_zscore	sctransform	39.4959
smartSeq3_fibroblasts	pearson_clip_hvg_zscore	rand_quantile	34.935
smartSeq3_fibroblasts	pearson_clip_hvg_zscore	dino	35.7886
smartSeq3_fibroblasts	pearson_clip_hvg_zscore	normalisr_norm	33.5068
smartSeq3_fibroblasts	pearson_clip_hvg_zscore	sanity_map	36.1897
smartSeq3_fibroblasts	pearson_clip_hvg_zscore	sanity_dists	21.5935
smartSeq3_fibroblasts	pearson_clip_hvg_zscore	glmpca	29.4282
smartSeq3_fibroblasts	pearson_clip_hvg_zscore	newwave	30.1897
smartSeq3_fibroblasts	pearson_clip_hvg_zscore	raw_counts	15.8401
smartSeq3_fibroblasts	pearson_clip_hvg_zscore	scaled_raw_counts	20
smartSeq3_fibroblasts	pearson_analytic	logp1	37.3117
smartSeq3_fibroblasts	pearson_analytic	logp1_hvg	34.5041
smartSeq3_fibroblasts	pearson_analytic	logp1_zscore	34.9729
smartSeq3_fibroblasts	pearson_analytic	logp1_hvg_zscore	34.8266
smartSeq3_fibroblasts	pearson_analytic	logp_cpm	34.5989
smartSeq3_fibroblasts	pearson_analytic	logp1_size_normed	34.6043
smartSeq3_fibroblasts	pearson_analytic	acosh	35.3686
smartSeq3_fibroblasts	pearson_analytic	logp_alpha	35.6314
smartSeq3_fibroblasts	pearson_analytic	pearson	34.5908
smartSeq3_fibroblasts	pearson_analytic	pearson_clip	40.5501
smartSeq3_fibroblasts	pearson_analytic	pearson_clip_hvg	34.3713
smartSeq3_fibroblasts	pearson_analytic	pearson_clip_zscore	37.2846
smartSeq3_fibroblasts	pearson_analytic	pearson_clip_hvg_zscore	35.5149
smartSeq3_fibroblasts	pearson_analytic	pearson_analytic
smartSeq3_fibroblasts	pearson_analytic	sctransform	40.5637
smartSeq3_fibroblasts	pearson_analytic	rand_quantile	40.4905
smartSeq3_fibroblasts	pearson_analytic	dino	37.2168
smartSeq3_fibroblasts	pearson_analytic	normalisr_norm	35.9295
smartSeq3_fibroblasts	pearson_analytic	sanity_map	39.3821
smartSeq3_fibroblasts	pearson_analytic	sanity_dists	25.7805
smartSeq3_fibroblasts	pearson_analytic	glmpca	33.794
smartSeq3_fibroblasts	pearson_analytic	newwave	33.523
smartSeq3_fibroblasts	pearson_analytic	raw_counts	19.9377
smartSeq3_fibroblasts	pearson_analytic	scaled_raw_counts	24.4715
smartSeq3_fibroblasts	sctransform	logp1	37.3686
smartSeq3_fibroblasts	sctransform	logp1_hvg	36.7127
smartSeq3_fibroblasts	sctransform	logp1_zscore	33.9675
smartSeq3_fibroblasts	sctransform	logp1_hvg_zscore	36.5528
smartSeq3_fibroblasts	sctransform	logp_cpm	34.8076
smartSeq3_fibroblasts	sctransform	logp1_size_normed	36.1436
smartSeq3_fibroblasts	sctransform	acosh	35.6396
smartSeq3_fibroblasts	sctransform	logp_alpha	35.832
smartSeq3_fibroblasts	sctransform	pearson	36.8211
smartSeq3_fibroblasts	sctransform	pearson_clip	43.4526
smartSeq3_fibroblasts	sctransform	pearson_clip_hvg	40.0542
smartSeq3_fibroblasts	sctransform	pearson_clip_zscore	34.9404
smartSeq3_fibroblasts	sctransform	pearson_clip_hvg_zscore	39.4959
smartSeq3_fibroblasts	sctransform	pearson_analytic	40.5637
smartSeq3_fibroblasts	sctransform	sctransform
smartSeq3_fibroblasts	sctransform	rand_quantile	39.0136
smartSeq3_fibroblasts	sctransform	dino	37.5637
smartSeq3_fibroblasts	sctransform	normalisr_norm	34.5962
smartSeq3_fibroblasts	sctransform	sanity_map	37.8266
smartSeq3_fibroblasts	sctransform	sanity_dists	21.9756
smartSeq3_fibroblasts	sctransform	glmpca	33.2602
smartSeq3_fibroblasts	sctransform	newwave	32.1518
smartSeq3_fibroblasts	sctransform	raw_counts	18.6233
smartSeq3_fibroblasts	sctransform	scaled_raw_counts	24.4526
smartSeq3_fibroblasts	rand_quantile	logp1	43.3875
smartSeq3_fibroblasts	rand_quantile	logp1_hvg	38.71
smartSeq3_fibroblasts	rand_quantile	logp1_zscore	38.7669
smartSeq3_fibroblasts	rand_quantile	logp1_hvg_zscore	39.1653
smartSeq3_fibroblasts	rand_quantile	logp_cpm	40.2033
smartSeq3_fibroblasts	rand_quantile	logp1_size_normed	40.8753
smartSeq3_fibroblasts	rand_quantile	acosh	41.7751
smartSeq3_fibroblasts	rand_quantile	logp_alpha	42.2087
smartSeq3_fibroblasts	rand_quantile	pearson	35.3902
smartSeq3_fibroblasts	rand_quantile	pearson_clip	39.6423
smartSeq3_fibroblasts	rand_quantile	pearson_clip_hvg	34.3577
smartSeq3_fibroblasts	rand_quantile	pearson_clip_zscore	36.3442
smartSeq3_fibroblasts	rand_quantile	pearson_clip_hvg_zscore	34.935
smartSeq3_fibroblasts	rand_quantile	pearson_analytic	40.4905
smartSeq3_fibroblasts	rand_quantile	sctransform	39.0136
smartSeq3_fibroblasts	rand_quantile	rand_quantile
smartSeq3_fibroblasts	rand_quantile	dino	43.2141
smartSeq3_fibroblasts	rand_quantile	normalisr_norm	37.2629
smartSeq3_fibroblasts	rand_quantile	sanity_map	41.3659
smartSeq3_fibroblasts	rand_quantile	sanity_dists	24.7263
smartSeq3_fibroblasts	rand_quantile	glmpca	36.3902
smartSeq3_fibroblasts	rand_quantile	newwave	36.0217
smartSeq3_fibroblasts	rand_quantile	raw_counts	18.7425
smartSeq3_fibroblasts	rand_quantile	scaled_raw_counts	23.7805
smartSeq3_fibroblasts	dino	logp1	45.1789
smartSeq3_fibroblasts	dino	logp1_hvg	40.6287
smartSeq3_fibroblasts	dino	logp1_zscore	37.3821
smartSeq3_fibroblasts	dino	logp1_hvg_zscore	41.3279
smartSeq3_fibroblasts	dino	logp_cpm	41.206
smartSeq3_fibroblasts	dino	logp1_size_normed	43.5935
smartSeq3_fibroblasts	dino	acosh	41.4228
smartSeq3_fibroblasts	dino	logp_alpha	41.6667
smartSeq3_fibroblasts	dino	pearson	34.8022
smartSeq3_fibroblasts	dino	pearson_clip	38.6233
smartSeq3_fibroblasts	dino	pearson_clip_hvg	34.252
smartSeq3_fibroblasts	dino	pearson_clip_zscore	33.6883
smartSeq3_fibroblasts	dino	pearson_clip_hvg_zscore	35.7886
smartSeq3_fibroblasts	dino	pearson_analytic	37.2168
smartSeq3_fibroblasts	dino	sctransform	37.5637
smartSeq3_fibroblasts	dino	rand_quantile	43.2141
smartSeq3_fibroblasts	dino	dino
smartSeq3_fibroblasts	dino	normalisr_norm	37.7534
smartSeq3_fibroblasts	dino	sanity_map	41.832
smartSeq3_fibroblasts	dino	sanity_dists	23.477
smartSeq3_fibroblasts	dino	glmpca	33.9783
smartSeq3_fibroblasts	dino	newwave	35.2846
smartSeq3_fibroblasts	dino	raw_counts	16.8537
smartSeq3_fibroblasts	dino	scaled_raw_counts	21.6721
smartSeq3_fibroblasts	normalisr_norm	logp1	36.5041
smartSeq3_fibroblasts	normalisr_norm	logp1_hvg	35.7561
smartSeq3_fibroblasts	normalisr_norm	logp1_zscore	31.8943
smartSeq3_fibroblasts	normalisr_norm	logp1_hvg_zscore	35.9756
smartSeq3_fibroblasts	normalisr_norm	logp_cpm	34.7154
smartSeq3_fibroblasts	normalisr_norm	logp1_size_normed	34.8049
smartSeq3_fibroblasts	normalisr_norm	acosh	34.3767
smartSeq3_fibroblasts	normalisr_norm	logp_alpha	34.5908
smartSeq3_fibroblasts	normalisr_norm	pearson	31.4282
smartSeq3_fibroblasts	normalisr_norm	pearson_clip	35.0759
smartSeq3_fibroblasts	normalisr_norm	pearson_clip_hvg	32.374
smartSeq3_fibroblasts	normalisr_norm	pearson_clip_zscore	30.1111
smartSeq3_fibroblasts	normalisr_norm	pearson_clip_hvg_zscore	33.5068
smartSeq3_fibroblasts	normalisr_norm	pearson_analytic	35.9295
smartSeq3_fibroblasts	normalisr_norm	sctransform	34.5962
smartSeq3_fibroblasts	normalisr_norm	rand_quantile	37.2629
smartSeq3_fibroblasts	normalisr_norm	dino	37.7534
smartSeq3_fibroblasts	normalisr_norm	normalisr_norm
smartSeq3_fibroblasts	normalisr_norm	sanity_map	39.4851
smartSeq3_fibroblasts	normalisr_norm	sanity_dists	23.8211
smartSeq3_fibroblasts	normalisr_norm	glmpca	32.1816
smartSeq3_fibroblasts	normalisr_norm	newwave	33.9892
smartSeq3_fibroblasts	normalisr_norm	raw_counts	16.122
smartSeq3_fibroblasts	normalisr_norm	scaled_raw_counts	19.9404
smartSeq3_fibroblasts	sanity_map	logp1	40.6856
smartSeq3_fibroblasts	sanity_map	logp1_hvg	39.3577
smartSeq3_fibroblasts	sanity_map	logp1_zscore	35.0027
smartSeq3_fibroblasts	sanity_map	logp1_hvg_zscore	39.523
smartSeq3_fibroblasts	sanity_map	logp_cpm	38.3469
smartSeq3_fibroblasts	sanity_map	logp1_size_normed	38.2331
smartSeq3_fibroblasts	sanity_map	acosh	37.6179
smartSeq3_fibroblasts	sanity_map	logp_alpha	37.8293
smartSeq3_fibroblasts	sanity_map	pearson	34.2114
smartSeq3_fibroblasts	sanity_map	pearson_clip	38.1111
smartSeq3_fibroblasts	sanity_map	pearson_clip_hvg	34.8672
smartSeq3_fibroblasts	sanity_map	pearson_clip_zscore	32.8916
smartSeq3_fibroblasts	sanity_map	pearson_clip_hvg_zscore	36.1897
smartSeq3_fibroblasts	sanity_map	pearson_analytic	39.3821
smartSeq3_fibroblasts	sanity_map	sctransform	37.8266
smartSeq3_fibroblasts	sanity_map	rand_quantile	41.3659
smartSeq3_fibroblasts	sanity_map	dino	41.832
smartSeq3_fibroblasts	sanity_map	normalisr_norm	39.4851
smartSeq3_fibroblasts	sanity_map	sanity_map
smartSeq3_fibroblasts	sanity_map	sanity_dists	24.9404
smartSeq3_fibroblasts	sanity_map	glmpca	33.7588
smartSeq3_fibroblasts	sanity_map	newwave	36.0488
smartSeq3_fibroblasts	sanity_map	raw_counts	17.2764
smartSeq3_fibroblasts	sanity_map	scaled_raw_counts	20.832
smartSeq3_fibroblasts	sanity_dists	logp1	23.1301
smartSeq3_fibroblasts	sanity_dists	logp1_hvg	22.4959
smartSeq3_fibroblasts	sanity_dists	logp1_zscore	21.7832
smartSeq3_fibroblasts	sanity_dists	logp1_hvg_zscore	22.9133
smartSeq3_fibroblasts	sanity_dists	logp_cpm	21.9973
smartSeq3_fibroblasts	sanity_dists	logp1_size_normed	21.8482
smartSeq3_fibroblasts	sanity_dists	acosh	22.2466
smartSeq3_fibroblasts	sanity_dists	logp_alpha	22.4282
smartSeq3_fibroblasts	sanity_dists	pearson	21.8266
smartSeq3_fibroblasts	sanity_dists	pearson_clip	23.2846
smartSeq3_fibroblasts	sanity_dists	pearson_clip_hvg	21.065
smartSeq3_fibroblasts	sanity_dists	pearson_clip_zscore	22.5637
smartSeq3_fibroblasts	sanity_dists	pearson_clip_hvg_zscore	21.5935
smartSeq3_fibroblasts	sanity_dists	pearson_analytic	25.7805
smartSeq3_fibroblasts	sanity_dists	sctransform	21.9756
smartSeq3_fibroblasts	sanity_dists	rand_quantile	24.7263
smartSeq3_fibroblasts	sanity_dists	dino	23.477
smartSeq3_fibroblasts	sanity_dists	normalisr_norm	23.8211
smartSeq3_fibroblasts	sanity_dists	sanity_map	24.9404
smartSeq3_fibroblasts	sanity_dists	sanity_dists
smartSeq3_fibroblasts	sanity_dists	glmpca	22.8401
smartSeq3_fibroblasts	sanity_dists	newwave	25.0732
smartSeq3_fibroblasts	sanity_dists	raw_counts	14.1409
smartSeq3_fibroblasts	sanity_dists	scaled_raw_counts	14.5718
smartSeq3_fibroblasts	glmpca	logp1	34.4255
smartSeq3_fibroblasts	glmpca	logp1_hvg	33.6152
smartSeq3_fibroblasts	glmpca	logp1_zscore	34.3035
smartSeq3_fibroblasts	glmpca	logp1_hvg_zscore	33.5501
smartSeq3_fibroblasts	glmpca	logp_cpm	33.4797
smartSeq3_fibroblasts	glmpca	logp1_size_normed	33.1301
smartSeq3_fibroblasts	glmpca	acosh	35.374
smartSeq3_fibroblasts	glmpca	logp_alpha	35.5962
smartSeq3_fibroblasts	glmpca	pearson	29.5854
smartSeq3_fibroblasts	glmpca	pearson_clip	32.832
smartSeq3_fibroblasts	glmpca	pearson_clip_hvg	30.0488
smartSeq3_fibroblasts	glmpca	pearson_clip_zscore	32.4797
smartSeq3_fibroblasts	glmpca	pearson_clip_hvg_zscore	29.4282
smartSeq3_fibroblasts	glmpca	pearson_analytic	33.794
smartSeq3_fibroblasts	glmpca	sctransform	33.2602
smartSeq3_fibroblasts	glmpca	rand_quantile	36.3902
smartSeq3_fibroblasts	glmpca	dino	33.9783
smartSeq3_fibroblasts	glmpca	normalisr_norm	32.1816
smartSeq3_fibroblasts	glmpca	sanity_map	33.7588
smartSeq3_fibroblasts	glmpca	sanity_dists	22.8401
smartSeq3_fibroblasts	glmpca	glmpca
smartSeq3_fibroblasts	glmpca	newwave	35.7073
smartSeq3_fibroblasts	glmpca	raw_counts	20.1138
smartSeq3_fibroblasts	glmpca	scaled_raw_counts	25.9729
smartSeq3_fibroblasts	newwave	logp1	35.2818
smartSeq3_fibroblasts	newwave	logp1_hvg	33.7778
smartSeq3_fibroblasts	newwave	logp1_zscore	32.6341
smartSeq3_fibroblasts	newwave	logp1_hvg_zscore	34.0379
smartSeq3_fibroblasts	newwave	logp_cpm	34.5149
smartSeq3_fibroblasts	newwave	logp1_size_normed	33.8374
smartSeq3_fibroblasts	newwave	acosh	34.4743
smartSeq3_fibroblasts	newwave	logp_alpha	34.6423
smartSeq3_fibroblasts	newwave	pearson	28.4851
smartSeq3_fibroblasts	newwave	pearson_clip	32.458
smartSeq3_fibroblasts	newwave	pearson_clip_hvg	29.7209
smartSeq3_fibroblasts	newwave	pearson_clip_zscore	30.2791
smartSeq3_fibroblasts	newwave	pearson_clip_hvg_zscore	30.1897
smartSeq3_fibroblasts	newwave	pearson_analytic	33.523
smartSeq3_fibroblasts	newwave	sctransform	32.1518
smartSeq3_fibroblasts	newwave	rand_quantile	36.0217
smartSeq3_fibroblasts	newwave	dino	35.2846
smartSeq3_fibroblasts	newwave	normalisr_norm	33.9892
smartSeq3_fibroblasts	newwave	sanity_map	36.0488
smartSeq3_fibroblasts	newwave	sanity_dists	25.0732
smartSeq3_fibroblasts	newwave	glmpca	35.7073
smartSeq3_fibroblasts	newwave	newwave
smartSeq3_fibroblasts	newwave	raw_counts	17.664
smartSeq3_fibroblasts	newwave	scaled_raw_counts	21.4065
smartSeq3_fibroblasts	raw_counts	logp1	18.4282
smartSeq3_fibroblasts	raw_counts	logp1_hvg	16.542
smartSeq3_fibroblasts	raw_counts	logp1_zscore	21.4201
smartSeq3_fibroblasts	raw_counts	logp1_hvg_zscore	16.542
smartSeq3_fibroblasts	raw_counts	logp_cpm	19.0867
smartSeq3_fibroblasts	raw_counts	logp1_size_normed	17.1247
smartSeq3_fibroblasts	raw_counts	acosh	19.7751
smartSeq3_fibroblasts	raw_counts	logp_alpha	19.6612
smartSeq3_fibroblasts	raw_counts	pearson	16.6125
smartSeq3_fibroblasts	raw_counts	pearson_clip	17.7995
smartSeq3_fibroblasts	raw_counts	pearson_clip_hvg	16.1247
smartSeq3_fibroblasts	raw_counts	pearson_clip_zscore	20.8509
smartSeq3_fibroblasts	raw_counts	pearson_clip_hvg_zscore	15.8401
smartSeq3_fibroblasts	raw_counts	pearson_analytic	19.9377
smartSeq3_fibroblasts	raw_counts	sctransform	18.6233
smartSeq3_fibroblasts	raw_counts	rand_quantile	18.7425
smartSeq3_fibroblasts	raw_counts	dino	16.8537
smartSeq3_fibroblasts	raw_counts	normalisr_norm	16.122
smartSeq3_fibroblasts	raw_counts	sanity_map	17.2764
smartSeq3_fibroblasts	raw_counts	sanity_dists	14.1409
smartSeq3_fibroblasts	raw_counts	glmpca	20.1138
smartSeq3_fibroblasts	raw_counts	newwave	17.664
smartSeq3_fibroblasts	raw_counts	raw_counts
smartSeq3_fibroblasts	raw_counts	scaled_raw_counts	29.8455
smartSeq3_fibroblasts	scaled_raw_counts	logp1	22.9919
smartSeq3_fibroblasts	scaled_raw_counts	logp1_hvg	20.916
smartSeq3_fibroblasts	scaled_raw_counts	logp1_zscore	26.3333
smartSeq3_fibroblasts	scaled_raw_counts	logp1_hvg_zscore	20.9241
smartSeq3_fibroblasts	scaled_raw_counts	logp_cpm	22.8103
smartSeq3_fibroblasts	scaled_raw_counts	logp1_size_normed	22.0976
smartSeq3_fibroblasts	scaled_raw_counts	acosh	24.4173
smartSeq3_fibroblasts	scaled_raw_counts	logp_alpha	24.4092
smartSeq3_fibroblasts	scaled_raw_counts	pearson	21.9106
smartSeq3_fibroblasts	scaled_raw_counts	pearson_clip	23.4146
smartSeq3_fibroblasts	scaled_raw_counts	pearson_clip_hvg	20.4201
smartSeq3_fibroblasts	scaled_raw_counts	pearson_clip_zscore	27.3198
smartSeq3_fibroblasts	scaled_raw_counts	pearson_clip_hvg_zscore	20
smartSeq3_fibroblasts	scaled_raw_counts	pearson_analytic	24.4715
smartSeq3_fibroblasts	scaled_raw_counts	sctransform	24.4526
smartSeq3_fibroblasts	scaled_raw_counts	rand_quantile	23.7805
smartSeq3_fibroblasts	scaled_raw_counts	dino	21.6721
smartSeq3_fibroblasts	scaled_raw_counts	normalisr_norm	19.9404
smartSeq3_fibroblasts	scaled_raw_counts	sanity_map	20.832
smartSeq3_fibroblasts	scaled_raw_counts	sanity_dists	14.5718
smartSeq3_fibroblasts	scaled_raw_counts	glmpca	25.9729
smartSeq3_fibroblasts	scaled_raw_counts	newwave	21.4065
smartSeq3_fibroblasts	scaled_raw_counts	raw_counts	29.8455
smartSeq3_fibroblasts	scaled_raw_counts	scaled_raw_counts
smartSeq3_fibroblasts_alt	logp1	logp1
smartSeq3_fibroblasts_alt	logp1	logp1_hvg	32.0692
smartSeq3_fibroblasts_alt	logp1	logp1_zscore	40.1954
smartSeq3_fibroblasts_alt	logp1	logp1_hvg_zscore	33.3813
smartSeq3_fibroblasts_alt	logp1	logp_cpm	44.0665
smartSeq3_fibroblasts_alt	logp1	logp1_size_normed	9.67164
smartSeq3_fibroblasts_alt	logp1	acosh	44.2198
smartSeq3_fibroblasts_alt	logp1	logp_alpha	46.0773
smartSeq3_fibroblasts_alt	logp1	pearson	32.3256
smartSeq3_fibroblasts_alt	logp1	pearson_clip	33.791
smartSeq3_fibroblasts_alt	logp1	pearson_clip_hvg	26.422
smartSeq3_fibroblasts_alt	logp1	pearson_clip_zscore	32.2144
smartSeq3_fibroblasts_alt	logp1	pearson_clip_hvg_zscore	27.5672
smartSeq3_fibroblasts_alt	logp1	pearson_analytic	32.5807
smartSeq3_fibroblasts_alt	logp1	sctransform	30.635
smartSeq3_fibroblasts_alt	logp1	rand_quantile	38.0583
smartSeq3_fibroblasts_alt	logp1	dino	40.8195
smartSeq3_fibroblasts_alt	logp1	normalisr_norm	32.4396
smartSeq3_fibroblasts_alt	logp1	sanity_map	32.8711
smartSeq3_fibroblasts_alt	logp1	sanity_dists	26.0366
smartSeq3_fibroblasts_alt	logp1	glmpca	32.0963
smartSeq3_fibroblasts_alt	logp1	newwave	29.7151
smartSeq3_fibroblasts_alt	logp1	raw_counts	15.1764
smartSeq3_fibroblasts_alt	logp1	scaled_raw_counts	14.0963
smartSeq3_fibroblasts_alt	logp1_hvg	logp1	32.0692
smartSeq3_fibroblasts_alt	logp1_hvg	logp1_hvg
smartSeq3_fibroblasts_alt	logp1_hvg	logp1_zscore	26.5563
smartSeq3_fibroblasts_alt	logp1_hvg	logp1_hvg_zscore	43.9769
smartSeq3_fibroblasts_alt	logp1_hvg	logp_cpm	30.3324
smartSeq3_fibroblasts_alt	logp1_hvg	logp1_size_normed	7.90909
smartSeq3_fibroblasts_alt	logp1_hvg	acosh	33.768
smartSeq3_fibroblasts_alt	logp1_hvg	logp_alpha	32.5712
smartSeq3_fibroblasts_alt	logp1_hvg	pearson	30.19
smartSeq3_fibroblasts_alt	logp1_hvg	pearson_clip	29.5455
smartSeq3_fibroblasts_alt	logp1_hvg	pearson_clip_hvg	32.1235
smartSeq3_fibroblasts_alt	logp1_hvg	pearson_clip_zscore	22.9946
smartSeq3_fibroblasts_alt	logp1_hvg	pearson_clip_hvg_zscore	33.3731
smartSeq3_fibroblasts_alt	logp1_hvg	pearson_analytic	28.9905
smartSeq3_fibroblasts_alt	logp1_hvg	sctransform	31.8765
smartSeq3_fibroblasts_alt	logp1_hvg	rand_quantile	31.0231
smartSeq3_fibroblasts_alt	logp1_hvg	dino	31.8982
smartSeq3_fibroblasts_alt	logp1_hvg	normalisr_norm	27.4328
smartSeq3_fibroblasts_alt	logp1_hvg	sanity_map	36.4613
smartSeq3_fibroblasts_alt	logp1_hvg	sanity_dists	24.791
smartSeq3_fibroblasts_alt	logp1_hvg	glmpca	26.6472
smartSeq3_fibroblasts_alt	logp1_hvg	newwave	25.4776
smartSeq3_fibroblasts_alt	logp1_hvg	raw_counts	13.597
smartSeq3_fibroblasts_alt	logp1_hvg	scaled_raw_counts	13.0488
smartSeq3_fibroblasts_alt	logp1_zscore	logp1	40.1954
smartSeq3_fibroblasts_alt	logp1_zscore	logp1_hvg	26.5563
smartSeq3_fibroblasts_alt	logp1_zscore	logp1_zscore
smartSeq3_fibroblasts_alt	logp1_zscore	logp1_hvg_zscore	27.924
smartSeq3_fibroblasts_alt	logp1_zscore	logp_cpm	40.3799
smartSeq3_fibroblasts_alt	logp1_zscore	logp1_size_normed	9.89009
smartSeq3_fibroblasts_alt	logp1_zscore	acosh	36.4586
smartSeq3_fibroblasts_alt	logp1_zscore	logp_alpha	38.521
smartSeq3_fibroblasts_alt	logp1_zscore	pearson	28.5387
smartSeq3_fibroblasts_alt	logp1_zscore	pearson_clip	32.5102
smartSeq3_fibroblasts_alt	logp1_zscore	pearson_clip_hvg	22.9905
smartSeq3_fibroblasts_alt	logp1_zscore	pearson_clip_zscore	35.3853
smartSeq3_fibroblasts_alt	logp1_zscore	pearson_clip_hvg_zscore	24.1791
smartSeq3_fibroblasts_alt	logp1_zscore	pearson_analytic	31.095
smartSeq3_fibroblasts_alt	logp1_zscore	sctransform	27.308
smartSeq3_fibroblasts_alt	logp1_zscore	rand_quantile	35.7626
smartSeq3_fibroblasts_alt	logp1_zscore	dino	36.9145
smartSeq3_fibroblasts_alt	logp1_zscore	normalisr_norm	32.0068
smartSeq3_fibroblasts_alt	logp1_zscore	sanity_map	29.2564
smartSeq3_fibroblasts_alt	logp1_zscore	sanity_dists	24.3175
smartSeq3_fibroblasts_alt	logp1_zscore	glmpca	31.0027
smartSeq3_fibroblasts_alt	logp1_zscore	newwave	29.2524
smartSeq3_fibroblasts_alt	logp1_zscore	raw_counts	14.6608
smartSeq3_fibroblasts_alt	logp1_zscore	scaled_raw_counts	13.3569
smartSeq3_fibroblasts_alt	logp1_hvg_zscore	logp1	33.3813
smartSeq3_fibroblasts_alt	logp1_hvg_zscore	logp1_hvg	43.9769
smartSeq3_fibroblasts_alt	logp1_hvg_zscore	logp1_zscore	27.924
smartSeq3_fibroblasts_alt	logp1_hvg_zscore	logp1_hvg_zscore
smartSeq3_fibroblasts_alt	logp1_hvg_zscore	logp_cpm	31.5604
smartSeq3_fibroblasts_alt	logp1_hvg_zscore	logp1_size_normed	8.06513
smartSeq3_fibroblasts_alt	logp1_hvg_zscore	acosh	34.6988
smartSeq3_fibroblasts_alt	logp1_hvg_zscore	logp_alpha	33.517
smartSeq3_fibroblasts_alt	logp1_hvg_zscore	pearson	31.1004
smartSeq3_fibroblasts_alt	logp1_hvg_zscore	pearson_clip	30.3786
smartSeq3_fibroblasts_alt	logp1_hvg_zscore	pearson_clip_hvg	31.3419
smartSeq3_fibroblasts_alt	logp1_hvg_zscore	pearson_clip_zscore	24.2347
smartSeq3_fibroblasts_alt	logp1_hvg_zscore	pearson_clip_hvg_zscore	33.8589
smartSeq3_fibroblasts_alt	logp1_hvg_zscore	pearson_analytic	29.9484
smartSeq3_fibroblasts_alt	logp1_hvg_zscore	sctransform	31.654
smartSeq3_fibroblasts_alt	logp1_hvg_zscore	rand_quantile	32.1289
smartSeq3_fibroblasts_alt	logp1_hvg_zscore	dino	33.0326
smartSeq3_fibroblasts_alt	logp1_hvg_zscore	normalisr_norm	28.1479
smartSeq3_fibroblasts_alt	logp1_hvg_zscore	sanity_map	36.3039
smartSeq3_fibroblasts_alt	logp1_hvg_zscore	sanity_dists	25.2185
smartSeq3_fibroblasts_alt	logp1_hvg_zscore	glmpca	27.2727
smartSeq3_fibroblasts_alt	logp1_hvg_zscore	newwave	25.9796
smartSeq3_fibroblasts_alt	logp1_hvg_zscore	raw_counts	13.7992
smartSeq3_fibroblasts_alt	logp1_hvg_zscore	scaled_raw_counts	13.0583
smartSeq3_fibroblasts_alt	logp_cpm	logp1	44.0665
smartSeq3_fibroblasts_alt	logp_cpm	logp1_hvg	30.3324
smartSeq3_fibroblasts_alt	logp_cpm	logp1_zscore	40.3799
smartSeq3_fibroblasts_alt	logp_cpm	logp1_hvg_zscore	31.5604
smartSeq3_fibroblasts_alt	logp_cpm	logp_cpm
smartSeq3_fibroblasts_alt	logp_cpm	logp1_size_normed	10.1628
smartSeq3_fibroblasts_alt	logp_cpm	acosh	41.346
smartSeq3_fibroblasts_alt	logp_cpm	logp_alpha	42.0271
smartSeq3_fibroblasts_alt	logp_cpm	pearson	30.0312
smartSeq3_fibroblasts_alt	logp_cpm	pearson_clip	31.6391
smartSeq3_fibroblasts_alt	logp_cpm	pearson_clip_hvg	25.0787
smartSeq3_fibroblasts_alt	logp_cpm	pearson_clip_zscore	30.5414
smartSeq3_fibroblasts_alt	logp_cpm	pearson_clip_hvg_zscore	26.1506
smartSeq3_fibroblasts_alt	logp_cpm	pearson_analytic	30.4966
smartSeq3_fibroblasts_alt	logp_cpm	sctransform	28.597
smartSeq3_fibroblasts_alt	logp_cpm	rand_quantile	35.1493
smartSeq3_fibroblasts_alt	logp_cpm	dino	38.0692
smartSeq3_fibroblasts_alt	logp_cpm	normalisr_norm	32.8358
smartSeq3_fibroblasts_alt	logp_cpm	sanity_map	31.536
smartSeq3_fibroblasts_alt	logp_cpm	sanity_dists	24.4613
smartSeq3_fibroblasts_alt	logp_cpm	glmpca	30.3772
smartSeq3_fibroblasts_alt	logp_cpm	newwave	28.9077
smartSeq3_fibroblasts_alt	logp_cpm	raw_counts	15.7843
smartSeq3_fibroblasts_alt	logp_cpm	scaled_raw_counts	13.2673
smartSeq3_fibroblasts_alt	logp1_size_normed	logp1	9.67164
smartSeq3_fibroblasts_alt	logp1_size_normed	logp1_hvg	7.90909
smartSeq3_fibroblasts_alt	logp1_size_normed	logp1_zscore	9.89009
smartSeq3_fibroblasts_alt	logp1_size_normed	logp1_hvg_zscore	8.06513
smartSeq3_fibroblasts_alt	logp1_size_normed	logp_cpm	10.1628
smartSeq3_fibroblasts_alt	logp1_size_normed	logp1_size_normed
smartSeq3_fibroblasts_alt	logp1_size_normed	acosh	9.7137
smartSeq3_fibroblasts_alt	logp1_size_normed	logp_alpha	9.5346
smartSeq3_fibroblasts_alt	logp1_size_normed	pearson	7.02035
smartSeq3_fibroblasts_alt	logp1_size_normed	pearson_clip	7.35685
smartSeq3_fibroblasts_alt	logp1_size_normed	pearson_clip_hvg	6.71913
smartSeq3_fibroblasts_alt	logp1_size_normed	pearson_clip_zscore	7.63094
smartSeq3_fibroblasts_alt	logp1_size_normed	pearson_clip_hvg_zscore	6.89281
smartSeq3_fibroblasts_alt	logp1_size_normed	pearson_analytic	7.23066
smartSeq3_fibroblasts_alt	logp1_size_normed	sctransform	7.12212
smartSeq3_fibroblasts_alt	logp1_size_normed	rand_quantile	7.75712
smartSeq3_fibroblasts_alt	logp1_size_normed	dino	8.02035
smartSeq3_fibroblasts_alt	logp1_size_normed	normalisr_norm	7.6133
smartSeq3_fibroblasts_alt	logp1_size_normed	sanity_map	7.35821
smartSeq3_fibroblasts_alt	logp1_size_normed	sanity_dists	6.52103
smartSeq3_fibroblasts_alt	logp1_size_normed	glmpca	7.96744
smartSeq3_fibroblasts_alt	logp1_size_normed	newwave	7.06513
smartSeq3_fibroblasts_alt	logp1_size_normed	raw_counts	7.30529
smartSeq3_fibroblasts_alt	logp1_size_normed	scaled_raw_counts	6.36771
smartSeq3_fibroblasts_alt	acosh	logp1	44.2198
smartSeq3_fibroblasts_alt	acosh	logp1_hvg	33.768
smartSeq3_fibroblasts_alt	acosh	logp1_zscore	36.4586
smartSeq3_fibroblasts_alt	acosh	logp1_hvg_zscore	34.6988
smartSeq3_fibroblasts_alt	acosh	logp_cpm	41.346
smartSeq3_fibroblasts_alt	acosh	logp1_size_normed	9.7137
smartSeq3_fibroblasts_alt	acosh	acosh
smartSeq3_fibroblasts_alt	acosh	logp_alpha	45.943
smartSeq3_fibroblasts_alt	acosh	pearson	33.0502
smartSeq3_fibroblasts_alt	acosh	pearson_clip	33.0109
smartSeq3_fibroblasts_alt	acosh	pearson_clip_hvg	27.0461
smartSeq3_fibroblasts_alt	acosh	pearson_clip_zscore	29.7951
smartSeq3_fibroblasts_alt	acosh	pearson_clip_hvg_zscore	28.0597
smartSeq3_fibroblasts_alt	acosh	pearson_analytic	32.2049
smartSeq3_fibroblasts_alt	acosh	sctransform	31.3745
smartSeq3_fibroblasts_alt	acosh	rand_quantile	37.1289
smartSeq3_fibroblasts_alt	acosh	dino	39.3962
smartSeq3_fibroblasts_alt	acosh	normalisr_norm	31.8494
smartSeq3_fibroblasts_alt	acosh	sanity_map	32.8657
smartSeq3_fibroblasts_alt	acosh	sanity_dists	26.0122
smartSeq3_fibroblasts_alt	acosh	glmpca	32.1018
smartSeq3_fibroblasts_alt	acosh	newwave	28.863
smartSeq3_fibroblasts_alt	acosh	raw_counts	16.0393
smartSeq3_fibroblasts_alt	acosh	scaled_raw_counts	14.8887
smartSeq3_fibroblasts_alt	logp_alpha	logp1	46.0773
smartSeq3_fibroblasts_alt	logp_alpha	logp1_hvg	32.5712
smartSeq3_fibroblasts_alt	logp_alpha	logp1_zscore	38.521
smartSeq3_fibroblasts_alt	logp_alpha	logp1_hvg_zscore	33.517
smartSeq3_fibroblasts_alt	logp_alpha	logp_cpm	42.0271
smartSeq3_fibroblasts_alt	logp_alpha	logp1_size_normed	9.5346
smartSeq3_fibroblasts_alt	logp_alpha	acosh	45.943
smartSeq3_fibroblasts_alt	logp_alpha	logp_alpha
smartSeq3_fibroblasts_alt	logp_alpha	pearson	32.3596
smartSeq3_fibroblasts_alt	logp_alpha	pearson_clip	33.2741
smartSeq3_fibroblasts_alt	logp_alpha	pearson_clip_hvg	26.2904
smartSeq3_fibroblasts_alt	logp_alpha	pearson_clip_zscore	31.6079
smartSeq3_fibroblasts_alt	logp_alpha	pearson_clip_hvg_zscore	27.2687
smartSeq3_fibroblasts_alt	logp_alpha	pearson_analytic	32.6472
smartSeq3_fibroblasts_alt	logp_alpha	sctransform	30.7843
smartSeq3_fibroblasts_alt	logp_alpha	rand_quantile	38.1574
smartSeq3_fibroblasts_alt	logp_alpha	dino	40.0014
smartSeq3_fibroblasts_alt	logp_alpha	normalisr_norm	31.7951
smartSeq3_fibroblasts_alt	logp_alpha	sanity_map	32.3189
smartSeq3_fibroblasts_alt	logp_alpha	sanity_dists	26.2877
smartSeq3_fibroblasts_alt	logp_alpha	glmpca	33.213
smartSeq3_fibroblasts_alt	logp_alpha	newwave	29.3256
smartSeq3_fibroblasts_alt	logp_alpha	raw_counts	15.692
smartSeq3_fibroblasts_alt	logp_alpha	scaled_raw_counts	14.9729
smartSeq3_fibroblasts_alt	pearson	logp1	32.3256
smartSeq3_fibroblasts_alt	pearson	logp1_hvg	30.19
smartSeq3_fibroblasts_alt	pearson	logp1_zscore	28.5387
smartSeq3_fibroblasts_alt	pearson	logp1_hvg_zscore	31.1004
smartSeq3_fibroblasts_alt	pearson	logp_cpm	30.0312
smartSeq3_fibroblasts_alt	pearson	logp1_size_normed	7.02035
smartSeq3_fibroblasts_alt	pearson	acosh	33.0502
smartSeq3_fibroblasts_alt	pearson	logp_alpha	32.3596
smartSeq3_fibroblasts_alt	pearson	pearson
smartSeq3_fibroblasts_alt	pearson	pearson_clip	38.3908
smartSeq3_fibroblasts_alt	pearson	pearson_clip_hvg	33.7829
smartSeq3_fibroblasts_alt	pearson	pearson_clip_zscore	29.038
smartSeq3_fibroblasts_alt	pearson	pearson_clip_hvg_zscore	33.9213
smartSeq3_fibroblasts_alt	pearson	pearson_analytic	36.2429
smartSeq3_fibroblasts_alt	pearson	sctransform	36.6567
smartSeq3_fibroblasts_alt	pearson	rand_quantile	35.171
smartSeq3_fibroblasts_alt	pearson	dino	33.5047
smartSeq3_fibroblasts_alt	pearson	normalisr_norm	27.3433
smartSeq3_fibroblasts_alt	pearson	sanity_map	33.7815
smartSeq3_fibroblasts_alt	pearson	sanity_dists	23.867
smartSeq3_fibroblasts_alt	pearson	glmpca	26.8263
smartSeq3_fibroblasts_alt	pearson	newwave	25.0366
smartSeq3_fibroblasts_alt	pearson	raw_counts	13.749
smartSeq3_fibroblasts_alt	pearson	scaled_raw_counts	13.3935
smartSeq3_fibroblasts_alt	pearson_clip	logp1	33.791
smartSeq3_fibroblasts_alt	pearson_clip	logp1_hvg	29.5455
smartSeq3_fibroblasts_alt	pearson_clip	logp1_zscore	32.5102
smartSeq3_fibroblasts_alt	pearson_clip	logp1_hvg_zscore	30.3786
smartSeq3_fibroblasts_alt	pearson_clip	logp_cpm	31.6391
smartSeq3_fibroblasts_alt	pearson_clip	logp1_size_normed	7.35685
smartSeq3_fibroblasts_alt	pearson_clip	acosh	33.0109
smartSeq3_fibroblasts_alt	pearson_clip	logp_alpha	33.2741
smartSeq3_fibroblasts_alt	pearson_clip	pearson	38.3908
smartSeq3_fibroblasts_alt	pearson_clip	pearson_clip
smartSeq3_fibroblasts_alt	pearson_clip	pearson_clip_hvg	32.8901
smartSeq3_fibroblasts_alt	pearson_clip	pearson_clip_zscore	34.7422
smartSeq3_fibroblasts_alt	pearson_clip	pearson_clip_hvg_zscore	33.806
smartSeq3_fibroblasts_alt	pearson_clip	pearson_analytic	42.0923
smartSeq3_fibroblasts_alt	pearson_clip	sctransform	38.8494
smartSeq3_fibroblasts_alt	pearson_clip	rand_quantile	39.1248
smartSeq3_fibroblasts_alt	pearson_clip	dino	37.1452
smartSeq3_fibroblasts_alt	pearson_clip	normalisr_norm	30.3392
smartSeq3_fibroblasts_alt	pearson_clip	sanity_map	35.711
smartSeq3_fibroblasts_alt	pearson_clip	sanity_dists	26.1045
smartSeq3_fibroblasts_alt	pearson_clip	glmpca	29.6513
smartSeq3_fibroblasts_alt	pearson_clip	newwave	30.114
smartSeq3_fibroblasts_alt	pearson_clip	raw_counts	13.9552
smartSeq3_fibroblasts_alt	pearson_clip	scaled_raw_counts	12.9403
smartSeq3_fibroblasts_alt	pearson_clip_hvg	logp1	26.422
smartSeq3_fibroblasts_alt	pearson_clip_hvg	logp1_hvg	32.1235
smartSeq3_fibroblasts_alt	pearson_clip_hvg	logp1_zscore	22.9905
smartSeq3_fibroblasts_alt	pearson_clip_hvg	logp1_hvg_zscore	31.3419
smartSeq3_fibroblasts_alt	pearson_clip_hvg	logp_cpm	25.0787
smartSeq3_fibroblasts_alt	pearson_clip_hvg	logp1_size_normed	6.71913
smartSeq3_fibroblasts_alt	pearson_clip_hvg	acosh	27.0461
smartSeq3_fibroblasts_alt	pearson_clip_hvg	logp_alpha	26.2904
smartSeq3_fibroblasts_alt	pearson_clip_hvg	pearson	33.7829
smartSeq3_fibroblasts_alt	pearson_clip_hvg	pearson_clip	32.8901
smartSeq3_fibroblasts_alt	pearson_clip_hvg	pearson_clip_hvg
smartSeq3_fibroblasts_alt	pearson_clip_hvg	pearson_clip_zscore	22.6771
smartSeq3_fibroblasts_alt	pearson_clip_hvg	pearson_clip_hvg_zscore	39.8887
smartSeq3_fibroblasts_alt	pearson_clip_hvg	pearson_analytic	31.1967
smartSeq3_fibroblasts_alt	pearson_clip_hvg	sctransform	36.7368
smartSeq3_fibroblasts_alt	pearson_clip_hvg	rand_quantile	29.0882
smartSeq3_fibroblasts_alt	pearson_clip_hvg	dino	27.9308
smartSeq3_fibroblasts_alt	pearson_clip_hvg	normalisr_norm	24.3501
smartSeq3_fibroblasts_alt	pearson_clip_hvg	sanity_map	33.6676
smartSeq3_fibroblasts_alt	pearson_clip_hvg	sanity_dists	21.6744
smartSeq3_fibroblasts_alt	pearson_clip_hvg	glmpca	23.1696
smartSeq3_fibroblasts_alt	pearson_clip_hvg	newwave	22.772
smartSeq3_fibroblasts_alt	pearson_clip_hvg	raw_counts	12.8385
smartSeq3_fibroblasts_alt	pearson_clip_hvg	scaled_raw_counts	11.7558
smartSeq3_fibroblasts_alt	pearson_clip_zscore	logp1	32.2144
smartSeq3_fibroblasts_alt	pearson_clip_zscore	logp1_hvg	22.9946
smartSeq3_fibroblasts_alt	pearson_clip_zscore	logp1_zscore	35.3853
smartSeq3_fibroblasts_alt	pearson_clip_zscore	logp1_hvg_zscore	24.2347
smartSeq3_fibroblasts_alt	pearson_clip_zscore	logp_cpm	30.5414
smartSeq3_fibroblasts_alt	pearson_clip_zscore	logp1_size_normed	7.63094
smartSeq3_fibroblasts_alt	pearson_clip_zscore	acosh	29.7951
smartSeq3_fibroblasts_alt	pearson_clip_zscore	logp_alpha	31.6079
smartSeq3_fibroblasts_alt	pearson_clip_zscore	pearson	29.038
smartSeq3_fibroblasts_alt	pearson_clip_zscore	pearson_clip	34.7422
smartSeq3_fibroblasts_alt	pearson_clip_zscore	pearson_clip_hvg	22.6771
smartSeq3_fibroblasts_alt	pearson_clip_zscore	pearson_clip_zscore
smartSeq3_fibroblasts_alt	pearson_clip_zscore	pearson_clip_hvg_zscore	24.5305
smartSeq3_fibroblasts_alt	pearson_clip_zscore	pearson_analytic	35.2904
smartSeq3_fibroblasts_alt	pearson_clip_zscore	sctransform	28.5183
smartSeq3_fibroblasts_alt	pearson_clip_zscore	rand_quantile	35.6011
smartSeq3_fibroblasts_alt	pearson_clip_zscore	dino	34.1072
smartSeq3_fibroblasts_alt	pearson_clip_zscore	normalisr_norm	27.3107
smartSeq3_fibroblasts_alt	pearson_clip_zscore	sanity_map	28.2795
smartSeq3_fibroblasts_alt	pearson_clip_zscore	sanity_dists	26.1438
smartSeq3_fibroblasts_alt	pearson_clip_zscore	glmpca	29.6974
smartSeq3_fibroblasts_alt	pearson_clip_zscore	newwave	28.4206
smartSeq3_fibroblasts_alt	pearson_clip_zscore	raw_counts	13.9322
smartSeq3_fibroblasts_alt	pearson_clip_zscore	scaled_raw_counts	12.7191
smartSeq3_fibroblasts_alt	pearson_clip_hvg_zscore	logp1	27.5672
smartSeq3_fibroblasts_alt	pearson_clip_hvg_zscore	logp1_hvg	33.3731
smartSeq3_fibroblasts_alt	pearson_clip_hvg_zscore	logp1_zscore	24.1791
smartSeq3_fibroblasts_alt	pearson_clip_hvg_zscore	logp1_hvg_zscore	33.8589
smartSeq3_fibroblasts_alt	pearson_clip_hvg_zscore	logp_cpm	26.1506
smartSeq3_fibroblasts_alt	pearson_clip_hvg_zscore	logp1_size_normed	6.89281
smartSeq3_fibroblasts_alt	pearson_clip_hvg_zscore	acosh	28.0597
smartSeq3_fibroblasts_alt	pearson_clip_hvg_zscore	logp_alpha	27.2687
smartSeq3_fibroblasts_alt	pearson_clip_hvg_zscore	pearson	33.9213
smartSeq3_fibroblasts_alt	pearson_clip_hvg_zscore	pearson_clip	33.806
smartSeq3_fibroblasts_alt	pearson_clip_hvg_zscore	pearson_clip_hvg	39.8887
smartSeq3_fibroblasts_alt	pearson_clip_hvg_zscore	pearson_clip_zscore	24.5305
smartSeq3_fibroblasts_alt	pearson_clip_hvg_zscore	pearson_clip_hvg_zscore
smartSeq3_fibroblasts_alt	pearson_clip_hvg_zscore	pearson_analytic	32.5902
smartSeq3_fibroblasts_alt	pearson_clip_hvg_zscore	sctransform	35.3107
smartSeq3_fibroblasts_alt	pearson_clip_hvg_zscore	rand_quantile	30.384
smartSeq3_fibroblasts_alt	pearson_clip_hvg_zscore	dino	29.3528
smartSeq3_fibroblasts_alt	pearson_clip_hvg_zscore	normalisr_norm	25.2293
smartSeq3_fibroblasts_alt	pearson_clip_hvg_zscore	sanity_map	35.4098
smartSeq3_fibroblasts_alt	pearson_clip_hvg_zscore	sanity_dists	23.1547
smartSeq3_fibroblasts_alt	pearson_clip_hvg_zscore	glmpca	23.9172
smartSeq3_fibroblasts_alt	pearson_clip_hvg_zscore	newwave	23.6187
smartSeq3_fibroblasts_alt	pearson_clip_hvg_zscore	raw_counts	13.0068
smartSeq3_fibroblasts_alt	pearson_clip_hvg_zscore	scaled_raw_counts	11.6961
smartSeq3_fibroblasts_alt	pearson_analytic	logp1	32.5807
smartSeq3_fibroblasts_alt	pearson_analytic	logp1_hvg	28.9905
smartSeq3_fibroblasts_alt	pearson_analytic	logp1_zscore	31.095
smartSeq3_fibroblasts_alt	pearson_analytic	logp1_hvg_zscore	29.9484
smartSeq3_fibroblasts_alt	pearson_analytic	logp_cpm	30.4966
smartSeq3_fibroblasts_alt	pearson_analytic	logp1_size_normed	7.23066
smartSeq3_fibroblasts_alt	pearson_analytic	acosh	32.2049
smartSeq3_fibroblasts_alt	pearson_analytic	logp_alpha	32.6472
smartSeq3_fibroblasts_alt	pearson_analytic	pearson	36.2429
smartSeq3_fibroblasts_alt	pearson_analytic	pearson_clip	42.0923
smartSeq3_fibroblasts_alt	pearson_analytic	pearson_clip_hvg	31.1967
smartSeq3_fibroblasts_alt	pearson_analytic	pearson_clip_zscore	35.2904
smartSeq3_fibroblasts_alt	pearson_analytic	pearson_clip_hvg_zscore	32.5902
smartSeq3_fibroblasts_alt	pearson_analytic	pearson_analytic
smartSeq3_fibroblasts_alt	pearson_analytic	sctransform	37.6744
smartSeq3_fibroblasts_alt	pearson_analytic	rand_quantile	39.7273
smartSeq3_fibroblasts_alt	pearson_analytic	dino	35.9145
smartSeq3_fibroblasts_alt	pearson_analytic	normalisr_norm	29.4925
smartSeq3_fibroblasts_alt	pearson_analytic	sanity_map	35.0014
smartSeq3_fibroblasts_alt	pearson_analytic	sanity_dists	26.1655
smartSeq3_fibroblasts_alt	pearson_analytic	glmpca	30.7056
smartSeq3_fibroblasts_alt	pearson_analytic	newwave	29.057
smartSeq3_fibroblasts_alt	pearson_analytic	raw_counts	14.829
smartSeq3_fibroblasts_alt	pearson_analytic	scaled_raw_counts	13.7368
smartSeq3_fibroblasts_alt	sctransform	logp1	30.635
smartSeq3_fibroblasts_alt	sctransform	logp1_hvg	31.8765
smartSeq3_fibroblasts_alt	sctransform	logp1_zscore	27.308
smartSeq3_fibroblasts_alt	sctransform	logp1_hvg_zscore	31.654
smartSeq3_fibroblasts_alt	sctransform	logp_cpm	28.597
smartSeq3_fibroblasts_alt	sctransform	logp1_size_normed	7.12212
smartSeq3_fibroblasts_alt	sctransform	acosh	31.3745
smartSeq3_fibroblasts_alt	sctransform	logp_alpha	30.7843
smartSeq3_fibroblasts_alt	sctransform	pearson	36.6567
smartSeq3_fibroblasts_alt	sctransform	pearson_clip	38.8494
smartSeq3_fibroblasts_alt	sctransform	pearson_clip_hvg	36.7368
smartSeq3_fibroblasts_alt	sctransform	pearson_clip_zscore	28.5183
smartSeq3_fibroblasts_alt	sctransform	pearson_clip_hvg_zscore	35.3107
smartSeq3_fibroblasts_alt	sctransform	pearson_analytic	37.6744
smartSeq3_fibroblasts_alt	sctransform	sctransform
smartSeq3_fibroblasts_alt	sctransform	rand_quantile	34.441
smartSeq3_fibroblasts_alt	sctransform	dino	33.5604
smartSeq3_fibroblasts_alt	sctransform	normalisr_norm	27.4437
smartSeq3_fibroblasts_alt	sctransform	sanity_map	35.5156
smartSeq3_fibroblasts_alt	sctransform	sanity_dists	24.7205
smartSeq3_fibroblasts_alt	sctransform	glmpca	27.5427
smartSeq3_fibroblasts_alt	sctransform	newwave	26.7422
smartSeq3_fibroblasts_alt	sctransform	raw_counts	14.0231
smartSeq3_fibroblasts_alt	sctransform	scaled_raw_counts	13.3487
smartSeq3_fibroblasts_alt	rand_quantile	logp1	38.0583
smartSeq3_fibroblasts_alt	rand_quantile	logp1_hvg	31.0231
smartSeq3_fibroblasts_alt	rand_quantile	logp1_zscore	35.7626
smartSeq3_fibroblasts_alt	rand_quantile	logp1_hvg_zscore	32.1289
smartSeq3_fibroblasts_alt	rand_quantile	logp_cpm	35.1493
smartSeq3_fibroblasts_alt	rand_quantile	logp1_size_normed	7.75712
smartSeq3_fibroblasts_alt	rand_quantile	acosh	37.1289
smartSeq3_fibroblasts_alt	rand_quantile	logp_alpha	38.1574
smartSeq3_fibroblasts_alt	rand_quantile	pearson	35.171
smartSeq3_fibroblasts_alt	rand_quantile	pearson_clip	39.1248
smartSeq3_fibroblasts_alt	rand_quantile	pearson_clip_hvg	29.0882
smartSeq3_fibroblasts_alt	rand_quantile	pearson_clip_zscore	35.6011
smartSeq3_fibroblasts_alt	rand_quantile	pearson_clip_hvg_zscore	30.384
smartSeq3_fibroblasts_alt	rand_quantile	pearson_analytic	39.7273
smartSeq3_fibroblasts_alt	rand_quantile	sctransform	34.441
smartSeq3_fibroblasts_alt	rand_quantile	rand_quantile
smartSeq3_fibroblasts_alt	rand_quantile	dino	41.8643
smartSeq3_fibroblasts_alt	rand_quantile	normalisr_norm	32.3718
smartSeq3_fibroblasts_alt	rand_quantile	sanity_map	36.0217
smartSeq3_fibroblasts_alt	rand_quantile	sanity_dists	27.4491
smartSeq3_fibroblasts_alt	rand_quantile	glmpca	32.5455
smartSeq3_fibroblasts_alt	rand_quantile	newwave	31.4885
smartSeq3_fibroblasts_alt	rand_quantile	raw_counts	14.7015
smartSeq3_fibroblasts_alt	rand_quantile	scaled_raw_counts	13.7313
smartSeq3_fibroblasts_alt	dino	logp1	40.8195
smartSeq3_fibroblasts_alt	dino	logp1_hvg	31.8982
smartSeq3_fibroblasts_alt	dino	logp1_zscore	36.9145
smartSeq3_fibroblasts_alt	dino	logp1_hvg_zscore	33.0326
smartSeq3_fibroblasts_alt	dino	logp_cpm	38.0692
smartSeq3_fibroblasts_alt	dino	logp1_size_normed	8.02035
smartSeq3_fibroblasts_alt	dino	acosh	39.3962
smartSeq3_fibroblasts_alt	dino	logp_alpha	40.0014
smartSeq3_fibroblasts_alt	dino	pearson	33.5047
smartSeq3_fibroblasts_alt	dino	pearson_clip	37.1452
smartSeq3_fibroblasts_alt	dino	pearson_clip_hvg	27.9308
smartSeq3_fibroblasts_alt	dino	pearson_clip_zscore	34.1072
smartSeq3_fibroblasts_alt	dino	pearson_clip_hvg_zscore	29.3528
smartSeq3_fibroblasts_alt	dino	pearson_analytic	35.9145
smartSeq3_fibroblasts_alt	dino	sctransform	33.5604
smartSeq3_fibroblasts_alt	dino	rand_quantile	41.8643
smartSeq3_fibroblasts_alt	dino	dino
smartSeq3_fibroblasts_alt	dino	normalisr_norm	32.483
smartSeq3_fibroblasts_alt	dino	sanity_map	36.1303
smartSeq3_fibroblasts_alt	dino	sanity_dists	27.7286
smartSeq3_fibroblasts_alt	dino	glmpca	31.2619
smartSeq3_fibroblasts_alt	dino	newwave	31.6866
smartSeq3_fibroblasts_alt	dino	raw_counts	14.0176
smartSeq3_fibroblasts_alt	dino	scaled_raw_counts	13.0746
smartSeq3_fibroblasts_alt	normalisr_norm	logp1	32.4396
smartSeq3_fibroblasts_alt	normalisr_norm	logp1_hvg	27.4328
smartSeq3_fibroblasts_alt	normalisr_norm	logp1_zscore	32.0068
smartSeq3_fibroblasts_alt	normalisr_norm	logp1_hvg_zscore	28.1479
smartSeq3_fibroblasts_alt	normalisr_norm	logp_cpm	32.8358
smartSeq3_fibroblasts_alt	normalisr_norm	logp1_size_normed	7.6133
smartSeq3_fibroblasts_alt	normalisr_norm	acosh	31.8494
smartSeq3_fibroblasts_alt	normalisr_norm	logp_alpha	31.7951
smartSeq3_fibroblasts_alt	normalisr_norm	pearson	27.3433
smartSeq3_fibroblasts_alt	normalisr_norm	pearson_clip	30.3392
smartSeq3_fibroblasts_alt	normalisr_norm	pearson_clip_hvg	24.3501
smartSeq3_fibroblasts_alt	normalisr_norm	pearson_clip_zscore	27.3107
smartSeq3_fibroblasts_alt	normalisr_norm	pearson_clip_hvg_zscore	25.2293
smartSeq3_fibroblasts_alt	normalisr_norm	pearson_analytic	29.4925
smartSeq3_fibroblasts_alt	normalisr_norm	sctransform	27.4437
smartSeq3_fibroblasts_alt	normalisr_norm	rand_quantile	32.3718
smartSeq3_fibroblasts_alt	normalisr_norm	dino	32.483
smartSeq3_fibroblasts_alt	normalisr_norm	normalisr_norm
smartSeq3_fibroblasts_alt	normalisr_norm	sanity_map	30.1479
smartSeq3_fibroblasts_alt	normalisr_norm	sanity_dists	21.9688
smartSeq3_fibroblasts_alt	normalisr_norm	glmpca	27.4627
smartSeq3_fibroblasts_alt	normalisr_norm	newwave	28.327
smartSeq3_fibroblasts_alt	normalisr_norm	raw_counts	18.2605
smartSeq3_fibroblasts_alt	normalisr_norm	scaled_raw_counts	11.6689
smartSeq3_fibroblasts_alt	sanity_map	logp1	32.8711
smartSeq3_fibroblasts_alt	sanity_map	logp1_hvg	36.4613
smartSeq3_fibroblasts_alt	sanity_map	logp1_zscore	29.2564
smartSeq3_fibroblasts_alt	sanity_map	logp1_hvg_zscore	36.3039
smartSeq3_fibroblasts_alt	sanity_map	logp_cpm	31.536
smartSeq3_fibroblasts_alt	sanity_map	logp1_size_normed	7.35821
smartSeq3_fibroblasts_alt	sanity_map	acosh	32.8657
smartSeq3_fibroblasts_alt	sanity_map	logp_alpha	32.3189
smartSeq3_fibroblasts_alt	sanity_map	pearson	33.7815
smartSeq3_fibroblasts_alt	sanity_map	pearson_clip	35.711
smartSeq3_fibroblasts_alt	sanity_map	pearson_clip_hvg	33.6676
smartSeq3_fibroblasts_alt	sanity_map	pearson_clip_zscore	28.2795
smartSeq3_fibroblasts_alt	sanity_map	pearson_clip_hvg_zscore	35.4098
smartSeq3_fibroblasts_alt	sanity_map	pearson_analytic	35.0014
smartSeq3_fibroblasts_alt	sanity_map	sctransform	35.5156
smartSeq3_fibroblasts_alt	sanity_map	rand_quantile	36.0217
smartSeq3_fibroblasts_alt	sanity_map	dino	36.1303
smartSeq3_fibroblasts_alt	sanity_map	normalisr_norm	30.1479
smartSeq3_fibroblasts_alt	sanity_map	sanity_map
smartSeq3_fibroblasts_alt	sanity_map	sanity_dists	25.9281
smartSeq3_fibroblasts_alt	sanity_map	glmpca	27.7761
smartSeq3_fibroblasts_alt	sanity_map	newwave	29.1967
smartSeq3_fibroblasts_alt	sanity_map	raw_counts	13.8195
smartSeq3_fibroblasts_alt	sanity_map	scaled_raw_counts	12.1384
smartSeq3_fibroblasts_alt	sanity_dists	logp1	26.0366
smartSeq3_fibroblasts_alt	sanity_dists	logp1_hvg	24.791
smartSeq3_fibroblasts_alt	sanity_dists	logp1_zscore	24.3175
smartSeq3_fibroblasts_alt	sanity_dists	logp1_hvg_zscore	25.2185
smartSeq3_fibroblasts_alt	sanity_dists	logp_cpm	24.4613
smartSeq3_fibroblasts_alt	sanity_dists	logp1_size_normed	6.52103
smartSeq3_fibroblasts_alt	sanity_dists	acosh	26.0122
smartSeq3_fibroblasts_alt	sanity_dists	logp_alpha	26.2877
smartSeq3_fibroblasts_alt	sanity_dists	pearson	23.867
smartSeq3_fibroblasts_alt	sanity_dists	pearson_clip	26.1045
smartSeq3_fibroblasts_alt	sanity_dists	pearson_clip_hvg	21.6744
smartSeq3_fibroblasts_alt	sanity_dists	pearson_clip_zscore	26.1438
smartSeq3_fibroblasts_alt	sanity_dists	pearson_clip_hvg_zscore	23.1547
smartSeq3_fibroblasts_alt	sanity_dists	pearson_analytic	26.1655
smartSeq3_fibroblasts_alt	sanity_dists	sctransform	24.7205
smartSeq3_fibroblasts_alt	sanity_dists	rand_quantile	27.4491
smartSeq3_fibroblasts_alt	sanity_dists	dino	27.7286
smartSeq3_fibroblasts_alt	sanity_dists	normalisr_norm	21.9688
smartSeq3_fibroblasts_alt	sanity_dists	sanity_map	25.9281
smartSeq3_fibroblasts_alt	sanity_dists	sanity_dists
smartSeq3_fibroblasts_alt	sanity_dists	glmpca	25.6716
smartSeq3_fibroblasts_alt	sanity_dists	newwave	24.6581
smartSeq3_fibroblasts_alt	sanity_dists	raw_counts	11.6906
smartSeq3_fibroblasts_alt	sanity_dists	scaled_raw_counts	11.7693
smartSeq3_fibroblasts_alt	glmpca	logp1	32.0963
smartSeq3_fibroblasts_alt	glmpca	logp1_hvg	26.6472
smartSeq3_fibroblasts_alt	glmpca	logp1_zscore	31.0027
smartSeq3_fibroblasts_alt	glmpca	logp1_hvg_zscore	27.2727
smartSeq3_fibroblasts_alt	glmpca	logp_cpm	30.3772
smartSeq3_fibroblasts_alt	glmpca	logp1_size_normed	7.96744
smartSeq3_fibroblasts_alt	glmpca	acosh	32.1018
smartSeq3_fibroblasts_alt	glmpca	logp_alpha	33.213
smartSeq3_fibroblasts_alt	glmpca	pearson	26.8263
smartSeq3_fibroblasts_alt	glmpca	pearson_clip	29.6513
smartSeq3_fibroblasts_alt	glmpca	pearson_clip_hvg	23.1696
smartSeq3_fibroblasts_alt	glmpca	pearson_clip_zscore	29.6974
smartSeq3_fibroblasts_alt	glmpca	pearson_clip_hvg_zscore	23.9172
smartSeq3_fibroblasts_alt	glmpca	pearson_analytic	30.7056
smartSeq3_fibroblasts_alt	glmpca	sctransform	27.5427
smartSeq3_fibroblasts_alt	glmpca	rand_quantile	32.5455
smartSeq3_fibroblasts_alt	glmpca	dino	31.2619
smartSeq3_fibroblasts_alt	glmpca	normalisr_norm	27.4627
smartSeq3_fibroblasts_alt	glmpca	sanity_map	27.7761
smartSeq3_fibroblasts_alt	glmpca	sanity_dists	25.6716
smartSeq3_fibroblasts_alt	glmpca	glmpca
smartSeq3_fibroblasts_alt	glmpca	newwave	29.2809
smartSeq3_fibroblasts_alt	glmpca	raw_counts	16.1479
smartSeq3_fibroblasts_alt	glmpca	scaled_raw_counts	15.9634
smartSeq3_fibroblasts_alt	newwave	logp1	29.7151
smartSeq3_fibroblasts_alt	newwave	logp1_hvg	25.4776
smartSeq3_fibroblasts_alt	newwave	logp1_zscore	29.2524
smartSeq3_fibroblasts_alt	newwave	logp1_hvg_zscore	25.9796
smartSeq3_fibroblasts_alt	newwave	logp_cpm	28.9077
smartSeq3_fibroblasts_alt	newwave	logp1_size_normed	7.06513
smartSeq3_fibroblasts_alt	newwave	acosh	28.863
smartSeq3_fibroblasts_alt	newwave	logp_alpha	29.3256
smartSeq3_fibroblasts_alt	newwave	pearson	25.0366
smartSeq3_fibroblasts_alt	newwave	pearson_clip	30.114
smartSeq3_fibroblasts_alt	newwave	pearson_clip_hvg	22.772
smartSeq3_fibroblasts_alt	newwave	pearson_clip_zscore	28.4206
smartSeq3_fibroblasts_alt	newwave	pearson_clip_hvg_zscore	23.6187
smartSeq3_fibroblasts_alt	newwave	pearson_analytic	29.057
smartSeq3_fibroblasts_alt	newwave	sctransform	26.7422
smartSeq3_fibroblasts_alt	newwave	rand_quantile	31.4885
smartSeq3_fibroblasts_alt	newwave	dino	31.6866
smartSeq3_fibroblasts_alt	newwave	normalisr_norm	28.327
smartSeq3_fibroblasts_alt	newwave	sanity_map	29.1967
smartSeq3_fibroblasts_alt	newwave	sanity_dists	24.6581
smartSeq3_fibroblasts_alt	newwave	glmpca	29.2809
smartSeq3_fibroblasts_alt	newwave	newwave
smartSeq3_fibroblasts_alt	newwave	raw_counts	12.9186
smartSeq3_fibroblasts_alt	newwave	scaled_raw_counts	11.1696
smartSeq3_fibroblasts_alt	raw_counts	logp1	15.1764
smartSeq3_fibroblasts_alt	raw_counts	logp1_hvg	13.597
smartSeq3_fibroblasts_alt	raw_counts	logp1_zscore	14.6608
smartSeq3_fibroblasts_alt	raw_counts	logp1_hvg_zscore	13.7992
smartSeq3_fibroblasts_alt	raw_counts	logp_cpm	15.7843
smartSeq3_fibroblasts_alt	raw_counts	logp1_size_normed	7.30529
smartSeq3_fibroblasts_alt	raw_counts	acosh	16.0393
smartSeq3_fibroblasts_alt	raw_counts	logp_alpha	15.692
smartSeq3_fibroblasts_alt	raw_counts	pearson	13.749
smartSeq3_fibroblasts_alt	raw_counts	pearson_clip	13.9552
smartSeq3_fibroblasts_alt	raw_counts	pearson_clip_hvg	12.8385
smartSeq3_fibroblasts_alt	raw_counts	pearson_clip_zscore	13.9322
smartSeq3_fibroblasts_alt	raw_counts	pearson_clip_hvg_zscore	13.0068
smartSeq3_fibroblasts_alt	raw_counts	pearson_analytic	14.829
smartSeq3_fibroblasts_alt	raw_counts	sctransform	14.0231
smartSeq3_fibroblasts_alt	raw_counts	rand_quantile	14.7015
smartSeq3_fibroblasts_alt	raw_counts	dino	14.0176
smartSeq3_fibroblasts_alt	raw_counts	normalisr_norm	18.2605
smartSeq3_fibroblasts_alt	raw_counts	sanity_map	13.8195
smartSeq3_fibroblasts_alt	raw_counts	sanity_dists	11.6906
smartSeq3_fibroblasts_alt	raw_counts	glmpca	16.1479
smartSeq3_fibroblasts_alt	raw_counts	newwave	12.9186
smartSeq3_fibroblasts_alt	raw_counts	raw_counts
smartSeq3_fibroblasts_alt	raw_counts	scaled_raw_counts	15.9688
smartSeq3_fibroblasts_alt	scaled_raw_counts	logp1	14.0963
smartSeq3_fibroblasts_alt	scaled_raw_counts	logp1_hvg	13.0488
smartSeq3_fibroblasts_alt	scaled_raw_counts	logp1_zscore	13.3569
smartSeq3_fibroblasts_alt	scaled_raw_counts	logp1_hvg_zscore	13.0583
smartSeq3_fibroblasts_alt	scaled_raw_counts	logp_cpm	13.2673
smartSeq3_fibroblasts_alt	scaled_raw_counts	logp1_size_normed	6.36771
smartSeq3_fibroblasts_alt	scaled_raw_counts	acosh	14.8887
smartSeq3_fibroblasts_alt	scaled_raw_counts	logp_alpha	14.9729
smartSeq3_fibroblasts_alt	scaled_raw_counts	pearson	13.3935
smartSeq3_fibroblasts_alt	scaled_raw_counts	pearson_clip	12.9403
smartSeq3_fibroblasts_alt	scaled_raw_counts	pearson_clip_hvg	11.7558
smartSeq3_fibroblasts_alt	scaled_raw_counts	pearson_clip_zscore	12.7191
smartSeq3_fibroblasts_alt	scaled_raw_counts	pearson_clip_hvg_zscore	11.6961
smartSeq3_fibroblasts_alt	scaled_raw_counts	pearson_analytic	13.7368
smartSeq3_fibroblasts_alt	scaled_raw_counts	sctransform	13.3487
smartSeq3_fibroblasts_alt	scaled_raw_counts	rand_quantile	13.7313
smartSeq3_fibroblasts_alt	scaled_raw_counts	dino	13.0746
smartSeq3_fibroblasts_alt	scaled_raw_counts	normalisr_norm	11.6689
smartSeq3_fibroblasts_alt	scaled_raw_counts	sanity_map	12.1384
smartSeq3_fibroblasts_alt	scaled_raw_counts	sanity_dists	11.7693
smartSeq3_fibroblasts_alt	scaled_raw_counts	glmpca	15.9634
smartSeq3_fibroblasts_alt	scaled_raw_counts	newwave	11.1696
smartSeq3_fibroblasts_alt	scaled_raw_counts	raw_counts	15.9688
smartSeq3_fibroblasts_alt	scaled_raw_counts	scaled_raw_counts
smartSeq3_hek	logp1	logp1
smartSeq3_hek	logp1	logp1_hvg	33.0147
smartSeq3_hek	logp1	logp1_zscore	41.9469
smartSeq3_hek	logp1	logp1_hvg_zscore	35.3156
smartSeq3_hek	logp1	logp_cpm	39.5015
smartSeq3_hek	logp1	logp1_size_normed	25.8643
smartSeq3_hek	logp1	acosh	44.5192
smartSeq3_hek	logp1	logp_alpha	43.0796
smartSeq3_hek	logp1	pearson	35.0442
smartSeq3_hek	logp1	pearson_clip	31.823
smartSeq3_hek	logp1	pearson_clip_hvg	28.9735
smartSeq3_hek	logp1	pearson_clip_zscore	32.472
smartSeq3_hek	logp1	pearson_clip_hvg_zscore	30.6224
smartSeq3_hek	logp1	pearson_analytic	30.1327
smartSeq3_hek	logp1	sctransform	31.3186
smartSeq3_hek	logp1	rand_quantile	29.2802
smartSeq3_hek	logp1	dino	33.3097
smartSeq3_hek	logp1	normalisr_norm	10.885
smartSeq3_hek	logp1	sanity_map	30.0472
smartSeq3_hek	logp1	sanity_dists	17.6991
smartSeq3_hek	logp1	glmpca	29.944
smartSeq3_hek	logp1	newwave	28.0295
smartSeq3_hek	logp1	raw_counts	26.3599
smartSeq3_hek	logp1	scaled_raw_counts	24.4897
smartSeq3_hek	logp1_hvg	logp1	33.0147
smartSeq3_hek	logp1_hvg	logp1_hvg
smartSeq3_hek	logp1_hvg	logp1_zscore	31.2891
smartSeq3_hek	logp1_hvg	logp1_hvg_zscore	43.0413
smartSeq3_hek	logp1_hvg	logp_cpm	29.3156
smartSeq3_hek	logp1_hvg	logp1_size_normed	24.6313
smartSeq3_hek	logp1_hvg	acosh	33.767
smartSeq3_hek	logp1_hvg	logp_alpha	34.8378
smartSeq3_hek	logp1_hvg	pearson	27.118
smartSeq3_hek	logp1_hvg	pearson_clip	25.3923
smartSeq3_hek	logp1_hvg	pearson_clip_hvg	25.3658
smartSeq3_hek	logp1_hvg	pearson_clip_zscore	25.0383
smartSeq3_hek	logp1_hvg	pearson_clip_hvg_zscore	26.6637
smartSeq3_hek	logp1_hvg	pearson_analytic	25.6018
smartSeq3_hek	logp1_hvg	sctransform	26.3864
smartSeq3_hek	logp1_hvg	rand_quantile	23.8201
smartSeq3_hek	logp1_hvg	dino	26.1445
smartSeq3_hek	logp1_hvg	normalisr_norm	10.4248
smartSeq3_hek	logp1_hvg	sanity_map	25.9764
smartSeq3_hek	logp1_hvg	sanity_dists	16.2124
smartSeq3_hek	logp1_hvg	glmpca	23.8643
smartSeq3_hek	logp1_hvg	newwave	22.2891
smartSeq3_hek	logp1_hvg	raw_counts	27.8053
smartSeq3_hek	logp1_hvg	scaled_raw_counts	27.7817
smartSeq3_hek	logp1_zscore	logp1	41.9469
smartSeq3_hek	logp1_zscore	logp1_hvg	31.2891
smartSeq3_hek	logp1_zscore	logp1_zscore
smartSeq3_hek	logp1_zscore	logp1_hvg_zscore	33.5841
smartSeq3_hek	logp1_zscore	logp_cpm	39.1534
smartSeq3_hek	logp1_zscore	logp1_size_normed	26.1416
smartSeq3_hek	logp1_zscore	acosh	42.0265
smartSeq3_hek	logp1_zscore	logp_alpha	41.0354
smartSeq3_hek	logp1_zscore	pearson	33.2478
smartSeq3_hek	logp1_zscore	pearson_clip	29.9351
smartSeq3_hek	logp1_zscore	pearson_clip_hvg	27.0649
smartSeq3_hek	logp1_zscore	pearson_clip_zscore	31.1504
smartSeq3_hek	logp1_zscore	pearson_clip_hvg_zscore	29.3363
smartSeq3_hek	logp1_zscore	pearson_analytic	27.9882
smartSeq3_hek	logp1_zscore	sctransform	29.1563
smartSeq3_hek	logp1_zscore	rand_quantile	27.2212
smartSeq3_hek	logp1_zscore	dino	30.6018
smartSeq3_hek	logp1_zscore	normalisr_norm	11.3127
smartSeq3_hek	logp1_zscore	sanity_map	28.2625
smartSeq3_hek	logp1_zscore	sanity_dists	16.469
smartSeq3_hek	logp1_zscore	glmpca	27.3422
smartSeq3_hek	logp1_zscore	newwave	26.2566
smartSeq3_hek	logp1_zscore	raw_counts	25.764
smartSeq3_hek	logp1_zscore	scaled_raw_counts	23.9204
smartSeq3_hek	logp1_hvg_zscore	logp1	35.3156
smartSeq3_hek	logp1_hvg_zscore	logp1_hvg	43.0413
smartSeq3_hek	logp1_hvg_zscore	logp1_zscore	33.5841
smartSeq3_hek	logp1_hvg_zscore	logp1_hvg_zscore
smartSeq3_hek	logp1_hvg_zscore	logp_cpm	30.8584
smartSeq3_hek	logp1_hvg_zscore	logp1_size_normed	24.0619
smartSeq3_hek	logp1_hvg_zscore	acosh	36.4041
smartSeq3_hek	logp1_hvg_zscore	logp_alpha	37.8112
smartSeq3_hek	logp1_hvg_zscore	pearson	29.1239
smartSeq3_hek	logp1_hvg_zscore	pearson_clip	26.7876
smartSeq3_hek	logp1_hvg_zscore	pearson_clip_hvg	26.9853
smartSeq3_hek	logp1_hvg_zscore	pearson_clip_zscore	26.5516
smartSeq3_hek	logp1_hvg_zscore	pearson_clip_hvg_zscore	29.2714
smartSeq3_hek	logp1_hvg_zscore	pearson_analytic	26.4631
smartSeq3_hek	logp1_hvg_zscore	sctransform	27.4395
smartSeq3_hek	logp1_hvg_zscore	rand_quantile	24.7817
smartSeq3_hek	logp1_hvg_zscore	dino	27.5369
smartSeq3_hek	logp1_hvg_zscore	normalisr_norm	10.469
smartSeq3_hek	logp1_hvg_zscore	sanity_map	27.1829
smartSeq3_hek	logp1_hvg_zscore	sanity_dists	16.7552
smartSeq3_hek	logp1_hvg_zscore	glmpca	24.9351
smartSeq3_hek	logp1_hvg_zscore	newwave	22.9941
smartSeq3_hek	logp1_hvg_zscore	raw_counts	26.708
smartSeq3_hek	logp1_hvg_zscore	scaled_raw_counts	26.1622
smartSeq3_hek	logp_cpm	logp1	39.5015
smartSeq3_hek	logp_cpm	logp1_hvg	29.3156
smartSeq3_hek	logp_cpm	logp1_zscore	39.1534
smartSeq3_hek	logp_cpm	logp1_hvg_zscore	30.8584
smartSeq3_hek	logp_cpm	logp_cpm
smartSeq3_hek	logp_cpm	logp1_size_normed	26.1327
smartSeq3_hek	logp_cpm	acosh	38.7965
smartSeq3_hek	logp_cpm	logp_alpha	36.2183
smartSeq3_hek	logp_cpm	pearson	30.4159
smartSeq3_hek	logp_cpm	pearson_clip	28.3894
smartSeq3_hek	logp_cpm	pearson_clip_hvg	25.9587
smartSeq3_hek	logp_cpm	pearson_clip_zscore	28.6962
smartSeq3_hek	logp_cpm	pearson_clip_hvg_zscore	26.5369
smartSeq3_hek	logp_cpm	pearson_analytic	26.8643
smartSeq3_hek	logp_cpm	sctransform	27.823
smartSeq3_hek	logp_cpm	rand_quantile	26.3628
smartSeq3_hek	logp_cpm	dino	29.9027
smartSeq3_hek	logp_cpm	normalisr_norm	11.2507
smartSeq3_hek	logp_cpm	sanity_map	27.0501
smartSeq3_hek	logp_cpm	sanity_dists	15.6608
smartSeq3_hek	logp_cpm	glmpca	26.6342
smartSeq3_hek	logp_cpm	newwave	26.8053
smartSeq3_hek	logp_cpm	raw_counts	26.4956
smartSeq3_hek	logp_cpm	scaled_raw_counts	22.6549
smartSeq3_hek	logp1_size_normed	logp1	25.8643
smartSeq3_hek	logp1_size_normed	logp1_hvg	24.6313
smartSeq3_hek	logp1_size_normed	logp1_zscore	26.1416
smartSeq3_hek	logp1_size_normed	logp1_hvg_zscore	24.0619
smartSeq3_hek	logp1_size_normed	logp_cpm	26.1327
smartSeq3_hek	logp1_size_normed	logp1_size_normed
smartSeq3_hek	logp1_size_normed	acosh	26.0118
smartSeq3_hek	logp1_size_normed	logp_alpha	25.2478
smartSeq3_hek	logp1_size_normed	pearson	20.292
smartSeq3_hek	logp1_size_normed	pearson_clip	18.9794
smartSeq3_hek	logp1_size_normed	pearson_clip_hvg	17.8761
smartSeq3_hek	logp1_size_normed	pearson_clip_zscore	19.4012
smartSeq3_hek	logp1_size_normed	pearson_clip_hvg_zscore	18.3156
smartSeq3_hek	logp1_size_normed	pearson_analytic	18.9322
smartSeq3_hek	logp1_size_normed	sctransform	19.5044
smartSeq3_hek	logp1_size_normed	rand_quantile	17.9351
smartSeq3_hek	logp1_size_normed	dino	20.0501
smartSeq3_hek	logp1_size_normed	normalisr_norm	9.29204
smartSeq3_hek	logp1_size_normed	sanity_map	18.8555
smartSeq3_hek	logp1_size_normed	sanity_dists	11.5457
smartSeq3_hek	logp1_size_normed	glmpca	18.8791
smartSeq3_hek	logp1_size_normed	newwave	16.5015
smartSeq3_hek	logp1_size_normed	raw_counts	21.9086
smartSeq3_hek	logp1_size_normed	scaled_raw_counts	23.3864
smartSeq3_hek	acosh	logp1	44.5192
smartSeq3_hek	acosh	logp1_hvg	33.767
smartSeq3_hek	acosh	logp1_zscore	42.0265
smartSeq3_hek	acosh	logp1_hvg_zscore	36.4041
smartSeq3_hek	acosh	logp_cpm	38.7965
smartSeq3_hek	acosh	logp1_size_normed	26.0118
smartSeq3_hek	acosh	acosh
smartSeq3_hek	acosh	logp_alpha	45.6991
smartSeq3_hek	acosh	pearson	34.2714
smartSeq3_hek	acosh	pearson_clip	30.5516
smartSeq3_hek	acosh	pearson_clip_hvg	28.9027
smartSeq3_hek	acosh	pearson_clip_zscore	30.9558
smartSeq3_hek	acosh	pearson_clip_hvg_zscore	31.2684
smartSeq3_hek	acosh	pearson_analytic	29.236
smartSeq3_hek	acosh	sctransform	30.3687
smartSeq3_hek	acosh	rand_quantile	27.9971
smartSeq3_hek	acosh	dino	31.7699
smartSeq3_hek	acosh	normalisr_norm	10.8142
smartSeq3_hek	acosh	sanity_map	29.6313
smartSeq3_hek	acosh	sanity_dists	17.4838
smartSeq3_hek	acosh	glmpca	28.4336
smartSeq3_hek	acosh	newwave	26.4454
smartSeq3_hek	acosh	raw_counts	26.8466
smartSeq3_hek	acosh	scaled_raw_counts	24.6519
smartSeq3_hek	logp_alpha	logp1	43.0796
smartSeq3_hek	logp_alpha	logp1_hvg	34.8378
smartSeq3_hek	logp_alpha	logp1_zscore	41.0354
smartSeq3_hek	logp_alpha	logp1_hvg_zscore	37.8112
smartSeq3_hek	logp_alpha	logp_cpm	36.2183
smartSeq3_hek	logp_alpha	logp1_size_normed	25.2478
smartSeq3_hek	logp_alpha	acosh	45.6991
smartSeq3_hek	logp_alpha	logp_alpha
smartSeq3_hek	logp_alpha	pearson	34.7817
smartSeq3_hek	logp_alpha	pearson_clip	30.767
smartSeq3_hek	logp_alpha	pearson_clip_hvg	28.941
smartSeq3_hek	logp_alpha	pearson_clip_zscore	31.2183
smartSeq3_hek	logp_alpha	pearson_clip_hvg_zscore	31.9469
smartSeq3_hek	logp_alpha	pearson_analytic	29.646
smartSeq3_hek	logp_alpha	sctransform	30.6254
smartSeq3_hek	logp_alpha	rand_quantile	28.0737
smartSeq3_hek	logp_alpha	dino	31.5339
smartSeq3_hek	logp_alpha	normalisr_norm	10.8348
smartSeq3_hek	logp_alpha	sanity_map	29.7906
smartSeq3_hek	logp_alpha	sanity_dists	17.5782
smartSeq3_hek	logp_alpha	glmpca	28.5133
smartSeq3_hek	logp_alpha	newwave	26.056
smartSeq3_hek	logp_alpha	raw_counts	26.4838
smartSeq3_hek	logp_alpha	scaled_raw_counts	25.0442
smartSeq3_hek	pearson	logp1	35.0442
smartSeq3_hek	pearson	logp1_hvg	27.118
smartSeq3_hek	pearson	logp1_zscore	33.2478
smartSeq3_hek	pearson	logp1_hvg_zscore	29.1239
smartSeq3_hek	pearson	logp_cpm	30.4159
smartSeq3_hek	pearson	logp1_size_normed	20.292
smartSeq3_hek	pearson	acosh	34.2714
smartSeq3_hek	pearson	logp_alpha	34.7817
smartSeq3_hek	pearson	pearson
smartSeq3_hek	pearson	pearson_clip	40.3628
smartSeq3_hek	pearson	pearson_clip_hvg	31.885
smartSeq3_hek	pearson	pearson_clip_zscore	40.1947
smartSeq3_hek	pearson	pearson_clip_hvg_zscore	31.1711
smartSeq3_hek	pearson	pearson_analytic	38.0295
smartSeq3_hek	pearson	sctransform	37.2684
smartSeq3_hek	pearson	rand_quantile	33.9764
smartSeq3_hek	pearson	dino	35.413
smartSeq3_hek	pearson	normalisr_norm	12.0826
smartSeq3_hek	pearson	sanity_map	36.0767
smartSeq3_hek	pearson	sanity_dists	20.4631
smartSeq3_hek	pearson	glmpca	25.6755
smartSeq3_hek	pearson	newwave	28.823
smartSeq3_hek	pearson	raw_counts	22.4572
smartSeq3_hek	pearson	scaled_raw_counts	20.0649
smartSeq3_hek	pearson_clip	logp1	31.823
smartSeq3_hek	pearson_clip	logp1_hvg	25.3923
smartSeq3_hek	pearson_clip	logp1_zscore	29.9351
smartSeq3_hek	pearson_clip	logp1_hvg_zscore	26.7876
smartSeq3_hek	pearson_clip	logp_cpm	28.3894
smartSeq3_hek	pearson_clip	logp1_size_normed	18.9794
smartSeq3_hek	pearson_clip	acosh	30.5516
smartSeq3_hek	pearson_clip	logp_alpha	30.767
smartSeq3_hek	pearson_clip	pearson	40.3628
smartSeq3_hek	pearson_clip	pearson_clip
smartSeq3_hek	pearson_clip	pearson_clip_hvg	31.9882
smartSeq3_hek	pearson_clip	pearson_clip_zscore	42.2212
smartSeq3_hek	pearson_clip	pearson_clip_hvg_zscore	28.5929
smartSeq3_hek	pearson_clip	pearson_analytic	43.472
smartSeq3_hek	pearson_clip	sctransform	40.9971
smartSeq3_hek	pearson_clip	rand_quantile	38.0029
smartSeq3_hek	pearson_clip	dino	37.6224
smartSeq3_hek	pearson_clip	normalisr_norm	12.3805
smartSeq3_hek	pearson_clip	sanity_map	38.0619
smartSeq3_hek	pearson_clip	sanity_dists	22.4012
smartSeq3_hek	pearson_clip	glmpca	25.1298
smartSeq3_hek	pearson_clip	newwave	31.7729
smartSeq3_hek	pearson_clip	raw_counts	21.3805
smartSeq3_hek	pearson_clip	scaled_raw_counts	18.5428
smartSeq3_hek	pearson_clip_hvg	logp1	28.9735
smartSeq3_hek	pearson_clip_hvg	logp1_hvg	25.3658
smartSeq3_hek	pearson_clip_hvg	logp1_zscore	27.0649
smartSeq3_hek	pearson_clip_hvg	logp1_hvg_zscore	26.9853
smartSeq3_hek	pearson_clip_hvg	logp_cpm	25.9587
smartSeq3_hek	pearson_clip_hvg	logp1_size_normed	17.8761
smartSeq3_hek	pearson_clip_hvg	acosh	28.9027
smartSeq3_hek	pearson_clip_hvg	logp_alpha	28.941
smartSeq3_hek	pearson_clip_hvg	pearson	31.885
smartSeq3_hek	pearson_clip_hvg	pearson_clip	31.9882
smartSeq3_hek	pearson_clip_hvg	pearson_clip_hvg
smartSeq3_hek	pearson_clip_hvg	pearson_clip_zscore	28.3215
smartSeq3_hek	pearson_clip_hvg	pearson_clip_hvg_zscore	36.3599
smartSeq3_hek	pearson_clip_hvg	pearson_analytic	31.9233
smartSeq3_hek	pearson_clip_hvg	sctransform	32.4985
smartSeq3_hek	pearson_clip_hvg	rand_quantile	28.6283
smartSeq3_hek	pearson_clip_hvg	dino	29.2832
smartSeq3_hek	pearson_clip_hvg	normalisr_norm	10.8909
smartSeq3_hek	pearson_clip_hvg	sanity_map	33.7788
smartSeq3_hek	pearson_clip_hvg	sanity_dists	19.7021
smartSeq3_hek	pearson_clip_hvg	glmpca	24.8171
smartSeq3_hek	pearson_clip_hvg	newwave	25.5605
smartSeq3_hek	pearson_clip_hvg	raw_counts	20.7493
smartSeq3_hek	pearson_clip_hvg	scaled_raw_counts	18.9676
smartSeq3_hek	pearson_clip_zscore	logp1	32.472
smartSeq3_hek	pearson_clip_zscore	logp1_hvg	25.0383
smartSeq3_hek	pearson_clip_zscore	logp1_zscore	31.1504
smartSeq3_hek	pearson_clip_zscore	logp1_hvg_zscore	26.5516
smartSeq3_hek	pearson_clip_zscore	logp_cpm	28.6962
smartSeq3_hek	pearson_clip_zscore	logp1_size_normed	19.4012
smartSeq3_hek	pearson_clip_zscore	acosh	30.9558
[truncated: 881 more rows]

## Sheet: Reliable Nearest Neighbors
reliable_neighbors_per_cell	reliable_neighbors_best_of_per_cell	dataset
36	37	mcSCRB
35	38	mcSCRB
33	40	mcSCRB
11	23	mcSCRB
8	17	mcSCRB
35	39	mcSCRB
27	36	mcSCRB
12	18	mcSCRB
34	38	mcSCRB
35	37	mcSCRB
37	37	mcSCRB
36	37	mcSCRB
35	40	mcSCRB
36	38	mcSCRB
16	24	mcSCRB
33	38	mcSCRB
35	38	mcSCRB
36	39	mcSCRB
12	28	mcSCRB
27	34	mcSCRB
33	38	mcSCRB
34	38	mcSCRB
36	41	mcSCRB
25	35	mcSCRB
33	35	mcSCRB
35	39	mcSCRB
27	35	mcSCRB
26	39	mcSCRB
35	39	mcSCRB
10	19	mcSCRB
36	39	mcSCRB
36	38	mcSCRB
37	40	mcSCRB
35	38	mcSCRB
33	38	mcSCRB
35	37	mcSCRB
10	17	mcSCRB
7	15	mcSCRB
38	40	mcSCRB
36	40	mcSCRB
35	39	mcSCRB
36	38	mcSCRB
36	39	mcSCRB
35	39	mcSCRB
35	40	mcSCRB
7	12	mcSCRB
9	18	mcSCRB
8	18	mcSCRB
6	18	mcSCRB
16	22	mcSCRB
12	23	mcSCRB
11	17	mcSCRB
6	15	mcSCRB
5	17	mcSCRB
6	13	mcSCRB
7	15	mcSCRB
13	22	mcSCRB
7	14	mcSCRB
5	13	mcSCRB
8	23	mcSCRB
3	13	mcSCRB
16	25	mcSCRB
12	20	mcSCRB
8	11	mcSCRB
15	21	mcSCRB
10	19	mcSCRB
7	17	mcSCRB
5	15	mcSCRB
4	14	mcSCRB
6	23	mcSCRB
9	17	mcSCRB
12	15	mcSCRB
2	11	mcSCRB
10	16	mcSCRB
10	16	mcSCRB
6	10	mcSCRB
11	19	mcSCRB
8	21	mcSCRB
11	19	mcSCRB
12	23	mcSCRB
13	24	mcSCRB
4	10	mcSCRB
9	18	mcSCRB
6	16	mcSCRB
9	16	mcSCRB
10	17	mcSCRB
11	23	mcSCRB
12	18	mcSCRB
2	19	mcSCRB
15	19	mcSCRB
21	34	mcSCRB
17	29	mcSCRB
23	34	mcSCRB
25	33	mcSCRB
17	27	mcSCRB
18	33	mcSCRB
22	31	mcSCRB
10	22	mcSCRB
18	28	mcSCRB
15	25	mcSCRB
15	28	mcSCRB
19	31	mcSCRB
21	32	mcSCRB
13	27	mcSCRB
20	32	mcSCRB
18	27	mcSCRB
21	28	mcSCRB
23	32	mcSCRB
19	32	mcSCRB
20	28	mcSCRB
7	19	mcSCRB
13	30	mcSCRB
20	32	mcSCRB
18	32	mcSCRB
11	25	mcSCRB
8	28	mcSCRB
5	22	mcSCRB
5	21	mcSCRB
12	28	mcSCRB
21	33	mcSCRB
11	24	mcSCRB
4	22	mcSCRB
15	28	mcSCRB
12	22	mcSCRB
15	33	mcSCRB
16	30	mcSCRB
12	24	mcSCRB
14	24	mcSCRB
19	30	mcSCRB
6	10	mcSCRB
24	34	mcSCRB
15	32	mcSCRB
22	32	mcSCRB
20	33	mcSCRB
15	25	mcSCRB
13	26	mcSCRB
21	28	mcSCRB
13	24	mcSCRB
11	24	mcSCRB
17	34	mcSCRB
24	32	mcSCRB
18	27	mcSCRB
19	28	mcSCRB
15	29	mcSCRB
0	1	mcSCRB
24	37	mcSCRB
22	32	mcSCRB
2	7	mcSCRB
17	25	mcSCRB
0	9	mcSCRB
3	5	mcSCRB
22	31	mcSCRB
4	21	mcSCRB
20	31	mcSCRB
19	32	mcSCRB
24	32	mcSCRB
11	24	mcSCRB
14	25	mcSCRB
19	29	mcSCRB
24	35	mcSCRB
12	29	mcSCRB
5	7	mcSCRB
24	37	mcSCRB
16	25	mcSCRB
13	22	mcSCRB
10	17	mcSCRB
9	17	mcSCRB
21	30	mcSCRB
16	26	mcSCRB
13	20	mcSCRB
12	23	mcSCRB
15	28	mcSCRB
17	27	mcSCRB
9	15	mcSCRB
18	32	mcSCRB
14	21	mcSCRB
16	23	mcSCRB
14	25	mcSCRB
3	13	mcSCRB
13	23	mcSCRB
10	23	mcSCRB
15	24	mcSCRB
6	16	mcSCRB
14	27	mcSCRB
13	25	mcSCRB
22	30	mcSCRB
17	25	mcSCRB
11	19	mcSCRB
10	19	mcSCRB
13	29	mcSCRB
9	14	mcSCRB
9	15	mcSCRB
8	14	mcSCRB
15	31	mcSCRB
9	13	mcSCRB
17	25	mcSCRB
17	27	mcSCRB
9	13	mcSCRB
8	24	mcSCRB
9	17	mcSCRB
13	25	mcSCRB
9	16	mcSCRB
9	18	mcSCRB
17	25	mcSCRB
11	21	mcSCRB
3	21	mcSCRB
14	22	mcSCRB
15	23	mcSCRB
7	21	mcSCRB
16	20	mcSCRB
12	19	mcSCRB
14	18	mcSCRB
15	22	mcSCRB
8	21	mcSCRB
7	14	mcSCRB
12	15	mcSCRB
12	25	mcSCRB
7	16	mcSCRB
13	21	mcSCRB
20	27	mcSCRB
11	19	mcSCRB
10	21	mcSCRB
15	29	mcSCRB
9	21	mcSCRB
13	22	mcSCRB
15	27	mcSCRB
10	21	mcSCRB
11	18	mcSCRB
10	25	mcSCRB
19	29	mcSCRB
6	16	mcSCRB
12	23	mcSCRB
8	15	mcSCRB
15	23	mcSCRB
16	25	mcSCRB
16	28	mcSCRB
9	16	mcSCRB
12	22	mcSCRB
9	16	mcSCRB
14	21	mcSCRB
13	26	mcSCRB
10	23	mcSCRB
13	25	mcSCRB
20	31	mcSCRB
8	13	mcSCRB
12	29	mcSCRB
9	22	mcSCRB
10	23	mcSCRB
7	23	mcSCRB
14	31	smartSeq3_fibroblasts
7	16	smartSeq3_fibroblasts
11	24	smartSeq3_fibroblasts
16	34	smartSeq3_fibroblasts
5	14	smartSeq3_fibroblasts
11	32	smartSeq3_fibroblasts
8	21	smartSeq3_fibroblasts
10	23	smartSeq3_fibroblasts
7	20	smartSeq3_fibroblasts
5	21	smartSeq3_fibroblasts
8	21	smartSeq3_fibroblasts
7	18	smartSeq3_fibroblasts
14	27	smartSeq3_fibroblasts
10	29	smartSeq3_fibroblasts
5	17	smartSeq3_fibroblasts
7	25	smartSeq3_fibroblasts
7	19	smartSeq3_fibroblasts
11	24	smartSeq3_fibroblasts
4	11	smartSeq3_fibroblasts
7	16	smartSeq3_fibroblasts
14	22	smartSeq3_fibroblasts
7	25	smartSeq3_fibroblasts
12	22	smartSeq3_fibroblasts
12	23	smartSeq3_fibroblasts
8	18	smartSeq3_fibroblasts
13	24	smartSeq3_fibroblasts
12	20	smartSeq3_fibroblasts
8	18	smartSeq3_fibroblasts
8	18	smartSeq3_fibroblasts
10	19	smartSeq3_fibroblasts
11	28	smartSeq3_fibroblasts
15	25	smartSeq3_fibroblasts
12	23	smartSeq3_fibroblasts
11	20	smartSeq3_fibroblasts
9	19	smartSeq3_fibroblasts
8	17	smartSeq3_fibroblasts
12	25	smartSeq3_fibroblasts
3	16	smartSeq3_fibroblasts
10	21	smartSeq3_fibroblasts
11	22	smartSeq3_fibroblasts
8	17	smartSeq3_fibroblasts
8	22	smartSeq3_fibroblasts
9	14	smartSeq3_fibroblasts
6	15	smartSeq3_fibroblasts
8	25	smartSeq3_fibroblasts
10	20	smartSeq3_fibroblasts
5	15	smartSeq3_fibroblasts
9	24	smartSeq3_fibroblasts
12	31	smartSeq3_fibroblasts
10	22	smartSeq3_fibroblasts
12	24	smartSeq3_fibroblasts
1	4	smartSeq3_fibroblasts
0	6	smartSeq3_fibroblasts
0	9	smartSeq3_fibroblasts
10	30	smartSeq3_fibroblasts
0	11	smartSeq3_fibroblasts
4	16	smartSeq3_fibroblasts
10	28	smartSeq3_fibroblasts
11	33	smartSeq3_fibroblasts
6	21	smartSeq3_fibroblasts
9	26	smartSeq3_fibroblasts
5	22	smartSeq3_fibroblasts
14	31	smartSeq3_fibroblasts
14	30	smartSeq3_fibroblasts
10	22	smartSeq3_fibroblasts
14	30	smartSeq3_fibroblasts
4	15	smartSeq3_fibroblasts
8	21	smartSeq3_fibroblasts
11	25	smartSeq3_fibroblasts
9	20	smartSeq3_fibroblasts
8	21	smartSeq3_fibroblasts
3	13	smartSeq3_fibroblasts
3	16	smartSeq3_fibroblasts
5	16	smartSeq3_fibroblasts
13	27	smartSeq3_fibroblasts
8	17	smartSeq3_fibroblasts
10	28	smartSeq3_fibroblasts
5	30	smartSeq3_fibroblasts
7	25	smartSeq3_fibroblasts
10	20	smartSeq3_fibroblasts
17	27	smartSeq3_fibroblasts
5	24	smartSeq3_fibroblasts
7	16	smartSeq3_fibroblasts
10	29	smartSeq3_fibroblasts
5	23	smartSeq3_fibroblasts
2	22	smartSeq3_fibroblasts
13	22	smartSeq3_fibroblasts
10	25	smartSeq3_fibroblasts
8	22	smartSeq3_fibroblasts
21	30	smartSeq3_fibroblasts
16	25	smartSeq3_fibroblasts
9	28	smartSeq3_fibroblasts
10	31	smartSeq3_fibroblasts
8	21	smartSeq3_fibroblasts
14	28	smartSeq3_fibroblasts
11	24	smartSeq3_fibroblasts
3	14	smartSeq3_fibroblasts
6	21	smartSeq3_fibroblasts
13	21	smartSeq3_fibroblasts
6	24	smartSeq3_fibroblasts
7	20	smartSeq3_fibroblasts
10	23	smartSeq3_fibroblasts
12	31	smartSeq3_fibroblasts
16	25	smartSeq3_fibroblasts
13	25	smartSeq3_fibroblasts
10	25	smartSeq3_fibroblasts
3	13	smartSeq3_fibroblasts
14	34	smartSeq3_fibroblasts
3	12	smartSeq3_fibroblasts
11	29	smartSeq3_fibroblasts
2	21	smartSeq3_fibroblasts
12	21	smartSeq3_fibroblasts
16	27	smartSeq3_fibroblasts
7	19	smartSeq3_fibroblasts
6	17	smartSeq3_fibroblasts
5	19	smartSeq3_fibroblasts
10	24	smartSeq3_fibroblasts
9	29	smartSeq3_fibroblasts
16	27	smartSeq3_fibroblasts
2	19	smartSeq3_fibroblasts
11	31	smartSeq3_fibroblasts
12	25	smartSeq3_fibroblasts
12	25	smartSeq3_fibroblasts
5	16	smartSeq3_fibroblasts
11	20	smartSeq3_fibroblasts
1	12	smartSeq3_fibroblasts
11	18	smartSeq3_fibroblasts
12	32	smartSeq3_fibroblasts
9	19	smartSeq3_fibroblasts
8	17	smartSeq3_fibroblasts
16	28	smartSeq3_fibroblasts
9	21	smartSeq3_fibroblasts
7	27	smartSeq3_fibroblasts
2	11	smartSeq3_fibroblasts
9	22	smartSeq3_fibroblasts
16	30	smartSeq3_fibroblasts
11	25	smartSeq3_fibroblasts
8	17	smartSeq3_fibroblasts
8	18	smartSeq3_fibroblasts
9	23	smartSeq3_fibroblasts
8	21	smartSeq3_fibroblasts
10	27	smartSeq3_fibroblasts
0	15	smartSeq3_fibroblasts
4	18	smartSeq3_fibroblasts
7	22	smartSeq3_fibroblasts
3	17	smartSeq3_fibroblasts
8	14	smartSeq3_fibroblasts
0	15	smartSeq3_fibroblasts
9	23	smartSeq3_fibroblasts
4	24	smartSeq3_fibroblasts
8	21	smartSeq3_fibroblasts
9	22	smartSeq3_fibroblasts
18	31	smartSeq3_fibroblasts
10	22	smartSeq3_fibroblasts
5	15	smartSeq3_fibroblasts
5	20	smartSeq3_fibroblasts
13	28	smartSeq3_fibroblasts
12	23	smartSeq3_fibroblasts
3	21	smartSeq3_fibroblasts
6	22	smartSeq3_fibroblasts
6	21	smartSeq3_fibroblasts
4	19	smartSeq3_fibroblasts
11	22	smartSeq3_fibroblasts
1	7	smartSeq3_fibroblasts
10	23	smartSeq3_fibroblasts
8	26	smartSeq3_fibroblasts
5	14	smartSeq3_fibroblasts
5	22	smartSeq3_fibroblasts
4	22	smartSeq3_fibroblasts
15	23	smartSeq3_fibroblasts
13	26	smartSeq3_fibroblasts
8	24	smartSeq3_fibroblasts
10	22	smartSeq3_fibroblasts
5	20	smartSeq3_fibroblasts
4	16	smartSeq3_fibroblasts
8	21	smartSeq3_fibroblasts
9	25	smartSeq3_fibroblasts
6	19	smartSeq3_fibroblasts
6	16	smartSeq3_fibroblasts
2	14	smartSeq3_fibroblasts
5	22	smartSeq3_fibroblasts
5	18	smartSeq3_fibroblasts
8	22	smartSeq3_fibroblasts
6	14	smartSeq3_fibroblasts
16	24	smartSeq3_fibroblasts
2	14	smartSeq3_fibroblasts
6	22	smartSeq3_fibroblasts
8	14	smartSeq3_fibroblasts
9	25	smartSeq3_fibroblasts
11	26	smartSeq3_fibroblasts
16	26	smartSeq3_fibroblasts
6	20	smartSeq3_fibroblasts
9	20	smartSeq3_fibroblasts
17	31	smartSeq3_fibroblasts
11	21	smartSeq3_fibroblasts
6	15	smartSeq3_fibroblasts
9	27	smartSeq3_fibroblasts
5	21	smartSeq3_fibroblasts
9	24	smartSeq3_fibroblasts
11	26	smartSeq3_fibroblasts
13	26	smartSeq3_fibroblasts
9	23	smartSeq3_fibroblasts
4	11	smartSeq3_fibroblasts
5	19	smartSeq3_fibroblasts
7	26	smartSeq3_fibroblasts
5	24	smartSeq3_fibroblasts
8	21	smartSeq3_fibroblasts
13	25	smartSeq3_fibroblasts
11	20	smartSeq3_fibroblasts
7	23	smartSeq3_fibroblasts
9	21	smartSeq3_fibroblasts
11	21	smartSeq3_fibroblasts
9	31	smartSeq3_fibroblasts
7	19	smartSeq3_fibroblasts
3	17	smartSeq3_fibroblasts
10	24	smartSeq3_fibroblasts
9	19	smartSeq3_fibroblasts
10	20	smartSeq3_fibroblasts
7	17	smartSeq3_fibroblasts
11	25	smartSeq3_fibroblasts
19	32	smartSeq3_fibroblasts
16	26	smartSeq3_fibroblasts
6	13	smartSeq3_fibroblasts
9	25	smartSeq3_fibroblasts
10	22	smartSeq3_fibroblasts
12	18	smartSeq3_fibroblasts
6	17	smartSeq3_fibroblasts
13	33	smartSeq3_fibroblasts
11	29	smartSeq3_fibroblasts
9	20	smartSeq3_fibroblasts
8	21	smartSeq3_fibroblasts
5	14	smartSeq3_fibroblasts
11	25	smartSeq3_fibroblasts
9	17	smartSeq3_fibroblasts
8	19	smartSeq3_fibroblasts
9	30	smartSeq3_fibroblasts
5	21	smartSeq3_fibroblasts
9	30	smartSeq3_fibroblasts
9	26	smartSeq3_fibroblasts
10	29	smartSeq3_fibroblasts
14	25	smartSeq3_fibroblasts
6	16	smartSeq3_fibroblasts
10	21	smartSeq3_fibroblasts
11	24	smartSeq3_fibroblasts
7	20	smartSeq3_fibroblasts
11	26	smartSeq3_fibroblasts
6	24	smartSeq3_fibroblasts
7	28	smartSeq3_fibroblasts
8	28	smartSeq3_fibroblasts
9	24	smartSeq3_fibroblasts
11	22	smartSeq3_fibroblasts
8	19	smartSeq3_fibroblasts
3	13	smartSeq3_fibroblasts
0	9	smartSeq3_fibroblasts
14	25	smartSeq3_fibroblasts
16	29	smartSeq3_fibroblasts
13	21	smartSeq3_fibroblasts
12	24	smartSeq3_fibroblasts
12	27	smartSeq3_fibroblasts
12	22	smartSeq3_fibroblasts
12	27	smartSeq3_fibroblasts
12	26	smartSeq3_fibroblasts
10	25	smartSeq3_fibroblasts
7	21	smartSeq3_fibroblasts
7	20	smartSeq3_fibroblasts
6	16	smartSeq3_fibroblasts
14	24	smartSeq3_fibroblasts
12	22	smartSeq3_fibroblasts
9	27	smartSeq3_fibroblasts
8	27	smartSeq3_fibroblasts
10	25	smartSeq3_fibroblasts
11	19	smartSeq3_fibroblasts
6	18	smartSeq3_fibroblasts
13	29	smartSeq3_fibroblasts
13	23	smartSeq3_fibroblasts
9	19	smartSeq3_fibroblasts
14	27	smartSeq3_fibroblasts
10	21	smartSeq3_fibroblasts
3	13	smartSeq3_fibroblasts
7	20	smartSeq3_fibroblasts
4	11	smartSeq3_fibroblasts
10	21	smartSeq3_fibroblasts
2	16	smartSeq3_fibroblasts
3	19	smartSeq3_fibroblasts
16	29	smartSeq3_fibroblasts
1	19	smartSeq3_fibroblasts
9	30	smartSeq3_fibroblasts
2	15	smartSeq3_fibroblasts
3	20	smartSeq3_fibroblasts
11	33	smartSeq3_fibroblasts
14	25	smartSeq3_fibroblasts
6	19	smartSeq3_fibroblasts
2	11	smartSeq3_fibroblasts
2	6	smartSeq3_fibroblasts
9	24	smartSeq3_fibroblasts
13	27	smartSeq3_fibroblasts
12	25	smartSeq3_fibroblasts
9	22	smartSeq3_fibroblasts
8	24	smartSeq3_fibroblasts
4	20	smartSeq3_fibroblasts
6	21	smartSeq3_fibroblasts
4	15	smartSeq3_fibroblasts
17	25	smartSeq3_fibroblasts
15	20	smartSeq3_fibroblasts
7	26	smartSeq3_fibroblasts
0	18	smartSeq3_fibroblasts
9	17	smartSeq3_fibroblasts
13	26	smartSeq3_fibroblasts
6	21	smartSeq3_fibroblasts
22	31	smartSeq3_fibroblasts
8	18	smartSeq3_fibroblasts
9	25	smartSeq3_fibroblasts
3	20	smartSeq3_fibroblasts
7	12	smartSeq3_fibroblasts
12	23	smartSeq3_fibroblasts
8	22	smartSeq3_fibroblasts
6	23	smartSeq3_fibroblasts
18	33	smartSeq3_fibroblasts
8	30	smartSeq3_fibroblasts
10	24	smartSeq3_fibroblasts
4	24	smartSeq3_fibroblasts
8	17	smartSeq3_fibroblasts
4	13	smartSeq3_fibroblasts
1	14	smartSeq3_fibroblasts
9	23	smartSeq3_fibroblasts
10	27	smartSeq3_fibroblasts
9	22	smartSeq3_fibroblasts
9	23	smartSeq3_fibroblasts
0	15	smartSeq3_fibroblasts
8	21	smartSeq3_fibroblasts
3	13	smartSeq3_fibroblasts
4	24	smartSeq3_fibroblasts
7	14	smartSeq3_fibroblasts
19	30	smartSeq3_fibroblasts
7	24	smartSeq3_fibroblasts
15	27	smartSeq3_fibroblasts
5	17	smartSeq3_fibroblasts
9	26	smartSeq3_fibroblasts
8	23	smartSeq3_fibroblasts
16	24	smartSeq3_fibroblasts
9	22	smartSeq3_fibroblasts
10	22	smartSeq3_fibroblasts
5	17	smartSeq3_fibroblasts
9	29	smartSeq3_fibroblasts
3	14	smartSeq3_fibroblasts
2	12	smartSeq3_fibroblasts
3	16	smartSeq3_fibroblasts
5	21	smartSeq3_fibroblasts
11	26	smartSeq3_fibroblasts
11	22	smartSeq3_fibroblasts
4	14	smartSeq3_fibroblasts
9	21	smartSeq3_fibroblasts
4	17	smartSeq3_fibroblasts
7	23	smartSeq3_fibroblasts
8	24	smartSeq3_fibroblasts
13	24	smartSeq3_fibroblasts
7	20	smartSeq3_fibroblasts
17	32	smartSeq3_fibroblasts
8	20	smartSeq3_fibroblasts
3	22	smartSeq3_fibroblasts
13	23	smartSeq3_fibroblasts
5	19	smartSeq3_fibroblasts
9	20	smartSeq3_fibroblasts
4	22	smartSeq3_fibroblasts
11	23	smartSeq3_fibroblasts
13	28	smartSeq3_fibroblasts
6	27	smartSeq3_fibroblasts
11	25	smartSeq3_fibroblasts
13	27	smartSeq3_fibroblasts
0	8	smartSeq3_fibroblasts_alt
1	26	smartSeq3_fibroblasts_alt
0	19	smartSeq3_fibroblasts_alt
3	22	smartSeq3_fibroblasts_alt
0	24	smartSeq3_fibroblasts_alt
0	8	smartSeq3_fibroblasts_alt
3	27	smartSeq3_fibroblasts_alt
6	32	smartSeq3_fibroblasts_alt
0	7	smartSeq3_fibroblasts_alt
0	16	smartSeq3_fibroblasts_alt
0	10	smartSeq3_fibroblasts_alt
1	22	smartSeq3_fibroblasts_alt
7	20	smartSeq3_fibroblasts_alt
5	24	smartSeq3_fibroblasts_alt
0	18	smartSeq3_fibroblasts_alt
5	25	smartSeq3_fibroblasts_alt
0	3	smartSeq3_fibroblasts_alt
1	22	smartSeq3_fibroblasts_alt
0	16	smartSeq3_fibroblasts_alt
1	11	smartSeq3_fibroblasts_alt
3	20	smartSeq3_fibroblasts_alt
1	20	smartSeq3_fibroblasts_alt
1	18	smartSeq3_fibroblasts_alt
0	16	smartSeq3_fibroblasts_alt
1	20	smartSeq3_fibroblasts_alt
1	6	smartSeq3_fibroblasts_alt
5	20	smartSeq3_fibroblasts_alt
1	15	smartSeq3_fibroblasts_alt
0	10	smartSeq3_fibroblasts_alt
3	20	smartSeq3_fibroblasts_alt
5	26	smartSeq3_fibroblasts_alt
2	24	smartSeq3_fibroblasts_alt
3	24	smartSeq3_fibroblasts_alt
1	21	smartSeq3_fibroblasts_alt
2	24	smartSeq3_fibroblasts_alt
4	24	smartSeq3_fibroblasts_alt
0	28	smartSeq3_fibroblasts_alt
2	13	smartSeq3_fibroblasts_alt
3	16	smartSeq3_fibroblasts_alt
0	20	smartSeq3_fibroblasts_alt
0	12	smartSeq3_fibroblasts_alt
5	26	smartSeq3_fibroblasts_alt
7	24	smartSeq3_fibroblasts_alt
4	26	smartSeq3_fibroblasts_alt
0	8	smartSeq3_fibroblasts_alt
0	14	smartSeq3_fibroblasts_alt
1	24	smartSeq3_fibroblasts_alt
1	10	smartSeq3_fibroblasts_alt
3	20	smartSeq3_fibroblasts_alt
6	20	smartSeq3_fibroblasts_alt
1	21	smartSeq3_fibroblasts_alt
3	21	smartSeq3_fibroblasts_alt
2	19	smartSeq3_fibroblasts_alt
0	18	smartSeq3_fibroblasts_alt
0	12	smartSeq3_fibroblasts_alt
0	8	smartSeq3_fibroblasts_alt
3	21	smartSeq3_fibroblasts_alt
0	18	smartSeq3_fibroblasts_alt
0	17	smartSeq3_fibroblasts_alt
1	23	smartSeq3_fibroblasts_alt
2	21	smartSeq3_fibroblasts_alt
2	15	smartSeq3_fibroblasts_alt
3	26	smartSeq3_fibroblasts_alt
3	22	smartSeq3_fibroblasts_alt
1	11	smartSeq3_fibroblasts_alt
2	22	smartSeq3_fibroblasts_alt
0	11	smartSeq3_fibroblasts_alt
5	18	smartSeq3_fibroblasts_alt
5	27	smartSeq3_fibroblasts_alt
0	21	smartSeq3_fibroblasts_alt
5	20	smartSeq3_fibroblasts_alt
2	8	smartSeq3_fibroblasts_alt
3	24	smartSeq3_fibroblasts_alt
4	24	smartSeq3_fibroblasts_alt
0	12	smartSeq3_fibroblasts_alt
4	25	smartSeq3_fibroblasts_alt
1	8	smartSeq3_fibroblasts_alt
4	20	smartSeq3_fibroblasts_alt
0	23	smartSeq3_fibroblasts_alt
1	11	smartSeq3_fibroblasts_alt
3	23	smartSeq3_fibroblasts_alt
0	14	smartSeq3_fibroblasts_alt
3	25	smartSeq3_fibroblasts_alt
2	15	smartSeq3_fibroblasts_alt
0	10	smartSeq3_fibroblasts_alt
3	18	smartSeq3_fibroblasts_alt
0	7	smartSeq3_fibroblasts_alt
4	28	smartSeq3_fibroblasts_alt
0	18	smartSeq3_fibroblasts_alt
0	8	smartSeq3_fibroblasts_alt
1	21	smartSeq3_fibroblasts_alt
1	21	smartSeq3_fibroblasts_alt
0	6	smartSeq3_fibroblasts_alt
2	18	smartSeq3_fibroblasts_alt
4	19	smartSeq3_fibroblasts_alt
0	10	smartSeq3_fibroblasts_alt
1	14	smartSeq3_fibroblasts_alt
4	17	smartSeq3_fibroblasts_alt
6	17	smartSeq3_fibroblasts_alt
2	21	smartSeq3_fibroblasts_alt
2	19	smartSeq3_fibroblasts_alt
3	25	smartSeq3_fibroblasts_alt
5	21	smartSeq3_fibroblasts_alt
5	22	smartSeq3_fibroblasts_alt
1	18	smartSeq3_fibroblasts_alt
1	14	smartSeq3_fibroblasts_alt
0	23	smartSeq3_fibroblasts_alt
0	9	smartSeq3_fibroblasts_alt
3	11	smartSeq3_fibroblasts_alt
0	18	smartSeq3_fibroblasts_alt
0	13	smartSeq3_fibroblasts_alt
1	5	smartSeq3_fibroblasts_alt
7	27	smartSeq3_fibroblasts_alt
0	21	smartSeq3_fibroblasts_alt
1	7	smartSeq3_fibroblasts_alt
2	10	smartSeq3_fibroblasts_alt
4	15	smartSeq3_fibroblasts_alt
0	19	smartSeq3_fibroblasts_alt
1	27	smartSeq3_fibroblasts_alt
0	6	smartSeq3_fibroblasts_alt
3	14	smartSeq3_fibroblasts_alt
2	24	smartSeq3_fibroblasts_alt
2	13	smartSeq3_fibroblasts_alt
0	28	smartSeq3_fibroblasts_alt
0	15	smartSeq3_fibroblasts_alt
2	21	smartSeq3_fibroblasts_alt
5	27	smartSeq3_fibroblasts_alt
3	21	smartSeq3_fibroblasts_alt
1	16	smartSeq3_fibroblasts_alt
1	7	smartSeq3_fibroblasts_alt
1	10	smartSeq3_fibroblasts_alt
0	14	smartSeq3_fibroblasts_alt
3	25	smartSeq3_fibroblasts_alt
3	19	smartSeq3_fibroblasts_alt
5	19	smartSeq3_fibroblasts_alt
0	8	smartSeq3_fibroblasts_alt
2	19	smartSeq3_fibroblasts_alt
3	18	smartSeq3_fibroblasts_alt
0	23	smartSeq3_fibroblasts_alt
0	15	smartSeq3_fibroblasts_alt
2	15	smartSeq3_fibroblasts_alt
0	12	smartSeq3_fibroblasts_alt
3	24	smartSeq3_fibroblasts_alt
3	17	smartSeq3_fibroblasts_alt
2	17	smartSeq3_fibroblasts_alt
1	15	smartSeq3_fibroblasts_alt
1	13	smartSeq3_fibroblasts_alt
1	8	smartSeq3_fibroblasts_alt
2	12	smartSeq3_fibroblasts_alt
0	10	smartSeq3_fibroblasts_alt
0	12	smartSeq3_fibroblasts_alt
2	30	smartSeq3_fibroblasts_alt
0	13	smartSeq3_fibroblasts_alt
2	21	smartSeq3_fibroblasts_alt
0	21	smartSeq3_fibroblasts_alt
6	23	smartSeq3_fibroblasts_alt
4	22	smartSeq3_fibroblasts_alt
1	7	smartSeq3_fibroblasts_alt
3	15	smartSeq3_fibroblasts_alt
1	15	smartSeq3_fibroblasts_alt
1	12	smartSeq3_fibroblasts_alt
2	27	smartSeq3_fibroblasts_alt
1	23	smartSeq3_fibroblasts_alt
4	21	smartSeq3_fibroblasts_alt
0	14	smartSeq3_fibroblasts_alt
2	16	smartSeq3_fibroblasts_alt
2	20	smartSeq3_fibroblasts_alt
1	29	smartSeq3_fibroblasts_alt
3	14	smartSeq3_fibroblasts_alt
0	19	smartSeq3_fibroblasts_alt
3	16	smartSeq3_fibroblasts_alt
0	13	smartSeq3_fibroblasts_alt
1	14	smartSeq3_fibroblasts_alt
0	24	smartSeq3_fibroblasts_alt
2	18	smartSeq3_fibroblasts_alt
1	31	smartSeq3_fibroblasts_alt
0	12	smartSeq3_fibroblasts_alt
7	18	smartSeq3_fibroblasts_alt
4	24	smartSeq3_fibroblasts_alt
0	12	smartSeq3_fibroblasts_alt
1	19	smartSeq3_fibroblasts_alt
1	21	smartSeq3_fibroblasts_alt
6	31	smartSeq3_fibroblasts_alt
3	9	smartSeq3_fibroblasts_alt
1	22	smartSeq3_fibroblasts_alt
1	21	smartSeq3_fibroblasts_alt
2	19	smartSeq3_fibroblasts_alt
4	27	smartSeq3_fibroblasts_alt
5	21	smartSeq3_fibroblasts_alt
0	17	smartSeq3_fibroblasts_alt
1	12	smartSeq3_fibroblasts_alt
1	23	smartSeq3_fibroblasts_alt
3	11	smartSeq3_fibroblasts_alt
3	22	smartSeq3_fibroblasts_alt
2	16	smartSeq3_fibroblasts_alt
1	10	smartSeq3_fibroblasts_alt
3	22	smartSeq3_fibroblasts_alt
1	20	smartSeq3_fibroblasts_alt
0	5	smartSeq3_fibroblasts_alt
0	14	smartSeq3_fibroblasts_alt
0	21	smartSeq3_fibroblasts_alt
1	17	smartSeq3_fibroblasts_alt
2	27	smartSeq3_fibroblasts_alt
0	21	smartSeq3_fibroblasts_alt
1	17	smartSeq3_fibroblasts_alt
7	27	smartSeq3_fibroblasts_alt
0	11	smartSeq3_fibroblasts_alt
6	27	smartSeq3_fibroblasts_alt
0	9	smartSeq3_fibroblasts_alt
0	19	smartSeq3_fibroblasts_alt
0	14	smartSeq3_fibroblasts_alt
0	9	smartSeq3_fibroblasts_alt
2	24	smartSeq3_fibroblasts_alt
0	12	smartSeq3_fibroblasts_alt
5	27	smartSeq3_fibroblasts_alt
0	21	smartSeq3_fibroblasts_alt
0	11	smartSeq3_fibroblasts_alt
1	4	smartSeq3_fibroblasts_alt
3	17	smartSeq3_fibroblasts_alt
6	24	smartSeq3_fibroblasts_alt
0	14	smartSeq3_fibroblasts_alt
1	19	smartSeq3_fibroblasts_alt
0	18	smartSeq3_fibroblasts_alt
7	19	smartSeq3_fibroblasts_alt
2	19	smartSeq3_fibroblasts_alt
1	27	smartSeq3_fibroblasts_alt
0	24	smartSeq3_fibroblasts_alt
0	15	smartSeq3_fibroblasts_alt
3	28	smartSeq3_fibroblasts_alt
5	26	smartSeq3_fibroblasts_alt
6	22	smartSeq3_fibroblasts_alt
2	17	smartSeq3_fibroblasts_alt
1	22	smartSeq3_fibroblasts_alt
3	24	smartSeq3_fibroblasts_alt
3	23	smartSeq3_fibroblasts_alt
2	27	smartSeq3_fibroblasts_alt
6	26	smartSeq3_fibroblasts_alt
2	21	smartSeq3_fibroblasts_alt
0	15	smartSeq3_fibroblasts_alt
0	5	smartSeq3_fibroblasts_alt
1	9	smartSeq3_fibroblasts_alt
1	10	smartSeq3_fibroblasts_alt
1	9	smartSeq3_fibroblasts_alt
0	13	smartSeq3_fibroblasts_alt
4	26	smartSeq3_fibroblasts_alt
2	13	smartSeq3_fibroblasts_alt
4	17	smartSeq3_fibroblasts_alt
4	19	smartSeq3_fibroblasts_alt
0	18	smartSeq3_fibroblasts_alt
1	14	smartSeq3_fibroblasts_alt
2	15	smartSeq3_fibroblasts_alt
0	13	smartSeq3_fibroblasts_alt
2	15	smartSeq3_fibroblasts_alt
0	15	smartSeq3_fibroblasts_alt
0	15	smartSeq3_fibroblasts_alt
0	20	smartSeq3_fibroblasts_alt
2	22	smartSeq3_fibroblasts_alt
6	23	smartSeq3_fibroblasts_alt
2	16	smartSeq3_fibroblasts_alt
4	17	smartSeq3_fibroblasts_alt
0	4	smartSeq3_fibroblasts_alt
0	22	smartSeq3_fibroblasts_alt
4	25	smartSeq3_fibroblasts_alt
2	19	smartSeq3_fibroblasts_alt
1	23	smartSeq3_fibroblasts_alt
5	22	smartSeq3_fibroblasts_alt
4	22	smartSeq3_fibroblasts_alt
3	21	smartSeq3_fibroblasts_alt
1	15	smartSeq3_fibroblasts_alt
3	19	smartSeq3_fibroblasts_alt
0	16	smartSeq3_fibroblasts_alt
3	26	smartSeq3_fibroblasts_alt
0	4	smartSeq3_fibroblasts_alt
1	15	smartSeq3_fibroblasts_alt
0	1	smartSeq3_fibroblasts_alt
3	22	smartSeq3_fibroblasts_alt
1	11	smartSeq3_fibroblasts_alt
1	13	smartSeq3_fibroblasts_alt
4	6	smartSeq3_fibroblasts_alt
2	21	smartSeq3_fibroblasts_alt
2	19	smartSeq3_fibroblasts_alt
4	26	smartSeq3_fibroblasts_alt
3	23	smartSeq3_fibroblasts_alt
0	6	smartSeq3_fibroblasts_alt
4	11	smartSeq3_fibroblasts_alt
1	18	smartSeq3_fibroblasts_alt
7	31	smartSeq3_fibroblasts_alt
3	19	smartSeq3_fibroblasts_alt
1	12	smartSeq3_fibroblasts_alt
1	7	smartSeq3_fibroblasts_alt
2	22	smartSeq3_fibroblasts_alt
5	19	smartSeq3_fibroblasts_alt
1	18	smartSeq3_fibroblasts_alt
1	15	smartSeq3_fibroblasts_alt
2	20	smartSeq3_fibroblasts_alt
4	25	smartSeq3_fibroblasts_alt
2	20	smartSeq3_fibroblasts_alt
2	24	smartSeq3_fibroblasts_alt
0	8	smartSeq3_fibroblasts_alt
0	12	smartSeq3_fibroblasts_alt
0	13	smartSeq3_fibroblasts_alt
0	7	smartSeq3_fibroblasts_alt
0	15	smartSeq3_fibroblasts_alt
0	4	smartSeq3_fibroblasts_alt
7	24	smartSeq3_fibroblasts_alt
0	12	smartSeq3_fibroblasts_alt
1	8	smartSeq3_fibroblasts_alt
2	15	smartSeq3_fibroblasts_alt
0	17	smartSeq3_fibroblasts_alt
0	11	smartSeq3_fibroblasts_alt
1	18	smartSeq3_fibroblasts_alt
3	21	smartSeq3_fibroblasts_alt
0	16	smartSeq3_fibroblasts_alt
2	9	smartSeq3_fibroblasts_alt
1	14	smartSeq3_fibroblasts_alt
0	16	smartSeq3_fibroblasts_alt
0	18	smartSeq3_fibroblasts_alt
2	16	smartSeq3_fibroblasts_alt
1	20	smartSeq3_fibroblasts_alt
4	16	smartSeq3_fibroblasts_alt
0	20	smartSeq3_fibroblasts_alt
8	24	smartSeq3_fibroblasts_alt
1	22	smartSeq3_fibroblasts_alt
4	28	smartSeq3_fibroblasts_alt
1	15	smartSeq3_fibroblasts_alt
0	14	smartSeq3_fibroblasts_alt
1	14	smartSeq3_fibroblasts_alt
0	18	smartSeq3_fibroblasts_alt
2	17	smartSeq3_fibroblasts_alt
3	17	smartSeq3_fibroblasts_alt
1	14	smartSeq3_fibroblasts_alt
1	17	smartSeq3_fibroblasts_alt
1	12	smartSeq3_fibroblasts_alt
5	18	smartSeq3_fibroblasts_alt
1	11	smartSeq3_fibroblasts_alt
0	22	smartSeq3_fibroblasts_alt
2	11	smartSeq3_fibroblasts_alt
2	20	smartSeq3_fibroblasts_alt
4	28	smartSeq3_fibroblasts_alt
3	20	smartSeq3_fibroblasts_alt
0	9	smartSeq3_fibroblasts_alt
1	16	smartSeq3_fibroblasts_alt
5	19	smartSeq3_fibroblasts_alt
1	8	smartSeq3_fibroblasts_alt
5	18	smartSeq3_fibroblasts_alt
1	19	smartSeq3_fibroblasts_alt
0	18	smartSeq3_fibroblasts_alt
6	20	smartSeq3_fibroblasts_alt
1	20	smartSeq3_fibroblasts_alt
0	13	smartSeq3_fibroblasts_alt
2	26	smartSeq3_fibroblasts_alt
0	16	smartSeq3_fibroblasts_alt
2	13	smartSeq3_fibroblasts_alt
1	17	smartSeq3_fibroblasts_alt
0	6	smartSeq3_fibroblasts_alt
2	18	smartSeq3_fibroblasts_alt
4	20	smartSeq3_fibroblasts_alt
5	35	smartSeq3_fibroblasts_alt
0	16	smartSeq3_fibroblasts_alt
0	12	smartSeq3_fibroblasts_alt
2	28	smartSeq3_fibroblasts_alt
0	20	smartSeq3_fibroblasts_alt
0	17	smartSeq3_fibroblasts_alt
5	9	smartSeq3_fibroblasts_alt
1	12	smartSeq3_fibroblasts_alt
3	22	smartSeq3_fibroblasts_alt
2	19	smartSeq3_fibroblasts_alt
4	20	smartSeq3_fibroblasts_alt
3	15	smartSeq3_fibroblasts_alt
0	13	smartSeq3_fibroblasts_alt
2	11	smartSeq3_fibroblasts_alt
3	23	smartSeq3_fibroblasts_alt
0	2	smartSeq3_fibroblasts_alt
0	20	smartSeq3_fibroblasts_alt
1	16	smartSeq3_fibroblasts_alt
4	29	smartSeq3_fibroblasts_alt
3	20	smartSeq3_fibroblasts_alt
2	12	smartSeq3_fibroblasts_alt
3	12	smartSeq3_fibroblasts_alt
1	15	smartSeq3_fibroblasts_alt
1	17	smartSeq3_fibroblasts_alt
0	23	smartSeq3_fibroblasts_alt
3	22	smartSeq3_fibroblasts_alt
0	26	smartSeq3_fibroblasts_alt
3	20	smartSeq3_fibroblasts_alt
4	28	smartSeq3_fibroblasts_alt
0	23	smartSeq3_fibroblasts_alt
0	7	smartSeq3_fibroblasts_alt
1	23	smartSeq3_fibroblasts_alt
1	30	smartSeq3_fibroblasts_alt
3	21	smartSeq3_fibroblasts_alt
0	26	smartSeq3_fibroblasts_alt
4	17	smartSeq3_fibroblasts_alt
2	19	smartSeq3_fibroblasts_alt
1	18	smartSeq3_fibroblasts_alt
6	26	smartSeq3_fibroblasts_alt
1	24	smartSeq3_fibroblasts_alt
2	19	smartSeq3_fibroblasts_alt
3	21	smartSeq3_fibroblasts_alt
1	21	smartSeq3_fibroblasts_alt
4	14	smartSeq3_fibroblasts_alt
3	15	smartSeq3_fibroblasts_alt
0	18	smartSeq3_fibroblasts_alt
0	11	smartSeq3_fibroblasts_alt
1	21	smartSeq3_fibroblasts_alt
3	15	smartSeq3_fibroblasts_alt
2	19	smartSeq3_fibroblasts_alt
2	18	smartSeq3_fibroblasts_alt
3	18	smartSeq3_fibroblasts_alt
0	14	smartSeq3_fibroblasts_alt
2	14	smartSeq3_fibroblasts_alt
0	18	smartSeq3_fibroblasts_alt
4	14	smartSeq3_fibroblasts_alt
1	12	smartSeq3_fibroblasts_alt
1	20	smartSeq3_fibroblasts_alt
0	16	smartSeq3_fibroblasts_alt
2	18	smartSeq3_fibroblasts_alt
2	22	smartSeq3_fibroblasts_alt
2	26	smartSeq3_fibroblasts_alt
0	20	smartSeq3_fibroblasts_alt
1	14	smartSeq3_fibroblasts_alt
7	24	smartSeq3_fibroblasts_alt
0	19	smartSeq3_fibroblasts_alt
0	17	smartSeq3_fibroblasts_alt
0	15	smartSeq3_fibroblasts_alt
2	23	smartSeq3_fibroblasts_alt
0	19	smartSeq3_fibroblasts_alt
0	15	smartSeq3_fibroblasts_alt
1	14	smartSeq3_fibroblasts_alt
0	16	smartSeq3_fibroblasts_alt
1	24	smartSeq3_fibroblasts_alt
1	15	smartSeq3_fibroblasts_alt
1	10	smartSeq3_fibroblasts_alt
2	15	smartSeq3_fibroblasts_alt
1	13	smartSeq3_fibroblasts_alt
0	5	smartSeq3_fibroblasts_alt
2	14	smartSeq3_fibroblasts_alt
2	17	smartSeq3_fibroblasts_alt
0	14	smartSeq3_fibroblasts_alt
6	20	smartSeq3_fibroblasts_alt
1	17	smartSeq3_fibroblasts_alt
1	3	smartSeq3_fibroblasts_alt
1	11	smartSeq3_fibroblasts_alt
4	16	smartSeq3_fibroblasts_alt
1	26	smartSeq3_fibroblasts_alt
0	24	smartSeq3_fibroblasts_alt
0	8	smartSeq3_fibroblasts_alt
0	10	smartSeq3_fibroblasts_alt
1	18	smartSeq3_fibroblasts_alt
0	10	smartSeq3_fibroblasts_alt
2	23	smartSeq3_fibroblasts_alt
1	16	smartSeq3_fibroblasts_alt
0	17	smartSeq3_fibroblasts_alt
5	21	smartSeq3_fibroblasts_alt
0	19	smartSeq3_fibroblasts_alt
2	14	smartSeq3_fibroblasts_alt
0	23	smartSeq3_fibroblasts_alt
0	18	smartSeq3_fibroblasts_alt
5	20	smartSeq3_fibroblasts_alt
0	15	smartSeq3_fibroblasts_alt
2	18	smartSeq3_fibroblasts_alt
0	22	smartSeq3_fibroblasts_alt
0	18	smartSeq3_fibroblasts_alt
2	15	smartSeq3_fibroblasts_alt
2	31	smartSeq3_fibroblasts_alt
0	11	smartSeq3_fibroblasts_alt
3	19	smartSeq3_fibroblasts_alt
3	17	smartSeq3_fibroblasts_alt
1	17	smartSeq3_fibroblasts_alt
2	18	smartSeq3_fibroblasts_alt
1	27	smartSeq3_fibroblasts_alt
2	20	smartSeq3_fibroblasts_alt
3	15	smartSeq3_fibroblasts_alt
2	18	smartSeq3_fibroblasts_alt
0	21	smartSeq3_fibroblasts_alt
3	27	smartSeq3_fibroblasts_alt
0	11	smartSeq3_fibroblasts_alt
0	24	smartSeq3_fibroblasts_alt
0	17	smartSeq3_fibroblasts_alt
0	8	smartSeq3_fibroblasts_alt
1	14	smartSeq3_fibroblasts_alt
4	20	smartSeq3_fibroblasts_alt
7	20	smartSeq3_fibroblasts_alt
4	14	smartSeq3_fibroblasts_alt
0	11	smartSeq3_fibroblasts_alt
3	21	smartSeq3_fibroblasts_alt
6	26	smartSeq3_fibroblasts_alt
0	11	smartSeq3_fibroblasts_alt
4	30	smartSeq3_fibroblasts_alt
3	20	smartSeq3_fibroblasts_alt
4	16	smartSeq3_fibroblasts_alt
1	12	smartSeq3_fibroblasts_alt
6	29	smartSeq3_fibroblasts_alt
2	18	smartSeq3_fibroblasts_alt
0	15	smartSeq3_fibroblasts_alt
1	20	smartSeq3_fibroblasts_alt
0	14	smartSeq3_fibroblasts_alt
0	13	smartSeq3_fibroblasts_alt
2	20	smartSeq3_fibroblasts_alt
4	30	smartSeq3_fibroblasts_alt
1	18	smartSeq3_fibroblasts_alt
1	11	smartSeq3_fibroblasts_alt
2	6	smartSeq3_fibroblasts_alt
0	11	smartSeq3_fibroblasts_alt
0	8	smartSeq3_fibroblasts_alt
2	15	smartSeq3_fibroblasts_alt
1	12	smartSeq3_fibroblasts_alt
1	15	smartSeq3_fibroblasts_alt
2	17	smartSeq3_fibroblasts_alt
2	15	smartSeq3_fibroblasts_alt
0	14	smartSeq3_fibroblasts_alt
2	16	smartSeq3_fibroblasts_alt
1	18	smartSeq3_fibroblasts_alt
3	21	smartSeq3_fibroblasts_alt
3	22	smartSeq3_fibroblasts_alt
0	20	smartSeq3_fibroblasts_alt
2	11	smartSeq3_fibroblasts_alt
0	9	smartSeq3_fibroblasts_alt
1	12	smartSeq3_fibroblasts_alt
7	26	smartSeq3_fibroblasts_alt
0	15	smartSeq3_fibroblasts_alt
1	20	smartSeq3_fibroblasts_alt
0	12	smartSeq3_fibroblasts_alt
0	14	smartSeq3_fibroblasts_alt
0	26	smartSeq3_fibroblasts_alt
0	13	smartSeq3_fibroblasts_alt
2	19	smartSeq3_fibroblasts_alt
0	15	smartSeq3_fibroblasts_alt
2	29	smartSeq3_fibroblasts_alt
0	19	smartSeq3_fibroblasts_alt
4	15	smartSeq3_fibroblasts_alt
1	6	smartSeq3_fibroblasts_alt
2	14	smartSeq3_fibroblasts_alt
0	15	smartSeq3_fibroblasts_alt
1	21	smartSeq3_fibroblasts_alt
1	22	smartSeq3_fibroblasts_alt
2	14	smartSeq3_fibroblasts_alt
0	15	smartSeq3_fibroblasts_alt
0	22	smartSeq3_fibroblasts_alt
0	12	smartSeq3_fibroblasts_alt
0	10	smartSeq3_fibroblasts_alt
0	17	smartSeq3_fibroblasts_alt
2	13	smartSeq3_fibroblasts_alt
5	14	smartSeq3_fibroblasts_alt
0	4	smartSeq3_fibroblasts_alt
1	15	smartSeq3_fibroblasts_alt
0	11	smartSeq3_fibroblasts_alt
0	15	smartSeq3_fibroblasts_alt
1	15	smartSeq3_fibroblasts_alt
2	28	smartSeq3_fibroblasts_alt
1	20	smartSeq3_fibroblasts_alt
2	10	smartSeq3_fibroblasts_alt
0	17	smartSeq3_fibroblasts_alt
1	10	smartSeq3_fibroblasts_alt
0	7	smartSeq3_fibroblasts_alt
1	8	smartSeq3_fibroblasts_alt
0	14	smartSeq3_fibroblasts_alt
4	19	smartSeq3_fibroblasts_alt
0	10	smartSeq3_fibroblasts_alt
0	11	smartSeq3_fibroblasts_alt
0	16	smartSeq3_fibroblasts_alt
0	10	smartSeq3_fibroblasts_alt
2	13	smartSeq3_fibroblasts_alt
1	16	smartSeq3_fibroblasts_alt
0	10	smartSeq3_fibroblasts_alt
2	13	smartSeq3_fibroblasts_alt
0	12	smartSeq3_fibroblasts_alt
0	7	smartSeq3_fibroblasts_alt
3	23	smartSeq3_fibroblasts_alt
1	5	smartSeq3_fibroblasts_alt
0	17	smartSeq3_fibroblasts_alt
2	21	smartSeq3_fibroblasts_alt
0	14	smartSeq3_fibroblasts_alt
1	13	smartSeq3_fibroblasts_alt
0	14	smartSeq3_fibroblasts_alt
3	24	smartSeq3_fibroblasts_alt
0	8	smartSeq3_fibroblasts_alt
0	11	smartSeq3_fibroblasts_alt
4	25	smartSeq3_fibroblasts_alt
1	16	smartSeq3_fibroblasts_alt
4	14	smartSeq3_fibroblasts_alt
0	11	smartSeq3_fibroblasts_alt
1	18	smartSeq3_fibroblasts_alt
1	17	smartSeq3_fibroblasts_alt
5	23	smartSeq3_fibroblasts_alt
0	16	smartSeq3_fibroblasts_alt
5	17	smartSeq3_fibroblasts_alt
0	13	smartSeq3_fibroblasts_alt
1	19	smartSeq3_fibroblasts_alt
3	17	smartSeq3_fibroblasts_alt
3	22	smartSeq3_fibroblasts_alt
0	19	smartSeq3_fibroblasts_alt
3	17	smartSeq3_fibroblasts_alt
0	6	smartSeq3_fibroblasts_alt
0	17	smartSeq3_fibroblasts_alt
1	16	smartSeq3_fibroblasts_alt
0	15	smartSeq3_fibroblasts_alt
3	24	smartSeq3_fibroblasts_alt
1	20	smartSeq3_fibroblasts_alt
4	15	smartSeq3_fibroblasts_alt
2	19	smartSeq3_fibroblasts_alt
3	15	smartSeq3_fibroblasts_alt
0	11	smartSeq3_fibroblasts_alt
5	22	smartSeq3_fibroblasts_alt
0	16	smartSeq3_fibroblasts_alt
3	16	smartSeq3_fibroblasts_alt
2	19	smartSeq3_fibroblasts_alt
2	14	smartSeq3_fibroblasts_alt
3	27	smartSeq3_fibroblasts_alt
1	12	smartSeq3_fibroblasts_alt
3	16	smartSeq3_fibroblasts_alt
1	17	smartSeq3_fibroblasts_alt
0	18	smartSeq3_fibroblasts_alt
0	15	smartSeq3_fibroblasts_alt
5	27	smartSeq3_fibroblasts_alt
1	10	smartSeq3_fibroblasts_alt
1	10	smartSeq3_fibroblasts_alt
1	18	smartSeq3_fibroblasts_alt
3	20	smartSeq3_fibroblasts_alt
1	15	smartSeq3_fibroblasts_alt
0	12	smartSeq3_fibroblasts_alt
1	9	smartSeq3_fibroblasts_alt
8	24	smartSeq3_fibroblasts_alt
1	14	smartSeq3_fibroblasts_alt
2	10	smartSeq3_fibroblasts_alt
0	10	smartSeq3_fibroblasts_alt
1	7	smartSeq3_fibroblasts_alt
1	12	smartSeq3_fibroblasts_alt
5	24	smartSeq3_fibroblasts_alt
2	19	smartSeq3_fibroblasts_alt
1	11	smartSeq3_fibroblasts_alt
3	19	smartSeq3_fibroblasts_alt
1	20	smartSeq3_fibroblasts_alt
2	17	smartSeq3_fibroblasts_alt
0	22	smartSeq3_fibroblasts_alt
0	10	smartSeq3_fibroblasts_alt
0	8	smartSeq3_fibroblasts_alt
2	16	smartSeq3_fibroblasts_alt
0	12	smartSeq3_fibroblasts_alt
2	15	smartSeq3_fibroblasts_alt
0	19	smartSeq3_fibroblasts_alt
0	24	smartSeq3_fibroblasts_alt
0	9	smartSeq3_fibroblasts_alt
4	25	smartSeq3_fibroblasts_alt
3	12	smartSeq3_fibroblasts_alt
3	20	smartSeq3_fibroblasts_alt
1	17	smartSeq3_fibroblasts_alt
1	21	smartSeq3_fibroblasts_alt
0	13	smartSeq3_fibroblasts_alt
0	11	smartSeq3_fibroblasts_alt
0	11	smartSeq3_fibroblasts_alt
5	18	smartSeq3_fibroblasts_alt
1	13	smartSeq3_fibroblasts_alt
0	11	smartSeq3_fibroblasts_alt
4	19	smartSeq3_fibroblasts_alt
2	12	smartSeq3_fibroblasts_alt
3	17	smartSeq3_fibroblasts_alt
1	11	smartSeq3_fibroblasts_alt
6	20	smartSeq3_fibroblasts_alt
3	15	smartSeq3_fibroblasts_alt
0	7	smartSeq3_fibroblasts_alt
0	17	smartSeq3_fibroblasts_alt
0	15	smartSeq3_fibroblasts_alt
0	9	smartSeq3_fibroblasts_alt
0	13	smartSeq3_fibroblasts_alt
0	20	smartSeq3_fibroblasts_alt
0	4	smartSeq3_fibroblasts_alt
5	25	smartSeq3_fibroblasts_alt
0	15	smartSeq3_fibroblasts_alt
1	16	smartSeq3_fibroblasts_alt
1	16	smartSeq3_fibroblasts_alt
3	16	smartSeq3_fibroblasts_alt
0	4	smartSeq3_fibroblasts_alt
1	17	smartSeq3_fibroblasts_alt
2	10	smartSeq3_fibroblasts_alt
5	25	smartSeq3_fibroblasts_alt
3	17	smartSeq3_fibroblasts_alt
3	20	smartSeq3_fibroblasts_alt
1	13	smartSeq3_fibroblasts_alt
0	11	smartSeq3_fibroblasts_alt
4	16	smartSeq3_fibroblasts_alt
5	19	smartSeq3_fibroblasts_alt
2	11	smartSeq3_fibroblasts_alt
2	23	smartSeq3_fibroblasts_alt
6	24	smartSeq3_fibroblasts_alt
2	23	smartSeq3_fibroblasts_alt
0	8	smartSeq3_fibroblasts_alt
1	6	smartSeq3_fibroblasts_alt
1	10	smartSeq3_fibroblasts_alt
1	10	smartSeq3_fibroblasts_alt
0	10	smartSeq3_fibroblasts_alt
2	18	smartSeq3_fibroblasts_alt
3	13	smartSeq3_fibroblasts_alt
0	14	smartSeq3_fibroblasts_alt
1	13	smartSeq3_fibroblasts_alt
3	17	smartSeq3_fibroblasts_alt
2	18	smartSeq3_fibroblasts_alt
2	22	smartSeq3_fibroblasts_alt
0	9	smartSeq3_fibroblasts_alt
1	14	smartSeq3_fibroblasts_alt
1	14	smartSeq3_fibroblasts_alt
1	8	smartSeq3_fibroblasts_alt
1	27	smartSeq3_fibroblasts_alt
0	13	smartSeq3_fibroblasts_alt
0	15	smartSeq3_fibroblasts_alt
0	9	smartSeq3_fibroblasts_alt
1	21	smartSeq3_fibroblasts_alt
0	17	smartSeq3_fibroblasts_alt
4	20	smartSeq3_fibroblasts_alt
0	16	smartSeq3_fibroblasts_alt
3	18	smartSeq3_fibroblasts_alt
3	20	smartSeq3_fibroblasts_alt
3	20	smartSeq3_fibroblasts_alt
2	19	smartSeq3_fibroblasts_alt
3	10	smartSeq3_fibroblasts_alt
2	13	smartSeq3_fibroblasts_alt
2	16	smartSeq3_fibroblasts_alt
2	21	smartSeq3_fibroblasts_alt
2	28	smartSeq3_fibroblasts_alt
1	10	smartSeq3_fibroblasts_alt
0	5	smartSeq3_fibroblasts_alt
2	17	smartSeq3_fibroblasts_alt
0	24	smartSeq3_fibroblasts_alt
0	14	smartSeq3_fibroblasts_alt
1	16	smartSeq3_fibroblasts_alt
0	7	smartSeq3_fibroblasts_alt
4	16	smartSeq3_fibroblasts_alt
4	19	smartSeq3_fibroblasts_alt
1	14	smartSeq3_fibroblasts_alt
1	17	smartSeq3_fibroblasts_alt
0	9	smartSeq3_fibroblasts_alt
0	13	smartSeq3_fibroblasts_alt
0	15	smartSeq3_fibroblasts_alt
1	18	smartSeq3_fibroblasts_alt
1	10	smartSeq3_fibroblasts_alt
1	12	smartSeq3_fibroblasts_alt
1	19	smartSeq3_fibroblasts_alt
1	17	smartSeq3_hek
1	13	smartSeq3_hek
0	7	smartSeq3_hek
2	8	smartSeq3_hek
7	29	smartSeq3_hek
0	11	smartSeq3_hek
3	20	smartSeq3_hek
1	20	smartSeq3_hek
1	7	smartSeq3_hek
0	2	smartSeq3_hek
2	7	smartSeq3_hek
2	22	smartSeq3_hek
0	0	smartSeq3_hek
0	16	smartSeq3_hek
0	5	smartSeq3_hek
3	19	smartSeq3_hek
2	21	smartSeq3_hek
1	6	smartSeq3_hek
0	2	smartSeq3_hek
0	9	smartSeq3_hek
1	24	smartSeq3_hek
0	13	smartSeq3_hek
4	15	smartSeq3_hek
2	26	smartSeq3_hek
0	7	smartSeq3_hek
0	3	smartSeq3_hek
0	12	smartSeq3_hek
1	19	smartSeq3_hek
2	30	smartSeq3_hek
1	22	smartSeq3_hek
0	15	smartSeq3_hek
7	27	smartSeq3_hek
2	13	smartSeq3_hek
0	8	smartSeq3_hek
0	9	smartSeq3_hek
1	8	smartSeq3_hek
0	9	smartSeq3_hek
0	2	smartSeq3_hek
2	17	smartSeq3_hek
0	5	smartSeq3_hek
0	20	smartSeq3_hek
1	19	smartSeq3_hek
1	26	smartSeq3_hek
0	11	smartSeq3_hek
2	11	smartSeq3_hek
3	9	smartSeq3_hek
0	5	smartSeq3_hek
0	4	smartSeq3_hek
0	16	smartSeq3_hek
0	4	smartSeq3_hek
0	16	smartSeq3_hek
0	8	smartSeq3_hek
0	12	smartSeq3_hek
0	13	smartSeq3_hek
1	3	smartSeq3_hek
1	20	smartSeq3_hek
1	13	smartSeq3_hek
0	15	smartSeq3_hek
0	12	smartSeq3_hek
0	17	smartSeq3_hek
0	0	smartSeq3_hek
0	11	smartSeq3_hek
0	9	smartSeq3_hek
1	16	smartSeq3_hek
5	26	smartSeq3_hek
0	6	smartSeq3_hek
0	18	smartSeq3_hek
0	1	smartSeq3_hek
0	4	smartSeq3_hek
1	11	smartSeq3_hek
0	2	smartSeq3_hek
3	20	smartSeq3_hek
0	0	smartSeq3_hek
2	11	smartSeq3_hek
0	14	smartSeq3_hek
3	21	smartSeq3_hek
1	15	smartSeq3_hek
1	6	smartSeq3_hek
1	8	smartSeq3_hek
1	15	smartSeq3_hek
0	7	smartSeq3_hek
1	23	smartSeq3_hek
0	5	smartSeq3_hek
0	13	smartSeq3_hek
0	8	smartSeq3_hek
1	16	smartSeq3_hek
2	12	smartSeq3_hek
0	12	smartSeq3_hek
1	20	smartSeq3_hek
0	11	smartSeq3_hek
1	7	smartSeq3_hek
2	12	smartSeq3_hek
1	13	smartSeq3_hek
4	28	smartSeq3_hek
0	14	smartSeq3_hek
0	6	smartSeq3_hek
0	0	smartSeq3_hek
1	16	smartSeq3_hek
4	27	smartSeq3_hek
6	19	smartSeq3_hek
0	16	smartSeq3_hek
2	11	smartSeq3_hek
1	9	smartSeq3_hek
0	8	smartSeq3_hek
2	11	smartSeq3_hek
0	12	smartSeq3_hek
0	19	smartSeq3_hek
0	16	smartSeq3_hek
4	22	smartSeq3_hek
1	11	smartSeq3_hek
0	13	smartSeq3_hek
0	5	smartSeq3_hek
0	7	smartSeq3_hek
0	20	smartSeq3_hek
4	28	smartSeq3_hek
2	8	smartSeq3_hek
2	24	smartSeq3_hek
2	23	smartSeq3_hek
1	23	smartSeq3_hek
1	16	smartSeq3_hek
0	12	smartSeq3_hek
4	23	smartSeq3_hek
1	19	smartSeq3_hek
2	12	smartSeq3_hek
2	27	smartSeq3_hek
0	12	smartSeq3_hek
0	16	smartSeq3_hek
0	8	smartSeq3_hek
0	18	smartSeq3_hek
1	22	smartSeq3_hek
7	21	smartSeq3_hek
2	18	smartSeq3_hek
3	14	smartSeq3_hek
3	24	smartSeq3_hek
1	2	smartSeq3_hek
2	15	smartSeq3_hek
0	10	smartSeq3_hek
0	11	smartSeq3_hek
3	30	smartSeq3_hek
1	19	smartSeq3_hek
0	8	smartSeq3_hek
0	14	smartSeq3_hek
4	25	smartSeq3_hek
5	20	smartSeq3_hek
0	6	smartSeq3_hek
2	22	smartSeq3_hek
0	8	smartSeq3_hek
2	13	smartSeq3_hek
0	10	smartSeq3_hek
1	15	smartSeq3_hek
1	26	smartSeq3_hek
2	10	smartSeq3_hek
0	8	smartSeq3_hek
0	10	smartSeq3_hek
1	25	smartSeq3_hek
2	22	smartSeq3_hek
0	10	smartSeq3_hek
4	24	smartSeq3_hek
0	10	smartSeq3_hek
0	10	smartSeq3_hek
1	19	smartSeq3_hek
0	7	smartSeq3_hek
3	19	smartSeq3_hek
0	9	smartSeq3_hek
0	2	smartSeq3_hek
1	15	smartSeq3_hek
0	0	smartSeq3_hek
6	17	smartSeq3_hek
1	11	smartSeq3_hek
0	2	smartSeq3_hek
0	7	smartSeq3_hek
0	9	smartSeq3_hek
3	17	smartSeq3_hek
1	22	smartSeq3_hek
1	19	smartSeq3_hek
3	17	smartSeq3_hek
0	9	smartSeq3_hek
2	13	smartSeq3_hek
2	14	smartSeq3_hek
1	25	smartSeq3_hek
4	19	smartSeq3_hek
1	22	smartSeq3_hek
0	10	smartSeq3_hek
0	5	smartSeq3_hek
0	3	smartSeq3_hek
2	25	smartSeq3_hek
0	12	smartSeq3_hek
2	15	smartSeq3_hek
0	19	smartSeq3_hek
0	11	smartSeq3_hek
0	0	smartSeq3_hek
1	5	smartSeq3_hek
4	30	smartSeq3_hek
0	8	smartSeq3_hek
2	17	smartSeq3_hek
4	9	smartSeq3_hek
6	22	smartSeq3_hek
0	6	smartSeq3_hek
0	6	smartSeq3_hek
1	18	smartSeq3_hek
0	4	smartSeq3_hek
2	14	smartSeq3_hek
0	5	smartSeq3_hek
3	22	smartSeq3_hek
1	13	smartSeq3_hek
0	23	smartSeq3_hek
1	9	smartSeq3_hek
0	14	smartSeq3_hek
2	22	smartSeq3_hek
0	0	smartSeq3_hek
1	9	smartSeq3_hek
1	9	smartSeq3_hek
2	23	smartSeq3_hek
1	6	smartSeq3_hek
0	6	smartSeq3_hek
0	2	smartSeq3_hek
2	27	smartSeq3_hek
2	18	smartSeq3_hek
0	6	smartSeq3_hek
0	0	smartSeq3_hek
0	2	smartSeq3_hek
0	11	smartSeq3_hek
6	23	smartSeq3_hek
3	18	smartSeq3_hek
1	21	smartSeq3_hek
0	15	smartSeq3_hek
0	16	smartSeq3_hek
0	6	smartSeq3_hek
3	16	smartSeq3_hek
0	10	smartSeq3_hek
0	7	smartSeq3_hek
1	7	smartSeq3_hek
1	9	smartSeq3_hek
3	13	smartSeq3_hek
4	17	smartSeq3_hek
1	21	smartSeq3_hek
1	16	smartSeq3_hek
1	14	smartSeq3_hek
1	16	smartSeq3_hek
2	19	smartSeq3_hek
1	17	smartSeq3_hek
2	14	smartSeq3_hek
1	15	smartSeq3_hek
2	7	smartSeq3_hek
1	10	smartSeq3_hek
3	15	smartSeq3_hek
1	20	smartSeq3_hek
3	27	smartSeq3_hek
2	15	smartSeq3_hek
0	22	smartSeq3_hek
0	3	smartSeq3_hek
0	2	smartSeq3_hek
0	8	smartSeq3_hek
1	21	smartSeq3_hek
0	1	smartSeq3_hek
0	14	smartSeq3_hek
0	23	smartSeq3_hek
1	19	smartSeq3_hek
1	3	smartSeq3_hek
1	5	smartSeq3_hek
0	7	smartSeq3_hek
3	11	smartSeq3_hek
3	25	smartSeq3_hek
0	7	smartSeq3_hek
2	16	smartSeq3_hek
0	20	smartSeq3_hek
1	10	smartSeq3_hek
1	14	smartSeq3_hek
0	15	smartSeq3_hek
1	11	smartSeq3_hek
0	25	smartSeq3_hek
0	0	smartSeq3_hek
1	15	smartSeq3_hek
0	2	smartSeq3_hek
0	12	smartSeq3_hek
3	26	smartSeq3_hek
3	17	smartSeq3_hek
1	12	smartSeq3_hek
0	5	smartSeq3_hek
1	9	smartSeq3_hek
0	13	smartSeq3_hek
0	17	smartSeq3_hek
1	19	smartSeq3_hek
0	15	smartSeq3_hek
2	17	smartSeq3_hek
1	22	smartSeq3_hek
0	10	smartSeq3_hek
0	13	smartSeq3_hek
2	11	smartSeq3_hek
1	14	smartSeq3_hek
4	30	smartSeq3_hek
0	16	smartSeq3_hek
0	7	smartSeq3_hek
3	15	smartSeq3_hek
0	2	smartSeq3_hek
0	11	smartSeq3_hek
0	8	smartSeq3_hek
1	21	smartSeq3_hek
0	0	smartSeq3_hek
1	14	smartSeq3_hek
0	13	smartSeq3_hek
0	9	smartSeq3_hek
0	9	smartSeq3_hek
1	13	smartSeq3_hek
1	12	smartSeq3_hek
0	13	smartSeq3_hek
2	20	smartSeq3_hek
0	19	smartSeq3_hek
4	26	smartSeq3_hek
1	9	smartSeq3_hek
0	21	smartSeq3_hek
1	16	smartSeq3_hek
0	8	smartSeq3_hek
2	9	smartSeq3_hek
1	28	smartSeq3_hek
4	15	smartSeq3_hek
0	6	smartSeq3_hek
0	8	smartSeq3_hek
0	11	smartSeq3_hek
2	23	smartSeq3_hek
3	16	smartSeq3_hek
2	14	smartSeq3_hek
1	15	smartSeq3_hek
3	19	smartSeq3_hek
2	14	smartSeq3_hek
0	17	smartSeq3_hek
0	16	smartSeq3_hek
1	9	smartSeq3_hek
0	19	smartSeq3_hek
3	22	smartSeq3_hek
4	23	smartSeq3_hek
2	13	smartSeq3_hek
0	12	smartSeq3_hek
0	10	smartSeq3_hek
0	10	smartSeq3_hek
0	19	smartSeq3_hek
4	11	smartSeq3_hek
2	20	smartSeq3_hek
5	21	smartSeq3_hek
11	26	smartSeq3_siRNA_knockdown
9	25	smartSeq3_siRNA_knockdown
6	19	smartSeq3_siRNA_knockdown
3	16	smartSeq3_siRNA_knockdown
7	12	smartSeq3_siRNA_knockdown
2	12	smartSeq3_siRNA_knockdown
5	12	smartSeq3_siRNA_knockdown
5	20	smartSeq3_siRNA_knockdown
9	18	smartSeq3_siRNA_knockdown
9	18	smartSeq3_siRNA_knockdown
12	28	smartSeq3_siRNA_knockdown
6	14	smartSeq3_siRNA_knockdown
4	14	smartSeq3_siRNA_knockdown
15	31	smartSeq3_siRNA_knockdown
5	10	smartSeq3_siRNA_knockdown
7	15	smartSeq3_siRNA_knockdown
0	9	smartSeq3_siRNA_knockdown
1	9	smartSeq3_siRNA_knockdown
4	9	smartSeq3_siRNA_knockdown
2	12	smartSeq3_siRNA_knockdown
5	16	smartSeq3_siRNA_knockdown
10	27	smartSeq3_siRNA_knockdown
6	21	smartSeq3_siRNA_knockdown
20	32	smartSeq3_siRNA_knockdown
10	23	smartSeq3_siRNA_knockdown
10	20	smartSeq3_siRNA_knockdown
10	30	smartSeq3_siRNA_knockdown
10	15	smartSeq3_siRNA_knockdown
4	8	smartSeq3_siRNA_knockdown
4	9	smartSeq3_siRNA_knockdown
1	5	smartSeq3_siRNA_knockdown
18	30	smartSeq3_siRNA_knockdown
1	9	smartSeq3_siRNA_knockdown
7	14	smartSeq3_siRNA_knockdown
3	10	smartSeq3_siRNA_knockdown
1	8	smartSeq3_siRNA_knockdown
11	28	smartSeq3_siRNA_knockdown
6	13	smartSeq3_siRNA_knockdown
0	10	smartSeq3_siRNA_knockdown
9	20	smartSeq3_siRNA_knockdown
6	10	smartSeq3_siRNA_knockdown
9	26	smartSeq3_siRNA_knockdown
1	6	smartSeq3_siRNA_knockdown
2	5	smartSeq3_siRNA_knockdown
4	11	smartSeq3_siRNA_knockdown
4	11	smartSeq3_siRNA_knockdown
9	20	smartSeq3_siRNA_knockdown
4	13	smartSeq3_siRNA_knockdown
0	5	smartSeq3_siRNA_knockdown
6	10	smartSeq3_siRNA_knockdown
11	27	smartSeq3_siRNA_knockdown
11	24	smartSeq3_siRNA_knockdown
12	17	smartSeq3_siRNA_knockdown
0	6	smartSeq3_siRNA_knockdown
13	19	smartSeq3_siRNA_knockdown
4	9	smartSeq3_siRNA_knockdown
1	8	smartSeq3_siRNA_knockdown
4	6	smartSeq3_siRNA_knockdown
9	15	smartSeq3_siRNA_knockdown
3	7	smartSeq3_siRNA_knockdown
6	18	smartSeq3_siRNA_knockdown
4	10	smartSeq3_siRNA_knockdown
3	17	smartSeq3_siRNA_knockdown
0	6	smartSeq3_siRNA_knockdown
4	9	smartSeq3_siRNA_knockdown
5	19	smartSeq3_siRNA_knockdown
14	32	smartSeq3_siRNA_knockdown
9	18	smartSeq3_siRNA_knockdown
3	9	smartSeq3_siRNA_knockdown
1	7	smartSeq3_siRNA_knockdown
4	15	smartSeq3_siRNA_knockdown
1	7	smartSeq3_siRNA_knockdown
6	24	smartSeq3_siRNA_knockdown
6	13	smartSeq3_siRNA_knockdown
3	16	smartSeq3_siRNA_knockdown
1	3	smartSeq3_siRNA_knockdown
6	16	smartSeq3_siRNA_knockdown
14	26	smartSeq3_siRNA_knockdown
5	10	smartSeq3_siRNA_knockdown
4	12	smartSeq3_siRNA_knockdown
1	13	smartSeq3_siRNA_knockdown
0	10	smartSeq3_siRNA_knockdown
4	12	smartSeq3_siRNA_knockdown
9	24	smartSeq3_siRNA_knockdown
2	11	smartSeq3_siRNA_knockdown
9	15	smartSeq3_siRNA_knockdown
2	8	smartSeq3_siRNA_knockdown
1	5	smartSeq3_siRNA_knockdown
5	9	smartSeq3_siRNA_knockdown
2	10	smartSeq3_siRNA_knockdown
1	9	smartSeq3_siRNA_knockdown
5	14	smartSeq3_siRNA_knockdown
3	10	smartSeq3_siRNA_knockdown
3	9	smartSeq3_siRNA_knockdown
13	19	smartSeq3_siRNA_knockdown
3	13	smartSeq3_siRNA_knockdown
4	15	smartSeq3_siRNA_knockdown
6	14	smartSeq3_siRNA_knockdown
1	10	smartSeq3_siRNA_knockdown
1	8	smartSeq3_siRNA_knockdown
8	20	smartSeq3_siRNA_knockdown
6	10	smartSeq3_siRNA_knockdown
1	5	smartSeq3_siRNA_knockdown
5	16	smartSeq3_siRNA_knockdown
1	8	smartSeq3_siRNA_knockdown
1	5	smartSeq3_siRNA_knockdown
4	8	smartSeq3_siRNA_knockdown
29	36	smartSeq3_siRNA_knockdown
3	8	smartSeq3_siRNA_knockdown
2	10	smartSeq3_siRNA_knockdown
1	3	smartSeq3_siRNA_knockdown
2	7	smartSeq3_siRNA_knockdown
7	13	smartSeq3_siRNA_knockdown
2	8	smartSeq3_siRNA_knockdown
0	4	smartSeq3_siRNA_knockdown
1	13	smartSeq3_siRNA_knockdown
3	11	smartSeq3_siRNA_knockdown
9	23	smartSeq3_siRNA_knockdown
6	14	smartSeq3_siRNA_knockdown
2	7	smartSeq3_siRNA_knockdown
2	8	smartSeq3_siRNA_knockdown
3	7	smartSeq3_siRNA_knockdown
4	5	smartSeq3_siRNA_knockdown
3	11	smartSeq3_siRNA_knockdown
1	5	smartSeq3_siRNA_knockdown
6	12	smartSeq3_siRNA_knockdown
9	10	smartSeq3_siRNA_knockdown
0	4	smartSeq3_siRNA_knockdown
1	6	smartSeq3_siRNA_knockdown
2	6	smartSeq3_siRNA_knockdown
0	8	smartSeq3_siRNA_knockdown
2	7	smartSeq3_siRNA_knockdown
0	6	smartSeq3_siRNA_knockdown
5	19	smartSeq3_siRNA_knockdown
4	9	smartSeq3_siRNA_knockdown
1	6	smartSeq3_siRNA_knockdown
1	10	smartSeq3_siRNA_knockdown
5	10	smartSeq3_siRNA_knockdown
5	14	smartSeq3_siRNA_knockdown
6	13	smartSeq3_siRNA_knockdown
3	6	smartSeq3_siRNA_knockdown
5	14	smartSeq3_siRNA_knockdown
2	13	smartSeq3_siRNA_knockdown
4	9	smartSeq3_siRNA_knockdown
1	7	smartSeq3_siRNA_knockdown
7	17	smartSeq3_siRNA_knockdown
3	11	smartSeq3_siRNA_knockdown
3	8	smartSeq3_siRNA_knockdown
3	9	smartSeq3_siRNA_knockdown
3	16	smartSeq3_siRNA_knockdown
15	33	smartSeq3_siRNA_knockdown
3	8	smartSeq3_siRNA_knockdown
0	10	smartSeq3_siRNA_knockdown
1	6	smartSeq3_siRNA_knockdown
11	27	smartSeq3_siRNA_knockdown
0	7	smartSeq3_siRNA_knockdown
5	8	smartSeq3_siRNA_knockdown
1	7	smartSeq3_siRNA_knockdown
9	15	smartSeq3_siRNA_knockdown
2	7	smartSeq3_siRNA_knockdown
4	16	smartSeq3_siRNA_knockdown
2	10	smartSeq3_siRNA_knockdown
19	24	smartSeq3_siRNA_knockdown
1	5	smartSeq3_siRNA_knockdown
2	8	smartSeq3_siRNA_knockdown
2	4	smartSeq3_siRNA_knockdown
0	6	smartSeq3_siRNA_knockdown
3	10	smartSeq3_siRNA_knockdown
2	6	smartSeq3_siRNA_knockdown
1	6	smartSeq3_siRNA_knockdown
4	19	smartSeq3_siRNA_knockdown
1	4	smartSeq3_siRNA_knockdown
10	25	smartSeq3_siRNA_knockdown
4	8	smartSeq3_siRNA_knockdown
6	13	smartSeq3_siRNA_knockdown
6	22	smartSeq3_siRNA_knockdown
6	8	smartSeq3_siRNA_knockdown
3	12	smartSeq3_siRNA_knockdown
5	12	smartSeq3_siRNA_knockdown
6	13	smartSeq3_siRNA_knockdown
6	12	smartSeq3_siRNA_knockdown
7	17	smartSeq3_siRNA_knockdown
1	11	smartSeq3_siRNA_knockdown
2	9	smartSeq3_siRNA_knockdown
1	11	smartSeq3_siRNA_knockdown
3	11	smartSeq3_siRNA_knockdown
1	6	smartSeq3_siRNA_knockdown
1	7	smartSeq3_siRNA_knockdown
3	8	smartSeq3_siRNA_knockdown
5	15	smartSeq3_siRNA_knockdown
3	7	smartSeq3_siRNA_knockdown
6	10	smartSeq3_siRNA_knockdown
10	21	smartSeq3_siRNA_knockdown
0	4	smartSeq3_siRNA_knockdown
0	6	smartSeq3_siRNA_knockdown
0	4	smartSeq3_siRNA_knockdown
3	11	smartSeq3_siRNA_knockdown
5	15	smartSeq3_siRNA_knockdown
7	15	smartSeq3_siRNA_knockdown
11	19	smartSeq3_siRNA_knockdown
2	7	smartSeq3_siRNA_knockdown
1	10	smartSeq3_siRNA_knockdown
1	6	smartSeq3_siRNA_knockdown
10	20	smartSeq3_siRNA_knockdown
11	20	smartSeq3_siRNA_knockdown
3	14	smartSeq3_siRNA_knockdown
5	21	smartSeq3_siRNA_knockdown
4	17	smartSeq3_siRNA_knockdown
2	10	smartSeq3_siRNA_knockdown
1	5	smartSeq3_siRNA_knockdown
11	24	smartSeq3_siRNA_knockdown
2	7	smartSeq3_siRNA_knockdown
7	11	smartSeq3_siRNA_knockdown
1	5	smartSeq3_siRNA_knockdown
11	23	smartSeq3_siRNA_knockdown
3	12	smartSeq3_siRNA_knockdown
2	12	smartSeq3_siRNA_knockdown
2	11	smartSeq3_siRNA_knockdown
2	8	smartSeq3_siRNA_knockdown
4	11	smartSeq3_siRNA_knockdown
6	17	smartSeq3_siRNA_knockdown
0	8	smartSeq3_siRNA_knockdown
4	11	smartSeq3_siRNA_knockdown
2	5	smartSeq3_siRNA_knockdown
7	16	smartSeq3_siRNA_knockdown
3	13	smartSeq3_siRNA_knockdown
7	23	smartSeq3_siRNA_knockdown
6	10	smartSeq3_siRNA_knockdown
5	12	smartSeq3_siRNA_knockdown
2	10	smartSeq3_siRNA_knockdown
12	19	smartSeq3_siRNA_knockdown
2	7	smartSeq3_siRNA_knockdown
3	14	smartSeq3_siRNA_knockdown
4	11	smartSeq3_siRNA_knockdown
9	17	smartSeq3_siRNA_knockdown
2	8	smartSeq3_siRNA_knockdown
6	12	smartSeq3_siRNA_knockdown
4	12	smartSeq3_siRNA_knockdown
3	8	smartSeq3_siRNA_knockdown
3	10	smartSeq3_siRNA_knockdown
8	18	smartSeq3_siRNA_knockdown
3	8	smartSeq3_siRNA_knockdown
4	16	smartSeq3_siRNA_knockdown
9	25	smartSeq3_siRNA_knockdown
1	4	smartSeq3_siRNA_knockdown
6	11	smartSeq3_siRNA_knockdown
7	16	smartSeq3_siRNA_knockdown
2	9	smartSeq3_siRNA_knockdown
2	9	smartSeq3_siRNA_knockdown
3	12	smartSeq3_siRNA_knockdown
0	7	smartSeq3_siRNA_knockdown
17	23	smartSeq3_siRNA_knockdown
9	19	smartSeq3_siRNA_knockdown
6	8	smartSeq3_siRNA_knockdown
14	19	smartSeq3_siRNA_knockdown
0	15	smartSeq3_siRNA_knockdown
8	30	smartSeq3_siRNA_knockdown
1	10	smartSeq3_siRNA_knockdown
11	19	smartSeq3_siRNA_knockdown
4	10	smartSeq3_siRNA_knockdown
1	9	smartSeq3_siRNA_knockdown
6	16	smartSeq3_siRNA_knockdown
3	14	smartSeq3_siRNA_knockdown
6	13	smartSeq3_siRNA_knockdown
1	4	smartSeq3_siRNA_knockdown
12	23	smartSeq3_siRNA_knockdown
6	19	smartSeq3_siRNA_knockdown
5	10	smartSeq3_siRNA_knockdown
7	19	smartSeq3_siRNA_knockdown
19	32	smartSeq3_siRNA_knockdown
2	6	smartSeq3_siRNA_knockdown
7	21	smartSeq3_siRNA_knockdown
11	23	smartSeq3_siRNA_knockdown
2	11	smartSeq3_siRNA_knockdown
3	9	smartSeq3_siRNA_knockdown
0	6	smartSeq3_siRNA_knockdown
3	11	smartSeq3_siRNA_knockdown
13	24	smartSeq3_siRNA_knockdown
2	12	smartSeq3_siRNA_knockdown
12	27	smartSeq3_siRNA_knockdown
1	4	smartSeq3_siRNA_knockdown
0	3	smartSeq3_siRNA_knockdown
2	12	smartSeq3_siRNA_knockdown
12	20	smartSeq3_siRNA_knockdown
5	18	smartSeq3_siRNA_knockdown
3	12	smartSeq3_siRNA_knockdown
1	4	smartSeq3_siRNA_knockdown
1	6	smartSeq3_siRNA_knockdown
2	10	smartSeq3_siRNA_knockdown
0	1	smartSeq3_siRNA_knockdown
0	11	smartSeq3_siRNA_knockdown
2	8	smartSeq3_siRNA_knockdown
9	16	smartSeq3_siRNA_knockdown
6	18	smartSeq3_siRNA_knockdown
0	6	smartSeq3_siRNA_knockdown
11	26	smartSeq3_siRNA_knockdown
4	10	smartSeq3_siRNA_knockdown
7	16	smartSeq3_siRNA_knockdown
5	16	smartSeq3_siRNA_knockdown
3	7	smartSeq3_siRNA_knockdown
2	15	smartSeq3_siRNA_knockdown
4	10	smartSeq3_siRNA_knockdown
1	3	smartSeq3_siRNA_knockdown
3	13	smartSeq3_siRNA_knockdown
2	12	smartSeq3_siRNA_knockdown
[truncated: 3,993 more rows]

## Sheet: Best-of Results
benchmark	transformation	family	dataset	replicate	pca_dim	knn	overlap	knn_recovery
downsampling	logp1	delta_method	mcSCRB	1	10	50	21.6129	1.07631
downsampling	acosh	delta_method	mcSCRB	1	10	50	21.4274	1.06707
downsampling	pearson_analytic	glm_residual	mcSCRB	1	10	50	20.0565	0.998795
downsampling	pearson_clip	glm_residual	mcSCRB	1	10	50	18.9718	0.944779
downsampling	sanity_map	latent_expr	mcSCRB	1	10	50	20.7177	1.03173
downsampling	dino	latent_expr	mcSCRB	1	10	50	21.5161	1.07149
downsampling	glmpca	count_model	mcSCRB	1	10	50	16.9839	0.845783
downsampling	newwave	count_model	mcSCRB	1	10	50	19.3589	0.964056
downsampling	logp1	delta_method	mcSCRB	2	10	50	21.4234	1.06268
downsampling	acosh	delta_method	mcSCRB	2	10	50	21.2742	1.05528
downsampling	pearson_analytic	glm_residual	mcSCRB	2	10	50	19.379	0.961272
downsampling	pearson_clip	glm_residual	mcSCRB	2	10	50	19.1653	0.950671
downsampling	sanity_map	latent_expr	mcSCRB	2	10	50	21.1815	1.05068
downsampling	dino	latent_expr	mcSCRB	2	10	50	21.4556	1.06428
downsampling	glmpca	count_model	mcSCRB	2	10	50	18.0242	0.894067
downsampling	newwave	count_model	mcSCRB	2	10	50	19.375	0.961072
downsampling	logp1	delta_method	mcSCRB	3	10	50	21.5685	1.06252
downsampling	acosh	delta_method	mcSCRB	3	10	50	21.9355	1.0806
downsampling	pearson_analytic	glm_residual	mcSCRB	3	10	50	19.8347	0.977107
downsampling	pearson_clip	glm_residual	mcSCRB	3	10	50	19.2137	0.946516
downsampling	sanity_map	latent_expr	mcSCRB	3	10	50	20.6492	1.01723
downsampling	dino	latent_expr	mcSCRB	3	10	50	21.6895	1.06848
downsampling	glmpca	count_model	mcSCRB	3	10	50	18.246	0.898843
downsampling	newwave	count_model	mcSCRB	3	10	50	19.2581	0.948701
downsampling	logp1	delta_method	mcSCRB	4	10	50	21.4355	1.05767
downsampling	acosh	delta_method	mcSCRB	4	10	50	21.8105	1.07618
downsampling	pearson_analytic	glm_residual	mcSCRB	4	10	50	19.879	0.980875
downsampling	pearson_clip	glm_residual	mcSCRB	4	10	50	19.3831	0.956403
downsampling	sanity_map	latent_expr	mcSCRB	4	10	50	20.8911	1.03081
downsampling	dino	latent_expr	mcSCRB	4	10	50	21.6895	1.07021
downsampling	glmpca	count_model	mcSCRB	4	10	50	17.6734	0.872044
downsampling	newwave	count_model	mcSCRB	4	10	50	19.371	0.955806
downsampling	logp1	delta_method	mcSCRB	5	10	50	21.3427	1.06371
downsampling	acosh	delta_method	mcSCRB	5	10	50	21.5444	1.07375
downsampling	pearson_analytic	glm_residual	mcSCRB	5	10	50	19.3226	0.963023
downsampling	pearson_clip	glm_residual	mcSCRB	5	10	50	18.9516	0.944534
downsampling	sanity_map	latent_expr	mcSCRB	5	10	50	20.4435	1.01889
downsampling	dino	latent_expr	mcSCRB	5	10	50	21.7702	1.08501
downsampling	glmpca	count_model	mcSCRB	5	10	50	18.3024	0.912178
downsampling	newwave	count_model	mcSCRB	5	10	50	18.8387	0.938907
downsampling	logp1	delta_method	smartSeq3_fibroblasts	1	10	50	16.6152	0.971998
downsampling	acosh	delta_method	smartSeq3_fibroblasts	1	10	50	15.9783	0.934742
downsampling	pearson_analytic	glm_residual	smartSeq3_fibroblasts	1	10	50	18.3117	1.07124
downsampling	pearson_clip	glm_residual	smartSeq3_fibroblasts	1	10	50	18.2602	1.06823
downsampling	sanity_map	latent_expr	smartSeq3_fibroblasts	1	10	50	17.1111	1.00101
downsampling	dino	latent_expr	smartSeq3_fibroblasts	1	10	50	17.878	1.04588
downsampling	glmpca	count_model	smartSeq3_fibroblasts	1	10	50	15.2547	0.892412
downsampling	newwave	count_model	smartSeq3_fibroblasts	1	10	50	17.3415	1.01449
downsampling	logp1	delta_method	smartSeq3_fibroblasts	2	10	50	16.6585	0.985629
downsampling	acosh	delta_method	smartSeq3_fibroblasts	2	10	50	15.981	0.945543
downsampling	pearson_analytic	glm_residual	smartSeq3_fibroblasts	2	10	50	18.0813	1.06981
downsampling	pearson_clip	glm_residual	smartSeq3_fibroblasts	2	10	50	17.9702	1.06324
downsampling	sanity_map	latent_expr	smartSeq3_fibroblasts	2	10	50	16.8808	0.998777
downsampling	dino	latent_expr	smartSeq3_fibroblasts	2	10	50	17.5691	1.0395
downsampling	glmpca	count_model	smartSeq3_fibroblasts	2	10	50	14.7127	0.870503
downsampling	newwave	count_model	smartSeq3_fibroblasts	2	10	50	17.3577	1.027
downsampling	logp1	delta_method	smartSeq3_fibroblasts	3	10	50	16.8157	0.990127
downsampling	acosh	delta_method	smartSeq3_fibroblasts	3	10	50	16.1355	0.950075
downsampling	pearson_analytic	glm_residual	smartSeq3_fibroblasts	3	10	50	18.2412	1.07406
downsampling	pearson_clip	glm_residual	smartSeq3_fibroblasts	3	10	50	17.9133	1.05475
downsampling	sanity_map	latent_expr	smartSeq3_fibroblasts	3	10	50	17.2033	1.01295
downsampling	dino	latent_expr	smartSeq3_fibroblasts	3	10	50	17.4607	1.0281
downsampling	glmpca	count_model	smartSeq3_fibroblasts	3	10	50	14.458	0.851301
downsampling	newwave	count_model	smartSeq3_fibroblasts	3	10	50	17.6396	1.03864
downsampling	logp1	delta_method	smartSeq3_fibroblasts	4	10	50	16.5447	0.974403
downsampling	acosh	delta_method	smartSeq3_fibroblasts	4	10	50	16.0434	0.944876
downsampling	pearson_analytic	glm_residual	smartSeq3_fibroblasts	4	10	50	18.2873	1.07703
downsampling	pearson_clip	glm_residual	smartSeq3_fibroblasts	4	10	50	18.1328	1.06793
downsampling	sanity_map	latent_expr	smartSeq3_fibroblasts	4	10	50	16.8618	0.993077
downsampling	dino	latent_expr	smartSeq3_fibroblasts	4	10	50	17.6802	1.04128
downsampling	glmpca	count_model	smartSeq3_fibroblasts	4	10	50	14.5989	0.859805
downsampling	newwave	count_model	smartSeq3_fibroblasts	4	10	50	17.6856	1.0416
downsampling	logp1	delta_method	smartSeq3_fibroblasts	5	10	50	16.6748	0.981242
downsampling	acosh	delta_method	smartSeq3_fibroblasts	5	10	50	16.1599	0.950942
downsampling	pearson_analytic	glm_residual	smartSeq3_fibroblasts	5	10	50	18.2818	1.07581
downsampling	pearson_clip	glm_residual	smartSeq3_fibroblasts	5	10	50	17.9946	1.05891
downsampling	sanity_map	latent_expr	smartSeq3_fibroblasts	5	10	50	17.1518	1.00931
downsampling	dino	latent_expr	smartSeq3_fibroblasts	5	10	50	17.9187	1.05444
downsampling	glmpca	count_model	smartSeq3_fibroblasts	5	10	50	14.3794	0.846168
downsampling	newwave	count_model	smartSeq3_fibroblasts	5	10	50	17.3875	1.02318
downsampling	logp1	delta_method	smartSeq3_fibroblasts_alt	1	10	50	13.7038	1.10318
downsampling	acosh	delta_method	smartSeq3_fibroblasts_alt	1	10	50	13.3736	1.07661
downsampling	pearson_analytic	glm_residual	smartSeq3_fibroblasts_alt	1	10	50	12.981	1.045
downsampling	pearson_clip	glm_residual	smartSeq3_fibroblasts_alt	1	10	50	12.7296	1.02476
downsampling	sanity_map	latent_expr	smartSeq3_fibroblasts_alt	1	10	50	9.87092	0.79463
downsampling	dino	latent_expr	smartSeq3_fibroblasts_alt	1	10	50	13.2649	1.06786
downsampling	glmpca	count_model	smartSeq3_fibroblasts_alt	1	10	50	11.3003	0.909695
downsampling	newwave	count_model	smartSeq3_fibroblasts_alt	1	10	50	12.1522	0.978275
downsampling	logp1	delta_method	smartSeq3_fibroblasts_alt	2	10	50	13.8657	1.10412
downsampling	acosh	delta_method	smartSeq3_fibroblasts_alt	2	10	50	13.6391	1.08607
downsampling	pearson_analytic	glm_residual	smartSeq3_fibroblasts_alt	2	10	50	12.8535	1.02351
downsampling	pearson_clip	glm_residual	smartSeq3_fibroblasts_alt	2	10	50	12.9037	1.02751
downsampling	sanity_map	latent_expr	smartSeq3_fibroblasts_alt	2	10	50	9.86974	0.785922
downsampling	dino	latent_expr	smartSeq3_fibroblasts_alt	2	10	50	13.1995	1.05106
downsampling	glmpca	count_model	smartSeq3_fibroblasts_alt	2	10	50	11.9607	0.95242
downsampling	newwave	count_model	smartSeq3_fibroblasts_alt	2	10	50	12.1737	0.969383
downsampling	logp1	delta_method	smartSeq3_fibroblasts_alt	3	10	50	13.7098	1.10298
downsampling	acosh	delta_method	smartSeq3_fibroblasts_alt	3	10	50	13.4714	1.08379
downsampling	pearson_analytic	glm_residual	smartSeq3_fibroblasts_alt	3	10	50	13.0409	1.04916
downsampling	pearson_clip	glm_residual	smartSeq3_fibroblasts_alt	3	10	50	13.0354	1.04872
downsampling	sanity_map	latent_expr	smartSeq3_fibroblasts_alt	3	10	50	9.70981	0.78117
downsampling	dino	latent_expr	smartSeq3_fibroblasts_alt	3	10	50	12.9877	1.04488
downsampling	glmpca	count_model	smartSeq3_fibroblasts_alt	3	10	50	11.3638	0.914232
downsampling	newwave	count_model	smartSeq3_fibroblasts_alt	3	10	50	12.1199	0.975064
downsampling	logp1	delta_method	smartSeq3_fibroblasts_alt	4	10	50	13.5823	1.09512
downsampling	acosh	delta_method	smartSeq3_fibroblasts_alt	4	10	50	13.4286	1.08273
downsampling	pearson_analytic	glm_residual	smartSeq3_fibroblasts_alt	4	10	50	12.6041	1.01625
downsampling	pearson_clip	glm_residual	smartSeq3_fibroblasts_alt	4	10	50	12.5673	1.01329
downsampling	sanity_map	latent_expr	smartSeq3_fibroblasts_alt	4	10	50	9.84354	0.79367
downsampling	dino	latent_expr	smartSeq3_fibroblasts_alt	4	10	50	13.2027	1.06452
downsampling	glmpca	count_model	smartSeq3_fibroblasts_alt	4	10	50	11.7646	0.948565
downsampling	newwave	count_model	smartSeq3_fibroblasts_alt	4	10	50	12.2272	0.985863
downsampling	logp1	delta_method	smartSeq3_fibroblasts_alt	5	10	50	13.555	1.09066
downsampling	acosh	delta_method	smartSeq3_fibroblasts_alt	5	10	50	13.3948	1.07777
downsampling	pearson_analytic	glm_residual	smartSeq3_fibroblasts_alt	5	10	50	13.0271	1.04819
downsampling	pearson_clip	glm_residual	smartSeq3_fibroblasts_alt	5	10	50	12.9023	1.03814
downsampling	sanity_map	latent_expr	smartSeq3_fibroblasts_alt	5	10	50	9.94301	0.800033
downsampling	dino	latent_expr	smartSeq3_fibroblasts_alt	5	10	50	12.7449	1.02548
downsampling	glmpca	count_model	smartSeq3_fibroblasts_alt	5	10	50	11.8521	0.953642
downsampling	newwave	count_model	smartSeq3_fibroblasts_alt	5	10	50	12.0068	0.966088
downsampling	logp1	delta_method	smartSeq3_hek	1	10	50	12.6667	1.19147
downsampling	acosh	delta_method	smartSeq3_hek	1	10	50	12.7125	1.19579
downsampling	pearson_analytic	glm_residual	smartSeq3_hek	1	10	50	11.0612	1.04045
downsampling	pearson_clip	glm_residual	smartSeq3_hek	1	10	50	10.0795	0.948114
downsampling	sanity_map	latent_expr	smartSeq3_hek	1	10	50	9.77064	0.919061
downsampling	dino	latent_expr	smartSeq3_hek	1	10	50	11.3303	1.06577
downsampling	glmpca	count_model	smartSeq3_hek	1	10	50	8.91743	0.838805
downsampling	newwave	count_model	smartSeq3_hek	1	10	50	8.5107	0.800547
downsampling	logp1	delta_method	smartSeq3_hek	2	10	50	12.0486	1.21182
downsampling	acosh	delta_method	smartSeq3_hek	2	10	50	11.8754	1.19439
downsampling	pearson_analytic	glm_residual	smartSeq3_hek	2	10	50	10.5046	1.05652
downsampling	pearson_clip	glm_residual	smartSeq3_hek	2	10	50	9.96049	1.0018
downsampling	sanity_map	latent_expr	smartSeq3_hek	2	10	50	9.24924	0.930261
downsampling	dino	latent_expr	smartSeq3_hek	2	10	50	10.6596	1.07211
downsampling	glmpca	count_model	smartSeq3_hek	2	10	50	7.36474	0.740724
downsampling	newwave	count_model	smartSeq3_hek	2	10	50	7.87842	0.792388
downsampling	logp1	delta_method	smartSeq3_hek	3	10	50	12.5736	1.18272
downsampling	acosh	delta_method	smartSeq3_hek	3	10	50	12.635	1.18849
downsampling	pearson_analytic	glm_residual	smartSeq3_hek	3	10	50	11.1043	1.04451
downsampling	pearson_clip	glm_residual	smartSeq3_hek	3	10	50	10.6687	1.00353
downsampling	sanity_map	latent_expr	smartSeq3_hek	3	10	50	9.83742	0.925341
downsampling	dino	latent_expr	smartSeq3_hek	3	10	50	11.7546	1.10568
downsampling	glmpca	count_model	smartSeq3_hek	3	10	50	7.75153	0.729135
downsampling	newwave	count_model	smartSeq3_hek	3	10	50	8.72393	0.820602
downsampling	logp1	delta_method	smartSeq3_hek	4	10	50	12.5291	1.18184
downsampling	acosh	delta_method	smartSeq3_hek	4	10	50	12.3761	1.16742
downsampling	pearson_analytic	glm_residual	smartSeq3_hek	4	10	50	10.9725	1.03501
downsampling	pearson_clip	glm_residual	smartSeq3_hek	4	10	50	10.6544	1.00501
downsampling	sanity_map	latent_expr	smartSeq3_hek	4	10	50	9.66667	0.911838
downsampling	dino	latent_expr	smartSeq3_hek	4	10	50	11.3945	1.07482
downsampling	glmpca	count_model	smartSeq3_hek	4	10	50	8.70948	0.821548
downsampling	newwave	count_model	smartSeq3_hek	4	10	50	8.50765	0.80251
downsampling	logp1	delta_method	smartSeq3_hek	5	10	50	12.3715	1.17911
downsampling	acosh	delta_method	smartSeq3_hek	5	10	50	12.2198	1.16465
downsampling	pearson_analytic	glm_residual	smartSeq3_hek	5	10	50	10.8545	1.03452
downsampling	pearson_clip	glm_residual	smartSeq3_hek	5	10	50	10.483	0.999115
downsampling	sanity_map	latent_expr	smartSeq3_hek	5	10	50	9.70588	0.925052
downsampling	dino	latent_expr	smartSeq3_hek	5	10	50	11.3808	1.08469
downsampling	glmpca	count_model	smartSeq3_hek	5	10	50	8.50774	0.810859
downsampling	newwave	count_model	smartSeq3_hek	5	10	50	8.41486	0.802006
downsampling	logp1	delta_method	smartSeq3_siRNA_knockdown	1	50	50	10.9362	1.11038
downsampling	acosh	delta_method	smartSeq3_siRNA_knockdown	1	50	50	10.7702	1.09353
downsampling	pearson_analytic	glm_residual	smartSeq3_siRNA_knockdown	1	50	50	10.2331	1.039
downsampling	pearson_clip	glm_residual	smartSeq3_siRNA_knockdown	1	50	50	10.3816	1.05407
downsampling	sanity_map	latent_expr	smartSeq3_siRNA_knockdown	1	50	50	7.8181	0.793795
downsampling	dino	latent_expr	smartSeq3_siRNA_knockdown	1	50	50	10.3587	1.05175
downsampling	glmpca	count_model	smartSeq3_siRNA_knockdown	1	50	50	9.68179	0.98302
downsampling	newwave	count_model	smartSeq3_siRNA_knockdown	1	50	50	8.61258	0.874461
downsampling	logp1	delta_method	smartSeq3_siRNA_knockdown	2	50	50	10.864	1.1036
downsampling	acosh	delta_method	smartSeq3_siRNA_knockdown	2	50	50	10.7006	1.087
downsampling	pearson_analytic	glm_residual	smartSeq3_siRNA_knockdown	2	50	50	10.2578	1.04202
downsampling	pearson_clip	glm_residual	smartSeq3_siRNA_knockdown	2	50	50	10.3794	1.05437
downsampling	sanity_map	latent_expr	smartSeq3_siRNA_knockdown	2	50	50	7.8331	0.795712
downsampling	dino	latent_expr	smartSeq3_siRNA_knockdown	2	50	50	10.3789	1.05432
downsampling	glmpca	count_model	smartSeq3_siRNA_knockdown	2	50	50	9.60659	0.975869
downsampling	newwave	count_model	smartSeq3_siRNA_knockdown	2	50	50	8.73282	0.887108
downsampling	logp1	delta_method	smartSeq3_siRNA_knockdown	3	50	50	10.8444	1.105
downsampling	acosh	delta_method	smartSeq3_siRNA_knockdown	3	50	50	10.7231	1.09265
downsampling	pearson_analytic	glm_residual	smartSeq3_siRNA_knockdown	3	50	50	10.2295	1.04235
downsampling	pearson_clip	glm_residual	smartSeq3_siRNA_knockdown	3	50	50	10.3706	1.05673
downsampling	sanity_map	latent_expr	smartSeq3_siRNA_knockdown	3	50	50	7.78313	0.793075
downsampling	dino	latent_expr	smartSeq3_siRNA_knockdown	3	50	50	10.3384	1.05345
downsampling	glmpca	count_model	smartSeq3_siRNA_knockdown	3	50	50	9.60949	0.979175
downsampling	newwave	count_model	smartSeq3_siRNA_knockdown	3	50	50	8.61229	0.877564
downsampling	logp1	delta_method	smartSeq3_siRNA_knockdown	4	50	50	10.849	1.10719
downsampling	acosh	delta_method	smartSeq3_siRNA_knockdown	4	50	50	10.7106	1.09306
downsampling	pearson_analytic	glm_residual	smartSeq3_siRNA_knockdown	4	50	50	10.2144	1.04242
downsampling	pearson_clip	glm_residual	smartSeq3_siRNA_knockdown	4	50	50	10.3345	1.05468
downsampling	sanity_map	latent_expr	smartSeq3_siRNA_knockdown	4	50	50	7.76718	0.792674
downsampling	dino	latent_expr	smartSeq3_siRNA_knockdown	4	50	50	10.2793	1.04905
downsampling	glmpca	count_model	smartSeq3_siRNA_knockdown	4	50	50	9.65194	0.985022
downsampling	newwave	count_model	smartSeq3_siRNA_knockdown	4	50	50	8.58275	0.875906
downsampling	logp1	delta_method	smartSeq3_siRNA_knockdown	5	50	50	10.917	1.10739
downsampling	acosh	delta_method	smartSeq3_siRNA_knockdown	5	50	50	10.7332	1.08875
downsampling	pearson_analytic	glm_residual	smartSeq3_siRNA_knockdown	5	50	50	10.2657	1.04132
downsampling	pearson_clip	glm_residual	smartSeq3_siRNA_knockdown	5	50	50	10.3779	1.05271
downsampling	sanity_map	latent_expr	smartSeq3_siRNA_knockdown	5	50	50	7.78601	0.789795
downsampling	dino	latent_expr	smartSeq3_siRNA_knockdown	5	50	50	10.4067	1.05563
downsampling	glmpca	count_model	smartSeq3_siRNA_knockdown	5	50	50	9.63283	0.977131
downsampling	newwave	count_model	smartSeq3_siRNA_knockdown	5	50	50	8.74696	0.88727
