# Supplementary material for: Comparison of transformations for single-cell RNA-seq data
Source: Nat Methods. 2023 Apr 10;20(5):665–72. doi: 10.1038/s41592-023-01814-1 (PMC10172138; doi:10.1038/s41592-023-01814-1)
Supplement: Source Data Extended Data Fig. 9 — Comma-separated file with raw data. [file 41592_2023_1814_MOESM15_ESM.csv]

benchmark	transformation	family	dataset	replicate	pca_dim	alpha	knn	n_clusters	n_clusters_counts	ARI	AMI	NMI	rel_ARI	rel_AMI	rel_NMI	mean_knn_overlap
simulation	logp1	delta_method	muscat	1	10	FALSE	50	8	10	0.4485753270046792	0.6849685451596532	0.6849685451596532	0.9408131590758382	1.0556365564109575	1.0556365564109575	2.8714
simulation	logp1_hvg	delta_method	muscat	1	10	FALSE	50	8	11	0.4618858252306627	0.654771649910827	0.654771649910827	0.9687297455017568	1.0090987310757178	1.0090987310757178	2.8686
simulation	logp1_zscore	delta_method	muscat	1	10	FALSE	50	8	9	0.5168519400130503	0.7188405161983815	0.7188405161983815	1.0840121540012413	1.107838210222434	1.107838210222434	2.8058
simulation	logp1_hvg_zscore	delta_method	muscat	1	10	FALSE	50	8	9	0.5386071473618442	0.7264254823679024	0.7264254823679024	1.1296401324476688	1.1195277507484451	1.1195277507484451	2.808
simulation	logp_cpm	delta_method	muscat	1	10	FALSE	50	8	8	0.5573200204278348	0.7083231831670173	0.7083231831670173	1.1688873138344777	1.0916294641386721	1.0916294641386721	2.8558
simulation	logp1_size_normed	delta_method	muscat	1	10	FALSE	50	8	11	0.4513549645470733	0.6646466104902445	0.6646466104902445	0.9466429928181614	1.0243174874031642	1.0243174874031642	2.8184
simulation	acosh	delta_method	muscat	1	10	TRUE	50	8	11	0.4420809356642648	0.7059630464478875	0.7059630464478875	0.9271922386519508	1.0879921487955853	1.0879921487955853	2.8284
simulation	logp_alpha	delta_method	muscat	1	10	TRUE	50	8	8	0.4474129591246237	0.693998322034419	0.693998322034419	0.9383752831352564	1.0695527612244433	1.0695527612244433	2.8528
simulation	pearson	glm_residual	muscat	1	10	TRUE	50	8	11	0.5369118028275522	0.6387918014327321	0.6387918014327321	1.1260844254102806	0.9844714509785664	0.9844714509785664	2.62
simulation	pearson_clip	glm_residual	muscat	1	10	TRUE	50	8	12	0.49818008931805896	0.614318616141882	0.614318616141882	1.0448510103078346	0.9467546985416809	0.9467546985416809	2.6194
simulation	pearson_clip_hvg	glm_residual	muscat	1	10	TRUE	50	8	15	0.4516392690838684	0.5563731896589584	0.5563731896589584	0.9472392749435915	0.8574523343609427	0.8574523343609427	2.62
simulation	pearson_clip_zscore	glm_residual	muscat	1	10	TRUE	50	8	11	0.4551690340263174	0.6621758201033853	0.6621758201033853	0.9546423778482369	1.0205096385989691	1.0205096385989691	2.8098
simulation	pearson_clip_hvg_zscore	glm_residual	muscat	1	10	TRUE	50	8	8	0.5151993084800949	0.7009429301609362	0.7009429301609362	1.0805460304770378	1.0802554164924913	1.0802554164924913	2.8108
simulation	pearson_analytic	glm_residual	muscat	1	10	TRUE	50	8	14	0.4136511451783293	0.5648549350494433	0.5648549350494433	0.8675654170486792	0.870523942626223	0.870523942626223	2.601
simulation	sctransform	glm_residual	muscat	1	10	TRUE	50	8	18	0.3915407600146939	0.5121008007971762	0.5121008007971762	0.821192511402965	0.789222117875242	0.789222117875242	2.608
simulation	rand_quantile	glm_residual	muscat	1	10	TRUE	50	8	8	0.525189710211072	0.6928292600470757	0.6928292600470757	1.1014992591704635	1.0677510659797917	1.0677510659797917	2.7386
simulation	dino	latent_expr	muscat	1	10	FALSE	50	8	9	0.4925957120796472	0.6895454336782246	0.6895454336782246	1.0331386951740007	1.0626902099968978	1.0626902099968978	2.9216
simulation	normalisr_norm	latent_expr	muscat	1	10	FALSE	50	8	9	0.3091001699188124	0.5770991218348192	0.5770991218348192	0.6482868981538139	0.8893940225233284	0.8893940225233284	2.5076
simulation	sanity_map	latent_expr	muscat	1	10	FALSE	50	8	8	0.5971504451256181	0.6787524263554624	0.6787524263554624	1.2524250954094838	1.0460566095724237	1.0460566095724237	2.572
simulation	sanity_dists	latent_expr	muscat	1	10	FALSE	50	8	5	0.5017462509574527	0.677652044115997	0.677652044115997	1.0523304493134	1.0443607598487925	1.0443607598487925	2.7854
simulation	glmpca	count_model	muscat	1	10	FALSE	50	8	6	0.5565725006200372	0.6802646131142515	0.6802646131142515	1.1673195136691366	1.0483871101975673	1.0483871101975673	2.7736
simulation	newwave	count_model	muscat	1	10	TRUE	50	8	7	0.5684304348644469	0.6955573764204375	0.6955573764204375	1.192189585438555	1.0719554917073888	1.0719554917073888	2.705
simulation	raw_counts	negative_control	muscat	1	10	FALSE	50	8	10	0.3104070681735616	0.49346525845236017	0.49346525845236017	0.6510279028449357	0.7605020257093354	0.7605020257093354	2.2236
simulation	scaled_raw_counts	negative_control	muscat	1	10	FALSE	50	8	7	0.4555152618556775	0.5801656530687411	0.5801656530687411	0.955368533921232	0.8941199949709385	0.8941199949709385	2.3618
simulation	logp1	delta_method	muscat	2	10	FALSE	50	8	15	0.3452426747373866	0.5674711606964622	0.5674711606964622	0.7883571967114448	0.9015721828650466	0.9015721828650466	2.6992
simulation	logp1_hvg	delta_method	muscat	2	10	FALSE	50	8	10	0.44240927426576576	0.6959904079788932	0.6959904079788932	1.0102358740112451	1.1057576751645788	1.1057576751645788	2.6992
simulation	logp1_zscore	delta_method	muscat	2	10	FALSE	50	8	12	0.4042690360422499	0.6860059131750051	0.6860059131750051	0.9231431317519941	1.089894767234424	1.089894767234424	2.633
simulation	logp1_hvg_zscore	delta_method	muscat	2	10	FALSE	50	8	12	0.4093923278918775	0.6740641279080273	0.6740641279080273	0.9348421026384274	1.0709222058848018	1.0709222058848018	2.635
simulation	logp_cpm	delta_method	muscat	2	10	FALSE	50	8	7	0.4945346836185911	0.6732877942097399	0.6732877942097399	1.1292635742400428	1.069688802470719	1.069688802470719	2.5152
simulation	logp1_size_normed	delta_method	muscat	2	10	FALSE	50	8	8	0.4492446550146914	0.6873633831897094	0.6873633831897094	1.0258443778260689	1.092051453404746	1.092051453404746	2.706
simulation	acosh	delta_method	muscat	2	10	TRUE	50	8	5	0.48844794923349727	0.6720468044353846	0.6720468044353846	1.1153645947450839	1.0677171747700167	1.0677171747700167	2.569
simulation	logp_alpha	delta_method	muscat	2	10	TRUE	50	8	11	0.4405320674321172	0.6938334001057832	0.6938334001057832	1.0059492964085532	1.102330719873617	1.102330719873617	2.5968
simulation	pearson	glm_residual	muscat	2	10	TRUE	50	8	9	0.4696220391693295	0.6461655539656528	0.6461655539656528	1.072375871827158	1.0265982297074423	1.0265982297074423	2.5282
simulation	pearson_clip	glm_residual	muscat	2	10	TRUE	50	8	10	0.4703711548140276	0.6547950159861419	0.6547950159861419	1.0740864677438304	1.0403083236287172	1.0403083236287172	2.526
simulation	pearson_clip_hvg	glm_residual	muscat	2	10	TRUE	50	8	8	0.4855621722622039	0.6488528241795524	0.6488528241795524	1.1087749602361001	1.0308676415128286	1.0308676415128286	2.5262
simulation	pearson_clip_zscore	glm_residual	muscat	2	10	TRUE	50	8	10	0.469869563792345	0.6984933754958831	0.6984933754958831	1.0729410911125954	1.1097342752884745	1.1097342752884745	2.6728
simulation	pearson_clip_hvg_zscore	glm_residual	muscat	2	10	TRUE	50	8	10	0.4755264255565045	0.6987999730601894	0.6987999730601894	1.0858584620197962	1.110221383452656	1.110221383452656	2.6746
simulation	pearson_analytic	glm_residual	muscat	2	10	TRUE	50	8	9	0.4719400076174827	0.6620733965095872	0.6620733965095872	1.0776689228940393	1.0518718811638552	1.0518718811638552	2.5886
simulation	sctransform	glm_residual	muscat	2	10	TRUE	50	8	9	0.45737489125806097	0.6058821416803867	0.6058821416803867	1.0444096674684924	0.9625977897508001	0.9625977897508001	2.4456
simulation	rand_quantile	glm_residual	muscat	2	10	TRUE	50	8	10	0.443212798788966	0.6728128849387834	0.6728128849387834	1.0120707119005095	1.0689342883777848	1.0689342883777848	2.5228
simulation	dino	latent_expr	muscat	2	10	FALSE	50	8	9	0.49393203696528065	0.6823471743619313	0.6823471743619313	1.1278874383768482	1.0840819306240352	1.0840819306240352	2.6986
simulation	normalisr_norm	latent_expr	muscat	2	10	FALSE	50	8	10	0.4617062753330906	0.5749162358042483	0.5749162358042483	1.0543003271613256	0.9134005771190963	0.9134005771190963	2.4398
simulation	sanity_map	latent_expr	muscat	2	10	FALSE	50	8	12	0.4852310680100085	0.6140355290385546	0.6140355290385546	1.1080188879449833	0.9755515180587303	0.9755515180587303	2.5378
simulation	sanity_dists	latent_expr	muscat	2	10	FALSE	50	8	7	0.5038985771108673	0.6724989582929445	0.6724989582929445	1.150645904305382	1.0684355361046276	1.0684355361046276	2.589
simulation	glmpca	count_model	muscat	2	10	FALSE	50	8	24	0.11441193639489232	0.173275270383126	0.173275270383126	0.26125818169846854	0.2752918114184265	0.2752918114184265	1.1798
simulation	newwave	count_model	muscat	2	10	TRUE	50	8	9	0.552248171630401	0.6987583163627507	0.6987583163627507	1.2610515800421624	1.110155201200161	1.110155201200161	2.6754
simulation	raw_counts	negative_control	muscat	2	10	FALSE	50	8	17	0.2848969144858164	0.4687476390567461	0.4687476390567461	0.6505584311864799	0.7447247744511896	0.7447247744511896	2.2794
simulation	scaled_raw_counts	negative_control	muscat	2	10	FALSE	50	8	11	0.3963643774418253	0.5836584814348524	0.5836584814348524	0.9050929457489689	0.9272898564732274	0.9272898564732274	2.2998
simulation	logp1	delta_method	muscat	3	10	FALSE	50	8	7	0.6897848125210484	0.7836535064619932	0.7836535064619932	1.125013106929427	1.0765740798261072	1.0765740798261072	2.9618
simulation	logp1_hvg	delta_method	muscat	3	10	FALSE	50	8	7	0.724487865343582	0.8052583737090305	0.8052583737090305	1.1816124819332412	1.1062545953657548	1.1062545953657548	2.9614
simulation	logp1_zscore	delta_method	muscat	3	10	FALSE	50	8	6	0.6816076673173522	0.7699300725969576	0.7699300725969576	1.111676490401439	1.0577209858713472	1.0577209858713472	2.9294
simulation	logp1_hvg_zscore	delta_method	muscat	3	10	FALSE	50	8	6	0.6838508824684046	0.7676270642763483	0.7676270642763483	1.1153350900121974	1.0545571398052644	1.0545571398052644	2.9262
simulation	logp_cpm	delta_method	muscat	3	10	FALSE	50	8	6	0.6795534980204484	0.7541842787411375	0.7541842787411375	1.1083262174744044	1.0360895972644193	1.0360895972644193	2.8304
simulation	logp1_size_normed	delta_method	muscat	3	10	FALSE	50	8	7	0.6785124345887166	0.7847163773385282	0.7847163773385282	1.1066282821406839	1.0780342394839715	1.0780342394839715	2.8974
simulation	acosh	delta_method	muscat	3	10	TRUE	50	8	6	0.673322023238196	0.764788701626569	0.764788701626569	1.0981629162849915	1.0506578301834715	1.0506578301834715	2.8988
simulation	logp_alpha	delta_method	muscat	3	10	TRUE	50	8	6	0.7043449532072477	0.7805262123200697	0.7805262123200697	1.1487601492147494	1.0722778394782693	1.0722778394782693	2.8956
simulation	pearson	glm_residual	muscat	3	10	TRUE	50	8	11	0.5931409669255313	0.7294322710316097	0.7294322710316097	0.9673906266639559	1.002085576732386	1.002085576732386	2.9066
simulation	pearson_clip	glm_residual	muscat	3	10	TRUE	50	8	7	0.6797424013650984	0.7593185357899429	0.7593185357899429	1.108634311730492	1.0431429799294996	1.0431429799294996	2.9142
simulation	pearson_clip_hvg	glm_residual	muscat	3	10	TRUE	50	8	11	0.6095449560184966	0.7413435494051327	0.7413435494051327	0.9941449164084118	1.0184491525331534	1.0184491525331534	2.9162
simulation	pearson_clip_zscore	glm_residual	muscat	3	10	TRUE	50	8	8	0.6574454632972041	0.7789583047525315	0.7789583047525315	1.0722688436664798	1.0701238662836674	1.0701238662836674	2.895
simulation	pearson_clip_hvg_zscore	glm_residual	muscat	3	10	TRUE	50	8	8	0.6936717912441703	0.7916877593438654	0.7916877593438654	1.1313526231531688	1.087611443063901	1.087611443063901	2.8926
simulation	pearson_analytic	glm_residual	muscat	3	10	TRUE	50	8	10	0.568008158427404	0.744983302562727	0.744983302562727	0.9263999605009812	1.023449403121098	1.023449403121098	2.9018
simulation	sctransform	glm_residual	muscat	3	10	TRUE	50	8	11	0.4815438373455277	0.6387029082067774	0.6387029082067774	0.7853799021680833	0.8774426325090641	0.8774426325090641	2.507
simulation	rand_quantile	glm_residual	muscat	3	10	TRUE	50	8	6	0.6823431766785536	0.75763795658532	0.75763795658532	1.1128760785289256	1.0408342197493017	1.0408342197493017	2.8414
simulation	dino	latent_expr	muscat	3	10	FALSE	50	8	7	0.7145160825427217	0.8040099008137652	0.8040099008137652	1.1653488789272255	1.1045394578115617	1.1045394578115617	2.919
simulation	normalisr_norm	latent_expr	muscat	3	10	FALSE	50	8	8	0.4761464720543315	0.6295251530140796	0.6295251530140796	0.7765770022125318	0.8648343390860483	0.8648343390860483	2.6548
simulation	sanity_map	latent_expr	muscat	3	10	FALSE	50	8	10	0.5245200027797277	0.7047449978102359	0.7047449978102359	0.8554724129358048	0.9681704876878565	0.9681704876878565	2.6968
simulation	sanity_dists	latent_expr	muscat	3	10	FALSE	50	8	6	0.606023944203763	0.7092659372194591	0.7092659372194591	0.9884022784591199	0.9743813017074452	0.9743813017074452	2.6836
simulation	glmpca	count_model	muscat	3	10	FALSE	50	8	6	0.7331242440252432	0.7976915326006379	0.7976915326006379	1.1956980910056767	1.0958593569902684	1.0958593569902684	2.9408
simulation	newwave	count_model	muscat	3	10	TRUE	50	8	8	0.6277846736520306	0.7652986861957193	0.7652986861957193	1.02389321041538	1.051358441057705	1.051358441057705	2.8914
simulation	raw_counts	negative_control	muscat	3	10	FALSE	50	8	11	0.20509069874505167	0.38237345829571	0.38237345829571	0.334495222291455	0.5253002131938976	0.5253002131938976	1.7682
simulation	scaled_raw_counts	negative_control	muscat	3	10	FALSE	50	8	9	0.3471268863640213	0.5242807645036889	0.5242807645036889	0.5661509065411745	0.7202508212645398	0.7202508212645398	2.4368
simulation	logp1	delta_method	muscat	4	10	FALSE	50	8	13	0.35038277465650397	0.5962100737991479	0.5962100737991479	0.8963535854385851	1.0369039045347639	1.0369039045347639	2.5712
simulation	logp1_hvg	delta_method	muscat	4	10	FALSE	50	8	15	0.35877299382123573	0.5746818070079873	0.5746818070079873	0.9178175487806634	0.9994628332167697	0.9994628332167697	2.572
simulation	logp1_zscore	delta_method	muscat	4	10	FALSE	50	8	12	0.4209753055783032	0.6746482359531102	0.6746482359531102	1.0769442787424188	1.1733203124020586	1.1733203124020586	2.6254
simulation	logp1_hvg_zscore	delta_method	muscat	4	10	FALSE	50	8	12	0.4360989479772399	0.6579251816243438	0.6579251816243438	1.115633769407214	1.144236267882733	1.144236267882733	2.6238
simulation	logp_cpm	delta_method	muscat	4	10	FALSE	50	8	6	0.49610776180857535	0.6196214655770618	0.6196214655770618	1.269149065609677	1.0776200289545097	1.0776200289545097	2.4708
simulation	logp1_size_normed	delta_method	muscat	4	10	FALSE	50	8	15	0.37074191181217103	0.5825506608837462	0.5825506608837462	0.9484365841071367	1.0131480184669883	1.0131480184669883	2.5986
simulation	acosh	delta_method	muscat	4	10	TRUE	50	8	14	0.3731477537100762	0.5988851103497776	0.5988851103497776	0.9545912388652074	1.0415562174795057	1.0415562174795057	2.5702
simulation	logp_alpha	delta_method	muscat	4	10	TRUE	50	8	15	0.380786204985082	0.5769259833613856	0.5769259833613856	0.9741320202128679	1.003365811924384	1.003365811924384	2.5334
simulation	pearson	glm_residual	muscat	4	10	TRUE	50	8	7	0.4990353937582169	0.6192634747659109	0.6192634747659109	1.2766385701878586	1.0769974261401956	1.0769974261401956	2.404
simulation	pearson_clip	glm_residual	muscat	4	10	TRUE	50	8	12	0.3933430151851875	0.5822045885118173	0.5822045885118173	1.0062550087232778	1.0125461437092909	1.0125461437092909	2.4024
simulation	pearson_clip_hvg	glm_residual	muscat	4	10	TRUE	50	8	12	0.38521044174367114	0.579556691116562	0.579556691116562	0.9854501578846707	1.0079410300612572	1.0079410300612572	2.4044
simulation	pearson_clip_zscore	glm_residual	muscat	4	10	TRUE	50	8	16	0.38353838164724857	0.5878519460609578	0.5878519460609578	0.9811726728856823	1.0223677944165555	1.0223677944165555	2.5964
simulation	pearson_clip_hvg_zscore	glm_residual	muscat	4	10	TRUE	50	8	12	0.412063765509157	0.6329380972961786	0.6329380972961786	1.054146665758762	1.1007797641411639	1.1007797641411639	2.597
simulation	pearson_analytic	glm_residual	muscat	4	10	TRUE	50	8	12	0.37135138282933866	0.5378174464972606	0.5378174464972606	0.9499957404669054	0.9353498619142638	0.9353498619142638	2.3446
simulation	sctransform	glm_residual	muscat	4	10	TRUE	50	8	9	0.4404223210823209	0.5986580353502947	0.5986580353502947	1.1266938764222556	1.0411612980309197	1.0411612980309197	2.3494
simulation	rand_quantile	glm_residual	muscat	4	10	TRUE	50	8	15	0.4250982435780663	0.5857374395291364	0.5857374395291364	1.0874916301704438	1.01869033210023	1.01869033210023	2.6048
simulation	dino	latent_expr	muscat	4	10	FALSE	50	8	11	0.34741397119958173	0.5898365286576508	0.5898365286576508	0.88875875539683	1.0258192983978114	1.0258192983978114	2.6026
simulation	normalisr_norm	latent_expr	muscat	4	10	FALSE	50	8	7	0.3806277594766549	0.555135769159184	0.555135769159184	0.9737266829364721	0.9654691725017442	0.9654691725017442	2.405
simulation	sanity_map	latent_expr	muscat	4	10	FALSE	50	8	13	0.3409878074621219	0.5167192886406321	0.5167192886406321	0.8723192631520003	0.8986568182683781	0.8986568182683781	2.306
simulation	sanity_dists	latent_expr	muscat	4	10	FALSE	50	8	6	0.3280011830239722	0.5079108783372821	0.5079108783372821	0.8390967184955409	0.8833375953339384	0.8833375953339384	2.1512
simulation	glmpca	count_model	muscat	4	10	FALSE	50	8	10	0.4004838331740021	0.6539078176521548	0.6539078176521548	1.0245227383898208	1.1372494345973507	1.1372494345973507	2.6288
simulation	newwave	count_model	muscat	4	10	TRUE	50	8	11	0.5331270234509672	0.656834458164758	0.656834458164758	1.363852202588877	1.1423393267478652	1.1423393267478652	2.6216
simulation	raw_counts	negative_control	muscat	4	10	FALSE	50	8	9	0.27793750119303906	0.35458430821920467	0.35458430821920467	0.7110231830501806	0.6166783652889312	0.6166783652889312	1.6486
simulation	scaled_raw_counts	negative_control	muscat	4	10	FALSE	50	8	8	0.2758950044212046	0.35937086303970633	0.35937086303970633	0.7057980423266523	0.6250029434883929	0.6250029434883929	1.6576
simulation	logp1	delta_method	muscat	5	10	FALSE	50	8	10	0.47257711608919595	0.7066400024840905	0.7066400024840905	1.1487626561798643	1.1807127387430227	1.1807127387430227	2.6078
simulation	logp1_hvg	delta_method	muscat	5	10	FALSE	50	8	10	0.4766764809883769	0.7054902761993606	0.7054902761993606	1.158727584971179	1.1787916806856296	1.1787916806856296	2.6086
simulation	logp1_zscore	delta_method	muscat	5	10	FALSE	50	8	14	0.40436407242454214	0.5949535008510278	0.5949535008510278	0.9829471848874908	0.9940976663437362	0.9940976663437362	2.6682
simulation	logp1_hvg_zscore	delta_method	muscat	5	10	FALSE	50	8	14	0.4211897284518752	0.5916725960662917	0.5916725960662917	1.0238477800535921	0.9886156584467547	0.9886156584467547	2.6688
simulation	logp_cpm	delta_method	muscat	5	10	FALSE	50	8	10	0.4672775577189543	0.6383621654480266	0.6383621654480266	1.1358802407121844	1.066628464319122	1.066628464319122	2.5538
simulation	logp1_size_normed	delta_method	muscat	5	10	FALSE	50	8	10	0.48946220420272624	0.7064671906978078	0.7064671906978078	1.1898077216533036	1.1804239904740998	1.1804239904740998	2.6498
simulation	acosh	delta_method	muscat	5	10	TRUE	50	8	10	0.49557343355482403	0.7073039378517282	0.7073039378517282	1.2046631850772143	1.1818220970351037	1.1818220970351037	2.6706
simulation	logp_alpha	delta_method	muscat	5	10	TRUE	50	8	7	0.5196252013319087	0.6947561097738757	0.6947561097738757	1.2631293521783105	1.1608561449194628	1.1608561449194628	2.683
simulation	pearson	glm_residual	muscat	5	10	TRUE	50	8	17	0.3396733911802474	0.533586915856733	0.533586915856733	0.8256940376524592	0.8915612851861302	0.8915612851861302	2.5994
simulation	pearson_clip	glm_residual	muscat	5	10	TRUE	50	8	12	0.3921861072438663	0.6270783122939592	0.6270783122939592	0.9533444149870146	1.0477744663650321	1.0477744663650321	2.5962
simulation	pearson_clip_hvg	glm_residual	muscat	5	10	TRUE	50	8	17	0.32063030128551273	0.5371136480558371	0.5371136480558371	0.7794032000630691	0.8974540419207889	0.8974540419207889	2.5966
simulation	pearson_clip_zscore	glm_residual	muscat	5	10	TRUE	50	8	14	0.42573857365982354	0.5996408131800168	0.5996408131800168	1.0349053266967256	1.001929616640704	1.001929616640704	2.6258
simulation	pearson_clip_hvg_zscore	glm_residual	muscat	5	10	TRUE	50	8	13	0.42200726077044715	0.600770727691742	0.600770727691742	1.0258350760224861	1.0038175715441833	1.0038175715441833	2.6254
simulation	pearson_analytic	glm_residual	muscat	5	10	TRUE	50	8	18	0.30535171285112084	0.4873131633579274	0.4873131633579274	0.7422632894854729	0.8142432606577755	0.8142432606577755	2.3152
simulation	sctransform	glm_residual	muscat	5	10	TRUE	50	8	16	0.30654054084581994	0.4821346034846597	0.4821346034846597	0.7451531484279312	0.8055904932101128	0.8055904932101128	2.326
simulation	rand_quantile	glm_residual	muscat	5	10	TRUE	50	8	7	0.48630383546815614	0.6678638276178551	0.6678638276178551	1.1821302105483533	1.1159222889194267	1.1159222889194267	2.466
simulation	dino	latent_expr	muscat	5	10	FALSE	50	8	10	0.44011315780238136	0.6876099963777687	0.6876099963777687	1.0698477411702376	1.1489158258183292	1.1489158258183292	2.6044
simulation	normalisr_norm	latent_expr	muscat	5	10	FALSE	50	8	6	0.47942508999440786	0.6207460083288601	0.6207460083288601	1.1654090328768623	1.0371939275745554	1.0371939275745554	2.5402
simulation	sanity_map	latent_expr	muscat	5	10	FALSE	50	8	12	0.43323189847139065	0.5269503945461248	0.5269503945461248	1.0531204526964568	0.8804724348170188	0.8804724348170188	2.4058
simulation	sanity_dists	latent_expr	muscat	5	10	FALSE	50	8	5	0.3982825612696472	0.5928244921188893	0.5928244921188893	0.9681639618535468	0.9905403419323041	0.9905403419323041	2.2284
simulation	glmpca	count_model	muscat	5	10	FALSE	50	8	12	0.3891858878195627	0.6340772940466047	0.6340772940466047	0.9460513406555547	1.0594689457102835	1.0594689457102835	2.4784
simulation	newwave	count_model	muscat	5	10	TRUE	50	8	9	0.5603852785528031	0.7211547327311447	0.7211547327311447	1.3622108628571585	1.2049651541764403	1.2049651541764403	2.5808
simulation	raw_counts	negative_control	muscat	5	10	FALSE	50	8	11	0.2119473642731101	0.3354413036249132	0.3354413036249132	0.5152116106839681	0.5604831581826817	0.5604831581826817	1.7202
simulation	scaled_raw_counts	negative_control	muscat	5	10	FALSE	50	8	10	0.21535316356386824	0.3637111401938992	0.3637111401938992	0.5234905876095635	0.6077187463773036	0.6077187463773036	1.731
simulation	logp1	delta_method	dyngen	1	5	FALSE	50	19	7	0.42417999666040695	0.5654890741552006	0.5654890741552006	1.0218217788915251	0.9931674281333511	0.9931674281333511	4.93
simulation	logp1_hvg	delta_method	dyngen	1	5	FALSE	50	19	7	0.43774748724775125	0.5720741065283409	0.5720741065283409	1.0545049734697767	1.004732708463439	1.004732708463439	4.9314
simulation	logp1_zscore	delta_method	dyngen	1	5	FALSE	50	19	11	0.5310817871579501	0.6782975393003615	0.6782975393003615	1.2793411777148986	1.1912927294351783	1.1912927294351783	6.7886
simulation	logp1_hvg_zscore	delta_method	dyngen	1	5	FALSE	50	19	11	0.5310817871579501	0.6782975393003615	0.6782975393003615	1.2793411777148986	1.1912927294351783	1.1912927294351783	6.7884
simulation	logp_cpm	delta_method	dyngen	1	5	FALSE	50	19	10	0.4642540504188193	0.6411084810029125	0.6411084810029125	1.1183575448899354	1.1259776542692135	1.1259776542692135	6.4358
simulation	logp1_size_normed	delta_method	dyngen	1	5	FALSE	50	19	7	0.43327642624749346	0.5664424006142178	0.5664424006142178	1.0437344808940188	0.9948417536521742	0.9948417536521742	4.7376
simulation	acosh	delta_method	dyngen	1	5	TRUE	50	19	8	0.4180768906900079	0.5696621315407568	0.5696621315407568	1.007119797071224	1.00049656119796	1.00049656119796	5.1536
simulation	logp_alpha	delta_method	dyngen	1	5	TRUE	50	19	10	0.4480743637964582	0.5896926121546204	0.5896926121546204	1.0793817414656066	1.0356760577165538	1.0356760577165538	5.3434
simulation	pearson	glm_residual	dyngen	1	5	TRUE	50	19	9	0.4644245429947994	0.6164426349529738	0.6164426349529738	1.1187682503184029	1.0826570739012409	1.0826570739012409	6.1694
simulation	pearson_clip	glm_residual	dyngen	1	5	TRUE	50	19	9	0.4585808197205442	0.6173418421291178	0.6173418421291178	1.1046911043934156	1.0842363498223966	1.0842363498223966	6.1708
simulation	pearson_clip_hvg	glm_residual	dyngen	1	5	TRUE	50	19	13	0.47679295472919486	0.6631006190142147	0.6631006190142147	1.148562942618853	1.1646024060921711	1.1646024060921711	6.1708
simulation	pearson_clip_zscore	glm_residual	dyngen	1	5	TRUE	50	19	11	0.46154733376358087	0.6356734729807341	0.6356734729807341	1.1118372420718248	1.1164321596063234	1.1164321596063234	6.359
simulation	pearson_clip_hvg_zscore	glm_residual	dyngen	1	5	TRUE	50	19	12	0.47197613011808653	0.6533570055838767	0.6533570055838767	1.1369595281922373	1.1474897156201382	1.1474897156201382	6.3592
simulation	pearson_analytic	glm_residual	dyngen	1	5	TRUE	50	19	9	0.4533960860821032	0.6061122135147299	0.6061122135147299	1.0922014212607336	1.064513773596665	1.064513773596665	6.3042
simulation	sctransform	glm_residual	dyngen	1	5	TRUE	50	19	9	0.4103910872528167	0.5955748323625414	0.5955748323625414	0.9886052009039542	1.0460069903244782	1.0460069903244782	6.0586
simulation	rand_quantile	glm_residual	dyngen	1	5	TRUE	50	19	9	0.37770803574474054	0.5492400859052827	0.5492400859052827	0.9098738743574025	0.964629359747063	0.964629359747063	4.5392
simulation	dino	latent_expr	dyngen	1	5	FALSE	50	19	9	0.33396412774049883	0.4527214585115356	0.4527214585115356	0.80449767028254	0.7951138707363944	0.7951138707363944	3.4316
simulation	normalisr_norm	latent_expr	dyngen	1	5	FALSE	50	19	9	0.4475120713126988	0.6174560577416839	0.6174560577416839	1.078027215767705	1.084436946494144	1.084436946494144	7.0818
simulation	sanity_map	latent_expr	dyngen	1	5	FALSE	50	19	16	0.3768458476294917	0.5979717700710218	0.5979717700710218	0.9077969197612431	1.0502167276441314	1.0502167276441314	5.8318
simulation	sanity_dists	latent_expr	dyngen	1	5	FALSE	50	19	5	0.03826557898101439	0.06807983412941039	0.06807983412941039	0.09217926892483266	0.119568488340934	0.119568488340934	0.7078
simulation	glmpca	count_model	dyngen	1	5	FALSE	50	19	9	0.4865197586621446	0.6344514965297975	0.6344514965297975	1.171994175057786	1.114286004597353	1.114286004597353	6.5856
simulation	newwave	count_model	dyngen	1	5	TRUE	50	19	10	0.4926100038816512	0.650293341884893	0.650293341884893	1.1866651761730602	1.142109008661068	1.142109008661068	6.544
simulation	raw_counts	negative_control	dyngen	1	5	FALSE	50	19	15	0.33159846314551367	0.5398171637941515	0.5398171637941515	0.7987989394990522	0.9480798988532444	0.9480798988532444	4.8948
simulation	scaled_raw_counts	negative_control	dyngen	1	5	FALSE	50	19	8	0.19300583752900932	0.3064078820705417	0.3064078820705417	0.4649383983050734	0.5381436036592051	0.5381436036592051	2.2166
simulation	logp1	delta_method	dyngen	2	5	FALSE	50	18	6	0.4032016665429684	0.5530083295200529	0.5530083295200529	1.0189126530732826	0.9540446320021824	0.9540446320021824	6.1724
simulation	logp1_hvg	delta_method	dyngen	2	5	FALSE	50	18	6	0.40360031272977753	0.5532585340556392	0.5532585340556392	1.0199200537800353	0.9544762824517984	0.9544762824517984	6.1722
simulation	logp1_zscore	delta_method	dyngen	2	5	FALSE	50	18	17	0.4318367913438278	0.6914457996083245	0.6914457996083245	1.0912751788338722	1.1928756190875027	1.1928756190875027	7.5736
simulation	logp1_hvg_zscore	delta_method	dyngen	2	5	FALSE	50	18	17	0.4318367913438278	0.6914457996083245	0.6914457996083245	1.0912751788338722	1.1928756190875027	1.1928756190875027	7.5736
simulation	logp_cpm	delta_method	dyngen	2	5	FALSE	50	18	13	0.40711121439041975	0.6440658463254897	0.6440658463254897	1.0287922942060137	1.1111361810337697	1.1111361810337697	7.1462
simulation	logp1_size_normed	delta_method	dyngen	2	5	FALSE	50	18	7	0.4099258542631226	0.5742764950352218	0.5742764950352218	1.0359050430315095	0.9907362658513342	0.9907362658513342	5.6482
simulation	acosh	delta_method	dyngen	2	5	TRUE	50	18	9	0.4427360307081265	0.6198861826629278	0.6198861826629278	1.1188181525332999	1.0694216586848817	1.0694216586848817	6.2248
simulation	logp_alpha	delta_method	dyngen	2	5	TRUE	50	18	7	0.3801657415095698	0.5564724349979558	0.5564724349979558	0.9606996112150439	0.9600208733342994	0.9600208733342994	5.4862
simulation	pearson	glm_residual	dyngen	2	5	TRUE	50	18	9	0.4438035739729492	0.6141152159458754	0.6141152159458754	1.121515892722613	1.0594656426106837	1.0594656426106837	6.8394
simulation	pearson_clip	glm_residual	dyngen	2	5	TRUE	50	18	9	0.4438035739729492	0.6141152159458754	0.6141152159458754	1.121515892722613	1.0594656426106837	1.0594656426106837	6.8392
simulation	pearson_clip_hvg	glm_residual	dyngen	2	5	TRUE	50	18	9	0.4438035739729492	0.6141152159458754	0.6141152159458754	1.121515892722613	1.0594656426106837	1.0594656426106837	6.8392
simulation	pearson_clip_zscore	glm_residual	dyngen	2	5	TRUE	50	18	10	0.4204208653436618	0.6288729820031885	0.6288729820031885	1.0624265097600358	1.084925598158809	1.084925598158809	6.9914
simulation	pearson_clip_hvg_zscore	glm_residual	dyngen	2	5	TRUE	50	18	10	0.4204208653436618	0.6288729820031885	0.6288729820031885	1.0624265097600358	1.084925598158809	1.084925598158809	6.9914
simulation	pearson_analytic	glm_residual	dyngen	2	5	TRUE	50	18	14	0.37062799815806335	0.6241373580205501	0.6241373580205501	0.9365972123684859	1.0767557453760523	1.0767557453760523	6.9368
simulation	sctransform	glm_residual	dyngen	2	5	TRUE	50	18	13	0.455391425765683	0.6615739554936427	0.6615739554936427	1.15079902767289	1.1413410019681691	1.1413410019681691	6.797
simulation	rand_quantile	glm_residual	dyngen	2	5	TRUE	50	18	7	0.39219260144652945	0.5612484880552415	0.5612484880552415	0.9910921437449223	0.9682604739663832	0.9682604739663832	5.2366
simulation	dino	latent_expr	dyngen	2	5	FALSE	50	18	6	0.33505457098589597	0.4932041306104697	0.4932041306104697	0.8467012172212547	0.8508710053220988	0.8508710053220988	4.7482
simulation	normalisr_norm	latent_expr	dyngen	2	5	FALSE	50	18	16	0.35725445761363184	0.6184328778979922	0.6184328778979922	0.9028015443248925	1.0669144313328935	1.0669144313328935	6.3736
simulation	sanity_map	latent_expr	dyngen	2	5	FALSE	50	18	13	0.4456736504064688	0.6325079117832006	0.6325079117832006	1.1262416781010922	1.0911965439279896	1.0911965439279896	7.0232
simulation	sanity_dists	latent_expr	dyngen	2	5	FALSE	50	18	9	0.12903610744373045	0.19712526944782968	0.19712526944782968	0.32608129749317233	0.3400786120380962	0.3400786120380962	1.5796
simulation	glmpca	count_model	dyngen	2	5	FALSE	50	18	9	0.4369844121202444	0.6225535004300902	0.6225535004300902	1.1042834979395049	1.0740232895496715	1.0740232895496715	6.9862
simulation	newwave	count_model	dyngen	2	5	TRUE	50	18	9	0.48659836719240496	0.6513465234477113	0.6513465234477113	1.2296606746398557	1.1236967349260139	1.1236967349260139	7.4782
simulation	raw_counts	negative_control	dyngen	2	5	FALSE	50	18	7	0.3390234853751028	0.5309224721240569	0.5309224721240569	0.8567308808503769	0.9159423240132544	0.9159423240132544	5.362
simulation	scaled_raw_counts	negative_control	dyngen	2	5	FALSE	50	18	7	0.2667183940738366	0.3345048752662508	0.3345048752662508	0.674011962448714	0.5770845818964359	0.5770845818964359	2.7834
simulation	logp1	delta_method	dyngen	3	5	FALSE	50	17	20	0.6041297447643501	0.7875536899799611	0.7875536899799611	1.09968754480879	1.0672784136528926	1.0672784136528926	18.06
simulation	logp1_hvg	delta_method	dyngen	3	5	FALSE	50	17	20	0.6041297447643501	0.7875536899799611	0.7875536899799611	1.09968754480879	1.0672784136528926	1.0672784136528926	18.06
simulation	logp1_zscore	delta_method	dyngen	3	5	FALSE	50	17	19	0.38923439600596166	0.6627861337060802	0.6627861337060802	0.7085170379516577	0.8981956943036582	0.8981956943036582	11.0978
simulation	logp1_hvg_zscore	delta_method	dyngen	3	5	FALSE	50	17	19	0.38923439600596166	0.6627861337060802	0.6627861337060802	0.7085170379516577	0.8981956943036582	0.8981956943036582	11.0978
simulation	logp_cpm	delta_method	dyngen	3	5	FALSE	50	17	17	0.6485632254096593	0.8130764359628844	0.8130764359628844	1.1805690866656782	1.1018663740564723	1.1018663740564723	18.207
simulation	logp1_size_normed	delta_method	dyngen	3	5	FALSE	50	17	17	0.6156676236812355	0.806529794277965	0.806529794277965	1.1206897580723663	1.0929944845064248	1.0929944845064248	17.9916
simulation	acosh	delta_method	dyngen	3	5	TRUE	50	17	21	0.6086505634491047	0.7781653705437557	0.7781653705437557	1.1079167175039744	1.0545555341816595	1.0545555341816595	17.069
simulation	logp_alpha	delta_method	dyngen	3	5	TRUE	50	17	23	0.5739496525944197	0.7581197086837054	0.7581197086837054	1.0447512140816884	1.0273900184043654	1.0273900184043654	17.1172
simulation	pearson	glm_residual	dyngen	3	5	TRUE	50	17	13	0.4801612041471745	0.685138847579827	0.685138847579827	0.8740296273725167	0.9284876849419302	0.9284876849419302	10.785
simulation	pearson_clip	glm_residual	dyngen	3	5	TRUE	50	17	15	0.527796913825979	0.7250554790908711	0.7250554790908711	0.9607401346367174	0.9825819767972044	0.9825819767972044	10.782
simulation	pearson_clip_hvg	glm_residual	dyngen	3	5	TRUE	50	17	15	0.527796913825979	0.7250554790908711	0.7250554790908711	0.9607401346367174	0.9825819767972044	0.9825819767972044	10.7818
simulation	pearson_clip_zscore	glm_residual	dyngen	3	5	TRUE	50	17	14	0.4586127130119206	0.6847123213096071	0.6847123213096071	0.834805259567047	0.9279096643106344	0.9279096643106344	10.5014
simulation	pearson_clip_hvg_zscore	glm_residual	dyngen	3	5	TRUE	50	17	14	0.4586127130119206	0.6847123213096071	0.6847123213096071	0.834805259567047	0.9279096643106344	0.9279096643106344	10.5014
simulation	pearson_analytic	glm_residual	dyngen	3	5	TRUE	50	17	15	0.6239652296358827	0.7974957106936927	0.7974957106936927	1.135793755184139	1.0807516590085529	1.0807516590085529	15.6964
simulation	sctransform	glm_residual	dyngen	3	5	TRUE	50	17	10	0.5025083665880253	0.6491947363676067	0.6491947363676067	0.9147078035606603	0.8797768802275014	0.8797768802275014	8.0266
simulation	rand_quantile	glm_residual	dyngen	3	5	TRUE	50	17	18	0.6224787599340755	0.8026894283450701	0.8026894283450701	1.133087958571773	1.087790090554806	1.087790090554806	15.366
simulation	dino	latent_expr	dyngen	3	5	FALSE	50	17	16	0.6434355483161389	0.8077609837795248	0.8077609837795248	1.1712352594830004	1.0946629700901367	1.0946629700901367	17.8798
simulation	normalisr_norm	latent_expr	dyngen	3	5	FALSE	50	17	17	0.5479966058793757	0.7512439644828868	0.7512439644828868	0.9975093054193247	1.0180721351200912	1.0180721351200912	13.1454
simulation	sanity_map	latent_expr	dyngen	3	5	FALSE	50	17	17	0.6374089987552921	0.804567642361729	0.804567642361729	1.1602652293732907	1.0903354119744177	1.0903354119744177	18.0072
simulation	sanity_dists	latent_expr	dyngen	3	5	FALSE	50	17	16	0.6056212273502718	0.7913278991493268	0.7913278991493268	1.102402466292547	1.072393153163766	1.072393153163766	15.1892
simulation	glmpca	count_model	dyngen	3	5	FALSE	50	17	15	0.5496135454030887	0.7470365283215462	0.7470365283215462	1.0004525941256768	1.0123702942818675	1.0123702942818675	10.9794
simulation	newwave	count_model	dyngen	3	5	TRUE	50	17	21	0.5662648197529782	0.7658508439897553	0.7658508439897553	1.0307626378976649	1.0378671121316347	1.0378671121316347	17.1492
simulation	raw_counts	negative_control	dyngen	3	5	FALSE	50	17	8	0.49041205382649855	0.60520336754928306	0.60520336754928306	0.8926890822557668	0.8201605786036281	0.8201605786036281	7.3616
simulation	scaled_raw_counts	negative_control	dyngen	3	5	FALSE	50	17	8	0.5085127858302784	0.6261847166057808	0.6261847166057808	0.9256375502115084	0.8485941206239649	0.8485941206239649	6.812
simulation	logp1	delta_method	dyngen	4	5	FALSE	50	19	6	0.3821396816720627	0.5259193814966922	0.5259193814966922	0.9638094951109535	0.9149190192825216	0.9149190192825216	4.7468
simulation	logp1_hvg	delta_method	dyngen	4	5	FALSE	50	19	6	0.37642227280938223	0.5276183921223416	0.5276183921223416	0.9493893937355307	0.9178747139955516	0.9178747139955516	4.7472
simulation	logp1_zscore	delta_method	dyngen	4	5	FALSE	50	19	11	0.4637186375754347	0.6346264578561227	0.6346264578561227	1.1695629828327074	1.1040319806812753	1.1040319806812753	6.1212
simulation	logp1_hvg_zscore	delta_method	dyngen	4	5	FALSE	50	19	11	0.4637186375754347	0.6346264578561227	0.6346264578561227	1.1695629828327074	1.1040319806812753	1.1040319806812753	6.1212
simulation	logp_cpm	delta_method	dyngen	4	5	FALSE	50	19	13	0.458908472279165	0.6418401196824753	0.6418401196824753	1.1574310760772701	1.1165812736638232	1.1165812736638232	5.9916
simulation	logp1_size_normed	delta_method	dyngen	4	5	FALSE	50	19	8	0.3887887786881272	0.5416940549083046	0.5416940549083046	0.980579443758936	0.9423615308822682	0.9423615308822682	4.386
simulation	acosh	delta_method	dyngen	4	5	TRUE	50	19	10	0.4101554350112869	0.5854961833294684	0.5854961833294684	1.034469126591472	1.0185621840385168	1.0185621840385168	5.0294
simulation	logp_alpha	delta_method	dyngen	4	5	TRUE	50	19	11	0.4042778598659717	0.5593525181132633	0.5593525181132633	1.019645063546001	0.9730811894571992	0.9730811894571992	4.7028
simulation	pearson	glm_residual	dyngen	4	5	TRUE	50	19	11	0.4263312979653748	0.6231366111993919	0.6231366111993919	1.0752669056615416	1.084043595379775	1.084043595379775	5.7372
simulation	pearson_clip	glm_residual	dyngen	4	5	TRUE	50	19	12	0.46128941104334714	0.6356687255014379	0.6356687255014379	1.1634361352173095	1.1058451682636914	1.1058451682636914	5.7368
simulation	pearson_clip_hvg	glm_residual	dyngen	4	5	TRUE	50	19	12	0.46140139206788894	0.6358635678964777	0.6358635678964777	1.1637185669560217	1.106184127083724	1.106184127083724	5.7366
simulation	pearson_clip_zscore	glm_residual	dyngen	4	5	TRUE	50	19	10	0.4477413671206365	0.6126056839673241	0.6126056839673241	1.129266081702442	1.0657234003949858	1.0657234003949858	5.7492
simulation	pearson_clip_hvg_zscore	glm_residual	dyngen	4	5	TRUE	50	19	10	0.4477413671206365	0.6126056839673241	0.6126056839673241	1.129266081702442	1.0657234003949858	1.0657234003949858	5.7492
simulation	pearson_analytic	glm_residual	dyngen	4	5	TRUE	50	19	11	0.4213728659889397	0.6129679571065292	0.6129679571065292	1.0627610496906585	1.066353631181101	1.066353631181101	5.7482
simulation	sctransform	glm_residual	dyngen	4	5	TRUE	50	19	12	0.444528566662772	0.6292039363529783	0.6292039363529783	1.1211629515233472	1.0945986564299872	1.0945986564299872	5.6772
simulation	rand_quantile	glm_residual	dyngen	4	5	TRUE	50	19	9	0.360287613992564	0.5391914089858909	0.5391914089858909	0.9086955372378689	0.9380077868798511	0.9380077868798511	4.0586
simulation	dino	latent_expr	dyngen	4	5	FALSE	50	19	7	0.29882179496928546	0.4482572543061091	0.4482572543061091	0.753670181744309	0.779813602474357	0.779813602474357	3.3736
simulation	normalisr_norm	latent_expr	dyngen	4	5	FALSE	50	19	12	0.4052106966290059	0.6114729799671722	0.6114729799671722	1.0219978077720573	1.0637528846288486	1.0637528846288486	6.2034
simulation	sanity_map	latent_expr	dyngen	4	5	FALSE	50	19	12	0.39982960242561066	0.5907099614047583	0.5907099614047583	1.008425938803554	1.0276323664490332	1.0276323664490332	5.3796
simulation	sanity_dists	latent_expr	dyngen	4	5	FALSE	50	19	5000	0	0.33446342864782325	0.33446342864782325	0	0.5818514450893283	0.5818514450893283	0.5136
simulation	glmpca	count_model	dyngen	4	5	FALSE	50	19	10	0.4513699717616469	0.6119983355881647	0.6119983355881647	1.1384179279375857	1.0646668228985605	1.0646668228985605	5.7474
simulation	newwave	count_model	dyngen	4	5	TRUE	50	19	11	0.4678749829593654	0.6443402506717824	0.6443402506717824	1.1800458647162768	1.1209306425467591	1.1209306425467591	6.3252
simulation	raw_counts	negative_control	dyngen	4	5	FALSE	50	19	7	0.3617051017412136	0.5339563314212635	0.5339563314212635	0.9122706387436171	0.9289005506763363	0.9289005506763363	4.9594
simulation	scaled_raw_counts	negative_control	dyngen	4	5	FALSE	50	19	7	0.31209567910870456	0.4682120246961755	0.4682120246961755	0.7871487661053901	0.8145280465462424	0.8145280465462424	3.3252
simulation	logp1	delta_method	dyngen	5	5	FALSE	50	17	7	0.4777519489678496	0.5762455006180022	0.5762455006180022	1.1043717280424747	0.9927595061057853	0.9927595061057853	5.3068
simulation	logp1_hvg	delta_method	dyngen	5	5	FALSE	50	17	7	0.492715176539365	0.57399139867256	0.57399139867256	1.138960735007173	0.9888761245753971	0.9888761245753971	5.3066
simulation	logp1_zscore	delta_method	dyngen	5	5	FALSE	50	17	11	0.4655170942066814	0.6507898752604104	0.6507898752604104	1.0760896295096871	1.1211850408363726	1.1211850408363726	7.2298
simulation	logp1_hvg_zscore	delta_method	dyngen	5	5	FALSE	50	17	11	0.4655170942066814	0.6507898752604104	0.6507898752604104	1.0760896295096871	1.1211850408363726	1.1211850408363726	7.2298
simulation	logp_cpm	delta_method	dyngen	5	5	FALSE	50	17	10	0.4624737570902808	0.6043441160739953	0.6043441160739953	1.0690546493750874	1.0411679840417198	1.0411679840417198	7.1136
simulation	logp1_size_normed	delta_method	dyngen	5	5	FALSE	50	17	9	0.4733204812226417	0.5618581115198698	0.5618581115198698	1.094127944208389	0.967972818348752	0.967972818348752	4.5916
simulation	acosh	delta_method	dyngen	5	5	TRUE	50	17	9	0.4765504867971825	0.5902802325905436	0.5902802325905436	1.1015944272769542	1.0169386338672075	1.0169386338672075	5.4854
simulation	logp_alpha	delta_method	dyngen	5	5	TRUE	50	17	9	0.43151371546998984	0.5650506319648485	0.5650506319648485	0.9974873962464799	0.9734729133894781	0.9734729133894781	5.409
simulation	pearson	glm_residual	dyngen	5	5	TRUE	50	17	11	0.4525765695720142	0.6260906592723036	0.6260906592723036	1.0461763040205108	1.078633070470867	1.078633070470867	6.6732
simulation	pearson_clip	glm_residual	dyngen	5	5	TRUE	50	17	10	0.46733857899286185	0.6117656660985502	0.6117656660985502	1.0803001749721663	1.053953878819232	1.053953878819232	6.6736
simulation	pearson_clip_hvg	glm_residual	dyngen	5	5	TRUE	50	17	10	0.4683987165582701	0.6131539671053731	0.6131539671053731	1.08275078968468	1.0563456528467627	1.0563456528467627	6.6728
simulation	pearson_clip_zscore	glm_residual	dyngen	5	5	TRUE	50	17	9	0.4795598833483391	0.6225553778967394	0.6225553778967394	1.1085509503780029	1.0725424646638178	1.0725424646638178	6.8258
simulation	pearson_clip_hvg_zscore	glm_residual	dyngen	5	5	TRUE	50	17	9	0.4874907263514799	0.6238006226860195	0.6238006226860195	1.126883892422791	1.0746877805069102	1.0746877805069102	6.826
simulation	pearson_analytic	glm_residual	dyngen	5	5	TRUE	50	17	12	0.41358440623706383	0.6369386305026842	0.6369386305026842	0.9560419929091365	1.0973220260451364	1.0973220260451364	6.801
simulation	sctransform	glm_residual	dyngen	5	5	TRUE	50	17	12	0.4890082089304793	0.6527014871412573	0.6527014871412573	1.1303917061777418	1.1244783782501313	1.1244783782501313	6.6326
simulation	rand_quantile	glm_residual	dyngen	5	5	TRUE	50	17	6	0.4132193264735582	0.5208409236465341	0.5208409236465341	0.955198074281139	0.8973081396114605	0.8973081396114605	4.7262
simulation	dino	latent_expr	dyngen	5	5	FALSE	50	17	8	0.3855394995032223	0.4631101217533159	0.4631101217533159	0.8912133675537497	0.7978491376528571	0.7978491376528571	3.5492
simulation	normalisr_norm	latent_expr	dyngen	5	5	FALSE	50	17	13	0.46531193582373087	0.6613368432727652	0.6613368432727652	1.0756153852530368	1.1393554261038141	1.1393554261038141	7.7004
simulation	sanity_map	latent_expr	dyngen	5	5	FALSE	50	17	15	0.336433285687071	0.5910028258083831	0.5910028258083831	0.7776994105161494	1.0181835221748616	1.0181835221748616	6.4256
simulation	sanity_dists	latent_expr	dyngen	5	5	FALSE	50	17	5000	0	0.3150642854141856	0.3150642854141856	0	0.5427948054152452	0.5427948054152452	0.4974
simulation	glmpca	count_model	dyngen	5	5	FALSE	50	17	8	0.5143938258375513	0.6181575813223334	0.6181575813223334	1.1890731153727339	1.0649659120478256	1.0649659120478256	7.0672
simulation	newwave	count_model	dyngen	5	5	TRUE	50	17	11	0.541302836315644	0.6620415172663853	0.6620415172663853	1.2512760021758271	1.1405694430551336	1.1405694430551336	7.399
simulation	raw_counts	negative_control	dyngen	5	5	FALSE	50	17	14	0.4229820312388477	0.5519300202449612	0.5519300202449612	0.9777655492130662	0.9508686379602181	0.9508686379602181	5.3482
simulation	scaled_raw_counts	negative_control	dyngen	5	5	FALSE	50	17	13	0.2999164834941889	0.386917308639629	0.386917308639629	0.6932871458933373	0.6665836623746435	0.6665836623746435	2.5694
simulation	logp1	delta_method	linear_walk	1	10	FALSE	50	28	24	0.5564767840111866	0.7913937319189344	0.7913937319189344	1.043828360081138	1.0161536931050965	1.0161536931050965	30.39141089975493
simulation	logp1_hvg	delta_method	linear_walk	1	10	FALSE	50	28	24	0.6057417750363665	0.8020731637885573	0.8020731637885573	1.1362386748844806	1.0298661395105897	1.0298661395105897	27.871046796592367
simulation	logp1_zscore	delta_method	linear_walk	1	10	FALSE	50	28	26	0.5362741372100517	0.7907987713866932	0.7907987713866932	1.0059326269874405	1.0153897606683022	1.0153897606683022	27.37612323491656
simulation	logp1_hvg_zscore	delta_method	linear_walk	1	10	FALSE	50	28	24	0.5566376880111619	0.7850107042281842	0.7850107042281842	1.0441301806839922	1.0079578521481298	1.0079578521481298	26.225697280896252
simulation	logp_cpm	delta_method	linear_walk	1	10	FALSE	50	28	19	0.5323155943676506	0.7434250297470176	0.7434250297470176	0.9985072690889313	0.9545616284986957	0.9545616284986957	21.311121484420585
simulation	logp1_size_normed	delta_method	linear_walk	1	10	FALSE	50	28	23	0.611819115389593	0.8064413320938992	0.8064413320938992	1.1476384320654303	1.0354748904730404	1.0354748904730404	29.199556541019955
simulation	acosh	delta_method	linear_walk	1	10	TRUE	50	28	24	0.5747790903157629	0.7917696302369246	0.7917696302369246	1.0781594713233718	1.0166363485124519	1.0166363485124519	24.32127436106897
simulation	logp_alpha	delta_method	linear_walk	1	10	TRUE	50	28	23	0.5749622388429116	0.7891316069890134	0.7891316069890134	1.0785030177789254	1.013249112857499	1.013249112857499	25.108764149842457
simulation	pearson	glm_residual	linear_walk	1	10	TRUE	50	28	32	0.554577752586854	0.8149125948708605	0.8149125948708605	1.04026619376197	1.046352036208325	1.046352036208325	27.189870463297936
simulation	pearson_clip	glm_residual	linear_walk	1	10	TRUE	50	28	32	0.5552001492437155	0.816288034741498	0.816288034741498	1.0414336733412053	1.048118108199827	1.048118108199827	27.18613607188703
simulation	pearson_clip_hvg	glm_residual	linear_walk	1	10	TRUE	50	28	31	0.44397281292917706	0.7680429655539986	0.7680429655539986	0.8327955928367293	0.9861711868992042	0.9861711868992042	23.144357567977593
simulation	pearson_clip_zscore	glm_residual	linear_walk	1	10	TRUE	50	28	27	0.5861994114899255	0.816212636713405	0.816212636713405	1.0995814883155242	1.0480212967372018	1.0480212967372018	26.247053331777337
simulation	pearson_clip_hvg_zscore	glm_residual	linear_walk	1	10	TRUE	50	28	30	0.4352157367705892	0.762966310536992	0.762966310536992	0.8163692391983345	0.9796527352915029	0.9796527352915029	20.66577196872447
simulation	pearson_analytic	glm_residual	linear_walk	1	10	TRUE	50	28	24	0.4957818581934936	0.7584669973971906	0.7584669973971906	0.9299779952467709	0.9738755936753322	0.9738755936753322	25.371688645116116
simulation	sctransform	glm_residual	linear_walk	1	10	TRUE	50	28	32	0.5190874247693262	0.7969932769470508	0.7969932769470508	0.9736941250810824	1.0233435382233185	1.0233435382233185	27.53646866612207
simulation	rand_quantile	glm_residual	linear_walk	1	10	TRUE	50	28	26	0.5730705464785089	0.7974549673366688	0.7974549673366688	1.0749546179260523	1.0239363510995891	1.0239363510995891	22.797059166763916
simulation	dino	latent_expr	linear_walk	1	10	FALSE	50	28	27	0.5412725101600141	0.7957805836637495	0.7957805836637495	1.0153084780370114	1.0217864337016003	1.0217864337016003	29.84338896020539
simulation	normalisr_norm	latent_expr	linear_walk	1	10	FALSE	50	28	21	0.4582014554398963	0.6915371312631832	0.6915371312631832	0.8594854045321734	0.8879372953188472	0.8879372953188472	17.445909674407748
simulation	sanity_map	latent_expr	linear_walk	1	10	FALSE	50	28	29	0.557245163649537	0.8136260862782154	0.8136260862782154	1.045269671706104	1.0447001524431379	1.0447001524431379	23.96580697864395
simulation	sanity_dists	latent_expr	linear_walk	1	10	FALSE	50	28	25	0.5647083691256709	0.79625487819166485	0.79625487819166485	1.0592690078094855	1.0223954303574017	1.0223954303574017	21.233049363986463
simulation	glmpca	count_model	linear_walk	1	10	FALSE	50	28	29	0.570504295842023	0.8167990128954034	0.8167990128954034	1.070140894747645	1.048774206823363	1.048774206823363	31.039327809546037
simulation	newwave	count_model	linear_walk	1	10	TRUE	50	28	14	0.4673541286296992	0.680657708269765	0.680657708269765	0.8766538114101834	0.8739680592638581	0.8739680592638581	13.479752596569028
simulation	raw_counts	negative_control	linear_walk	1	10	FALSE	50	28	27	0.434580749998188	0.7184640628195483	0.7184640628195483	0.815178143324521	0.9225116163444167	0.9225116163444167	15.723771735325007
simulation	scaled_raw_counts	negative_control	linear_walk	1	10	FALSE	50	28	23	0.4886944806181355	0.7470113898508673	0.7470113898508673	0.9166836298314958	0.9591665336392698	0.9591665336392698	18.8146808262341
simulation	logp1	delta_method	linear_walk	2	10	FALSE	50	28	27	0.5477345156876541	0.8008665468777589	0.8008665468777589	1.0852374161575968	1.0491223956552642	1.0491223956552642	29.923211576613372
simulation	logp1_hvg	delta_method	linear_walk	2	10	FALSE	50	28	25	0.5336124840314448	0.7804019726503224	0.7804019726503224	1.0572571507068436	1.0223141300044452	1.0223141300044452	27.441475084607305
simulation	logp1_zscore	delta_method	linear_walk	2	10	FALSE	50	28	26	0.5334021817134584	0.7861972520374463	0.7861972520374463	1.0568404744930087	1.029905853516701	1.029905853516701	26.568794491772667
simulation	logp1_hvg_zscore	delta_method	linear_walk	2	10	FALSE	50	28	22	0.4652280392430184	0.7360953150629705	0.7360953150629705	0.9217656743765773	0.9642731156397696	0.9642731156397696	25.043178900688527
simulation	logp_cpm	delta_method	linear_walk	2	10	FALSE	50	28	24	0.5159481834546307	0.7561635417715958	0.7561635417715958	1.0222585165744922	0.9905621723661202	0.9905621723661202	20.60835570078189
simulation	logp1_size_normed	delta_method	linear_walk	2	10	FALSE	50	28	23	0.531396220528035	0.7720616267984554	0.7720616267984554	1.0528660232370963	1.0113884100392188	1.0113884100392188	28.93943283930447
simulation	acosh	delta_method	linear_walk	2	10	TRUE	50	28	24	0.5429997138516787	0.7700942321532352	0.7700942321532352	1.0758562580174327	1.0088111544509568	1.0088111544509568	23.430271910374607
simulation	logp_alpha	delta_method	linear_walk	2	10	TRUE	50	28	22	0.5297909565789962	0.7579097052408877	0.7579097052408877	1.04968548147752	0.9928496186444685	0.9928496186444685	24.236316956471
simulation	pearson	glm_residual	linear_walk	2	10	TRUE	50	28	30	0.4978701059835835	0.7898355902932781	0.7898355902932781	0.9864400579565514	1.0346720185688478	1.0346720185688478	26.974676158244836
simulation	pearson_clip	glm_residual	linear_walk	2	10	TRUE	50	28	26	0.5171877621453975	0.7832107091169105	0.7832107091169105	1.0247145187743956	1.0259935299520133	1.0259935299520133	26.991597619325475
simulation	pearson_clip_hvg	glm_residual	linear_walk	2	10	TRUE	50	28	32	0.48856575663765534	0.7887355010661625	0.7887355010661625	0.9680051633972303	1.0332309192372733	1.0332309192372733	23.50425954020306
simulation	pearson_clip_zscore	glm_residual	linear_walk	2	10	TRUE	50	28	29	0.5054971247338805	0.790206515161129	0.790206515161129	1.0015516236594473	1.0351579242262698	1.0351579242262698	25.93744894386743
simulation	pearson_clip_hvg_zscore	glm_residual	linear_walk	2	10	TRUE	50	28	33	0.4933755745924045	0.796912153842222	0.796912153842222	0.977534952482819	1.0439422038855133	1.0439422038855133	21.32699264791691
simulation	pearson_analytic	glm_residual	linear_walk	2	10	TRUE	50	28	28	0.5339174572695305	0.7943997219886044	0.7943997219886044	1.0578614003194171	1.0406509582523127	1.0406509582523127	25.3781071303536
simulation	sctransform	glm_residual	linear_walk	2	10	TRUE	50	28	37	0.4921628597927689	0.7854308954503937	0.7854308954503937	0.9751321762509061	1.0289019386176839	1.0289019386176839	27.721204341230017
simulation	rand_quantile	glm_residual	linear_walk	2	10	TRUE	50	28	20	0.48233548860052744	0.7313327077857836	0.7313327077857836	0.955661007984469	0.9580341761114711	0.9580341761114711	22.557474617808374
simulation	dino	latent_expr	linear_walk	2	10	FALSE	50	28	21	0.4865016419765708	0.7409855190377005	0.7409855190377005	0.9639154914899631	0.9706792048055775	0.9706792048055775	28.80359435173299
simulation	normalisr_norm	latent_expr	linear_walk	2	10	FALSE	50	28	21	0.44011921161944606	0.6814126652102217	0.6814126652102217	0.8720170490252201	0.8926397169943266	0.8926397169943266	16.79612556891119
simulation	sanity_map	latent_expr	linear_walk	2	10	FALSE	50	28	31	0.5152937060373515	0.79830003766284	0.79830003766284	1.0209617872997816	1.045760309541761	1.045760309541761	23.787606488505077
simulation	sanity_dists	latent_expr	linear_walk	2	10	FALSE	50	28	18	0.537103621966887	0.7466347291253552	0.7466347291253552	1.0641742125388016	0.9780795798665985	0.9780795798665985	21.3756564359902
simulation	glmpca	count_model	linear_walk	2	10	FALSE	50	28	28	0.5852330336824598	0.8163463097346239	0.8163463097346239	1.1595339843176877	1.06940063796153	1.06940063796153	29.49363986462831
simulation	newwave	count_model	linear_walk	2	10	TRUE	50	28	16	0.47178841197463733	0.6955984596311293	0.6955984596311293	0.9347638728621239	0.9112228812994868	0.9112228812994868	14.477068502742444
simulation	raw_counts	negative_control	linear_walk	2	10	FALSE	50	28	20	0.42310177081553735	0.6768742699708771	0.6768742699708771	0.8383000511755171	0.8866944916574785	0.8866944916574785	15.922277978760649
simulation	scaled_raw_counts	negative_control	linear_walk	2	10	FALSE	50	28	27	0.44297014234177784	0.7448278970671117	0.7448278970671117	0.8776656554250987	0.9757126587049127	0.9757126587049127	19.04784688995215
simulation	logp1	delta_method	linear_walk	3	10	FALSE	50	27	26	0.5761270326965429	0.8075351278176296	0.8075351278176296	1.1283439587078634	1.0438044257659989	1.0438044257659989	29.977010152876648
simulation	logp1_hvg	delta_method	linear_walk	3	10	FALSE	50	27	23	0.5795995821828617	0.7929204370186281	0.7929204370186281	1.1351449418449726	1.0249137566028803	1.0249137566028803	27.28007935581748
simulation	logp1_zscore	delta_method	linear_walk	3	10	FALSE	50	27	27	0.5794147855979446	0.8153810846481566	0.8153810846481566	1.134783018001189	1.0539459591581195	1.0539459591581195	26.861360718870348
simulation	logp1_hvg_zscore	delta_method	linear_walk	3	10	FALSE	50	27	23	0.5697387580471992	0.7844475077745139	0.7844475077745139	1.1158325320639584	1.01396181068802	1.01396181068802	25.95483720387443
simulation	logp_cpm	delta_method	linear_walk	3	10	FALSE	50	27	26	0.552794025307811	0.7889233980179934	0.7889233980179934	1.0826462975473796	1.0197472606139109	1.0197472606139109	20.95623760065352
simulation	logp1_size_normed	delta_method	linear_walk	3	10	FALSE	50	27	21	0.5238267266595673	0.7561950038562576	0.7561950038562576	1.025913885119428	0.9774431657238754	0.9774431657238754	28.785855992531214
simulation	acosh	delta_method	linear_walk	3	10	TRUE	50	27	26	0.5790109919081238	0.8051097495569569	0.8051097495569569	1.1339921886447863	1.0406694283207625	1.0406694283207625	24.034543120550826
simulation	logp_alpha	delta_method	linear_walk	3	10	TRUE	50	27	27	0.5641590425964973	0.8107128933036928	0.8107128933036928	1.1049046674389624	1.0479119445155092	1.0479119445155092	24.881899871630296
simulation	pearson	glm_residual	linear_walk	3	10	TRUE	50	27	28	0.515702209739868	0.7961619787407896	0.7961619787407896	1.0100020305049076	1.029103711292581	1.029103711292581	26.85634263041195
simulation	pearson_clip	glm_residual	linear_walk	3	10	TRUE	50	27	29	0.49673455743642586	0.7948912481908161	0.7948912481908161	0.9728539109534108	1.0274611893435939	1.0274611893435939	26.85797642665422
simulation	pearson_clip_hvg	glm_residual	linear_walk	3	10	TRUE	50	27	33	0.4066600763607815	0.760883897793528	0.760883897793528	0.7964431702878497	0.9835039401410789	0.9835039401410789	23.15322674757848
simulation	pearson_clip_zscore	glm_residual	linear_walk	3	10	TRUE	50	27	28	0.5948398274292114	0.8224293026078544	0.8224293026078544	1.1649929400762975	1.0630563505784634	1.0630563505784634	25.644065818648617
simulation	pearson_clip_hvg_zscore	glm_residual	linear_walk	3	10	TRUE	50	27	35	0.3449879663408606	0.7449844495128847	0.7449844495128847	0.6756584321788892	0.9629526180859953	0.9629526180859953	20.934998249504027
simulation	pearson_analytic	glm_residual	linear_walk	3	10	TRUE	50	27	30	0.49910013414712534	0.7891717305328776	0.7891717305328776	0.9774868895135119	1.020068250462115	1.020068250462115	24.907807212043412
simulation	sctransform	glm_residual	linear_walk	3	10	TRUE	50	27	26	0.5186918222848552	0.790875470929288	0.790875470929288	1.0158571823422113	1.022270472637806	1.022270472637806	27.97724355233983
simulation	rand_quantile	glm_residual	linear_walk	3	10	TRUE	50	27	28	0.48317613583065505	0.7764195967624918	0.7764195967624918	0.9462997618851381	1.0035850868089609	1.0035850868089609	22.159411833352785
simulation	dino	latent_expr	linear_walk	3	10	FALSE	50	27	29	0.5327590331902886	0.8117269190776771	0.8117269190776771	1.0434077945166198	1.049222654792084	1.049222654792084	29.28159645232816
simulation	normalisr_norm	latent_expr	linear_walk	3	10	FALSE	50	27	19	0.44886581736094566	0.6899685482767683	0.6899685482767683	0.8791030528790693	0.8918401188031999	0.8918401188031999	15.95261990897421
simulation	sanity_map	latent_expr	linear_walk	3	10	FALSE	50	27	30	0.5295355545530213	0.8047309494552798	0.8047309494552798	1.0370946162764654	1.0401797985709338	1.0401797985709338	23.269926479169097
simulation	sanity_dists	latent_expr	linear_walk	3	10	FALSE	50	27	25	0.5275646309665591	0.7835098912213208	0.7835098912213208	1.033234565288317	1.012749865505475	1.012749865505475	19.119850624343563
simulation	glmpca	count_model	linear_walk	3	10	FALSE	50	27	26	0.5213728896491175	0.7808715290446292	0.7808715290446292	1.0211080488901583	1.0093395691332951	1.0093395691332951	29.21752829968491
simulation	newwave	count_model	linear_walk	3	10	TRUE	50	27	14	0.4631752492417042	0.6777741750221291	0.6777741750221291	0.9071280544826653	0.8760779057004288	0.8760779057004288	13.796358968374372
simulation	raw_counts	negative_control	linear_walk	3	10	FALSE	50	27	20	0.4083796473142824	0.671666879562614	0.671666879562614	0.7998109475085624	0.8681837326663336	0.8681837326663336	14.12265141790174
simulation	scaled_raw_counts	negative_control	linear_walk	3	10	FALSE	50	27	21	0.4380688015442807	0.710212439163999	0.710212439163999	0.8579571130473863	0.9180069840885791	0.9180069840885791	16.8482903489322
simulation	logp1	delta_method	linear_walk	4	10	FALSE	50	27	30	0.5314553978865039	0.8130680079237673	0.8130680079237673	1.0297071943191307	1.0384964262591643	1.0384964262591643	29.713502158945033
simulation	logp1_hvg	delta_method	linear_walk	4	10	FALSE	50	27	31	0.5906110238111179	0.8298374830434525	0.8298374830434525	1.144322595425725	1.0599153479389212	1.0599153479389212	27.830318590267243
simulation	logp1_zscore	delta_method	linear_walk	4	10	FALSE	50	27	24	0.506343609683664	0.7806103269689412	0.7806103269689412	0.9810525206108308	0.9970396411590827	0.9970396411590827	26.589683743727388
simulation	logp1_hvg_zscore	delta_method	linear_walk	4	10	FALSE	50	27	29	0.5377747435199659	0.8100209392571698	0.8100209392571698	1.0419510734631612	1.0346045378931366	1.0346045378931366	26.099428171315207
simulation	logp_cpm	delta_method	linear_walk	4	10	FALSE	50	27	27	0.5383648601248676	0.7856525181884169	0.7856525181884169	1.0430944381104506	1.0034798128432596	1.0034798128432596	20.78410549655736
simulation	logp1_size_normed	delta_method	linear_walk	4	10	FALSE	50	27	32	0.5379267445974875	0.8118307518740518	0.8118307518740518	1.042245579086193	1.036916132884594	1.036916132884594	28.896487338079123
simulation	acosh	delta_method	linear_walk	4	10	TRUE	50	27	24	0.5029516739650445	0.7699874245959297	0.7699874245959297	0.9744805662642942	0.9834714696858955	0.9834714696858955	23.916209592717937
simulation	logp_alpha	delta_method	linear_walk	4	10	TRUE	50	27	29	0.5421375773065478	0.8078272207560637	0.8078272207560637	1.0504041653981149	1.0318025966023525	1.0318025966023525	24.756681059633564
simulation	pearson	glm_residual	linear_walk	4	10	TRUE	50	27	30	0.5351150969718691	0.8129444897907822	0.8129444897907822	1.0367979464165409	1.0383386619166577	1.0383386619166577	26.872797292566226
simulation	pearson_clip	glm_residual	linear_walk	4	10	TRUE	50	27	27	0.510111961444254	0.7930884850589602	0.7930884850589602	0.9883537897935993	1.0129774501203186	1.0129774501203186	26.87513128719804
simulation	pearson_clip_hvg	glm_residual	linear_walk	4	10	TRUE	50	27	29	0.43132332895677233	0.7490567662012301	0.7490567662012301	0.8356989818349989	0.956737649476129	0.956737649476129	23.644065818648617
simulation	pearson_clip_zscore	glm_residual	linear_walk	4	10	TRUE	50	27	28	0.5540078387018006	0.8143675351386862	0.8143675351386862	1.073403072937202	1.0401562558864128	1.0401562558864128	25.807678842338664
simulation	pearson_clip_hvg_zscore	glm_residual	linear_walk	4	10	TRUE	50	27	33	0.4467865758300037	0.7742865294269203	0.7742865294269203	0.8656593823055188	0.9889625294245489	0.9889625294245489	21.119850624343563
simulation	pearson_analytic	glm_residual	linear_walk	4	10	TRUE	50	27	31	0.5407264221245989	0.8066153523970419	0.8066153523970419	1.0476700194115802	1.030254729821621	1.030254729821621	25.46878282179951
simulation	sctransform	glm_residual	linear_walk	4	10	TRUE	50	27	35	0.545578467691915	0.8105273614891323	0.8105273614891323	1.0570709705500925	1.0352513689982175	1.0352513689982175	27.63986462831135
simulation	rand_quantile	glm_residual	linear_walk	4	10	TRUE	50	27	22	0.475863046484117	0.7455960898721297	0.7455960898721297	0.9219957204761652	0.9523174780203763	0.9523174780203763	22.467965923678378
simulation	dino	latent_expr	linear_walk	4	10	FALSE	50	27	34	0.5562908599436305	0.8023651505320081	0.8023651505320081	1.077826479693149	1.0248261317158012	1.0248261317158012	29.664604971408565
simulation	normalisr_norm	latent_expr	linear_walk	4	10	FALSE	50	27	23	0.45660266751426576	0.719868830778781	0.719868830778781	0.8846782882524283	0.9194571682240139	0.9194571682240139	17.15486054382075
simulation	sanity_map	latent_expr	linear_walk	4	10	FALSE	50	27	30	0.5577523183900908	0.8171707466550497	0.8171707466550497	1.0806580894246582	1.0437366761137759	1.0437366761137759	23.528416384642316
simulation	sanity_dists	latent_expr	linear_walk	4	10	FALSE	50	27	22	0.5055642053963834	0.7568396849995613	0.7568396849995613	0.979542406676364	0.9666784333701746	0.9666784333701746	20.978994048313687
simulation	glmpca	count_model	linear_walk	4	10	FALSE	50	27	30	0.5777911298019096	0.8247058065885758	0.8247058065885758	1.1194837526099641	1.053360880653071	1.053360880653071	29.79565876998483
simulation	newwave	count_model	linear_walk	4	10	TRUE	50	27	17	0.5138764106940564	0.7275446775976865	0.7275446775976865	0.99564749777095	0.9292611937326568	0.9292611937326568	14.019955654101995
simulation	raw_counts	negative_control	linear_walk	4	10	FALSE	50	27	22	0.38123640016736166	0.6669534813320571	0.6669534813320571	0.7386543923531542	0.8518706923583568	0.8518706923583568	14.829618391877698
simulation	scaled_raw_counts	negative_control	linear_walk	4	10	FALSE	50	27	26	0.5107557147600361	0.7595081399565309	0.7595081399565309	0.9896010768157347	0.9700867349014608	0.9700867349014608	17.77920410783055
simulation	logp1	delta_method	linear_walk	5	10	FALSE	50	28	35	0.5197886012481818	0.7987750671637	0.7987750671637	1.0345557989177492	1.0407124601815338	1.0407124601815338	29.382658419885633
simulation	logp1_hvg	delta_method	linear_walk	5	10	FALSE	50	28	21	0.546668071578705	0.7614936285047847	0.7614936285047847	1.088055071190176	0.9921390139877317	0.9921390139877317	27.78282179950986
simulation	logp1_zscore	delta_method	linear_walk	5	10	FALSE	50	28	33	0.5210636446724539	0.7942822801112224	0.7942822801112224	1.037093568244135	1.0348588730345811	1.0348588730345811	26.19115416034543
simulation	logp1_hvg_zscore	delta_method	linear_walk	5	10	FALSE	50	28	25	0.5775212188475395	0.7976070212235711	0.7976070212235711	1.1494633097417473	1.0391906300519669	1.0391906300519669	26.33061033959622
simulation	logp_cpm	delta_method	linear_walk	5	10	FALSE	50	28	18	0.5167994633713453	0.7227038125486013	0.7227038125486013	1.0286063996488541	0.9416003248707924	0.9416003248707924	20.256039211109815
simulation	logp1_size_normed	delta_method	linear_walk	5	10	FALSE	50	28	29	0.5719449644165839	0.8118269193495611	0.8118269193495611	1.1383646701333898	1.0577175292637533	1.0577175292637533	29.188353366787258
simulation	acosh	delta_method	linear_walk	5	10	TRUE	50	28	27	0.5516665309927463	0.7928695082037502	0.7928695082037502	1.098003702537677	1.0330181929884181	1.0330181929884181	24.044345898004433
simulation	logp_alpha	delta_method	linear_walk	5	10	TRUE	50	28	30	0.5521967705173035	0.8062387764090506	0.8062387764090506	1.099059059222354	1.0504368188027784	1.0504368188027784	25.00548488738476
simulation	pearson	glm_residual	linear_walk	5	10	TRUE	50	28	37	0.49984101863675695	0.786572637272819	0.786572637272819	0.9948533367716293	1.0248140910987031	1.0248140910987031	26.159061734158012
simulation	pearson_clip	glm_residual	linear_walk	5	10	TRUE	50	28	38	0.5019190081307824	0.7810848842207397	0.7810848842207397	0.9989892413989564	1.0176641771686432	1.0176641771686432	26.15742793791574
simulation	pearson_clip_hvg	glm_residual	linear_walk	5	10	TRUE	50	28	38	0.4222646349892912	0.7604047690665191	0.7604047690665191	0.8404499940110719	0.9907203548039729	0.9907203548039729	23.639514529116585
simulation	pearson_clip_zscore	glm_residual	linear_walk	5	10	TRUE	50	28	28	0.5061335061419903	0.7877845926231252	0.7877845926231252	1.0073775233785003	1.0263931301625109	1.0263931301625109	24.65468549422336
simulation	pearson_clip_hvg_zscore	glm_residual	linear_walk	5	10	TRUE	50	28	37	0.40551092907879616	0.7621208495557275	0.7621208495557275	0.8071044309082184	0.9929562112061202	0.9929562112061202	21.500175049597384
simulation	pearson_analytic	glm_residual	linear_walk	5	10	TRUE	50	28	29	0.5313808322986043	0.8008787106219137	0.8008787106219137	1.057628274587301	1.0434532667599317	1.0434532667599317	24.622943167230716
simulation	sctransform	glm_residual	linear_walk	5	10	TRUE	50	28	36	0.5043982878460497	0.7925509852177697	0.7925509852177697	1.0039238498155505	1.0326031940056115	1.0326031940056115	27.33842922161279
simulation	rand_quantile	glm_residual	linear_walk	5	10	TRUE	50	28	21	0.47903660189671654	0.7367620060960492	0.7367620060960492	0.9534454837909643	0.9599165415304122	0.9599165415304122	21.432139106080054
simulation	dino	latent_expr	linear_walk	5	10	FALSE	50	28	23	0.5091238575638982	0.7685855597070251	0.7685855597070251	1.013329338014119	1.0013789883839395	1.0013789883839395	28.73975959855292
simulation	normalisr_norm	latent_expr	linear_walk	5	10	FALSE	50	28	15	0.4109532253429282	0.6331870074861005	0.6331870074861005	0.8179364482821391	0.824970176717841	0.824970176717841	15.294083323608357
simulation	sanity_map	latent_expr	linear_walk	5	10	FALSE	50	28	32	0.4891501423499819	0.7968861338459846	0.7968861338459846	0.9735748631163088	1.0382513963338866	1.0382513963338866	22.279029058233167
simulation	sanity_dists	latent_expr	linear_walk	5	10	FALSE	50	28	22	0.5198509943703855	0.7553370174319916	0.7553370174319916	1.0346799824151043	0.9841176546347182	0.9841176546347182	19.15322674757848
simulation	glmpca	count_model	linear_walk	5	10	FALSE	50	28	28	0.5505387422887973	0.8100083153882782	0.8100083153882782	1.0957590201017355	1.0553480965154791	1.0553480965154791	26.316256272610573
simulation	newwave	count_model	linear_walk	5	10	TRUE	50	28	15	0.46017195281442674	0.686269372737883	0.686269372737883	0.9158984270533487	0.8941304212026827	0.8941304212026827	14.175399696580698
simulation	raw_counts	negative_control	linear_walk	5	10	FALSE	50	28	30	0.4122067651066472	0.719084055007732	0.719084055007732	0.820431418022944	0.9368841952236877	0.9368841952236877	14.60345431205508
simulation	scaled_raw_counts	negative_control	linear_walk	5	10	FALSE	50	28	26	0.4981144046453153	0.7573376586372396	0.7573376586372396	0.991416788696029	0.9867242610703039	0.9867242610703039	16.839071070136537
simulation	logp1	delta_method	random_walk	1	200	FALSE	50	33	48	0.7221898919780698	0.867374470533479	0.867374470533479	1.2038064364973942	1.0616914749351225	1.0616914749351225	41.74314389076905
simulation	logp1_hvg	delta_method	random_walk	1	200	FALSE	50	33	48	0.7146331097488311	0.8660896363357447	0.8660896363357447	1.1912101606594003	1.0601188006626128	1.0601188006626128	40.23269926479169
simulation	logp1_zscore	delta_method	random_walk	1	200	FALSE	50	33	57	0.666146024154494	0.8293532677547273	0.8293532677547273	1.1103878362627089	1.0151524214716827	1.0151524214716827	38.53775236316957
simulation	logp1_hvg_zscore	delta_method	random_walk	1	200	FALSE	50	33	55	0.6296645369006335	0.828214463308486	0.828214463308486	1.0495774460079967	1.0137584918446683	1.0137584918446683	36.68537752363169
simulation	logp_cpm	delta_method	random_walk	1	200	FALSE	50	33	56	0.591880784631715	0.8182714346881957	0.8182714346881957	0.9865963316479409	1.001587936819334	1.001587936819334	34.946668222663085
simulation	logp1_size_normed	delta_method	random_walk	1	200	FALSE	50	33	49	0.735408399531178	0.8665701417227147	0.8665701417227147	1.225840149029339	1.060706953173826	1.060706953173826	39.311238184152174
simulation	acosh	delta_method	random_walk	1	200	TRUE	50	33	64	0.5658866343083792	0.8013762008906842	0.8013762008906842	0.9432671105966682	0.9809076812904602	0.9809076812904602	38.2587233049364
simulation	logp_alpha	delta_method	random_walk	1	200	TRUE	50	33	61	0.6280387540210398	0.8138807595930049	0.8138807595930049	1.0468674553025858	0.996213623329444	0.996213623329444	38.651884700665185
simulation	pearson	glm_residual	random_walk	1	200	TRUE	50	33	26	0.6494339033301982	0.8443026947666331	0.8443026947666331	1.0825306773087031	1.0334509531358016	1.0334509531358016	32.97420935931847
simulation	pearson_clip	glm_residual	random_walk	1	200	TRUE	50	33	39	0.7107279890741818	0.880821031706323	0.880821031706323	1.1847007793240207	1.078150455282586	1.078150455282586	35.447426770918426
simulation	pearson_clip_hvg	glm_residual	random_walk	1	200	TRUE	50	33	38	0.4265293745120676	0.7890050765413056	0.7890050765413056	0.710974789451119	0.9657650667643267	0.9657650667643267	28.995098611273193
simulation	pearson_clip_zscore	glm_residual	random_walk	1	200	TRUE	50	33	42	0.7549815248577882	0.8946304320269023	0.8946304320269023	1.258466269267614	1.0950535612563044	1.0950535612563044	37.43937448943868
simulation	pearson_clip_hvg_zscore	glm_residual	random_walk	1	200	TRUE	50	33	41	0.40987876165738574	0.7932080168000406	0.7932080168000406	0.6832201571186286	0.9709095873767631	0.9709095873767631	29.523164896720736
simulation	pearson_analytic	glm_residual	random_walk	1	200	TRUE	50	33	39	0.6486634573453547	0.8701710803728265	0.8701710803728265	1.0812464335857843	1.0651146063806776	1.0651146063806776	35.70708367370755
simulation	sctransform	glm_residual	random_walk	1	200	TRUE	50	33	27	0.49195440502831833	0.768988064190579	0.768988064190579	0.8200306952708208	0.9412636638657995	0.9412636638657995	35.180767884233866
simulation	rand_quantile	glm_residual	random_walk	1	200	TRUE	50	33	57	0.5996743690787449	0.8256486961548067	0.8256486961548067	0.9995873292026471	1.0106179185325965	1.0106179185325965	34.84992414517447
simulation	dino	latent_expr	random_walk	1	200	FALSE	50	33	50	0.7081542033072777	0.8592510663435313	0.8592510663435313	1.1804105782193248	1.0517481929169012	1.0517481929169012	43.03500991947718
simulation	normalisr_norm	latent_expr	random_walk	1	200	FALSE	50	33	32	0.5139248158493646	0.7855047612247646	0.7855047612247646	0.8566528112165679	0.9614805794322628	0.9614805794322628	27.638580931263856
simulation	sanity_map	latent_expr	random_walk	1	200	FALSE	50	33	43	0.7249500072914673	0.8804578743280003	0.8804578743280003	1.208407227254299	1.0777059401328746	1.0777059401328746	39.97782705099778
simulation	sanity_dists	latent_expr	random_walk	1	200	FALSE	50	33	31	0.6267129849133505	0.8712520924670774	0.8712520924670774	1.0446575526123467	1.0664377964949336	1.0664377964949336	41.88971875364687
simulation	glmpca	count_model	random_walk	1	200	FALSE	50	33	47	0.7552649646424093	0.8817277723244938	0.8817277723244938	1.2589387303763562	1.079260332062447	1.079260332062447	42.44684327226047
simulation	newwave	count_model	random_walk	1	200	TRUE	50	33	30	0.597058766055286	0.8573280995680218	0.8573280995680218	0.9952274236017286	1.0493944258860521	1.0493944258860521	42.60788890185552
simulation	raw_counts	negative_control	random_walk	1	200	FALSE	50	33	24	0.20690979480890256	0.46524601789595993	0.46524601789595993	0.34489452917028035	0.5694746014876958	0.5694746014876958	17.061734158011436
simulation	scaled_raw_counts	negative_control	random_walk	1	200	FALSE	50	33	32	0.3194590872248455	0.6487060016903469	0.6487060016903469	0.532501091015726	0.7940349354648281	0.7940349354648281	27.242735441708483
simulation	logp1	delta_method	random_walk	2	200	FALSE	50	40	55	0.5247474786657488	0.8365687252904171	0.8365687252904171	0.883056876106559	1.0123843379024413	1.0123843379024413	41.24390243902439
simulation	logp1_hvg	delta_method	random_walk	2	200	FALSE	50	40	52	0.7613903689224143	0.884644419723528	0.884644419723528	1.281284861792578	1.0705637541374537	1.0705637541374537	39.55572412183452
simulation	logp1_zscore	delta_method	random_walk	2	200	FALSE	50	40	46	0.6051304058877232	0.8862266579204824	0.8862266579204824	1.0183270765188068	1.0724785199193942	1.0724785199193942	38.13023690045513
simulation	logp1_hvg_zscore	delta_method	random_walk	2	200	FALSE	50	40	50	0.636969115321527	0.8615723285524812	0.8615723285524812	1.0719059738645682	1.0426427680449888	1.0426427680449888	35.72365503559342
simulation	logp_cpm	delta_method	random_walk	2	200	FALSE	50	40	41	0.6566426673944241	0.8839364360069067	0.8839364360069067	1.1050130704047658	1.0697069785916689	1.0697069785916689	34.60497140856576
simulation	logp1_size_normed	delta_method	random_walk	2	200	FALSE	50	40	45	0.7174068810762826	0.9021064175401846	0.9021064175401846	1.207268457794921	1.091695614035674	1.091695614035674	39.216127902905825
simulation	acosh	delta_method	random_walk	2	200	TRUE	50	40	56	0.6306692796607246	0.8542157931192896	0.8542157931192896	1.0613044685219262	1.0337401626419456	1.0337401626419456	37.78912358501575
simulation	logp_alpha	delta_method	random_walk	2	200	TRUE	50	40	56	0.6316029594490747	0.8548477285463015	0.8548477285463015	1.0628756858992459	1.0345049073778312	1.0345049073778312	38.12463531333878
simulation	pearson	glm_residual	random_walk	2	200	TRUE	50	40	31	0.6386155664327801	0.8312896224673937	0.8312896224673937	1.074676658877981	1.0059957641312307	1.0059957641312307	33.126269109581045
simulation	pearson_clip	glm_residual	random_walk	2	200	TRUE	50	40	37	0.6888045593623452	0.894538804380352	0.894538804380352	1.159135826598054	1.0825375702232434	1.0825375702232434	35.48523748395379
simulation	pearson_clip_hvg	glm_residual	random_walk	2	200	TRUE	50	40	32	0.43523654537153544	0.7397519626391513	0.7397519626391513	0.7324258614837728	0.8952202948400699	0.8952202948400699	29.267242385342513
simulation	pearson_clip_zscore	glm_residual	random_walk	2	200	TRUE	50	40	37	0.7070144965513931	0.8976956586796964	0.8976956586796964	1.1897799190463765	1.0863578778119436	1.0863578778119436	37.524798692963
simulation	pearson_clip_hvg_zscore	glm_residual	random_walk	2	200	TRUE	50	40	31	0.403962028805432	0.7333033804788565	0.7333033804788565	0.6797964006032231	0.8874164606978203	0.8874164606978203	30.144590967440777
simulation	pearson_analytic	glm_residual	random_walk	2	200	TRUE	50	40	29	0.6525712248385809	0.8403134491673372	0.8403134491673372	1.098161555169758	1.0169160633759786	1.0169160633759786	36.00945267825884
simulation	sctransform	glm_residual	random_walk	2	200	TRUE	50	40	39	0.5806715525052011	0.8391994147613061	0.8391994147613061	0.9771671671543333	1.0155679003973077	1.0155679003973077	34.80149375656436
simulation	rand_quantile	glm_residual	random_walk	2	200	TRUE	50	40	54	0.6798742681029103	0.8645979472868827	0.8645979472868827	1.1441077313276784	1.046304259237011	1.046304259237011	35.11716653051698
simulation	dino	latent_expr	random_walk	2	200	FALSE	50	40	53	0.6660722707411869	0.8664754222364904	0.8664754222364904	1.1208814193018175	1.0485763095495868	1.0485763095495868	42.14622476368304
simulation	normalisr_norm	latent_expr	random_walk	2	200	FALSE	50	40	35	0.6052225771243904	0.8209449578792374	0.8209449578792374	1.0184821843518646	0.9934770360300005	0.9934770360300005	27.672190453961957
simulation	sanity_map	latent_expr	random_walk	2	200	FALSE	50	40	72	0.5375446784530609	0.8003370011023592	0.8003370011023592	0.9045922921429143	0.9685380536770093	0.9685380536770093	39.87874897887735
simulation	sanity_dists	latent_expr	random_walk	2	200	FALSE	50	40	40	0.7155513291513927	0.8919420391742464	0.8919420391742464	1.204145893222695	1.0793950616111043	1.0793950616111043	42.01166997315906
simulation	glmpca	count_model	random_walk	2	200	FALSE	50	40	44	0.6893310703669343	0.911275568050683	0.911275568050683	1.1600218511753047	1.1027917787476362	1.1027917787476362	41.91480919593885
simulation	newwave	count_model	random_walk	2	200	TRUE	50	40	42	0.642929298754072	0.8980534657706312	0.8980534657706312	1.0819359047874337	1.0867908826373713	1.0867908826373713	42.82028241335045
simulation	raw_counts	negative_control	random_walk	2	200	FALSE	50	40	27	0.1730005079485549	0.43764617868328926	0.43764617868328926	0.29112915130595435	0.5296231181580493	0.5296231181580493	17.38744310888085
simulation	scaled_raw_counts	negative_control	random_walk	2	200	FALSE	50	40	37	0.28079236284565284	0.6005593095561226	0.6005593095561226	0.4725237125474656	0.7267745262232397	0.7267745262232397	24.607888901855524
simulation	logp1	delta_method	random_walk	3	200	FALSE	50	42	51	0.7716294886535918	0.9058310264670796	0.9058310264670796	1.2681239007014495	1.0905256327897181	1.0905256327897181	41.20224063484654
simulation	logp1_hvg	delta_method	random_walk	3	200	FALSE	50	42	53	0.7278962105298893	0.8883662045825109	0.8883662045825109	1.196251044544201	1.0694998173994996	1.0694998173994996	39.58361535768468
simulation	logp1_zscore	delta_method	random_walk	3	200	FALSE	50	42	52	0.6949847224075866	0.884469599201442	0.884469599201442	1.1421631107505243	1.0648087128504589	1.0648087128504589	38.27809546038044
simulation	logp1_hvg_zscore	delta_method	random_walk	3	200	FALSE	50	42	49	0.726167944715231	0.900730606276681	0.900730606276681	1.193410749793209	1.084385261359385	1.084385261359385	36.26210759715253
simulation	logp_cpm	delta_method	random_walk	3	200	FALSE	50	42	43	0.6455184472583071	0.8789630524549492	0.8789630524549492	1.0608684392561374	1.058179407605058	1.058179407605058	34.51709651067802
simulation	logp1_size_normed	delta_method	random_walk	3	200	FALSE	50	42	49	0.7463933093879236	0.9148532737585636	0.9148532737585636	1.2266498479860444	1.101387473076979	1.101387473076979	38.99719920644183
simulation	acosh	delta_method	random_walk	3	200	TRUE	50	42	53	0.7232002305152417	0.8932716914046104	0.8932716914046104	1.1885335005916209	1.075405509481693	1.075405509481693	37.85132454195355
simulation	logp_alpha	delta_method	random_walk	3	200	TRUE	50	42	54	0.6920442812171844	0.888143799544604	0.888143799544604	1.1373306830025096	1.0692320650399398	1.0692320650399398	38.17236550355934
simulation	pearson	glm_residual	random_walk	3	200	TRUE	50	42	25	0.5335533427639092	0.7777483057601787	0.7777483057601787	0.8768609238077186	0.9363274589944446	0.9363274589944446	32.72692262807796
simulation	pearson_clip	glm_residual	random_walk	3	200	TRUE	50	42	35	0.6000419087419648	0.8515269027314752	0.8515269027314752	0.9861306457143545	1.0251491584037271	1.0251491584037271	35.09312638580931
simulation	pearson_clip_hvg	glm_residual	random_walk	3	200	TRUE	50	42	26	0.4000158347396018	0.7107627055156663	0.7107627055156663	0.6574005376303849	0.8556838157982587	0.8556838157982587	28.63122884817365
simulation	pearson_clip_zscore	glm_residual	random_walk	3	200	TRUE	50	42	35	0.6451791000471331	0.8597544714760584	0.8597544714760584	1.060310743735873	1.0350542889957997	1.0350542889957997	37.28019605554907
simulation	pearson_clip_hvg_zscore	glm_residual	random_walk	3	200	TRUE	50	42	34	0.4076825181119262	0.7618470485628867	0.7618470485628867	0.67000024327476	0.9171840116399625	0.9171840116399625	29.3246586532851
simulation	pearson_analytic	glm_residual	random_walk	3	200	TRUE	50	42	27	0.5858362206616071	0.801906893780196	0.801906893780196	0.9627845024610105	0.9654118673642796	0.9654118673642796	35.59493523164897
simulation	sctransform	glm_residual	random_walk	3	200	TRUE	50	42	26	0.5046042572447249	0.7729338010003443	0.7729338010003443	0.8292849462302099	0.9305312997811033	0.9305312997811033	35.11973392461197
simulation	rand_quantile	glm_residual	random_walk	3	200	TRUE	50	42	55	0.6806635508935771	0.8734965829827556	0.8734965829827556	1.11862717783193	1.0515983511981692	1.0515983511981692	34.98786322791457
simulation	dino	latent_expr	random_walk	3	200	FALSE	50	42	50	0.7638824678829751	0.909371362742182	0.909371362742182	1.2553921656616291	1.0947878266690254	1.0947878266690254	42.50565993698215
simulation	normalisr_norm	latent_expr	random_walk	3	200	FALSE	50	42	38	0.5368493952681688	0.8184029031802167	0.8184029031802167	0.8822777760925008	0.9852713340460787	0.9852713340460787	28.320457462947836
simulation	sanity_map	latent_expr	random_walk	3	200	FALSE	50	42	39	0.6877010053109246	0.8896983909944615	0.8896983909944615	1.1301927857797385	1.0711036302381396	1.0711036302381396	39.8868012603571
simulation	sanity_dists	latent_expr	random_walk	3	200	FALSE	50	42	35	0.6353043626448649	0.8659471676243498	0.8659471676243498	1.0440822419780966	1.0425096462185799	1.0425096462185799	41.70696697397596
simulation	glmpca	count_model	random_walk	3	200	FALSE	50	42	46	0.669786893964924	0.9022698607985724	0.9022698607985724	1.1007520851692296	1.086238362503488	1.086238362503488	42.144941066635546
simulation	newwave	count_model	random_walk	3	200	TRUE	50	42	52	0.6951333762061138	0.8938946805325327	0.8938946805325327	1.142407413797018	1.0761555231079631	1.0761555231079631	42.779320807562144
simulation	raw_counts	negative_control	random_walk	3	200	FALSE	50	42	27	0.2495667307151709	0.5126773870316086	0.5126773870316086	0.4101470209388396	0.6172098499321419	0.6172098499321419	17.92612906990314
simulation	scaled_raw_counts	negative_control	random_walk	3	200	FALSE	50	42	28	0.27991198520953864	0.5784221835822113	0.5784221835822113	0.46001751327101037	0.6963596955061089	0.6963596955061089	25.346598202824133
simulation	logp1	delta_method	random_walk	4	200	FALSE	50	52	50	0.7447918663247515	0.9117175670388789	0.9117175670388789	1.2793859112362118	1.1283571275163555	1.1283571275163555	40.63998132804294
simulation	logp1_hvg	delta_method	random_walk	4	200	FALSE	50	52	46	0.791733060831537	0.9186993259373236	0.9186993259373236	1.360020388630456	1.1369978707689476	1.1369978707689476	38.41708484070487
simulation	logp1_zscore	delta_method	random_walk	4	200	FALSE	50	52	40	0.6298214953066815	0.851511193062142	0.851511193062142	1.081892518060537	1.0538446977304443	1.0538446977304443	37.69506360135371
simulation	logp1_hvg_zscore	delta_method	random_walk	4	200	FALSE	50	52	48	0.677563242690577	0.8890732474366024	0.8890732474366024	1.163902166315908	1.1003321334340628	1.1003321334340628	34.25160462130937
simulation	logp_cpm	delta_method	random_walk	4	200	FALSE	50	52	51	0.6714510859412607	0.8857148209611534	0.8857148209611534	1.1534028475318157	1.096175687855066	1.096175687855066	34.617925078772316
simulation	logp1_size_normed	delta_method	random_walk	4	200	FALSE	50	52	44	0.7494889428529273	0.9003545227755018	0.9003545227755018	1.287454438573655	1.1142940311711704	1.1142940311711704	38.19768934531451
simulation	acosh	delta_method	random_walk	4	200	TRUE	50	52	49	0.7713076211699843	0.9114011394134134	0.9114011394134134	1.3249340498620872	1.1279655113191414	1.1279655113191414	37.09102579064068
simulation	logp_alpha	delta_method	random_walk	4	200	TRUE	50	52	51	0.708506828047069	0.8984641760305547	0.8984641760305547	1.2170563278182158	1.1119545059714249	1.1119545059714249	37.29665071770335
simulation	pearson	glm_residual	random_walk	4	200	TRUE	50	52	33	0.5378563496063056	0.7956769290663207	0.7956769290663207	0.9239169586409023	0.9847432654262138	0.9847432654262138	33.01983895437041
simulation	pearson_clip	glm_residual	random_walk	4	200	TRUE	50	52	52	0.6931221492903367	0.9066135893619196	0.9066135893619196	1.19062888930793	1.1220403581585092	1.1220403581585092	35.420235733457815
simulation	pearson_clip_hvg	glm_residual	random_walk	4	200	TRUE	50	52	22	0.2943466477107153	0.6140880020281441	0.6140880020281441	0.5056217328996666	0.7600057288149044	0.7600057288149044	29.154393744894385
simulation	pearson_clip_zscore	glm_residual	random_walk	4	200	TRUE	50	52	42	0.6656336848772717	0.8710081272990521	0.8710081272990521	1.1434098531157988	1.0779744342917197	1.0779744342917197	37.31800676858443
simulation	pearson_clip_hvg_zscore	glm_residual	random_walk	4	200	TRUE	50	52	52	0.48125818513445506	0.8149357163978883	0.8149357163978883	0.8266939658812819	1.0085782673374684	1.0085782673374684	29.84105496557358
simulation	pearson_analytic	glm_residual	random_walk	4	200	TRUE	50	52	33	0.5034270324982095	0.7796012750447577	0.7796012750447577	0.86477508930371	0.9648477632986958	0.9648477632986958	35.989847123351616
simulation	sctransform	glm_residual	random_walk	4	200	TRUE	50	52	25	0.4807469220868372	0.7303085389248661	0.7303085389248661	0.8258157302699215	0.9038422368654306	0.9038422368654306	35.38826000700198
simulation	rand_quantile	glm_residual	random_walk	4	200	TRUE	50	52	51	0.6001240779746495	0.8647745695422896	0.8647745695422896	1.030878994615133	1.070259677464699	1.070259677464699	34.69891469249621
simulation	dino	latent_expr	random_walk	4	200	FALSE	50	52	41	0.6583215781365799	0.8564082901786843	0.8564082901786843	1.1308492885225525	1.0599054281971576	1.0599054281971576	41.12323491655969
simulation	normalisr_norm	latent_expr	random_walk	4	200	FALSE	50	52	31	0.31019741687818364	0.6440478223716563	0.6440478223716563	0.5328498105305172	0.797084510716087	0.797084510716087	25.85762632745945
simulation	sanity_map	latent_expr	random_walk	4	200	FALSE	50	52	42	0.6398756129496155	0.8631525440133433	0.8631525440133433	1.0991632443451236	1.0682522311537277	1.0682522311537277	39.492356167580816
simulation	sanity_dists	latent_expr	random_walk	4	200	FALSE	50	52	37	0.5731720951154302	0.8170112983178236	0.8170112983178236	0.984581513789893	1.011147042732144	1.011147042732144	41.56564359901972
simulation	glmpca	count_model	random_walk	4	200	FALSE	50	52	45	0.7878725782527342	0.9131341696113832	0.9131341696113832	1.3533889426584889	1.1301103388916005	1.1301103388916005	41.56202590734041
simulation	newwave	count_model	random_walk	4	200	TRUE	50	52	51	0.6684096241074584	0.8981022630675629	0.8981022630675629	1.148178296089101	1.1115065963488662	1.1115065963488662	42.49515696113899
simulation	raw_counts	negative_control	random_walk	4	200	FALSE	50	52	19	0.1531554489060814	0.3995988818944864	0.3995988818944864	0.2630868198472783	0.4945503551035367	0.4945503551035367	16.598552923328278
simulation	scaled_raw_counts	negative_control	random_walk	4	200	FALSE	50	52	21	0.17936689388244925	0.45670850981188493	0.45670850981188493	0.30811222215381495	0.5652301994326256	0.5652301994326256	23.938849340646517
simulation	logp1	delta_method	random_walk	5	200	FALSE	50	45	48	0.6628564472440274	0.9082985049688784	0.9082985049688784	1.1699674885223688	1.1067537305847366	1.1067537305847366	41.393861594118334
simulation	logp1_hvg	delta_method	random_walk	5	200	FALSE	50	45	46	0.646554561890836	0.8976240846713199	0.8976240846713199	1.141194024910222	1.0937470434422127	1.0937470434422127	39.78445559575213
simulation	logp1_zscore	delta_method	random_walk	5	200	FALSE	50	45	59	0.5864933738220292	0.8603750056551484	0.8603750056551484	1.0351836848815579	1.0483593686453616	1.0483593686453616	38.429805111448246
simulation	logp1_hvg_zscore	delta_method	random_walk	5	200	FALSE	50	45	46	0.6350278110527365	0.8914729775124155	0.8914729775124155	1.120848860003182	1.0862519735306122	1.0862519735306122	36.001166997315906
simulation	logp_cpm	delta_method	random_walk	5	200	FALSE	50	45	50	0.6281360129619925	0.8794739148537247	0.8794739148537247	1.1086845675124692	1.0716312213347456	1.0716312213347456	34.93231415567744
simulation	logp1_size_normed	delta_method	random_walk	5	200	FALSE	50	45	46	0.7113505153526658	0.9168324670842938	0.9168324670842938	1.2555614105686743	1.1171522882794103	1.1171522882794103	39.28801493756564
simulation	acosh	delta_method	random_walk	5	200	TRUE	50	45	49	0.6816969285722355	0.9050532082446494	0.9050532082446494	1.2032216730652872	1.1027993651016426	1.1027993651016426	38.06745244485938
simulation	logp_alpha	delta_method	random_walk	5	200	TRUE	50	45	50	0.6697587558575889	0.9090638283651274	0.9090638283651274	1.1821503324958873	1.1076862704042658	1.1076862704042658	38.34963239584549
simulation	pearson	glm_residual	random_walk	5	200	TRUE	50	45	36	0.5379304233969456	0.816837947639096	0.816837947639096	0.9494681828595124	0.9953098468038597	0.9953098468038597	33.312288481736495
simulation	pearson_clip	glm_residual	random_walk	5	200	TRUE	50	45	38	0.6940718137346659	0.8722472580716407	0.8722472580716407	1.225063828141907	1.0628256036776949	1.0628256036776949	35.88353366787256
simulation	pearson_clip_hvg	glm_residual	random_walk	5	200	TRUE	50	45	40	0.4587653027158072	0.775568518529688	0.775568518529688	0.8097386564937773	0.9450234108182531	0.9450234108182531	29.7164196522348
simulation	pearson_clip_zscore	glm_residual	random_walk	5	200	TRUE	50	45	35	0.6837287894828503	0.8549462306037757	0.8549462306037757	1.2068079868388089	1.041744454046534	1.041744454046534	37.701832185785975
simulation	pearson_clip_hvg_zscore	glm_residual	random_walk	5	200	TRUE	50	45	28	0.3143226081557868	0.6716045746654823	0.6716045746654823	0.5547916656446763	0.8183442606395855	0.8183442606395855	30.31182168281013
simulation	pearson_analytic	glm_residual	random_walk	5	200	TRUE	50	45	28	0.6033510717742292	0.8079022595927052	0.8079022595927052	1.0649381794141324	0.9844217895995563	0.9844217895995563	36.273194071653634
simulation	sctransform	glm_residual	random_walk	5	200	TRUE	50	45	27	0.4735191102760477	0.7462669846055175	0.7462669846055175	0.8357797024082666	0.9093197497365453	0.9093197497365453	35.30283580347765
simulation	rand_quantile	glm_residual	random_walk	5	200	TRUE	50	45	39	0.5079997037870163	0.8176032734966416	0.8176032734966416	0.8966392951006452	0.9962423896224573	0.9962423896224573	35.21496090558992
simulation	dino	latent_expr	random_walk	5	200	FALSE	50	45	43	0.6448778508107209	0.8835189022916927	0.8835189022916927	1.1382345644425202	1.0765600029111206	1.0765600029111206	42.477768701131986
simulation	normalisr_norm	latent_expr	random_walk	5	200	FALSE	50	45	29	0.4463595782614493	0.7394190129184889	0.7394190129184889	0.787842068863813	0.9009755565334338	0.9009755565334338	29.548722137939084
simulation	sanity_map	latent_expr	random_walk	5	200	FALSE	50	45	48	0.6476674662465145	0.8982099856516252	0.8982099856516252	1.1431583445142515	1.094460958627759	1.094460958627759	40.24226864278212
simulation	sanity_dists	latent_expr	random_walk	5	200	FALSE	50	45	34	0.691384061192318	0.8647774283314452	0.8647774283314452	1.2203198400509492	1.0537236819123634	1.0537236819123634	41.92087758198157
simulation	glmpca	count_model	random_walk	5	200	FALSE	50	45	66	0.5945073170632391	0.853218562336517	0.853218562336517	1.0493286073395987	1.0396393054752866	1.0396393054752866	42.316839771268526
simulation	newwave	count_model	random_walk	5	200	TRUE	50	45	32	0.5768073802909778	0.8243241752755024	0.8243241752755024	1.0180875284324735	1.004431749261338	1.004431749261338	42.88936865445209
simulation	raw_counts	negative_control	random_walk	5	200	FALSE	50	45	23	0.21933709035410923	0.4932217475268771	0.4932217475268771	0.3871385211810856	0.6009863564617426	0.6009863564617426	18.27401096977477
simulation	scaled_raw_counts	negative_control	random_walk	5	200	FALSE	50	45	30	0.2809291936527312	0.6086294473806213	0.6086294473806213	0.49585098631393243	0.7416096225494826	0.7416096225494826	26.435289998833003
simulation	logp1	delta_method	scDesign2	1	50	FALSE	50	11	11	0.8888783612308018	0.911486556477322	0.911486556477322	1.1907269038455333	1.1361198757733504	1.1361198757733504	9.258985200845666
simulation	logp1_hvg	delta_method	scDesign2	1	50	FALSE	50	11	10	0.7958870118296729	0.8405657963664083	0.8405657963664083	1.066157214238618	1.0477208921631433	1.0477208921631433	8.74524312896406
simulation	logp1_zscore	delta_method	scDesign2	1	50	FALSE	50	11	11	0.98129078570508	0.9778180874066988	0.9778180874066988	1.3145210750960858	1.2187986274716645	1.2187986274716645	10.03664552501762
simulation	logp1_hvg_zscore	delta_method	scDesign2	1	50	FALSE	50	11	9	0.7069770188105333	0.78441690139486	0.78441690139486	0.9470548428387601	0.9777342586504927	0.9777342586504927	8.75863284002819
simulation	logp_cpm	delta_method	scDesign2	1	50	FALSE	50	11	11	0.9345312706359368	0.9357975793018308	0.9357975793018308	1.2518827940533297	1.1664222823585333	1.1664222823585333	9.55461592670895
simulation	logp1_size_normed	delta_method	scDesign2	1	50	FALSE	50	11	10	0.8497937050845029	0.8685835386557776	0.8685835386557776	1.138369738196334	1.0826435288855865	1.0826435288855865	8.7522903453136
simulation	acosh	delta_method	scDesign2	1	50	TRUE	50	11	11	0.9048648113860636	0.9196396167964236	0.9196396167964236	1.212142090812733	1.146282235065526	1.146282235065526	9.334742776603242
simulation	logp_alpha	delta_method	scDesign2	1	50	TRUE	50	11	11	0.9189770444296586	0.928192083770162	0.928192083770162	1.2310466072136934	1.156942433668248	1.156942433668248	9.210359408033826
simulation	pearson	glm_residual	scDesign2	1	50	TRUE	50	11	11	0.9411638955012404	0.9355288383541144	0.9355288383541144	1.2607677497623384	1.166087310953892	1.166087310953892	9.286116983791402
simulation	pearson_clip	glm_residual	scDesign2	1	50	TRUE	50	11	11	0.9433352436713308	0.9368705311918204	0.9368705311918204	1.263676452231102	1.1677596602488634	1.1677596602488634	9.16384778012685
simulation	pearson_clip_hvg	glm_residual	scDesign2	1	50	TRUE	50	11	9	0.6220765843289707	0.7091505686237494	0.7091505686237494	0.8333236104287474	0.8839187481197486	0.8839187481197486	8.049330514446794
simulation	pearson_clip_zscore	glm_residual	scDesign2	1	50	TRUE	50	11	11	0.942994900290241	0.9450153899253152	0.9450153899253152	1.2632205338084188	1.177911796697537	1.177911796697537	9.285412262156449
simulation	pearson_clip_hvg_zscore	glm_residual	scDesign2	1	50	TRUE	50	11	9	0.6008458395857105	0.7199151834452124	0.7199151834452124	0.8048832522682983	0.8973362722365871	0.8973362722365871	7.964763918252291
simulation	pearson_analytic	glm_residual	scDesign2	1	50	TRUE	50	11	10	0.804976458790171	0.8408892304502847	0.8408892304502847	1.0783332886139192	1.0481240356747874	1.0481240356747874	8.420718816067653
simulation	sctransform	glm_residual	scDesign2	1	50	TRUE	50	11	10	0.7384751915037583	0.7923260526719518	0.7923260526719518	0.9892492794272071	0.9875925981976275	0.9875925981976275	8.251937984496124
simulation	rand_quantile	glm_residual	scDesign2	1	50	TRUE	50	11	7	0.569583194867847	0.657679787319083	0.657679787319083	0.7630043251006037	0.8197631363378104	0.8197631363378104	7.988372093023256
simulation	dino	latent_expr	scDesign2	1	50	FALSE	50	11	11	0.843415086794427	0.865081545402283	0.865081545402283	1.129825045538007	1.0782784791634092	1.0782784791634092	8.637420718816067
simulation	normalisr_norm	latent_expr	scDesign2	1	50	FALSE	50	11	16	0.2812431270871237	0.5004966204703238	0.5004966204703238	0.3767486897538867	0.6238426164740407	0.6238426164740407	7.625088090204369
simulation	sanity_map	latent_expr	scDesign2	1	50	FALSE	50	11	8	0.6136781613009172	0.7106382782682571	0.7106382782682571	0.8220732204029039	0.885773099656251	0.885773099656251	8.597603946441156
simulation	sanity_dists	latent_expr	scDesign2	1	50	FALSE	50	11	9	0.6447374496657832	0.7181100123375053	0.7181100123375053	0.8636797347285907	0.8950862217448233	0.8950862217448233	7.839323467230444
simulation	glmpca	count_model	scDesign2	1	50	FALSE	50	11	11	0.9605683284162344	0.9669642443596714	0.9669642443596714	1.286761610490094	1.205269885081969	1.205269885081969	9.220577871740662
simulation	newwave	count_model	scDesign2	1	50	TRUE	50	11	8	0.7290682942246188	0.7992192677363692	0.7992192677363692	0.9766479538009729	0.9961846268863795	0.9961846268863795	9.07047216349542
simulation	raw_counts	negative_control	scDesign2	1	50	FALSE	50	11	7	0.27421765317966185	0.43060967481363976	0.43060967481363976	0.3673374798980227	0.5367322280065326	0.5367322280065326	5.744186046511628
simulation	scaled_raw_counts	negative_control	scDesign2	1	50	FALSE	50	11	9	0.424435245195433	0.5597310055163489	0.5597310055163489	0.5685665074518014	0.6976751504831972	0.6976751504831972	6.905919661733615
simulation	logp1	delta_method	scDesign2	2	50	FALSE	50	11	11	0.927263907305426	0.9315896384187132	0.9315896384187132	1.2272640121933756	1.1540377371714337	1.1540377371714337	9.3569415081043
simulation	logp1_hvg	delta_method	scDesign2	2	50	FALSE	50	11	10	0.778471073202975	0.8330936799430557	0.8330936799430557	1.0303318452800256	1.032022583339624	1.032022583339624	8.705426356589147
simulation	logp1_zscore	delta_method	scDesign2	2	50	FALSE	50	11	11	0.9747313196421729	0.9724568611039772	0.9724568611039772	1.2900886799647322	1.204663372373041	1.204663372373041	10.278717406624382
simulation	logp1_hvg_zscore	delta_method	scDesign2	2	50	FALSE	50	11	10	0.7492712241531929	0.8174059797004474	0.8174059797004474	0.9916848930823351	1.0125889214108226	1.0125889214108226	8.629316420014094
simulation	logp_cpm	delta_method	scDesign2	2	50	FALSE	50	11	11	0.9050406513653688	0.910523133188757	0.910523133188757	1.1978508084289252	1.1279409011579338	1.1279409011579338	9.339675828047922
simulation	logp1_size_normed	delta_method	scDesign2	2	50	FALSE	50	11	10	0.8538211754027908	0.8635219946556087	0.8635219946556087	1.1300601621231259	1.0697166731068954	1.0697166731068954	8.951726568005638
simulation	acosh	delta_method	scDesign2	2	50	TRUE	50	11	11	0.9182038867528182	0.922940940627984	0.922940940627984	1.2152727796150915	1.1433238743113503	1.1433238743113503	9.39323467230444
simulation	logp_alpha	delta_method	scDesign2	2	50	TRUE	50	11	11	0.9311586965081938	0.9316358466803852	0.9316358466803852	1.2324188926820667	1.1540949791968271	1.1540949791968271	9.318181818181818
simulation	pearson	glm_residual	scDesign2	2	50	TRUE	50	11	11	0.928522551931906	0.9273146126823882	0.9273146126823882	1.2289298693911481	1.148741906449795	1.148741906449795	9.072586328400282
simulation	pearson_clip	glm_residual	scDesign2	2	50	TRUE	50	11	11	0.9246493724414158	0.925186197644771	0.925186197644771	1.2238035900611812	1.1461052613300158	1.1461052613300158	9.167019027484145
simulation	pearson_clip_hvg	glm_residual	scDesign2	2	50	TRUE	50	11	9	0.6290357639988179	0.727700851925959	0.727700851925959	0.832549341623444	0.9014637023226566	0.9014637023226566	7.479915433403805
simulation	pearson_clip_zscore	glm_residual	scDesign2	2	50	TRUE	50	11	11	0.9407871172348572	0.946511204963903	0.946511204963903	1.2451624214218289	1.172522325428655	1.172522325428655	9.597603946441156
simulation	pearson_clip_hvg_zscore	glm_residual	scDesign2	2	50	TRUE	50	11	9	0.707591675605896	0.7764299328455919	0.7764299328455919	0.9365206517336037	0.9618284766393728	0.9618284766393728	7.780831571529246
simulation	pearson_analytic	glm_residual	scDesign2	2	50	TRUE	50	11	10	0.8152030729469762	0.8396453732952621	0.8396453732952621	1.0789478444864526	1.040138712007237	1.040138712007237	8.53875968992248
simulation	sctransform	glm_residual	scDesign2	2	50	TRUE	50	11	9	0.6929269381488773	0.7592552855963635	0.7592552855963635	0.9171113936060411	0.9405528095099486	0.9405528095099486	8.114869626497534
simulation	rand_quantile	glm_residual	scDesign2	2	50	TRUE	50	11	8	0.6481243898928613	0.7278500349065617	0.7278500349065617	0.8578137603260535	0.9016485077157818	0.9016485077157818	8.067653276955603
simulation	dino	latent_expr	scDesign2	2	50	FALSE	50	11	10	0.7833252526212432	0.8135056801591318	0.8135056801591318	1.0367565099971956	1.007757295262006	1.007757295262006	8.775898520084567
simulation	normalisr_norm	latent_expr	scDesign2	2	50	FALSE	50	11	12	0.28706982243874474	0.4974514845420255	0.4974514845420255	0.3799462691151294	0.6162346186545109	0.6162346186545109	7.642353770260747
simulation	sanity_map	latent_expr	scDesign2	2	50	FALSE	50	11	10	0.7094068327823677	0.7791276471616926	0.7791276471616926	0.9389230714348425	0.9651703602289888	0.9651703602289888	8.552854122621564
simulation	sanity_dists	latent_expr	scDesign2	2	50	FALSE	50	11	9	0.643014257781255	0.720705266581947	0.720705266581947	0.851050333874621	0.8927976876444591	0.8927976876444591	8.050739957716702
simulation	glmpca	count_model	scDesign2	2	50	FALSE	50	11	11	0.9718957725675942	0.9755826435418228	0.9755826435418228	1.2863357409663587	1.2085355396264086	1.2085355396264086	9.271670190274842
simulation	newwave	count_model	scDesign2	2	50	TRUE	50	11	8	0.771409860812188	0.8408854140627099	0.8408854140627099	1.020986100469522	1.0416748538686844	1.0416748538686844	8.992952783650457
simulation	raw_counts	negative_control	scDesign2	2	50	FALSE	50	11	6	0.2271819339980189	0.3778784687931452	0.3778784687931452	0.30068269628489164	0.46810955711364816	0.46810955711364816	5.897463002114165
simulation	scaled_raw_counts	negative_control	scDesign2	2	50	FALSE	50	11	9	0.4151830721136742	0.5556494940821083	0.5556494940821083	0.5495083318380096	0.6883293441299049	0.6883293441299049	6.877026074700494
simulation	logp1	delta_method	scDesign2	3	50	FALSE	50	11	11	0.8966373767977852	0.9085425315263416	0.9085425315263416	1.2157076349417701	1.1487637298988986	1.1487637298988986	9.239605355884423
simulation	logp1_hvg	delta_method	scDesign2	3	50	FALSE	50	11	10	0.7570272618399172	0.8209949088776098	0.8209949088776098	1.0264169728956174	1.0380682698098929	1.0380682698098929	8.73784355179704
simulation	logp1_zscore	delta_method	scDesign2	3	50	FALSE	50	11	11	0.9763674101116608	0.9738004079662218	0.9738004079662218	1.3238097649020517	1.2312759722464488	1.2312759722464488	10.078576462297391
simulation	logp1_hvg_zscore	delta_method	scDesign2	3	50	FALSE	50	11	10	0.7598769817427776	0.7957461092976617	0.7957461092976617	1.030280771498042	1.006143616670977	1.006143616670977	8.663495419309372
simulation	logp_cpm	delta_method	scDesign2	3	50	FALSE	50	11	10	0.8386863004749036	0.8586775221387756	0.8586775221387756	1.1371345486954345	1.0857142719068014	1.0857142719068014	9.026427061310782
simulation	logp1_size_normed	delta_method	scDesign2	3	50	FALSE	50	11	10	0.8545014009183693	0.8620031435817435	0.8620031435817435	1.158577485220295	1.089919197004405	1.089919197004405	8.422128259337562
simulation	acosh	delta_method	scDesign2	3	50	TRUE	50	11	11	0.903761652194592	0.91053566604055	0.91053566604055	1.2253670984188085	1.151283854779443	1.151283854779443	9.240662438336855
simulation	logp_alpha	delta_method	scDesign2	3	50	TRUE	50	11	10	0.817761673374798	0.8556099705270689	0.8556099705270689	1.1087638499244812	1.0818356510290297	1.0818356510290297	9.300211416490486
simulation	pearson	glm_residual	scDesign2	3	50	TRUE	50	11	10	0.9115991725359548	0.9071546149793072	0.9071546149793072	1.2359936165236356	1.1470088443167332	1.1470088443167332	8.871740662438336
simulation	pearson_clip	glm_residual	scDesign2	3	50	TRUE	50	11	10	0.9144955719242892	0.9064413670875002	0.9064413670875002	1.2399207056026278	1.1461070116780805	1.1461070116780805	8.860112755461593
simulation	pearson_clip_hvg	glm_residual	scDesign2	3	50	TRUE	50	11	8	0.6170200037983291	0.6935885442671528	0.6935885442671528	0.8365878435810502	0.8769753043799919	0.8769753043799919	7.413671599718112
simulation	pearson_clip_zscore	glm_residual	scDesign2	3	50	TRUE	50	11	11	0.9278187463417236	0.9303622092377272	0.9303622092377272	1.2579849590902321	1.176352591711249	1.176352591711249	9.34954193093728
simulation	pearson_clip_hvg_zscore	glm_residual	scDesign2	3	50	TRUE	50	11	8	0.6835027013221817	0.7497005510718738	0.7497005510718738	0.9267285460129763	0.9479234834606263	0.9479234834606263	7.504933051444679
simulation	pearson_analytic	glm_residual	scDesign2	3	50	TRUE	50	11	9	0.8018889261194614	0.8237167875469016	0.8237167875469016	1.0872427528509585	1.0415098208479219	1.0415098208479219	8.257928118393234
simulation	sctransform	glm_residual	scDesign2	3	50	TRUE	50	11	9	0.7166506451902591	0.7788667352267754	0.7788667352267754	0.9716722540111441	0.984801288664104	0.984801288664104	8.094080338266386
simulation	rand_quantile	glm_residual	scDesign2	3	50	TRUE	50	11	7	0.5825072729268613	0.6497892223136243	0.6497892223136243	0.789793686312056	0.8215953186242901	0.8215953186242901	8.028893587033123
simulation	dino	latent_expr	scDesign2	3	50	FALSE	50	11	10	0.7259472839093024	0.7749481670209237	0.7749481670209237	0.9842771207750077	0.9798466400133083	0.9798466400133083	8.7984496124031
simulation	normalisr_norm	latent_expr	scDesign2	3	50	FALSE	50	11	13	0.2801368748468297	0.49256642908955	0.49256642908955	0.3798241590109666	0.6228023770701011	0.6228023770701011	7.515151515151516
simulation	sanity_map	latent_expr	scDesign2	3	50	FALSE	50	11	10	0.7306544244668775	0.8070235608277109	0.8070235608277109	0.9906593069995271	1.0204028580756133	1.0204028580756133	8.808668076109937
simulation	sanity_dists	latent_expr	scDesign2	3	50	FALSE	50	11	8	0.6095111735497079	0.683964150459481	0.683964150459481	0.8264069806157655	0.864806193804681	0.864806193804681	8.077519379844961
simulation	glmpca	count_model	scDesign2	3	50	FALSE	50	11	11	0.956981405033482	0.9594280357598096	0.9594280357598096	1.2975252099700114	1.2131035044417817	1.2131035044417817	9.531712473572938
simulation	newwave	count_model	scDesign2	3	50	TRUE	50	11	10	0.8243267530204113	0.8909263282931074	0.8909263282931074	1.1176651266899853	1.1264897530286364	1.1264897530286364	8.94890768146582
simulation	raw_counts	negative_control	scDesign2	3	50	FALSE	50	11	7	0.23675685507056435	0.4014254629957336	0.4014254629957336	0.321007269808472	0.5075634834317069	0.5075634834317069	5.810077519379845
simulation	scaled_raw_counts	negative_control	scDesign2	3	50	FALSE	50	11	9	0.37662835827627966	0.5454804099065368	0.5454804099065368	0.5106523356490849	0.6897069631052769	0.6897069631052769	6.960887949260043
simulation	logp1	delta_method	scDesign2	4	50	FALSE	50	11	11	0.9092545862922818	0.9143892377277266	0.9143892377277266	1.201035827334999	1.132842133605147	1.132842133605147	9.145172656800565
simulation	logp1_hvg	delta_method	scDesign2	4	50	FALSE	50	11	10	0.7981779895927889	0.8253659083661019	0.8253659083661019	1.054314574315498	1.0225506141803677	1.0225506141803677	8.925299506694856
simulation	logp1_zscore	delta_method	scDesign2	4	50	FALSE	50	11	11	0.970660510217805	0.9700261772214636	0.9700261772214636	1.2821470097881973	1.2017710608527716	1.2017710608527716	10.311134601832276
simulation	logp1_hvg_zscore	delta_method	scDesign2	4	50	FALSE	50	11	10	0.795430888542658	0.8222663898633055	0.8222663898633055	1.0506859241747593	1.0187106027180914	1.0187106027180914	8.703664552501762
simulation	logp_cpm	delta_method	scDesign2	4	50	FALSE	50	11	11	0.9035959909433532	0.913369819396776	0.913369819396776	1.1935613797502278	1.1315791703183742	1.1315791703183742	9.304439746300211
simulation	logp1_size_normed	delta_method	scDesign2	4	50	FALSE	50	11	10	0.8733660747075899	0.8746371850899364	0.8746371850899364	1.1536306353758279	1.0835930848769646	1.0835930848769646	8.732558139534884
simulation	acosh	delta_method	scDesign2	4	50	TRUE	50	11	11	0.9061690973023304	0.9141644650319176	0.9141644650319176	1.1969602000270405	1.1325636614077605	1.1325636614077605	9.181465821000703
simulation	logp_alpha	delta_method	scDesign2	4	50	TRUE	50	11	11	0.9034353038860488	0.9081096445903226	0.9081096445903226	1.1933491279609916	1.1250623092213574	1.1250623092213574	9.132840028188866
simulation	pearson	glm_residual	scDesign2	4	50	TRUE	50	11	11	0.9046134149757644	0.9100968790514604	0.9100968790514604	1.1949052967707625	1.1275243055288853	1.1275243055288853	9.061663143058492
simulation	pearson_clip	glm_residual	scDesign2	4	50	TRUE	50	11	11	0.9288988949819436	0.9298201082225854	0.9298201082225854	1.2269840258870905	1.1519595286197915	1.1519595286197915	9.1430584918957
simulation	pearson_clip_hvg	glm_residual	scDesign2	4	50	TRUE	50	11	8	0.6120590325522068	0.6936752025455978	0.6936752025455978	0.808469748320739	0.8593982344253364	0.8593982344253364	7.439041578576462
simulation	pearson_clip_zscore	glm_residual	scDesign2	4	50	TRUE	50	11	11	0.9349109419881776	0.9413061843141444	0.9413061843141444	1.2349253483274352	1.1661896949531654	1.1661896949531654	9.597603946441156
simulation	pearson_clip_hvg_zscore	glm_residual	scDesign2	4	50	TRUE	50	11	9	0.7056948390805827	0.7769664802278201	0.7769664802278201	0.9321534338994635	0.9625882817564965	0.9625882817564965	8.13953488372093
simulation	pearson_analytic	glm_residual	scDesign2	4	50	TRUE	50	11	10	0.8378684489651662	0.8573426601365275	0.8573426601365275	1.10674176514661	1.0621667975372386	1.0621667975372386	8.324524312896406
simulation	sctransform	glm_residual	scDesign2	4	50	TRUE	50	11	9	0.678431078567585	0.7426439524291079	0.7426439524291079	0.8961406893308421	0.9200659028636329	0.9200659028636329	8.023608174770965
simulation	rand_quantile	glm_residual	scDesign2	4	50	TRUE	50	11	8	0.654702811820556	0.7203045297290686	0.7203045297290686	0.8647979840936286	0.892389462425742	0.892389462425742	8.115574348132487
simulation	dino	latent_expr	scDesign2	4	50	FALSE	50	11	11	0.8295896359119325	0.8544077754353818	0.8544077754353818	1.0958062678341487	1.0585307518473386	1.0585307518473386	8.991190979563072
simulation	normalisr_norm	latent_expr	scDesign2	4	50	FALSE	50	11	13	0.26370862330289774	0.502327658880712	0.502327658880712	0.3483331394076223	0.622336652025152	0.622336652025152	7.899929527836504
simulation	sanity_map	latent_expr	scDesign2	4	50	FALSE	50	11	9	0.6884752517522752	0.7610503288447431	0.7610503288447431	0.9094080536451229	0.9428696694329377	0.9428696694329377	8.633192389006343
simulation	sanity_dists	latent_expr	scDesign2	4	50	FALSE	50	11	9	0.6995602881170481	0.7591754890986412	0.7591754890986412	0.9240502957873296	0.9405469195901905	0.9405469195901905	8.000352360817477
simulation	glmpca	count_model	scDesign2	4	50	FALSE	50	11	11	0.9460166330800498	0.948508210421211	0.948508210421211	1.2495948733314761	1.1751123268967392	1.1751123268967392	9.87737843551797
simulation	newwave	count_model	scDesign2	4	50	TRUE	50	11	9	0.7620276519342816	0.8375908053660557	0.8375908053660557	1.0065635358795277	1.037696110025163	1.037696110025163	8.912262156448202
simulation	raw_counts	negative_control	scDesign2	4	50	FALSE	50	11	8	0.2272552231648729	0.408602197418122	0.408602197418122	0.30018178526105915	0.5062196338499851	0.5062196338499851	5.91508104298802
simulation	scaled_raw_counts	negative_control	scDesign2	4	50	FALSE	50	11	10	0.4355048728698351	0.5857855284736483	0.5857855284736483	0.5752590783496011	0.7257330910413713	0.7257330910413713	6.796687808315715
simulation	logp1	delta_method	scDesign2	5	50	FALSE	50	11	10	0.8568350719416342	0.8822567108058992	0.8822567108058992	1.1458486924984705	1.0926116510079953	1.0926116510079953	8.909090909090908
simulation	logp1_hvg	delta_method	scDesign2	5	50	FALSE	50	11	10	0.7681776562447288	0.8115908126645291	0.8115908126645291	1.0272868044721217	1.0050970051089836	1.0050970051089836	8.629316420014094
simulation	logp1_zscore	delta_method	scDesign2	5	50	FALSE	50	11	11	0.9807628243028492	0.9790111347805028	0.9790111347805028	1.3115777314436052	1.2124350647904234	1.2124350647904234	9.809020436927414
simulation	logp1_hvg_zscore	delta_method	scDesign2	5	50	FALSE	50	11	10	0.7732300866707095	0.814438200176534	0.814438200176534	1.0340434382598012	1.0086232902961025	1.0086232902961025	8.533474277660325
simulation	logp_cpm	delta_method	scDesign2	5	50	FALSE	50	11	11	0.9256113413836088	0.929810756238112	0.929810756238112	1.2378234505302907	1.1515039251674495	1.1515039251674495	8.958773784355179
simulation	logp1_size_normed	delta_method	scDesign2	5	50	FALSE	50	11	10	0.869710239287679	0.8720551054866769	0.8720551054866769	1.1630667011354574	1.0799776945934436	1.0799776945934436	8.372797744890768
simulation	acosh	delta_method	scDesign2	5	50	TRUE	50	11	11	0.8939068729109152	0.9110975608497476	0.9110975608497476	1.1954249482567172	1.1283289749987628	1.1283289749987628	8.980267794221282
simulation	logp_alpha	delta_method	scDesign2	5	50	TRUE	50	11	11	0.9089540367308134	0.9148331151353588	0.9148331151353588	1.2155475757651475	1.1329551910257323	1.1329551910257323	8.932346723044397
simulation	pearson	glm_residual	scDesign2	5	50	TRUE	50	11	11	0.916812977387342	0.9260507212535786	0.9260507212535786	1.2260573660043592	1.1468473915508945	1.1468473915508945	8.87491190979563
simulation	pearson_clip	glm_residual	scDesign2	5	50	TRUE	50	11	11	0.9465412142011916	0.942123985369284	0.942123985369284	1.2658130464134763	1.1667529762038087	1.1667529762038087	8.831571529245949
simulation	pearson_clip_hvg	glm_residual	scDesign2	5	50	TRUE	50	11	9	0.6515267476738861	0.7381063494347562	0.7381063494347562	0.8712891154865761	0.9140917685270168	0.9140917685270168	7.763213530655391
simulation	pearson_clip_zscore	glm_residual	scDesign2	5	50	TRUE	50	11	11	0.9326547717957628	0.9363482308793086	0.9363482308793086	1.2472426559208707	1.1596001185697258	1.1596001185697258	9.22938689217759
simulation	pearson_clip_hvg_zscore	glm_residual	scDesign2	5	50	TRUE	50	11	9	0.6746062485481863	0.7614757752598316	0.7614757752598316	0.9021534168747148	0.9430331260946127	0.9430331260946127	7.782593375616632
simulation	pearson_analytic	glm_residual	scDesign2	5	50	TRUE	50	11	10	0.7809909425259588	0.8268197521535162	0.8268197521535162	1.0444220593335802	1.0239569542761184	1.0239569542761184	8.145525017618041
simulation	sctransform	glm_residual	scDesign2	5	50	TRUE	50	11	9	0.6699618184146748	0.7437844468972434	0.7437844468972434	0.895942403378471	0.9211236849376107	0.9211236849376107	7.751937984496124
simulation	rand_quantile	glm_residual	scDesign2	5	50	TRUE	50	11	9	0.6152065942835505	0.7076021013573186	0.7076021013573186	0.8227180407996441	0.876314445389172	0.876314445389172	8.17970401691332
simulation	dino	latent_expr	scDesign2	5	50	FALSE	50	11	11	0.7711662703059985	0.8154700486773362	0.8154700486773362	1.0312834890461184	1.0099011606486235	1.0099011606486235	8.420014094432698
simulation	normalisr_norm	latent_expr	scDesign2	5	50	FALSE	50	11	13	0.3303653381330617	0.5398483817931884	0.5398483817931884	0.4417987815190293	0.6685634968831865	0.6685634968831865	7.679704016913319
simulation	sanity_map	latent_expr	scDesign2	5	50	FALSE	50	11	10	0.6610259492043156	0.7550844269117952	0.7550844269117952	0.8839924326240934	0.9351178996246022	0.9351178996246022	8.259337561663143
simulation	sanity_dists	latent_expr	scDesign2	5	50	FALSE	50	11	10	0.6557406900054561	0.7502288394197342	0.7502288394197342	0.8769244360622753	0.9291046028127611	0.9291046028127611	7.5133897110641295
simulation	glmpca	count_model	scDesign2	5	50	FALSE	50	11	11	0.9505766924371636	0.9512867117048924	0.9512867117048924	1.2712097062978764	1.1781003555171818	1.1781003555171818	9.491190979563072
simulation	newwave	count_model	scDesign2	5	50	TRUE	50	11	9	0.7730668478564854	0.853473016347801	0.853473016347801	1.0338251383932704	1.0569651101103412	1.0569651101103412	8.702959830866808
simulation	raw_counts	negative_control	scDesign2	5	50	FALSE	50	11	12	0.21681994969625124	0.4466304928954538	0.4466304928954538	0.28995411602847765	0.5531198281135857	0.5531198281135857	5.7677942212825934
simulation	scaled_raw_counts	negative_control	scDesign2	5	50	FALSE	50	11	10	0.42230830817708065	0.5699759134463351	0.5699759134463351	0.5647544534555552	0.7058742837518651	0.7058742837518651	6.5271317829457365
