# Supplementary material for: Comparison of transformations for single-cell RNA-seq data
Source: Nat Methods. 2023 Apr 10;20(5):665–72. doi: 10.1038/s41592-023-01814-1 (PMC10172138; doi:10.1038/s41592-023-01814-1)
Supplement: Source Data Extended Data Fig. 10 — Comma-separated file with raw data. [file 41592_2023_1814_MOESM16_ESM.csv]

dataset	replicate	pca_dim	knn	logp1-FALSE	logp1_hvg-FALSE	logp1_zscore-FALSE	logp1_hvg_zscore-FALSE	logp_cpm-FALSE	logp1_size_normed-FALSE	acosh-0.05	acosh-0	acosh-TRUE	logp_alpha-0.05	logp_alpha-0	logp_alpha-TRUE	pearson-0.05	pearson-0	pearson-TRUE	pearson_clip-0.05	pearson_clip-0	pearson_clip-TRUE	pearson_clip_hvg-0.05	pearson_clip_hvg-0	pearson_clip_hvg-TRUE	pearson_clip_zscore-0.05	pearson_clip_zscore-0	pearson_clip_zscore-TRUE	pearson_clip_hvg_zscore-0.05	pearson_clip_hvg_zscore-0	pearson_clip_hvg_zscore-TRUE	pearson_analytic-0.05	pearson_analytic-0	pearson_analytic-TRUE	sctransform-0.05	sctransform-0	sctransform-TRUE	rand_quantile-0.05	rand_quantile-0	rand_quantile-TRUE	dino-FALSE	normalisr_norm-FALSE	sanity_map-FALSE	sanity_dists-FALSE	glmpca-FALSE	glmpca-0.05	newwave-TRUE	raw_counts-FALSE	scaled_raw_counts-FALSE	benchmark
GSE163505	1	50	50	40	39	35	36	46	41	46	38	47	33	12	39	23	33	23	21	27	22	15	25	16	35	34	34	33	34	30	21	27	21	16	16	16	36	0	37	35	32	29	25	27	14	32	12	8	consistency
GSE163505	1	50	50	16	10	19	12	14	11	13	14	13	15	8	17	12	12	13	12	16	13	8	12	9	20	19	22	13	14	10	11	16	15	10	10	10	13	1	18	8	13	9	8	16	0	8	4	6	consistency
GSE163505	1	50	50	21	19	20	11	28	33	22	18	22	23	13	20	25	21	25	25	22	27	17	18	12	23	19	22	12	15	10	24	22	20	20	20	20	22	0	12	21	18	21	12	16	0	19	17	10	consistency
GSE163505	1	50	50	36	26	29	32	44	30	35	31	36	23	9	32	10	1	14	13	3	12	3	2	5	11	11	10	8	9	3	12	3	8	7	7	7	9	0	12	26	7	11	7	25	1	21	22	8	consistency
GSE163505	1	50	50	29	17	23	18	34	21	27	22	28	20	7	25	21	20	22	17	17	15	6	6	7	17	18	20	15	15	16	16	17	14	7	7	7	20	0	21	24	16	17	7	26	4	20	6	4	consistency
GSE163505	1	50	50	24	16	19	15	22	15	17	17	21	17	0	20	25	22	24	19	19	20	17	14	16	21	18	20	10	15	12	21	19	23	23	23	23	24	0	17	22	10	7	6	18	0	7	6	0	consistency
GSE163505	1	50	50	27	24	28	19	25	30	30	31	31	24	5	30	25	27	27	29	34	30	12	22	2	28	27	27	10	9	4	29	34	33	24	24	24	22	0	20	28	19	15	13	22	3	10	18	3	consistency
GSE163505	1	50	50	14	18	10	11	11	16	13	12	14	22	12	17	15	17	15	16	12	12	5	13	3	11	10	10	3	7	6	16	12	13	10	10	10	16	0	9	15	6	7	6	10	5	11	4	8	consistency
GSE163505	1	50	50	23	20	26	17	29	25	24	27	26	22	12	22	31	23	29	27	17	30	17	16	13	22	23	24	10	11	10	27	17	22	23	23	23	20	0	23	18	21	18	17	20	5	14	6	7	consistency
GSE163505	1	50	50	29	24	27	26	36	32	30	30	29	25	6	25	14	11	12	14	12	16	12	7	11	29	26	31	22	18	25	16	12	13	10	10	10	29	0	27	24	17	25	6	29	2	22	15	3	consistency
GSE163505	1	50	50	37	37	31	33	23	33	42	37	39	41	29	40	26	28	26	29	28	28	24	23	20	30	29	28	22	29	17	30	28	30	25	25	25	36	0	30	34	18	29	34	34	2	29	11	12	consistency
GSE163505	1	50	50	29	25	31	21	37	34	33	29	34	26	9	31	25	18	22	21	18	19	22	15	22	15	13	13	6	9	8	21	18	19	22	22	22	15	0	19	28	10	25	5	31	3	14	2	6	consistency
GSE163505	1	50	50	19	11	16	6	20	16	19	18	19	15	9	18	12	10	12	8	10	7	10	8	7	18	18	16	5	8	4	9	10	9	8	8	8	15	0	14	15	7	7	10	18	4	19	5	4	consistency
GSE163505	1	50	50	32	29	29	27	29	29	32	26	31	25	8	32	28	25	36	27	27	35	12	17	14	21	22	32	23	23	14	28	27	26	16	16	16	30	0	31	30	11	27	17	33	3	41	18	7	consistency
GSE163505	1	50	50	20	15	20	14	16	15	23	18	20	12	2	22	15	16	15	19	16	20	10	7	11	24	23	23	12	14	11	18	16	19	19	19	19	24	0	11	17	14	14	8	20	1	14	3	1	consistency
GSE163505	1	50	50	12	11	21	9	17	12	15	18	14	19	13	13	18	16	19	14	13	12	9	9	10	9	9	14	12	13	9	14	13	14	16	16	16	10	0	6	10	12	7	6	15	2	4	13	11	consistency
GSE163505	1	50	50	35	32	30	25	26	24	34	25	35	35	13	36	29	14	28	31	19	31	28	23	29	31	24	11	28	27	28	31	19	28	27	27	27	31	0	33	30	27	34	22	17	1	21	0	3	consistency
GSE163505	1	50	50	26	21	24	18	21	23	27	20	27	24	11	25	23	21	24	23	24	21	12	16	11	28	28	29	18	22	14	25	24	25	15	15	15	18	0	17	20	19	11	13	20	4	9	4	7	consistency
GSE163505	1	50	50	24	11	25	9	22	23	27	28	23	23	8	21	26	31	24	27	30	26	14	23	13	25	26	24	10	21	10	27	30	28	18	18	18	30	1	15	18	22	17	7	23	1	6	9	4	consistency
GSE163505	1	50	50	21	13	18	10	11	12	21	21	21	17	8	19	19	17	17	20	19	20	10	11	8	26	24	25	12	15	7	19	19	21	13	13	13	17	0	12	14	14	18	13	18	3	10	13	5	consistency
GSE163505	1	50	50	31	31	33	35	25	30	35	38	32	37	27	39	24	28	25	27	31	25	13	20	11	37	37	36	14	22	11	28	31	30	19	19	19	39	0	35	36	21	10	23	30	2	28	15	18	consistency
GSE163505	1	50	50	29	27	31	26	37	32	34	28	36	25	14	31	26	23	25	28	24	27	20	20	17	32	30	32	25	27	24	27	24	28	20	20	20	30	0	28	29	27	26	15	22	7	21	14	9	consistency
GSE163505	1	50	50	29	24	24	22	38	27	33	28	33	14	6	30	18	17	15	19	18	16	13	11	10	29	31	30	10	10	9	20	18	19	16	16	16	23	0	27	23	8	13	4	20	2	22	20	3	consistency
GSE163505	1	50	50	24	14	27	16	24	21	26	7	29	10	3	17	18	7	17	10	10	10	4	7	4	26	27	27	13	20	13	11	10	10	6	6	6	13	0	19	16	18	30	10	20	3	24	0	1	consistency
GSE163505	1	50	50	25	20	26	17	31	30	24	20	26	23	14	21	32	26	29	33	26	29	19	19	18	22	24	21	18	22	17	33	26	28	27	27	27	21	1	21	17	5	18	15	18	18	4	15	14	consistency
GSE163505	1	50	50	21	17	21	15	17	15	23	24	23	20	6	22	13	12	12	17	11	16	11	10	9	24	25	22	23	20	22	18	11	17	15	15	15	22	0	17	17	13	18	7	12	0	9	8	6	consistency
GSE163505	1	50	50	21	18	19	12	15	20	22	18	23	21	8	24	18	22	20	26	22	23	13	10	10	25	25	25	9	15	12	25	22	25	16	16	16	24	0	14	21	13	13	7	10	0	11	10	6	consistency
GSE163505	1	50	50	40	25	40	33	36	25	38	29	42	35	8	38	22	25	21	27	27	27	22	24	22	40	40	40	34	33	36	27	27	26	23	23	23	32	0	33	33	29	36	16	32	2	34	8	1	consistency
GSE163505	1	50	50	29	23	27	25	26	32	30	30	31	29	22	28	18	22	23	22	23	24	11	15	8	23	23	25	9	11	7	21	23	21	13	13	13	19	0	17	23	7	11	14	19	6	12	12	13	consistency
GSE163505	1	50	50	37	29	35	29	42	32	35	29	34	33	16	36	22	20	22	22	22	24	22	21	22	32	32	32	30	31	29	22	22	22	15	15	15	28	1	30	33	31	28	18	31	12	33	16	10	consistency
GSE163505	1	50	50	14	10	22	11	18	14	17	10	16	16	8	16	26	25	30	23	23	29	16	14	16	24	25	27	16	13	14	23	23	25	19	19	19	11	0	9	6	11	6	7	15	3	0	12	5	consistency
GSE163505	1	50	50	25	21	25	20	33	32	29	26	29	22	13	24	12	16	11	12	11	10	5	11	3	24	24	24	17	15	14	12	11	10	7	7	7	24	0	21	19	27	14	15	18	5	14	16	10	consistency
GSE163505	1	50	50	24	22	34	24	27	27	27	33	26	31	19	29	19	28	19	20	27	21	11	18	9	31	32	28	15	21	11	19	27	22	11	11	11	28	1	26	28	15	20	14	28	0	24	7	12	consistency
GSE163505	1	50	50	26	27	23	25	32	31	30	20	28	20	6	28	0	3	0	0	3	0	1	2	1	13	14	11	3	0	4	0	3	0	0	0	0	6	1	2	22	10	14	5	25	7	15	1	2	consistency
GSE163505	1	50	50	35	31	31	30	43	33	43	38	42	29	12	35	28	22	23	29	24	25	17	16	11	21	25	22	13	23	10	27	24	27	18	18	18	21	1	24	32	14	27	10	27	0	18	20	7	consistency
GSE163505	1	50	50	25	21	29	23	37	29	34	33	35	14	5	21	15	10	14	13	13	13	6	6	8	14	15	14	8	12	7	12	13	11	12	12	12	11	0	10	20	10	6	4	19	3	8	11	5	consistency
GSE163505	1	50	50	34	23	29	18	34	28	34	31	34	26	12	34	24	25	25	27	25	31	16	12	12	25	27	25	10	17	13	27	25	25	19	19	19	26	0	25	29	11	14	11	27	5	16	12	5	consistency
GSE163505	1	50	50	22	15	23	22	22	27	27	28	27	22	12	24	19	23	22	21	27	23	18	22	16	25	24	26	15	20	12	23	27	23	18	18	18	24	0	19	19	25	19	12	23	0	17	14	4	consistency
GSE163505	1	50	50	20	13	21	18	26	25	29	28	29	12	6	16	22	19	25	24	18	19	2	7	2	21	19	23	7	9	2	23	18	20	11	11	11	14	0	13	10	13	3	6	10	2	7	10	5	consistency
GSE163505	1	50	50	33	31	33	29	41	30	34	37	36	36	21	32	20	23	19	26	25	24	11	17	12	34	34	36	10	13	10	28	25	27	18	18	18	32	0	33	32	11	13	17	29	1	27	14	7	consistency
GSE163505	1	50	50	39	31	36	27	35	29	42	42	42	35	14	37	37	37	38	37	35	37	27	30	25	39	39	40	29	29	28	37	35	34	26	26	26	38	0	40	32	35	32	21	33	3	29	15	9	consistency
GSE163505	1	50	50	17	9	16	9	11	17	17	22	14	18	3	19	14	7	15	11	12	14	6	14	4	18	17	17	2	12	4	11	12	14	7	7	7	11	0	8	12	9	9	16	11	0	16	3	2	consistency
GSE163505	1	50	50	21	13	14	13	16	22	24	20	22	17	5	23	14	14	15	15	13	12	9	7	7	15	15	14	10	11	8	15	13	13	10	10	10	13	0	17	14	8	13	11	16	2	12	4	3	consistency
GSE163505	1	50	50	32	33	35	33	37	34	33	28	34	30	11	32	31	25	34	27	25	27	18	15	20	31	34	31	28	28	23	27	25	27	21	21	21	32	0	33	32	29	29	21	26	8	20	4	7	consistency
GSE163505	1	50	50	20	14	19	20	23	21	20	17	19	12	7	20	17	17	19	13	9	12	9	10	3	18	18	18	8	12	6	13	9	13	12	12	12	15	0	11	16	17	9	7	12	6	10	6	6	consistency
GSE163505	1	50	50	36	31	28	32	39	35	37	31	38	31	16	35	6	5	8	9	7	9	8	7	9	27	29	30	21	20	23	9	7	7	7	7	7	20	0	20	35	19	24	17	35	8	29	8	11	consistency
GSE163505	1	50	50	26	23	23	17	18	27	27	22	24	25	8	26	28	20	31	27	21	29	19	15	16	28	28	29	16	18	11	28	21	23	15	15	15	25	0	18	20	15	13	7	23	1	14	5	10	consistency
GSE163505	1	50	50	33	29	29	30	34	33	34	32	30	39	25	34	18	27	21	29	31	28	8	19	8	33	32	33	3	17	6	28	31	29	19	19	19	34	1	35	32	15	10	24	27	0	22	14	14	consistency
GSE163505	1	50	50	25	19	25	15	33	30	29	23	23	24	3	25	28	31	28	34	32	28	20	20	18	35	37	35	21	24	16	34	32	32	18	18	18	29	0	30	24	21	27	14	23	0	23	15	1	consistency
GSE163505	1	50	50	27	27	27	28	35	33	37	34	35	28	26	35	20	23	22	29	25	26	14	17	16	39	38	35	11	19	15	28	25	26	18	18	18	36	1	31	27	12	14	21	20	1	24	12	15	consistency
GSE163505	1	50	50	35	32	40	33	37	34	38	33	39	32	10	35	25	24	26	23	26	24	19	18	16	27	26	27	19	21	16	24	26	29	21	21	21	31	0	30	34	9	25	20	37	2	32	4	4	consistency
GSE163505	1	50	50	16	11	18	12	38	18	23	16	24	15	3	16	13	13	15	13	11	15	12	6	10	13	17	15	13	14	12	14	11	9	14	14	14	10	0	13	10	23	7	3	11	1	4	16	1	consistency
GSE163505	1	50	50	16	11	15	15	15	20	17	22	15	12	6	15	19	20	21	17	20	14	10	11	10	12	16	13	8	20	3	16	20	21	5	5	5	11	1	12	13	9	9	4	11	3	8	11	7	consistency
GSE163505	1	50	50	21	11	19	8	33	9	27	18	30	9	3	12	17	24	16	16	23	14	9	18	6	17	17	18	3	1	1	12	23	22	17	17	17	15	1	14	11	20	5	9	8	1	4	13	2	consistency
GSE163505	1	50	50	22	15	20	11	20	24	20	23	17	21	5	24	27	26	27	24	25	23	18	17	14	29	28	29	20	22	16	24	25	26	23	23	23	21	0	16	16	13	16	7	21	0	7	12	2	consistency
GSE163505	1	50	50	36	35	30	28	33	35	40	30	37	33	17	37	31	29	34	29	27	29	24	22	26	26	25	25	18	21	21	29	27	29	28	28	28	27	0	23	21	4	17	13	19	6	7	9	11	consistency
GSE163505	1	50	50	27	20	26	18	26	27	28	24	27	26	8	28	21	22	22	20	18	20	16	17	16	31	30	30	16	19	16	20	18	17	16	16	16	28	0	16	28	16	28	14	27	10	27	5	4	consistency
GSE163505	1	50	50	14	10	12	10	12	13	16	20	14	17	4	18	16	17	20	15	16	11	11	15	12	14	13	14	10	14	9	14	16	13	12	12	12	11	0	13	11	7	12	8	12	1	10	5	3	consistency
GSE163505	1	50	50	22	15	20	15	25	22	23	16	23	16	8	21	24	23	23	26	24	28	10	16	10	16	18	17	12	17	13	26	24	25	19	19	19	20	0	13	15	23	11	5	19	1	24	7	4	consistency
GSE163505	1	50	50	27	26	20	18	32	26	24	19	29	23	4	25	9	8	15	8	8	11	2	2	1	21	22	22	5	5	2	10	8	8	10	10	10	9	0	16	18	9	14	7	21	5	14	9	11	consistency
GSE163505	1	50	50	30	20	30	17	29	28	35	28	33	19	7	27	18	18	21	18	14	17	10	12	15	16	17	15	21	16	19	19	14	17	11	11	11	14	1	17	17	6	19	11	29	2	18	3	6	consistency
GSE163505	1	50	50	25	18	25	20	31	25	24	15	25	17	12	18	25	23	23	28	22	27	23	17	22	23	21	22	14	16	11	26	22	25	29	29	29	13	1	18	21	3	16	10	18	3	10	8	8	consistency
GSE163505	1	50	50	28	24	30	24	31	28	35	30	32	26	17	27	14	16	13	18	19	17	12	16	12	30	29	29	17	21	16	14	19	17	11	11	11	27	0	26	28	27	28	22	27	0	27	11	12	consistency
GSE163505	1	50	50	31	27	27	27	26	23	31	27	31	27	16	32	21	26	19	21	24	20	9	18	6	30	31	30	12	22	11	20	24	23	16	16	16	25	0	25	26	17	11	20	28	3	11	10	10	consistency
GSE163505	1	50	50	15	11	21	11	19	14	16	20	15	19	10	17	21	23	19	22	27	21	21	20	15	19	18	22	16	21	14	22	27	22	23	23	23	16	0	9	9	17	13	12	11	4	1	11	11	consistency
GSE163505	1	50	50	26	26	21	24	29	26	25	16	24	21	11	25	18	13	18	20	12	20	9	9	7	27	27	28	13	17	16	18	12	10	17	17	17	16	0	13	17	9	15	10	12	3	4	16	7	consistency
GSE163505	1	50	50	25	20	26	12	22	23	29	32	30	25	15	24	25	27	26	28	26	26	20	24	12	27	27	26	22	23	13	28	26	26	20	20	20	26	0	26	24	21	23	22	24	3	13	12	13	consistency
GSE163505	1	50	50	17	12	21	7	17	18	21	22	18	19	7	18	20	19	21	27	16	26	10	10	10	26	25	26	18	17	11	26	16	25	15	15	15	14	0	13	17	16	10	6	8	1	11	6	5	consistency
GSE163505	1	50	50	8	8	10	5	13	17	10	8	9	8	6	6	6	2	6	11	4	10	5	1	3	14	13	14	9	16	9	11	4	10	6	6	6	8	0	8	6	5	11	5	6	1	11	2	2	consistency
GSE163505	1	50	50	26	17	22	13	20	19	26	19	24	22	11	22	27	19	26	23	20	21	13	16	13	26	28	26	20	22	18	26	20	23	14	14	14	21	0	16	18	14	13	11	15	4	16	9	8	consistency
GSE163505	1	50	50	22	19	19	21	26	25	30	24	29	16	9	22	8	10	9	16	10	18	2	5	5	15	14	14	7	9	9	17	10	13	15	15	15	13	0	9	9	5	2	3	20	0	18	9	7	consistency
GSE163505	1	50	50	23	24	23	19	23	13	27	25	25	27	15	24	23	25	23	21	25	26	10	19	12	28	27	24	14	21	16	22	25	19	14	14	14	26	0	26	26	18	24	15	25	0	15	13	11	consistency
GSE163505	1	50	50	18	17	13	13	14	11	16	19	15	17	6	19	10	17	12	7	13	8	5	13	4	14	13	14	9	17	9	7	13	9	8	8	8	12	0	15	13	5	9	12	12	4	9	5	2	consistency
GSE163505	1	50	50	33	25	34	25	36	28	34	28	35	27	11	32	27	25	26	29	26	29	21	20	20	32	33	33	24	25	23	30	26	31	25	25	25	29	0	30	27	24	29	14	32	0	18	5	10	consistency
GSE163505	1	50	50	33	34	38	31	31	32	38	26	39	34	11	37	25	31	29	27	32	26	19	28	19	36	38	37	30	35	26	26	32	27	21	21	21	36	0	34	36	13	30	20	31	4	31	15	9	consistency
GSE163505	1	50	50	27	20	25	16	31	28	27	26	30	27	13	26	23	24	21	23	23	23	10	14	8	30	30	29	15	15	9	24	23	21	19	19	19	24	0	20	21	19	15	6	24	3	19	14	10	consistency
GSE163505	1	50	50	20	19	9	14	25	18	22	22	25	30	0	10	10	11	15	10	11	15	10	8	14	10	9	9	16	11	9	12	11	11	7	7	7	6	0	9	12	16	10	1	30	4	26	15	0	consistency
GSE163505	1	50	50	30	19	25	15	27	21	31	22	29	20	3	28	20	22	22	22	20	25	13	16	14	28	28	26	15	18	13	22	20	20	18	18	18	17	0	22	23	12	12	10	31	0	9	6	4	consistency
GSE163505	1	50	50	27	24	21	25	31	31	28	19	31	25	5	25	26	19	25	22	18	27	14	11	9	17	15	17	13	17	13	21	18	20	21	21	21	22	0	22	22	8	17	8	14	10	22	3	3	consistency
GSE163505	1	50	50	27	28	32	24	28	30	31	28	32	27	9	33	14	17	14	17	18	19	10	15	8	34	33	33	16	17	16	18	18	20	5	5	5	27	0	20	28	17	20	14	28	2	21	4	7	consistency
GSE163505	1	50	50	40	29	33	23	30	33	38	33	37	34	17	39	20	22	22	23	23	24	16	20	15	30	33	32	28	33	30	23	23	24	17	17	17	35	0	36	40	22	31	19	36	4	27	11	11	consistency
GSE163505	1	50	50	32	30	29	23	28	33	32	26	34	28	12	30	28	26	29	26	24	31	22	19	17	36	34	36	28	25	20	28	24	25	16	16	16	34	0	30	31	12	23	14	21	2	17	13	8	consistency
GSE163505	1	50	50	17	15	20	15	18	20	17	11	18	14	6	15	16	8	19	13	9	18	5	4	3	17	17	16	7	11	8	13	9	14	9	9	9	12	0	10	13	20	16	8	24	0	15	2	0	consistency
GSE163505	1	50	50	26	19	33	16	26	19	30	23	29	17	6	24	34	22	38	29	24	34	14	17	15	31	31	29	22	26	15	29	24	31	13	13	13	22	0	22	20	26	16	8	21	2	13	7	5	consistency
GSE163505	1	50	50	18	19	15	11	12	19	19	20	17	26	11	23	20	22	22	22	22	22	12	17	12	21	21	22	7	13	8	24	22	25	19	19	19	21	0	18	20	15	13	11	22	0	10	12	9	consistency
GSE163505	1	50	50	30	22	27	19	33	17	32	22	32	27	11	29	16	12	16	23	16	20	10	11	6	30	33	29	11	18	7	22	16	23	15	15	15	29	0	24	22	9	11	16	16	0	21	10	13	consistency
GSE163505	1	50	50	28	25	32	26	32	26	30	23	31	25	9	27	30	24	31	37	24	34	27	22	27	35	34	34	31	32	29	36	24	31	30	30	30	31	0	27	30	28	25	18	24	2	18	7	6	consistency
GSE163505	1	50	50	31	26	26	25	20	30	32	23	30	25	9	25	23	15	21	20	18	23	9	11	14	30	31	30	12	20	13	20	18	16	12	12	12	20	0	21	27	20	16	16	24	4	19	2	6	consistency
GSE163505	1	50	50	41	37	30	31	36	33	41	38	40	37	7	42	15	15	15	20	17	20	16	16	14	34	34	35	33	30	33	19	17	20	18	18	18	33	0	37	39	24	32	23	33	5	28	2	2	consistency
GSE163505	1	50	50	24	14	29	15	29	22	27	27	27	20	4	25	23	21	23	21	16	19	3	8	4	22	21	21	15	13	9	20	16	19	16	16	16	24	0	18	19	9	15	9	20	0	22	9	6	consistency
GSE163505	1	50	50	22	19	22	14	14	18	23	24	20	21	2	23	13	12	12	11	13	12	11	10	9	19	19	21	6	8	8	13	13	15	14	14	14	19	0	12	20	16	13	8	13	2	14	7	1	consistency
GSE163505	1	50	50	17	10	19	8	16	14	17	18	18	18	6	20	5	5	7	7	8	8	7	7	3	19	18	19	19	19	13	7	8	6	5	5	5	14	1	12	14	18	6	9	16	1	16	7	4	consistency
GSE163505	1	50	50	25	23	18	13	14	23	25	26	24	32	13	31	20	20	18	21	22	23	13	16	16	21	23	21	12	17	7	22	22	22	16	16	16	18	0	19	22	7	8	18	19	0	5	18	13	consistency
GSE163505	1	50	50	16	12	22	13	17	14	13	15	14	14	3	13	16	18	16	15	17	15	10	16	8	11	10	14	7	11	6	16	17	15	16	16	16	13	1	7	14	9	10	4	0	1	3	15	2	consistency
GSE163505	1	50	50	21	12	26	11	24	18	22	24	22	20	8	21	16	15	12	18	17	20	8	9	10	25	25	24	6	12	7	16	17	17	9	9	9	18	0	16	16	10	23	5	22	1	9	6	6	consistency
GSE163505	1	50	50	19	13	13	8	9	12	24	19	21	20	2	21	17	14	18	15	11	13	7	11	4	15	14	16	7	10	6	13	11	14	12	12	12	21	0	9	21	5	6	12	22	0	9	7	1	consistency
GSE163505	1	50	50	27	25	16	24	30	29	30	27	31	18	9	26	3	2	6	3	2	4	5	1	7	14	16	11	10	13	9	3	2	2	1	1	1	10	0	9	13	18	5	5	27	1	24	17	8	consistency
GSE163505	1	50	50	16	11	15	15	15	14	15	19	16	14	7	17	17	13	16	14	11	14	8	8	10	11	15	11	12	19	8	14	11	13	8	8	8	10	0	9	8	14	7	8	7	3	10	7	4	consistency
GSE163505	1	50	50	16	16	16	10	10	13	20	16	16	18	2	21	4	4	3	5	5	5	5	6	6	24	23	26	12	12	10	5	5	5	3	3	3	17	0	13	14	9	12	4	15	4	15	3	1	consistency
GSE163505	1	50	50	30	18	31	15	29	28	30	34	30	26	13	29	28	32	32	17	22	15	4	11	3	34	34	36	22	27	18	16	22	20	7	7	7	36	0	32	27	25	21	17	29	3	17	9	6	consistency
GSE163505	1	50	50	21	16	31	16	23	23	22	24	19	24	12	20	20	23	18	28	26	28	19	19	17	33	33	33	15	18	12	29	26	26	16	16	16	27	0	18	18	25	21	11	24	2	21	8	6	consistency
GSE163505	1	50	50	14	8	18	11	30	16	19	21	20	18	7	16	26	16	21	20	19	21	8	12	8	18	18	18	2	12	4	20	19	17	13	13	13	16	0	15	12	14	8	7	18	1	11	11	4	consistency
GSE163505	1	50	50	21	16	29	14	27	20	19	20	24	24	10	18	25	26	24	25	23	22	17	17	16	24	22	25	17	16	17	25	23	23	18	18	18	11	0	10	9	19	21	11	26	0	10	9	11	consistency
GSE163505	1	50	50	23	18	21	10	18	13	22	18	21	21	1	22	19	9	22	20	12	22	13	6	14	16	18	18	18	16	18	21	12	19	13	13	13	19	0	11	20	11	16	15	16	2	21	0	0	consistency
GSE163505	1	50	50	21	19	18	22	20	16	13	15	19	17	9	17	17	17	16	18	19	18	11	10	14	22	24	20	18	16	17	18	19	17	11	11	11	15	0	23	16	26	13	12	17	0	17	12	6	consistency
GSE163505	1	50	50	25	21	25	16	21	30	26	22	26	20	6	24	15	13	20	18	20	22	4	7	4	23	22	24	7	9	6	19	20	23	7	7	7	18	0	18	21	17	12	5	22	1	16	7	4	consistency
GSE163505	1	50	50	25	19	24	20	29	22	24	19	26	21	13	23	26	25	22	27	29	27	16	10	16	26	24	24	12	16	17	27	29	28	18	18	18	21	0	12	15	19	13	13	19	10	7	4	8	consistency
GSE163505	1	50	50	18	11	18	11	28	18	19	18	21	16	11	17	25	16	24	24	20	24	19	9	16	24	25	20	20	20	19	24	20	24	22	22	22	13	0	9	15	14	8	8	12	3	2	11	8	consistency
GSE163505	1	50	50	34	22	33	25	31	25	32	25	34	28	2	33	29	19	31	29	22	29	26	17	27	31	30	32	28	23	27	29	22	27	24	24	24	32	0	31	31	6	33	8	34	3	25	8	1	consistency
GSE163505	1	50	50	26	24	23	24	27	33	27	31	32	31	16	29	25	24	24	22	25	21	13	20	12	27	29	28	21	21	20	23	25	27	14	14	14	25	0	29	22	15	24	7	20	1	16	20	8	consistency
GSE163505	1	50	50	20	21	18	10	25	24	26	24	25	25	2	24	20	16	20	14	17	14	6	9	7	15	17	15	17	20	13	14	17	16	8	8	8	25	0	17	21	7	15	6	17	6	16	4	3	consistency
GSE163505	1	50	50	34	28	31	29	30	34	35	32	38	29	9	33	31	27	31	31	27	32	22	24	21	32	31	32	27	22	26	33	27	26	23	23	23	28	0	31	31	29	22	20	24	4	22	7	5	consistency
GSE163505	1	50	50	33	29	16	27	30	30	35	23	32	29	26	31	14	15	15	13	14	13	12	15	10	21	22	23	17	21	18	13	14	12	12	12	12	25	0	27	30	4	26	21	21	8	12	10	15	consistency
GSE163505	1	50	50	30	24	27	25	24	29	29	22	30	23	8	28	31	27	31	29	25	31	19	23	19	29	31	29	18	26	20	29	25	25	28	28	28	26	0	28	29	23	19	9	25	2	22	10	7	consistency
GSE163505	1	50	50	10	8	11	4	14	14	11	17	12	12	8	9	7	19	10	10	15	8	3	13	7	18	17	19	12	12	9	10	15	15	6	6	6	8	1	7	9	10	8	8	13	4	4	11	7	consistency
GSE163505	1	50	50	29	23	33	22	22	31	33	24	34	27	9	28	19	26	16	10	12	8	7	7	7	29	30	28	16	26	15	9	12	12	9	9	9	28	0	20	23	17	27	13	23	1	23	6	4	consistency
GSE163505	1	50	50	37	35	34	32	29	34	39	39	36	43	31	38	28	34	26	26	37	27	13	30	10	39	40	38	23	32	19	27	37	30	15	15	15	40	0	37	34	12	27	34	39	0	29	12	21	consistency
GSE163505	1	50	50	43	40	40	34	38	36	41	38	45	40	13	43	34	32	33	31	30	33	28	27	30	41	41	41	34	32	34	31	30	29	27	27	27	36	0	38	42	33	36	24	35	13	33	5	1	consistency
GSE163505	1	50	50	28	15	27	10	19	20	28	23	26	26	11	28	24	25	26	28	29	27	8	13	5	31	32	31	9	16	9	28	29	27	22	22	22	25	0	21	21	13	12	12	17	3	11	6	7	consistency
GSE163505	1	50	50	32	22	31	21	28	34	34	16	33	20	4	30	25	11	25	20	9	21	6	6	6	26	28	28	17	22	13	20	9	14	9	9	9	24	0	24	23	3	20	11	26	1	22	3	2	consistency
GSE163505	1	50	50	18	10	13	9	14	17	16	13	20	9	3	11	17	16	16	18	18	20	10	13	8	17	17	19	12	16	10	20	18	19	11	11	11	13	0	11	17	5	7	8	10	2	6	7	0	consistency
GSE163505	1	50	50	24	22	21	20	28	29	23	16	24	23	14	25	19	20	20	22	21	24	10	11	7	25	24	25	9	10	7	22	21	23	22	22	22	14	0	12	20	10	16	13	16	4	19	9	6	consistency
GSE163505	1	50	50	16	11	27	14	17	15	16	20	15	20	2	17	26	26	26	23	24	23	10	21	10	28	28	28	14	17	10	24	24	21	14	14	14	21	0	18	16	22	20	8	19	0	14	3	0	consistency
GSE163505	1	50	50	23	22	25	20	27	26	26	28	25	26	11	24	22	20	25	23	21	22	20	15	18	22	21	22	26	24	20	23	21	20	21	21	21	30	0	27	25	17	25	8	27	4	17	5	7	consistency
GSE163505	1	50	50	12	11	18	13	22	10	10	19	11	15	12	10	25	25	21	24	26	20	20	17	18	24	22	25	15	16	9	26	26	26	20	20	20	14	0	7	9	11	15	14	11	10	0	11	14	consistency
GSE163505	1	50	50	28	20	24	19	33	30	31	31	32	21	12	26	31	21	29	24	18	22	13	14	10	25	22	24	20	20	15	22	18	23	18	18	18	25	0	27	20	17	20	9	20	5	15	11	5	consistency
GSE163505	1	50	50	27	23	24	10	18	10	28	25	29	27	3	27	26	22	25	20	25	21	12	15	12	25	23	25	18	18	13	20	25	22	17	17	17	23	0	26	28	21	16	5	22	1	16	2	2	consistency
GSE163505	1	50	50	18	11	18	7	15	14	20	9	20	12	2	18	12	10	11	7	7	6	5	6	5	21	20	21	9	15	12	8	7	9	6	6	6	16	0	9	11	7	11	4	14	0	15	3	4	consistency
GSE163505	1	50	50	23	15	20	13	18	25	23	26	23	24	5	25	27	24	24	26	23	23	13	21	9	24	24	26	19	22	17	27	23	23	19	19	19	20	0	14	16	14	16	6	24	2	14	4	4	consistency
GSE163505	1	50	50	18	18	25	17	24	22	21	16	20	21	12	22	24	15	25	21	17	22	17	11	20	20	21	23	5	10	4	23	17	16	18	18	18	13	0	9	12	6	15	13	9	2	11	7	11	consistency
GSE163505	1	50	50	24	20	19	17	18	17	21	22	23	16	6	23	17	11	20	20	12	20	17	11	14	16	16	16	13	9	9	20	12	15	16	16	16	17	0	11	16	15	17	8	15	1	10	4	7	consistency
GSE163505	1	50	50	19	11	19	11	24	19	25	26	22	16	14	17	20	24	20	20	23	19	9	19	6	21	20	20	4	9	0	19	23	22	16	16	16	17	0	16	14	12	10	17	13	7	5	13	10	consistency
GSE163505	1	50	50	25	22	20	23	31	28	26	15	28	23	4	25	14	4	16	15	5	19	10	6	9	23	24	23	11	16	11	13	5	11	14	14	14	21	0	22	19	8	15	13	15	2	10	1	0	consistency
GSE163505	1	50	50	15	9	13	8	13	17	22	13	16	13	17	14	18	23	19	17	26	14	10	22	6	10	12	10	6	10	7	20	26	24	14	14	14	16	0	10	17	3	7	5	13	0	7	15	10	consistency
GSE163505	1	50	50	30	18	18	19	24	27	29	23	29	19	3	25	19	17	24	12	19	16	5	9	4	15	14	17	5	4	4	13	19	18	20	20	20	25	0	26	24	6	22	10	32	0	43	6	1	consistency
GSE163505	1	50	50	25	24	25	15	23	21	25	21	25	22	9	21	17	15	23	19	17	19	13	16	16	24	23	24	9	10	9	20	17	15	14	14	14	10	0	10	16	1	6	11	9	7	5	1	8	consistency
GSE163505	1	50	50	27	16	27	17	23	18	32	28	31	26	5	25	27	25	27	28	25	30	14	7	12	28	29	27	8	15	6	29	25	27	22	22	22	27	0	29	24	9	19	10	22	0	14	5	4	consistency
GSE163505	1	50	50	33	26	28	21	34	24	32	36	37	20	1	28	18	12	17	16	15	15	3	6	1	13	14	14	4	6	1	16	15	16	18	18	18	8	0	6	11	27	10	8	10	2	7	21	1	consistency
GSE163505	1	50	50	32	31	31	29	41	28	35	29	39	23	3	32	17	17	16	21	24	18	6	13	7	25	26	24	5	9	3	22	24	22	17	17	17	30	1	28	22	11	10	5	25	8	15	16	2	consistency
GSE163505	1	50	50	21	15	25	12	17	23	25	21	21	21	6	24	25	16	27	22	17	23	15	15	15	23	23	23	16	20	20	22	17	21	16	16	16	20	0	21	21	16	12	6	19	1	18	4	2	consistency
GSE163505	1	50	50	31	26	27	17	21	33	29	21	29	26	3	29	19	16	18	20	16	20	6	8	5	25	22	22	14	15	11	22	16	21	8	8	8	19	1	19	22	18	19	10	24	0	23	5	3	consistency
GSE163505	1	50	50	13	9	15	10	20	13	14	14	12	9	3	11	25	23	27	23	19	24	16	21	14	17	15	16	16	15	13	24	19	23	17	17	17	10	0	8	11	11	11	11	4	2	1	13	2	consistency
GSE163505	1	50	50	35	32	36	35	38	34	33	30	35	31	17	32	17	17	17	11	18	12	11	8	10	18	22	15	9	14	10	13	18	17	5	5	5	13	0	5	34	1	9	23	29	5	24	18	11	consistency
GSE163505	1	50	50	36	34	30	35	39	39	36	33	38	36	12	35	26	25	28	28	24	28	22	19	23	33	34	34	31	30	30	27	24	24	22	22	22	37	0	35	33	34	38	16	32	3	34	14	8	consistency
GSE163505	1	50	50	19	9	18	10	20	20	16	17	21	10	6	13	17	15	16	17	17	17	5	14	3	21	21	21	12	12	3	15	17	19	9	9	9	13	0	11	11	15	9	6	14	3	8	10	9	consistency
GSE163505	1	50	50	39	30	33	32	36	32	38	24	42	29	9	36	28	27	28	31	28	32	28	27	29	40	39	38	35	35	34	31	28	30	23	23	23	36	0	41	33	35	35	22	32	15	32	12	11	consistency
GSE163505	1	50	50	28	15	32	16	29	18	27	25	27	16	7	26	24	28	24	30	33	28	30	27	28	33	33	32	31	32	33	31	33	30	20	20	20	21	0	25	27	24	26	10	27	1	33	4	5	consistency
GSE163505	1	50	50	32	30	27	22	28	24	33	21	33	23	3	28	7	7	8	7	8	10	1	5	4	22	23	20	10	15	5	9	8	7	4	4	4	12	0	9	15	6	10	13	9	2	4	25	11	consistency
GSE163505	1	50	50	6	10	10	13	16	20	13	27	11	19	12	13	16	14	15	17	18	16	11	11	5	12	14	13	5	10	4	19	18	16	13	13	13	18	0	9	9	3	4	7	8	0	0	11	3	consistency
GSE163505	1	50	50	20	13	24	14	18	19	26	19	27	22	6	23	14	12	18	17	13	18	8	11	6	22	25	22	15	11	8	17	13	15	6	6	6	19	1	20	18	18	18	11	23	1	14	2	4	consistency
GSE163505	1	50	50	19	16	22	10	17	20	20	19	22	14	15	19	23	23	26	19	23	20	10	19	10	20	19	21	12	13	6	19	23	19	17	17	17	20	0	16	17	10	8	6	22	1	7	8	10	consistency
GSE163505	1	50	50	30	27	29	19	24	24	32	29	30	26	9	28	24	23	28	26	24	25	10	13	12	28	28	27	17	24	15	25	24	24	15	15	15	24	0	31	26	23	15	13	27	2	22	12	6	consistency
GSE163505	1	50	50	15	14	18	13	14	23	22	24	23	17	10	19	18	19	17	21	16	21	9	14	7	13	14	13	8	18	4	21	16	19	14	14	14	10	0	10	19	9	11	9	18	2	16	7	8	consistency
GSE163505	1	50	50	24	20	27	14	28	17	27	22	24	19	3	26	14	15	13	13	14	10	6	10	5	27	25	26	9	17	9	10	14	12	12	12	12	17	0	18	23	11	16	5	29	5	22	3	1	consistency
GSE163505	1	50	50	38	36	32	36	38	34	38	36	39	37	18	36	25	25	23	23	25	21	15	20	17	35	35	35	19	20	22	23	25	24	18	18	18	32	0	32	36	36	22	22	34	12	29	13	12	consistency
GSE163505	1	50	50	22	16	17	14	10	20	21	18	21	18	11	23	17	18	20	21	18	24	11	16	8	22	22	22	10	13	9	22	18	18	18	18	18	18	1	13	18	13	17	10	23	2	9	5	6	consistency
GSE163505	1	50	50	16	9	21	11	31	19	19	18	26	22	1	14	5	9	6	7	7	7	2	1	3	25	25	20	9	9	6	7	7	7	11	11	11	14	0	10	11	27	17	9	18	2	7	19	2	consistency
GSE163505	1	50	50	34	23	26	21	39	24	38	30	39	29	6	30	27	23	28	28	23	26	14	18	13	29	32	28	7	18	6	25	23	28	20	20	20	23	1	27	21	18	11	10	23	2	17	12	2	consistency
GSE163505	1	50	50	38	38	37	30	40	36	40	38	40	35	24	37	35	35	31	34	34	33	34	38	33	35	35	35	33	33	34	34	34	35	29	29	29	34	0	34	33	35	27	24	32	10	26	15	15	consistency
GSE163505	1	50	50	32	26	21	26	26	27	36	33	32	29	6	30	27	26	29	30	29	31	25	23	22	24	25	25	25	28	22	30	29	29	30	30	30	29	0	34	32	22	28	11	28	0	17	10	4	consistency
GSE163505	1	50	50	34	23	35	25	32	22	38	33	38	34	17	35	27	28	28	28	28	28	21	23	23	35	34	33	26	25	25	28	28	27	22	22	22	32	0	33	34	34	35	20	29	9	33	3	12	consistency
GSE163505	1	50	50	20	9	12	10	9	15	19	15	20	14	7	20	17	16	14	20	21	22	11	14	6	21	21	23	11	9	8	22	21	25	17	17	17	18	0	13	19	15	9	13	18	0	12	7	8	consistency
GSE163505	1	50	50	21	17	18	13	22	18	23	19	24	18	5	19	17	16	20	18	17	19	10	4	13	22	22	23	12	14	16	17	17	19	12	12	12	15	0	20	16	7	12	10	15	0	11	12	6	consistency
GSE163505	1	50	50	33	25	39	25	33	30	35	29	35	24	13	31	35	30	37	38	31	37	30	27	31	41	42	40	32	34	30	38	31	35	32	32	32	26	1	29	35	23	35	8	36	4	27	5	8	consistency
GSE163505	1	50	50	25	25	16	20	23	28	29	28	25	25	8	25	30	30	27	28	28	30	10	15	9	20	19	20	14	15	10	28	28	29	20	20	20	24	1	20	22	16	20	11	27	0	19	9	7	consistency
GSE163505	1	50	50	25	23	29	18	25	17	30	30	26	28	7	30	26	27	27	34	32	35	21	26	22	23	23	23	23	21	21	33	32	31	32	32	32	33	0	29	23	14	29	16	29	0	17	12	6	consistency
GSE163505	1	50	50	26	19	31	16	32	18	24	15	26	8	3	22	24	24	24	18	24	18	10	11	11	22	23	23	8	8	8	18	24	23	17	17	17	18	0	7	11	11	8	6	14	0	7	3	1	consistency
GSE163505	1	50	50	18	10	15	14	10	19	19	19	22	24	11	18	17	19	16	21	19	21	15	13	10	21	20	22	16	20	10	19	19	21	16	16	16	20	0	17	17	6	8	14	22	3	10	11	9	consistency
GSE163505	1	50	50	35	29	15	27	33	25	32	24	34	25	12	34	15	11	14	21	14	22	19	10	18	18	19	19	15	17	15	21	14	18	13	13	13	27	0	26	26	12	26	9	17	2	22	8	2	consistency
GSE163505	1	50	50	23	11	31	12	27	19	23	22	24	6	6	14	18	19	18	17	20	18	21	21	18	10	16	13	17	17	14	18	20	20	17	17	17	11	0	14	14	15	14	14	3	0	1	21	3	consistency
GSE163505	1	50	50	27	14	9	21	32	23	24	16	26	15	2	23	8	7	10	7	6	13	2	2	3	12	11	12	9	15	9	11	6	8	8	8	8	15	0	12	14	2	13	3	27	11	18	3	0	consistency
GSE163505	1	50	50	20	13	15	9	9	12	24	20	22	23	9	18	18	16	21	15	15	16	16	14	17	11	12	10	17	13	13	17	15	16	12	12	12	18	0	14	11	9	12	7	23	5	15	5	6	consistency
GSE163505	1	50	50	31	28	29	24	42	35	36	25	38	23	10	31	26	20	26	30	21	26	20	11	12	28	30	26	19	18	15	30	21	29	20	20	20	30	0	25	29	14	15	11	18	2	17	3	7	consistency
GSE163505	1	50	50	24	15	24	19	23	19	24	17	25	18	1	23	24	16	25	28	24	27	21	14	21	28	28	29	25	19	23	28	24	25	18	18	18	25	0	23	25	19	22	10	21	3	13	9	2	consistency
GSE163505	1	50	50	31	29	38	29	35	31	32	28	31	27	8	28	26	25	27	30	24	30	21	24	23	31	32	29	24	22	23	29	24	29	24	24	24	29	0	31	26	26	22	9	33	1	24	6	6	consistency
GSE163505	1	50	50	42	42	39	43	48	37	47	42	45	34	22	42	23	27	24	25	29	28	21	23	18	35	35	34	24	31	23	27	29	27	20	20	20	40	0	38	37	29	30	12	28	11	38	24	17	consistency
GSE163505	1	50	50	17	16	18	19	23	18	21	23	21	21	17	21	8	13	6	10	15	7	6	13	7	20	22	21	12	16	10	10	15	11	8	8	8	19	0	17	23	18	16	12	23	3	11	15	15	consistency
GSE163505	1	50	50	24	20	24	14	23	25	23	26	27	26	7	24	30	27	30	30	28	28	8	17	4	28	30	29	14	20	17	30	28	28	25	25	25	24	0	23	22	13	12	11	24	1	12	4	5	consistency
GSE163505	1	50	50	23	20	14	20	15	26	27	29	21	29	16	22	23	21	21	20	21	23	13	16	8	26	27	23	12	18	6	21	21	23	14	14	14	21	0	16	23	19	11	15	27	2	5	12	13	consistency
GSE163505	1	50	50	25	20	28	14	22	22	28	20	27	22	13	28	24	17	20	23	19	21	15	16	13	28	28	26	14	11	11	23	19	22	12	12	12	23	0	27	21	16	14	13	14	4	21	12	8	consistency
GSE163505	1	50	50	32	19	26	17	28	20	33	24	33	26	17	33	22	24	22	23	26	23	22	24	23	36	35	35	32	32	30	23	26	25	23	23	23	31	0	32	26	33	37	16	38	4	28	8	11	consistency
GSE163505	1	50	50	15	7	14	7	16	9	17	18	17	18	12	16	12	18	13	13	18	11	5	15	5	19	21	18	7	5	6	14	18	15	8	8	8	17	0	14	15	14	12	18	13	1	4	4	8	consistency
GSE163505	1	50	50	24	23	28	16	10	20	25	25	23	25	21	26	27	24	22	22	26	21	15	19	12	29	27	29	14	27	8	23	26	29	21	21	21	25	0	26	18	16	15	22	20	5	5	14	16	consistency
GSE163505	1	50	50	23	17	20	17	20	23	24	28	23	24	8	25	23	22	24	24	21	25	8	11	5	23	22	22	6	12	7	24	21	23	17	17	17	21	0	21	20	13	12	6	20	3	9	10	7	consistency
GSE163505	1	50	50	17	13	12	9	9	15	17	19	20	13	7	15	19	18	18	23	23	21	14	16	13	20	21	20	13	14	13	23	23	22	16	16	16	13	1	13	13	12	7	11	10	2	6	5	5	consistency
GSE163505	1	50	50	36	31	37	22	32	28	33	28	35	31	1	38	10	10	8	11	11	10	5	5	5	35	34	37	23	25	25	9	11	10	3	3	3	27	0	29	31	21	32	19	35	1	32	5	0	consistency
GSE163505	1	50	50	18	16	19	16	22	10	18	18	21	15	2	18	11	11	13	13	13	9	9	12	7	13	9	13	7	14	13	12	13	14	18	18	18	10	0	7	10	23	11	2	6	2	1	17	1	consistency
GSE163505	1	50	50	21	20	17	15	19	12	17	21	19	16	5	18	19	16	19	21	22	21	12	14	7	18	20	19	5	9	11	22	22	21	16	16	16	14	0	10	17	16	7	9	20	2	9	9	4	consistency
GSE163505	1	50	50	19	15	17	8	18	16	22	23	23	22	9	17	22	19	20	20	21	20	13	14	9	19	18	19	2	4	3	19	21	20	11	11	11	10	0	11	17	13	11	11	18	1	11	6	9	consistency
GSE163505	1	50	50	29	20	27	17	24	23	29	27	28	26	2	29	16	24	16	16	20	14	13	20	13	30	29	29	15	13	11	17	20	22	19	19	19	18	0	26	27	16	22	6	25	1	24	12	3	consistency
GSE163505	1	50	50	23	11	21	11	22	21	25	21	26	18	11	21	12	13	15	15	16	16	7	12	5	20	22	20	9	10	4	16	16	17	9	9	9	11	1	11	16	13	14	10	15	2	13	14	10	consistency
GSE163505	1	50	50	20	18	19	14	20	11	21	21	21	14	6	21	14	16	15	18	18	18	10	12	9	15	15	15	10	12	10	17	18	17	17	17	17	16	0	17	17	3	7	6	8	0	7	9	6	consistency
GSE163505	1	50	50	18	12	18	13	17	17	20	11	18	14	6	17	18	12	23	23	12	21	13	9	12	27	26	27	9	11	10	22	12	18	14	14	14	17	0	11	13	12	13	7	17	3	15	4	3	consistency
GSE163505	1	50	50	38	35	34	32	30	34	36	37	37	38	11	36	29	26	28	30	24	30	22	18	21	32	32	32	15	24	15	30	24	31	21	21	21	35	0	29	37	23	26	20	32	1	26	3	3	consistency
GSE163505	1	50	50	20	14	24	9	20	15	19	19	20	14	9	18	9	7	12	4	5	5	1	3	0	24	24	25	9	14	3	4	5	4	2	2	2	10	1	12	17	13	7	11	13	0	6	8	4	consistency
GSE163505	1	50	50	40	33	35	34	33	40	36	36	36	34	14	38	32	31	32	33	32	34	21	26	24	36	37	35	32	34	28	32	32	34	22	22	22	35	0	33	37	7	37	13	31	4	26	3	10	consistency
GSE163505	1	50	50	17	13	16	10	22	16	14	15	18	14	8	12	19	21	21	14	19	15	10	13	5	13	13	14	8	9	3	15	19	13	14	14	14	15	1	4	13	16	10	7	10	4	1	15	9	consistency
GSE163505	1	50	50	22	21	9	19	19	6	29	25	29	24	23	21	17	7	16	14	10	18	10	7	9	29	32	30	18	17	11	14	10	11	13	13	13	25	0	26	25	1	17	22	14	3	12	3	11	consistency
GSE163505	1	50	50	33	33	36	30	21	35	38	32	32	38	18	37	28	26	29	29	25	30	26	21	22	36	34	36	30	28	27	30	25	29	29	29	29	35	0	32	37	9	33	18	25	1	26	0	12	consistency
GSE163505	1	50	50	17	15	25	15	23	25	21	22	18	21	6	17	23	27	25	22	26	19	19	22	17	17	19	20	11	15	13	21	26	24	20	20	20	8	0	9	14	13	7	12	6	0	2	17	4	consistency
GSE163505	1	50	50	23	19	24	21	24	26	26	16	22	19	11	22	17	13	15	15	12	11	7	6	5	22	23	23	15	18	15	15	12	16	7	7	7	24	0	21	20	13	9	18	20	8	10	0	1	consistency
GSE163505	1	50	50	12	12	15	13	23	17	17	12	13	12	8	17	13	14	11	13	18	14	11	14	9	10	11	11	6	11	5	15	18	14	12	12	12	6	0	7	8	10	7	7	7	1	1	17	8	consistency
GSE163505	1	50	50	25	20	26	14	21	23	27	19	26	19	6	22	14	15	19	21	15	20	9	12	5	22	24	21	13	15	9	19	15	22	12	12	12	23	0	16	18	11	21	8	13	0	9	5	1	consistency
GSE163505	1	50	50	18	19	20	15	18	22	15	8	14	14	6	17	15	10	16	17	13	16	11	9	12	22	27	22	7	10	8	17	13	19	12	12	12	12	0	13	16	19	8	7	10	2	10	9	7	consistency
GSE163505	1	50	50	21	18	14	11	17	15	18	17	20	15	5	21	6	4	6	9	13	12	2	5	2	15	13	15	9	9	4	9	13	10	3	3	3	12	0	17	18	3	6	5	9	2	10	6	2	consistency
GSE163505	1	50	50	25	21	28	19	22	27	24	24	24	24	11	28	18	23	17	22	30	23	15	15	12	32	31	32	17	22	13	22	30	27	7	7	7	24	0	19	23	11	19	12	21	0	18	1	4	consistency
GSE163505	1	50	50	23	19	18	10	14	18	22	21	20	24	9	23	18	18	15	18	19	17	5	12	3	19	18	20	6	13	5	18	19	19	12	12	12	11	0	16	22	10	13	10	19	4	5	9	7	consistency
GSE163505	1	50	50	31	31	30	31	29	28	31	26	31	26	13	30	16	21	17	23	22	22	8	13	6	32	33	31	10	16	11	24	22	24	10	10	10	24	0	21	29	14	23	8	22	5	19	6	6	consistency
GSE163505	1	50	50	23	22	30	20	22	23	24	25	25	21	10	24	16	19	17	23	19	21	12	8	11	28	27	27	15	14	12	23	19	27	20	20	20	22	0	21	25	15	17	18	23	2	15	8	9	consistency
GSE163505	1	50	50	17	15	14	16	28	21	28	31	26	18	8	17	17	25	17	15	20	15	11	12	5	19	20	17	5	10	7	15	20	20	16	16	16	10	0	9	10	21	5	10	10	4	6	17	10	consistency
GSE163505	1	50	50	26	22	26	21	31	33	27	23	28	22	7	25	22	22	27	24	19	25	13	10	12	21	20	25	13	12	10	24	19	19	5	5	5	12	0	17	8	7	18	7	15	1	17	15	3	consistency
GSE163505	1	50	50	29	21	30	17	24	27	30	28	29	26	8	27	25	25	26	24	25	25	15	16	14	30	30	30	21	20	19	26	25	24	14	14	14	21	0	24	23	19	22	9	25	1	21	8	3	consistency
GSE163505	1	50	50	32	31	35	24	29	24	32	30	33	24	12	32	27	21	26	28	19	31	21	14	24	27	28	29	16	13	12	29	19	20	21	21	21	22	0	30	34	14	34	15	19	3	29	4	8	consistency
GSE163505	1	50	50	19	16	20	9	16	10	19	25	17	24	12	22	25	25	21	27	27	26	11	13	9	24	24	25	13	17	8	26	27	27	21	21	21	24	0	16	16	17	10	16	17	0	17	5	11	consistency
GSE163505	1	50	50	30	26	36	21	22	26	33	27	32	24	5	29	24	19	24	21	20	24	18	12	16	24	24	26	18	23	23	21	20	19	15	15	15	22	0	21	24	16	31	6	29	0	26	4	5	consistency
GSE163505	1	50	50	11	6	9	3	18	14	13	16	11	18	10	15	11	19	8	11	21	8	6	11	4	20	23	22	6	14	6	11	21	22	11	11	11	16	0	12	9	16	12	12	17	1	7	7	4	consistency
GSE163505	1	50	50	13	14	17	11	9	16	16	20	17	15	3	17	13	19	14	14	16	15	14	11	13	16	16	16	11	17	11	12	16	14	11	11	11	12	0	9	17	1	4	2	16	1	11	9	4	consistency
GSE163505	1	50	50	18	12	17	9	18	21	19	16	19	12	8	15	24	20	23	18	17	20	6	9	5	20	20	21	6	13	5	18	17	18	8	8	8	16	1	12	14	9	9	6	14	0	13	8	8	consistency
GSE163505	1	50	50	34	27	29	30	33	31	35	27	34	34	8	34	33	24	32	34	26	34	23	18	25	29	34	28	28	32	23	35	26	30	24	24	24	29	0	30	31	26	31	20	24	5	23	6	5	consistency
GSE163505	1	50	50	13	10	21	5	12	8	18	16	15	7	2	14	20	21	23	23	20	24	12	15	11	25	24	24	10	13	16	23	20	20	14	14	14	13	0	15	11	11	12	6	9	1	8	10	0	consistency
GSE163505	1	50	50	38	32	33	35	41	38	39	33	38	30	14	34	20	33	24	24	32	21	13	29	11	33	32	31	27	31	28	24	32	29	15	15	15	34	0	36	35	10	33	21	28	8	22	20	8	consistency
GSE163505	1	50	50	40	40	37	34	39	35	41	40	40	40	17	40	31	31	30	31	29	29	29	30	29	35	34	35	25	30	24	31	29	32	27	27	27	38	0	37	39	31	29	28	37	12	34	4	6	consistency
GSE163505	1	50	50	22	9	23	7	19	15	22	22	24	23	5	23	24	20	26	27	22	23	10	14	7	31	28	30	15	14	9	26	22	22	15	15	15	18	0	20	17	5	20	10	20	2	15	8	3	consistency
GSE163505	1	50	50	41	40	37	36	36	36	42	39	39	37	26	40	27	28	28	28	29	28	21	24	22	39	37	39	34	31	32	28	29	29	19	19	19	36	0	38	40	37	45	28	38	7	39	13	13	consistency
GSE163505	1	50	50	20	16	16	12	20	21	15	21	20	19	13	21	7	7	7	9	8	9	1	3	0	17	18	19	2	0	1	8	8	7	2	2	2	16	0	15	16	17	6	7	16	3	11	10	13	consistency
GSE163505	1	50	50	19	23	24	18	25	22	21	21	20	22	6	20	20	22	19	19	18	20	16	17	16	29	28	30	14	21	15	20	18	23	20	20	20	22	0	23	21	25	14	11	22	4	18	9	1	consistency
GSE163505	1	50	50	40	32	35	28	42	38	42	41	42	39	11	35	27	29	25	26	28	27	23	23	22	37	36	35	24	27	19	26	28	27	23	23	23	41	0	37	36	22	26	26	36	12	16	11	6	consistency
GSE163505	1	50	50	27	22	32	13	18	30	31	29	29	28	10	31	32	25	30	35	32	35	25	26	15	31	32	31	21	29	13	35	32	36	33	33	33	31	0	24	26	3	20	13	28	2	14	11	6	consistency
GSE163505	1	50	50	34	28	32	30	33	19	34	27	33	31	5	30	24	16	24	26	19	24	12	10	6	31	29	29	13	13	12	22	19	21	17	17	17	28	0	32	29	28	32	10	24	1	24	6	2	consistency
GSE163505	1	50	50	25	17	19	20	20	21	26	20	29	23	11	25	18	20	16	22	21	18	7	12	8	25	24	26	13	14	11	21	21	21	7	7	7	23	0	18	18	12	10	6	15	5	10	8	5	consistency
GSE163505	1	50	50	37	32	32	25	34	34	34	34	34	34	21	38	22	23	21	28	29	30	25	25	23	39	40	39	36	37	33	29	29	28	17	17	17	37	0	37	36	27	32	23	36	14	32	10	12	consistency
GSE163505	1	50	50	23	18	26	11	22	16	24	17	23	13	9	22	19	14	19	15	19	16	11	13	11	30	30	30	14	15	19	14	19	14	11	11	11	20	0	24	17	22	17	12	18	0	16	10	7	consistency
GSE163505	1	50	50	27	23	32	15	31	24	24	9	28	24	3	30	30	14	30	35	23	36	29	8	29	34	34	33	28	29	27	36	23	33	16	16	16	25	0	28	27	26	32	12	28	6	21	0	1	consistency
GSE163505	1	50	50	9	13	12	8	12	8	12	13	11	6	10	13	16	16	15	12	14	13	10	13	8	15	16	13	6	9	4	12	14	15	18	18	18	10	0	11	14	12	17	9	6	2	5	11	6	consistency
GSE163505	1	50	50	23	16	23	14	26	21	23	15	22	18	9	24	17	15	14	8	11	10	6	8	4	23	24	24	9	14	6	8	11	11	8	8	8	13	0	15	17	16	12	6	16	5	11	3	3	consistency
GSE163505	1	50	50	27	24	28	19	27	16	23	16	26	31	6	26	22	20	24	21	14	20	15	12	16	26	25	25	25	21	20	20	14	16	13	13	13	17	0	15	13	19	9	7	24	2	18	3	9	consistency
GSE163505	1	50	50	26	24	23	14	22	30	26	25	25	18	8	27	29	19	29	27	18	28	21	15	19	23	21	23	17	21	25	27	18	20	18	18	18	22	1	21	26	15	24	7	25	1	14	7	6	consistency
GSE163505	1	50	50	28	22	29	23	25	25	29	28	27	21	6	25	19	14	21	25	22	27	16	13	16	34	32	33	23	24	17	27	22	22	24	24	24	24	0	16	22	9	26	8	18	5	17	6	4	consistency
GSE163505	1	50	50	19	13	18	15	24	25	25	25	26	19	10	16	19	15	16	20	19	20	14	12	15	19	19	17	11	15	10	22	19	21	8	8	8	12	0	14	15	16	10	14	14	9	10	5	6	consistency
GSE163505	1	50	50	16	18	15	14	17	8	17	21	17	24	6	21	21	21	23	22	24	26	16	17	15	14	14	15	15	16	12	25	24	27	22	22	22	16	0	13	15	9	19	6	21	5	11	10	5	consistency
GSE163505	1	50	50	39	31	39	33	41	40	38	30	43	33	12	38	26	30	28	26	31	27	24	22	23	42	42	42	40	39	39	26	31	28	20	20	20	40	0	40	38	24	36	19	34	0	40	16	9	consistency
GSE163505	1	50	50	34	27	32	25	37	32	36	26	37	26	10	33	20	17	18	20	18	18	17	14	16	31	32	29	19	23	21	22	18	18	9	9	9	33	0	31	27	29	32	15	24	6	20	14	11	consistency
GSE163505	1	50	50	26	26	22	23	25	26	27	15	26	22	8	25	18	4	18	11	5	14	5	4	5	15	18	16	2	3	4	7	5	7	18	18	18	13	0	10	10	3	18	6	11	3	23	4	5	consistency
GSE163505	1	50	50	33	31	21	26	11	28	31	28	31	30	5	26	27	28	24	24	26	23	22	16	16	28	31	27	22	25	16	27	26	28	17	17	17	16	0	9	15	11	10	5	8	1	0	6	3	consistency
GSE163505	1	50	50	34	23	30	20	36	35	32	35	35	26	5	31	30	29	28	30	30	30	28	26	25	22	19	22	12	16	15	29	30	29	29	29	29	26	0	16	29	9	33	8	16	3	11	12	5	consistency
GSE163505	1	50	50	24	24	21	17	29	24	29	23	25	24	12	24	25	21	28	25	25	25	15	16	15	26	27	25	19	21	15	25	25	24	16	16	16	24	0	19	24	16	17	10	20	3	13	13	8	consistency
GSE163505	1	50	50	12	12	19	11	14	21	14	21	13	15	8	15	27	21	24	20	17	21	9	14	9	18	19	16	6	12	6	20	17	21	21	21	21	8	0	16	9	7	9	6	12	2	11	7	6	consistency
GSE163505	1	50	50	27	20	26	20	18	24	27	24	27	23	18	25	22	23	24	26	23	25	24	17	25	34	35	33	23	20	27	26	23	29	23	23	23	29	1	27	20	17	23	18	26	1	20	3	9	consistency
GSE163505	1	50	50	32	28	33	21	26	36	33	27	32	31	6	32	25	23	27	31	29	30	18	13	15	28	29	29	15	20	16	31	29	32	23	23	23	31	0	24	24	16	18	16	23	1	16	2	3	consistency
GSE163505	1	50	50	34	27	32	32	44	36	38	32	38	29	16	31	19	20	18	20	21	23	17	18	15	34	34	33	25	23	19	22	21	23	13	13	13	32	0	33	31	22	32	19	28	5	24	11	9	consistency
GSE163505	1	50	50	19	17	16	11	18	23	21	24	20	22	5	20	18	24	18	16	20	15	9	10	6	24	24	24	9	8	7	16	20	19	12	12	12	18	0	12	17	10	12	7	23	2	9	7	2	consistency
GSE163505	1	50	50	19	16	14	13	15	21	21	22	22	15	5	22	27	22	26	19	20	19	11	12	15	22	24	21	10	19	10	18	20	18	18	18	18	21	0	19	14	11	12	4	15	0	10	5	4	consistency
GSE163505	1	50	50	33	22	26	25	33	29	35	32	32	27	17	28	27	29	27	25	27	23	15	21	14	26	28	25	17	27	21	22	27	24	17	17	17	25	0	30	28	28	20	18	24	3	21	13	9	consistency
GSE163505	1	50	50	36	35	39	35	37	36	34	35	35	36	31	33	38	40	38	39	40	39	39	40	34	40	38	41	35	35	31	39	40	41	36	36	36	39	0	36	35	2	23	31	38	5	3	21	34	consistency
GSE163505	1	50	50	29	24	26	20	26	20	30	30	28	27	8	26	26	24	25	24	18	23	9	17	11	30	29	30	16	20	16	23	18	20	13	13	13	21	0	19	19	12	17	15	30	1	17	6	6	consistency
GSE163505	1	50	50	30	26	22	25	34	33	33	31	32	22	15	29	20	22	21	20	19	19	14	15	10	15	20	16	12	14	10	21	19	20	14	14	14	20	0	17	24	18	14	16	19	4	14	20	9	consistency
GSE163505	1	50	50	15	13	23	15	16	17	15	16	15	9	10	15	19	16	21	15	12	14	4	9	3	21	23	21	6	16	10	14	12	12	8	8	8	13	0	11	12	17	16	12	15	5	7	8	3	consistency
GSE163505	1	50	50	40	34	40	30	29	34	40	24	39	32	13	39	14	11	15	15	14	16	12	9	12	38	39	38	36	34	33	15	14	15	9	9	9	34	0	37	38	38	42	19	28	7	37	9	10	consistency
GSE163505	1	50	50	26	22	24	26	27	24	27	24	28	21	12	22	2	4	8	9	8	12	2	0	2	20	19	20	9	15	7	8	8	8	5	5	5	7	1	8	13	13	4	8	29	1	22	11	7	consistency
GSE163505	1	50	50	36	34	35	34	36	35	38	34	40	37	8	39	25	26	21	22	24	17	16	22	16	34	34	33	27	29	28	20	24	25	6	6	6	34	0	34	37	30	30	21	34	15	31	5	2	consistency
GSE163505	1	50	50	25	15	24	20	34	30	24	24	27	11	16	19	17	8	21	13	9	14	6	5	7	11	13	12	8	7	6	14	9	10	3	3	3	7	0	7	13	14	9	6	17	1	12	16	13	consistency
GSE163505	1	50	50	35	26	32	26	25	26	32	33	30	27	11	33	21	19	25	17	20	19	8	13	7	27	28	28	14	21	13	17	20	17	16	16	16	20	0	27	31	21	13	14	26	1	15	8	7	consistency
GSE163505	1	50	50	10	10	14	8	10	11	12	14	8	12	4	10	11	8	15	15	11	16	10	9	10	17	17	17	13	13	12	16	11	13	10	10	10	13	0	12	9	9	11	8	7	1	8	6	2	consistency
GSE163505	1	50	50	20	15	20	12	20	18	27	16	26	18	10	19	20	21	21	24	17	25	10	14	9	22	24	22	10	14	11	22	17	22	14	14	14	19	0	19	15	11	13	10	20	4	8	5	6	consistency
GSE163505	1	50	50	35	29	29	27	29	32	34	19	38	30	6	33	18	12	22	26	14	29	5	5	13	29	28	31	4	14	6	26	14	25	18	18	18	35	0	33	32	9	8	10	23	6	25	3	5	consistency
GSE163505	1	50	50	17	18	22	13	24	12	15	18	19	13	14	12	14	18	16	17	18	19	11	11	12	10	11	10	6	8	10	17	18	17	13	13	13	11	1	11	17	5	10	8	12	10	1	5	4	consistency
GSE163505	1	50	50	21	14	27	18	26	23	21	25	21	19	16	20	19	19	19	22	22	16	15	17	16	20	20	19	13	16	14	21	22	26	19	19	19	9	0	9	15	6	9	8	5	1	7	18	10	consistency
GSE163505	1	50	50	27	22	30	24	31	22	31	23	34	20	11	29	28	25	27	23	22	24	14	18	10	31	31	27	20	17	14	21	22	20	20	20	20	21	0	18	23	10	18	11	27	4	14	8	8	consistency
GSE163505	1	50	50	26	23	25	13	25	22	29	18	27	24	3	28	17	16	16	13	18	12	9	16	8	28	28	31	11	15	12	15	18	18	10	10	10	15	0	19	19	1	10	8	21	1	10	2	0	consistency
GSE163505	1	50	50	33	30	27	28	27	29	36	23	36	26	9	33	10	9	10	11	11	10	8	7	9	29	26	31	16	22	10	11	11	10	9	9	9	28	0	28	30	19	18	11	23	4	15	8	6	consistency
GSE163505	1	50	50	18	13	14	10	10	19	21	11	22	15	5	14	18	12	15	17	14	17	8	10	10	20	19	20	9	15	3	18	14	16	8	8	8	12	0	11	12	10	7	7	8	4	8	7	5	consistency
GSE163505	1	50	50	12	8	21	11	20	16	5	11	9	6	9	10	10	13	9	15	13	17	8	10	5	18	20	17	11	11	15	13	13	11	12	12	12	10	0	13	10	11	16	13	15	1	11	13	3	consistency
GSE163505	1	50	50	29	25	25	23	28	17	31	19	31	20	8	29	23	18	23	27	27	25	18	21	20	24	25	24	20	14	15	26	27	28	23	23	23	32	0	27	27	19	26	13	22	1	11	1	4	consistency
GSE163505	1	50	50	28	25	25	17	26	19	33	29	29	26	7	27	18	22	22	23	25	20	12	17	10	27	27	25	17	18	13	23	25	26	20	20	20	22	0	18	24	17	14	15	27	1	20	5	4	consistency
GSE163505	1	50	50	15	15	20	15	17	22	17	20	18	12	4	16	14	18	14	12	17	14	12	12	10	15	14	15	8	10	9	13	17	15	10	10	10	11	0	12	11	13	6	9	15	0	13	12	2	consistency
GSE163505	1	50	50	37	32	37	30	36	24	37	33	38	30	14	34	38	36	39	39	37	41	22	29	21	36	35	38	28	23	29	40	37	39	36	36	36	32	0	38	30	27	30	16	35	2	25	14	8	consistency
GSE163505	1	50	50	20	17	15	9	17	18	16	15	23	21	2	21	18	21	21	24	26	27	22	20	15	18	20	16	21	25	23	27	26	24	15	15	15	18	0	25	16	12	16	13	10	5	18	3	0	consistency
GSE163505	1	50	50	31	29	27	25	36	24	32	29	33	26	7	25	11	13	12	12	13	12	13	11	6	8	11	8	6	6	5	12	13	14	8	8	8	10	0	11	20	14	17	4	12	2	6	22	4	consistency
GSE163505	1	50	50	22	14	20	16	24	19	22	20	21	20	12	20	16	14	18	22	17	18	6	15	3	29	30	27	5	12	5	21	17	22	8	8	8	19	0	19	13	25	5	12	19	3	8	14	6	consistency
GSE163505	1	50	50	32	22	32	17	25	31	32	27	34	25	8	30	19	22	22	23	24	21	6	12	6	34	35	33	12	18	6	24	24	24	8	8	8	21	0	21	23	20	14	12	27	3	13	9	6	consistency
GSE163505	1	50	50	26	18	34	20	36	20	27	24	30	13	3	20	13	5	14	20	12	21	8	7	7	29	27	27	12	10	11	21	12	17	14	14	14	16	0	13	17	7	20	1	20	3	17	6	2	consistency
GSE163505	1	50	50	30	23	24	17	21	31	32	28	32	21	9	29	20	23	22	18	24	20	7	15	8	23	25	23	10	18	10	18	24	20	11	11	11	21	0	26	21	10	16	7	22	6	15	6	6	consistency
GSE163505	1	50	50	15	9	30	12	27	23	16	20	16	12	10	16	24	25	25	24	24	22	18	16	18	21	21	21	13	14	12	24	24	24	19	19	19	11	0	11	12	4	12	12	14	1	1	17	8	consistency
GSE163505	1	50	50	23	20	18	14	26	24	28	20	26	15	3	21	11	5	11	12	10	13	4	6	5	12	10	12	7	8	8	13	10	9	1	1	1	15	0	18	17	8	4	6	16	3	10	9	1	consistency
GSE163505	1	50	50	25	22	18	13	17	24	30	24	27	26	8	28	19	19	18	23	23	22	10	12	8	22	20	21	9	13	5	23	23	22	15	15	15	20	0	12	22	10	7	4	15	0	10	6	6	consistency
GSE163505	1	50	50	21	15	18	8	14	13	17	18	19	18	10	24	14	12	12	19	14	17	5	8	2	22	18	18	7	7	2	16	14	18	9	9	9	15	0	16	18	10	12	10	24	0	14	3	7	consistency
GSE163505	1	50	50	41	39	22	38	39	44	40	39	39	35	24	41	11	13	12	17	17	17	16	17	15	34	34	35	33	35	29	17	17	15	17	17	17	25	0	23	33	22	35	12	21	3	19	9	17	consistency
GSE163505	1	50	50	40	42	40	39	45	39	42	41	46	38	21	40	30	32	28	31	29	26	26	29	23	38	40	38	36	38	34	30	29	28	21	21	21	45	0	42	40	24	40	25	33	8	37	25	16	consistency
GSE163505	1	50	50	37	30	30	30	30	28	33	30	35	31	11	33	15	20	18	13	20	14	8	15	8	32	31	32	30	31	30	13	20	15	9	9	9	27	0	25	32	20	33	18	32	2	25	4	3	consistency
GSE163505	1	50	50	12	14	15	11	15	10	10	8	12	7	0	9	7	8	6	6	5	6	1	2	0	9	8	8	9	12	6	6	5	9	8	8	8	8	0	9	6	5	7	2	12	2	6	12	0	consistency
GSE163505	1	50	50	22	18	15	15	25	23	23	22	22	19	3	23	8	12	9	15	15	14	7	8	6	18	21	19	16	15	13	15	15	13	5	5	5	18	0	15	23	13	19	4	17	3	12	5	2	consistency
GSE163505	1	50	50	15	15	21	10	23	20	17	16	20	13	6	16	16	15	15	22	16	20	11	10	8	22	22	21	10	15	10	23	16	21	14	14	14	16	0	16	12	9	14	5	12	2	12	7	4	consistency
GSE163505	1	50	50	35	31	32	31	34	34	35	32	35	34	9	34	28	26	32	29	25	30	28	24	28	32	32	31	31	31	29	29	25	27	25	25	25	34	0	33	32	19	31	28	33	1	24	3	4	consistency
GSE163505	1	50	50	33	30	36	29	36	32	32	29	33	26	13	30	22	18	25	26	22	28	19	16	16	35	35	35	34	32	32	25	22	23	15	15	15	27	0	26	31	16	36	10	32	2	23	5	8	consistency
GSE163505	1	50	50	33	30	26	30	41	33	34	28	34	34	12	31	33	28	30	28	31	30	20	23	24	29	31	29	16	21	13	30	31	34	25	25	25	34	0	31	32	14	22	12	22	7	19	14	8	consistency
GSE163505	1	50	50	22	12	24	13	24	24	26	22	24	18	1	21	20	22	22	22	21	25	4	3	6	23	25	24	12	17	4	23	21	24	15	15	15	19	0	19	15	18	14	9	18	1	10	7	2	consistency
GSE163505	1	50	50	20	16	14	17	14	17	18	16	19	12	9	21	19	18	16	15	16	18	10	9	11	13	13	13	6	8	7	16	16	14	14	14	14	17	0	16	16	12	2	7	14	2	8	11	7	consistency
GSE163505	1	50	50	24	15	25	14	20	19	24	19	26	21	7	23	21	16	20	24	21	23	17	14	17	31	31	30	18	18	15	22	21	21	17	17	17	27	0	22	20	25	16	4	20	5	23	9	6	consistency
GSE163505	1	50	50	33	28	26	28	29	37	33	30	33	32	8	33	22	21	21	23	20	23	10	12	11	28	27	28	17	21	13	22	20	24	12	12	12	21	0	28	27	19	16	14	29	9	13	3	1	consistency
GSE163505	1	50	50	30	26	29	26	29	31	26	30	31	25	19	25	23	21	19	19	20	17	11	15	11	32	30	32	16	23	18	18	20	17	14	14	14	32	0	31	27	14	23	20	23	0	20	8	12	consistency
GSE163505	1	50	50	30	29	26	22	20	31	29	26	29	24	7	33	31	26	34	31	21	32	19	16	13	31	31	31	23	29	19	31	21	30	24	24	24	31	0	26	32	16	21	23	23	1	21	2	2	consistency
GSE163505	1	50	50	28	19	18	19	23	21	31	25	30	20	5	27	23	30	20	25	26	22	11	13	15	21	22	22	19	20	19	26	26	22	13	13	13	18	1	15	20	21	17	2	26	0	13	9	5	consistency
GSE163505	1	50	50	30	18	31	15	20	30	29	25	32	25	8	29	27	29	28	30	30	30	16	23	11	32	32	32	15	20	11	31	30	29	22	22	22	20	0	26	24	6	14	11	17	0	12	7	7	consistency
GSE163505	1	50	50	34	30	32	31	38	31	34	32	34	28	7	33	37	37	36	32	32	33	25	26	28	33	36	32	27	29	28	33	32	31	26	26	26	33	0	28	34	19	30	18	26	4	25	5	5	consistency
GSE163505	1	50	50	28	23	16	20	24	30	28	18	29	19	14	25	21	21	20	21	23	20	21	23	16	19	18	16	13	14	14	21	23	21	20	20	20	16	0	18	25	11	13	15	30	5	16	14	12	consistency
GSE163505	1	50	50	10	12	20	9	22	13	8	11	14	12	5	9	19	21	20	18	18	19	14	15	13	18	15	15	6	13	6	18	18	17	13	13	13	7	0	8	7	13	9	1	7	2	1	8	4	consistency
GSE163505	1	50	50	32	28	26	21	25	31	27	25	29	26	17	29	27	25	29	21	20	27	20	21	21	29	29	31	23	30	25	22	20	22	18	18	18	26	0	23	27	32	31	20	17	1	19	9	7	consistency
GSE163505	1	50	50	27	17	21	18	14	20	25	27	27	25	4	27	23	19	23	22	23	25	8	11	7	24	24	24	11	15	6	22	23	23	17	17	17	18	0	21	20	18	21	12	29	1	15	7	5	consistency
GSE163505	1	50	50	41	33	40	26	36	36	39	33	39	30	11	38	12	16	8	9	20	9	6	16	5	40	39	40	32	35	33	10	20	13	4	4	4	33	0	33	34	25	37	22	36	1	25	7	8	consistency
GSE163505	1	50	50	19	16	11	13	12	12	14	18	17	12	4	14	16	11	12	13	14	12	10	11	5	12	13	10	5	3	10	14	14	13	8	8	8	8	0	8	10	10	7	1	13	6	6	3	5	consistency
GSE163505	1	50	50	24	15	21	16	28	24	29	27	28	28	25	27	16	16	15	12	14	12	10	8	8	24	26	24	11	14	10	13	14	13	7	7	7	28	1	21	21	12	9	21	19	8	22	14	16	consistency
GSE163505	1	50	50	22	17	24	12	24	20	22	20	22	20	5	23	20	19	24	28	21	30	20	19	20	23	21	24	19	14	13	28	21	23	18	18	18	24	0	19	18	24	24	18	18	3	14	18	5	consistency
GSE163505	1	50	50	23	13	19	11	19	21	20	15	21	14	4	20	19	30	18	18	30	14	5	27	7	23	21	24	8	15	7	21	30	27	14	14	14	16	0	11	9	5	3	8	5	0	27	20	7	consistency
GSE163505	1	50	50	13	9	16	14	19	25	12	12	18	11	5	13	11	14	10	12	13	13	6	10	1	13	13	14	17	14	11	12	13	12	13	13	13	7	0	7	5	8	10	8	6	0	3	9	6	consistency
GSE163505	1	50	50	17	12	12	9	13	13	20	18	17	15	9	19	19	24	17	21	25	17	8	14	7	22	22	22	10	14	6	21	25	25	8	8	8	13	1	13	12	8	11	6	15	0	7	6	5	consistency
GSE163505	1	50	50	26	20	21	13	19	28	21	17	21	19	8	22	15	14	14	17	12	20	11	7	9	12	16	13	15	12	13	19	12	19	17	17	17	12	1	10	16	3	13	7	24	8	16	5	3	consistency
GSE163505	1	50	50	16	14	17	11	13	16	17	17	14	18	7	18	14	13	9	9	15	8	4	7	6	20	21	19	13	16	8	9	15	12	6	6	6	10	0	14	14	12	3	12	19	1	10	11	8	consistency
GSE163505	1	50	50	17	13	19	13	18	22	20	22	21	11	10	14	24	19	19	18	21	19	12	15	7	21	18	23	14	13	8	19	21	16	8	8	8	14	0	17	14	19	19	8	16	5	12	15	13	consistency
GSE163505	1	50	50	25	20	23	18	20	24	25	25	26	22	5	25	23	25	20	19	27	17	8	15	6	24	25	24	12	15	11	19	27	23	11	11	11	20	0	26	25	20	19	8	17	6	19	5	4	consistency
GSE163505	1	50	50	7	6	20	9	20	5	4	5	5	2	1	7	17	13	16	13	14	14	14	15	14	10	8	10	6	10	9	16	14	12	20	20	20	9	0	8	11	5	3	0	0	2	0	9	0	consistency
GSE163505	1	50	50	22	18	21	19	21	24	22	24	24	22	4	22	19	15	20	19	17	19	8	9	8	22	23	21	7	18	8	17	17	16	7	7	7	12	0	10	13	13	15	7	16	2	14	10	3	consistency
GSE163505	1	50	50	30	20	34	18	32	25	31	27	31	15	5	27	10	10	14	21	18	21	10	9	8	30	29	32	11	9	12	21	18	17	14	14	14	19	0	24	25	23	24	9	22	0	16	13	8	consistency
GSE163505	1	50	50	15	11	23	9	24	20	16	14	13	12	10	15	27	27	30	24	24	24	24	20	25	20	19	18	14	13	11	25	24	24	25	25	25	11	1	11	9	11	16	9	3	0	4	17	7	consistency
GSE163505	1	50	50	40	34	38	35	40	35	38	33	40	37	20	39	30	31	29	30	32	30	21	25	18	41	41	41	35	36	33	30	32	29	25	25	25	41	0	36	40	10	35	30	35	7	38	17	17	consistency
GSE163505	1	50	50	13	10	25	9	24	18	16	14	12	10	8	10	23	19	25	23	19	24	17	16	10	24	23	23	9	14	11	24	19	23	20	20	20	10	0	9	2	2	17	9	19	5	8	2	7	consistency
GSE163505	1	50	50	36	24	35	28	36	33	34	27	35	30	11	32	7	9	8	9	12	9	8	6	7	35	35	36	21	22	24	9	12	11	6	6	6	26	0	29	28	28	33	13	25	13	33	7	9	consistency
GSE163505	1	50	50	18	11	24	6	11	24	22	26	20	23	6	22	18	12	13	14	17	11	3	8	5	28	28	29	8	11	4	12	17	13	4	4	4	18	0	9	13	12	9	13	21	3	4	6	4	consistency
GSE163505	1	50	50	19	15	24	14	37	24	30	25	29	22	16	18	18	19	21	21	26	18	7	12	6	23	22	22	3	8	7	22	26	21	15	15	15	16	0	16	15	20	16	11	15	3	14	20	11	consistency
GSE163505	1	50	50	22	15	26	15	19	16	21	18	20	14	10	19	23	16	21	25	19	26	9	10	9	25	24	27	11	13	14	25	19	22	17	17	17	18	0	18	12	13	12	4	20	2	11	11	13	consistency
GSE163505	1	50	50	21	17	19	17	25	18	27	20	26	17	12	19	22	22	16	18	18	20	9	14	8	19	21	20	12	15	12	18	18	21	18	18	18	19	0	14	15	13	11	11	15	2	10	6	9	consistency
GSE163505	1	50	50	28	19	34	27	26	30	25	22	29	14	9	23	21	20	30	19	19	23	16	16	16	28	29	29	23	26	20	22	19	22	16	16	16	28	0	22	26	24	24	8	28	0	18	7	8	consistency
GSE163505	1	50	50	27	23	29	18	16	24	29	19	26	27	4	28	24	15	21	25	22	25	20	15	17	22	21	21	22	12	16	26	22	25	19	19	19	26	0	25	28	15	33	11	26	4	22	5	3	consistency
GSE163505	1	50	50	24	26	24	18	21	21	29	30	27	25	16	25	21	21	19	21	21	19	24	15	16	11	13	11	15	18	16	22	21	27	14	14	14	15	1	11	25	20	23	15	21	6	10	20	9	consistency
GSE163505	1	50	50	28	26	27	16	23	23	30	24	28	22	6	28	30	28	29	25	23	26	21	18	17	26	28	26	18	19	15	25	23	24	23	23	23	29	2	25	26	12	27	12	22	2	18	5	4	consistency
GSE163505	1	50	50	28	16	20	15	16	15	29	25	26	20	11	25	24	24	24	22	25	22	13	19	13	27	26	26	16	14	14	23	25	23	20	20	20	25	0	20	26	19	17	12	24	0	12	9	7	consistency
GSE163505	1	50	50	35	33	28	29	34	35	35	24	34	34	17	35	20	17	18	19	21	18	10	14	7	29	28	29	21	22	11	21	21	20	16	16	16	31	0	24	31	18	20	14	23	10	16	13	12	consistency
GSE163505	1	50	50	23	21	28	19	28	31	28	32	31	26	19	24	24	24	20	25	22	25	18	19	7	20	20	18	13	16	8	27	22	29	20	20	20	26	0	22	25	7	12	20	25	2	17	26	13	consistency
GSE163505	1	50	50	37	34	38	33	35	34	38	36	38	33	12	35	30	29	31	33	33	33	24	27	19	36	34	35	21	26	16	34	33	33	27	27	27	31	0	26	33	22	27	24	34	5	28	7	9	consistency
GSE163505	1	50	50	21	11	25	8	23	17	26	24	23	15	13	18	23	25	25	25	29	28	9	20	9	21	19	22	1	7	4	26	29	29	30	30	30	21	1	16	21	14	11	4	14	10	2	19	3	consistency
GSE163505	1	50	50	36	25	37	29	38	33	33	26	36	29	7	34	32	16	32	29	20	33	24	18	26	37	38	39	41	38	41	32	20	24	23	23	23	37	0	39	34	31	40	13	33	6	37	7	6	consistency
GSE163505	1	50	50	42	38	41	41	43	41	42	36	45	39	16	42	36	30	38	34	30	32	34	28	34	40	40	41	41	41	37	35	30	33	34	34	34	41	0	42	41	17	34	28	34	9	46	20	6	consistency
GSE163505	1	50	50	32	25	30	26	34	24	36	24	32	25	19	33	3	4	5	11	10	13	6	7	7	27	28	26	13	22	13	10	10	10	7	7	7	19	0	21	26	22	23	19	28	9	28	20	13	consistency
GSE163505	1	50	50	23	21	26	23	22	27	22	26	23	26	14	21	24	25	19	25	23	21	17	19	15	23	24	24	14	13	11	25	23	25	18	18	18	20	0	13	13	10	15	7	4	5	6	9	7	consistency
GSE163505	1	50	50	27	23	32	20	30	31	28	26	30	19	4	24	27	26	28	22	25	26	9	9	13	31	33	32	9	18	13	24	25	24	23	23	23	25	0	22	23	12	17	7	20	3	13	2	3	consistency
GSE163505	1	50	50	29	26	20	23	25	29	31	27	31	30	9	28	29	18	28	29	21	29	18	10	15	33	31	32	20	28	14	28	21	28	24	24	24	30	0	21	26	4	19	12	21	0	19	8	3	consistency
GSE163505	1	50	50	36	27	35	27	31	34	37	32	35	31	9	34	30	33	29	33	33	34	24	29	21	36	39	37	18	26	22	32	33	32	23	23	23	32	1	33	31	30	21	18	30	4	23	5	4	consistency
GSE163505	1	50	50	34	30	35	25	29	32	34	29	34	34	10	36	27	28	25	24	27	22	17	25	15	27	30	27	18	23	20	24	27	26	23	23	23	30	0	30	30	21	20	18	35	3	19	3	6	consistency
GSE163505	1	50	50	29	25	32	17	23	19	27	21	30	23	7	27	25	19	26	23	19	23	12	15	14	35	34	33	19	18	20	22	19	23	20	20	20	13	0	23	27	27	19	7	28	3	28	9	6	consistency
GSE163505	1	50	50	37	22	38	20	35	28	33	26	36	28	2	35	18	18	18	20	20	20	16	17	16	35	35	34	33	34	35	20	20	21	14	14	14	33	0	30	36	37	41	6	35	4	31	4	2	consistency
GSE163505	1	50	50	11	11	14	9	13	17	14	17	13	10	3	13	16	15	15	15	16	16	10	13	8	15	14	15	10	12	11	15	16	15	11	11	11	10	0	11	13	9	10	9	17	3	4	10	2	consistency
GSE163505	1	50	50	24	15	23	17	21	29	24	25	27	18	4	23	24	22	23	27	24	25	4	13	8	20	22	23	14	17	6	25	24	25	12	12	12	18	0	14	20	15	9	8	15	3	10	7	2	consistency
GSE163505	1	50	50	18	8	18	9	24	15	21	23	19	24	16	24	19	22	21	20	21	19	15	15	8	28	27	30	17	23	19	21	21	19	12	12	12	20	0	15	21	9	16	15	25	5	11	19	11	consistency
GSE163505	1	50	50	37	28	30	30	35	33	37	37	38	28	19	34	22	24	23	25	25	24	22	18	19	26	26	26	26	20	22	22	25	23	22	22	22	31	1	29	32	8	37	11	32	0	17	4	10	consistency
GSE163505	1	50	50	35	30	35	32	42	31	41	37	41	28	13	33	15	23	13	23	27	20	12	20	7	40	42	35	30	37	24	21	27	25	10	10	10	36	0	38	30	15	32	23	29	0	33	31	9	consistency
GSE163505	1	50	50	40	35	38	34	37	41	40	36	42	36	15	37	38	38	40	39	39	39	30	32	31	39	38	39	31	31	28	39	39	37	35	35	35	42	0	38	37	19	32	24	34	6	21	18	11	consistency
GSE163505	1	50	50	20	17	14	13	18	19	18	18	16	18	11	14	19	19	19	19	16	20	10	13	14	12	14	11	12	12	9	18	16	22	17	17	17	16	0	6	10	11	1	6	12	3	5	7	9	consistency
GSE163505	1	50	50	20	18	27	19	27	17	21	12	23	16	9	19	24	25	23	25	27	20	15	20	14	22	22	23	10	8	9	25	27	27	24	24	24	20	0	16	8	9	9	9	4	1	1	13	9	consistency
GSE163505	1	50	50	27	17	26	8	18	21	28	26	27	23	7	24	25	27	27	27	25	28	16	19	11	30	26	29	15	15	15	26	25	24	22	22	22	28	0	24	21	20	14	18	32	3	13	14	3	consistency
GSE163505	1	50	50	31	24	20	24	36	31	36	27	36	24	13	31	4	14	4	2	13	5	1	7	1	27	26	27	17	16	16	2	13	6	2	2	2	19	0	22	24	14	15	11	17	2	13	0	4	consistency
GSE163505	1	50	50	24	21	22	14	20	26	23	23	23	17	6	22	11	15	16	9	13	11	4	7	6	22	23	20	13	16	8	10	13	13	3	3	3	9	0	13	23	24	10	10	17	1	11	11	3	consistency
GSE163505	1	50	50	27	25	16	16	25	23	27	20	28	22	8	28	20	20	16	17	16	12	10	8	9	13	16	16	26	16	27	19	16	18	22	22	22	13	0	13	17	4	14	9	6	11	30	2	5	consistency
GSE163505	1	50	50	16	10	16	8	18	14	20	17	14	16	8	16	13	16	14	18	18	19	10	15	8	21	23	21	10	9	8	18	18	17	12	12	12	17	1	16	15	15	20	10	15	2	6	11	9	consistency
GSE163505	1	50	50	27	23	23	21	25	23	29	23	25	25	2	29	24	21	28	26	20	27	22	16	19	26	27	26	14	17	13	26	20	26	19	19	19	20	0	25	31	19	16	16	21	1	11	4	1	consistency
GSE163505	1	50	50	17	16	14	17	17	25	17	16	16	21	8	18	20	19	20	21	19	20	10	15	7	21	21	21	17	26	12	21	19	20	9	9	9	17	0	16	18	16	14	18	10	2	4	7	4	consistency
GSE163505	1	50	50	26	15	13	11	18	20	21	20	23	20	1	24	15	15	17	15	18	18	15	14	12	22	20	22	13	12	9	15	18	18	19	19	19	20	0	20	21	7	7	8	11	3	12	2	2	consistency
GSE163505	1	50	50	31	15	38	19	36	25	24	25	31	25	13	25	20	22	24	23	24	22	21	22	20	40	40	39	28	27	25	23	24	25	21	21	21	34	0	30	20	34	28	18	23	10	22	13	10	consistency
GSE163505	1	50	50	29	20	25	22	27	27	29	22	29	22	7	30	24	21	22	22	23	22	21	22	16	26	27	26	21	21	19	23	23	25	26	26	26	30	0	23	22	25	21	12	19	1	15	5	3	consistency
GSE163505	1	50	50	16	12	16	10	13	19	20	22	22	15	0	18	9	10	16	9	7	12	5	3	6	20	22	20	8	13	5	9	7	8	6	6	6	13	0	12	13	10	12	13	18	0	9	7	2	consistency
GSE163505	1	50	50	25	17	23	16	18	21	25	22	23	18	4	22	23	20	25	28	21	27	14	13	16	20	18	20	10	8	14	28	21	27	19	19	19	21	0	15	14	6	11	6	18	4	7	4	3	consistency
GSE163505	1	50	50	20	13	17	16	14	23	17	20	22	18	11	23	18	20	21	19	21	24	13	15	7	28	30	28	8	20	7	18	21	18	14	14	14	21	0	15	23	9	9	10	18	2	11	12	9	consistency
GSE163505	1	50	50	30	23	27	25	35	34	28	23	29	26	9	27	24	15	23	21	13	24	9	10	15	28	21	25	19	21	19	23	13	17	16	16	16	21	0	18	24	4	30	18	26	4	25	1	3	consistency
GSE163505	1	50	50	13	14	14	14	18	17	13	14	12	13	10	11	23	30	21	24	29	23	20	22	20	17	16	19	8	15	10	27	29	29	23	23	23	14	0	9	8	13	3	10	11	2	0	14	9	consistency
GSE163505	1	50	50	36	32	33	30	35	32	39	28	35	27	9	33	33	26	36	31	25	32	13	10	13	35	35	34	18	23	18	31	25	30	17	17	17	31	0	31	30	5	26	11	21	0	13	18	8	consistency
GSE163505	1	50	50	13	13	12	9	17	19	13	29	13	22	16	14	22	28	19	23	29	23	16	22	11	26	24	23	7	12	4	24	29	26	19	19	19	16	0	18	14	15	11	18	9	0	8	9	13	consistency
GSE163505	1	50	50	28	23	27	20	24	27	29	25	31	23	3	27	17	14	20	18	14	20	7	7	5	29	29	29	10	14	7	20	14	17	11	11	11	22	0	23	22	25	21	11	22	1	18	2	1	consistency
GSE163505	1	50	50	13	12	11	17	13	15	14	15	12	17	6	14	16	16	18	16	24	17	8	13	13	18	18	16	9	10	3	15	24	21	12	12	12	14	0	9	6	8	5	10	4	6	3	7	5	consistency
GSE163505	1	50	50	17	14	19	8	16	20	18	21	17	15	4	18	17	16	15	21	23	21	8	11	5	21	18	22	10	11	7	20	23	24	17	17	17	14	0	17	16	14	9	12	12	0	12	11	6	consistency
GSE163505	1	50	50	10	8	9	9	10	14	12	10	11	10	10	14	6	6	7	5	5	4	2	1	2	7	5	6	2	2	3	5	5	9	5	5	5	8	0	9	11	5	6	2	9	0	10	6	9	consistency
GSE163505	1	50	50	22	17	19	10	23	18	24	21	26	15	11	19	17	20	21	22	22	22	9	12	8	14	15	15	11	12	6	23	22	21	17	17	17	19	0	16	19	20	11	10	26	5	14	19	8	consistency
GSE163505	1	50	50	20	18	15	15	12	19	21	25	18	25	8	25	25	24	26	20	24	18	15	21	10	21	22	21	15	18	11	21	24	22	14	14	14	17	0	17	19	18	11	10	18	2	9	7	6	consistency
GSE163505	1	50	50	19	16	22	13	14	14	21	27	16	20	19	23	6	16	5	5	12	5	2	9	1	19	21	19	4	9	5	4	12	7	5	5	5	24	0	16	17	6	3	13	19	1	11	11	11	consistency
GSE163505	1	50	50	20	20	19	14	38	22	29	18	32	19	10	27	28	16	28	21	21	22	20	13	22	30	34	26	17	24	16	22	21	25	18	18	18	31	0	35	22	22	21	18	15	0	26	16	6	consistency
GSE163505	1	50	50	18	12	30	11	23	20	17	21	20	18	3	18	28	27	28	25	24	31	13	22	13	25	24	25	17	19	12	25	24	26	20	20	20	21	0	15	14	17	15	4	20	2	9	4	2	consistency
GSE163505	1	50	50	19	23	16	16	22	20	17	17	24	23	6	21	10	15	11	12	13	11	9	10	11	25	25	25	14	21	17	13	13	14	10	10	10	19	0	12	17	8	14	11	15	6	14	1	1	consistency
GSE163505	1	50	50	28	28	19	25	28	31	26	21	24	21	4	24	25	16	28	27	18	30	19	13	18	28	27	29	24	23	25	29	18	24	21	21	21	26	0	22	26	25	21	11	22	1	18	1	3	consistency
GSE163505	1	50	50	31	25	31	27	36	30	29	28	30	20	4	28	16	15	16	13	21	14	13	11	14	15	16	16	9	11	7	17	21	19	2	2	2	12	0	21	29	5	20	9	26	1	24	14	4	consistency
GSE163505	1	50	50	22	22	24	18	22	21	25	27	24	25	9	23	30	30	33	32	30	32	31	27	26	25	25	24	20	27	23	32	30	32	29	29	29	26	0	23	22	18	20	9	28	5	21	12	7	consistency
GSE163505	1	50	50	21	10	22	12	21	19	21	21	21	17	5	19	17	13	20	19	16	20	11	8	9	18	18	18	8	12	9	19	16	20	16	16	16	10	0	12	14	11	14	6	18	5	6	7	4	consistency
GSE163505	1	50	50	26	20	17	15	20	23	25	20	25	20	2	23	19	20	24	21	22	21	12	12	10	24	25	24	14	12	11	21	22	19	18	18	18	21	0	20	19	16	17	9	19	0	10	6	3	consistency
GSE163505	1	50	50	16	16	13	13	17	18	22	18	18	19	4	21	21	16	20	19	16	21	7	9	5	17	19	17	12	15	9	19	16	18	15	15	15	14	0	15	17	5	9	6	10	4	12	5	5	consistency
GSE163505	1	50	50	33	29	28	31	34	27	33	31	34	28	19	30	27	14	23	25	14	26	17	19	12	22	23	21	14	13	7	26	14	18	17	17	17	20	0	18	25	2	14	20	15	3	6	8	12	consistency
GSE163505	1	50	50	21	15	20	19	20	15	18	16	21	20	7	18	16	15	16	18	21	15	7	13	7	27	25	27	18	15	10	20	21	19	9	9	9	18	0	23	11	11	9	7	12	8	18	23	10	consistency
GSE163505	1	50	50	25	21	27	20	25	24	27	24	25	22	13	22	22	18	24	15	14	19	9	11	9	24	23	25	12	12	11	15	14	15	11	11	11	18	0	17	18	23	15	12	17	1	10	10	9	consistency
GSE163505	1	50	50	11	9	14	10	13	12	9	5	14	3	3	9	11	15	11	12	13	13	4	10	8	11	12	11	2	13	5	11	13	15	10	10	10	9	0	9	13	3	7	5	8	1	2	12	3	consistency
GSE163505	1	50	50	32	31	35	29	36	28	35	24	36	31	6	32	23	15	23	22	16	20	13	10	13	33	33	34	22	19	19	18	16	19	18	18	18	27	0	26	32	24	27	17	31	6	17	7	5	consistency
GSE163505	1	50	50	39	31	37	34	33	33	40	33	39	33	16	38	23	23	26	21	22	22	18	18	18	32	32	32	24	26	25	21	22	22	17	17	17	31	0	32	33	26	24	24	33	5	25	8	5	consistency
GSE163505	1	50	50	24	17	23	17	28	33	25	18	27	21	9	26	25	26	26	28	25	26	21	18	20	31	29	28	21	26	20	26	25	26	17	17	17	28	0	28	28	24	30	13	16	10	17	2	2	consistency
GSE163505	1	50	50	45	38	40	38	47	36	47	37	45	38	11	38	31	30	30	31	34	30	30	29	28	34	33	35	35	36	34	30	34	30	26	26	26	44	0	43	37	33	40	19	31	11	35	9	3	consistency
GSE163505	1	50	50	13	11	14	6	12	15	17	22	13	23	8	17	15	14	12	14	15	13	3	10	5	18	18	16	6	13	10	12	15	15	9	9	9	15	0	16	20	10	10	8	14	5	8	9	7	consistency
GSE163505	1	50	50	12	8	13	10	22	12	15	11	16	8	6	10	11	10	11	8	6	13	11	6	10	14	14	12	7	13	5	10	6	6	10	10	10	11	0	7	9	12	13	6	7	5	9	14	5	consistency
GSE163505	1	50	50	20	15	21	17	28	15	20	17	20	23	0	15	21	22	21	20	21	21	10	11	6	25	23	26	6	9	5	18	21	23	21	21	21	14	0	9	16	6	10	0	6	1	9	13	0	consistency
GSE163505	1	50	50	34	24	32	25	23	29	28	24	30	27	11	28	30	28	30	30	30	29	15	23	9	30	30	29	17	29	15	30	30	26	20	20	20	29	0	21	24	9	18	17	23	5	24	8	6	consistency
GSE163505	1	50	50	26	13	29	12	22	16	23	23	26	14	6	20	13	19	14	15	17	17	7	9	9	27	27	28	5	10	6	16	17	17	8	8	8	20	0	14	12	22	12	5	24	2	10	10	3	consistency
GSE163505	1	50	50	32	26	23	29	30	35	36	28	32	34	17	29	32	23	28	31	25	28	17	15	9	25	25	24	13	25	5	30	25	30	17	17	17	24	2	23	21	20	23	16	22	3	16	8	4	consistency
GSE163505	1	50	50	32	24	28	20	24	27	33	29	33	29	9	33	19	19	22	18	19	19	15	18	16	29	28	29	14	23	17	17	19	21	15	15	15	22	0	26	29	13	22	11	24	7	17	12	4	consistency
GSE163505	1	50	50	27	21	26	20	31	30	31	31	30	30	10	25	21	22	19	21	22	21	14	18	10	15	17	16	14	19	7	20	22	22	18	18	18	26	0	28	24	20	11	10	26	3	15	14	10	consistency
GSE163505	1	50	50	32	22	20	21	26	25	30	24	33	24	6	29	23	27	24	24	26	26	18	22	12	22	23	24	20	16	20	24	26	29	25	25	25	22	0	22	27	19	18	15	23	2	17	14	4	consistency
GSE163505	1	50	50	28	25	25	21	33	27	31	30	32	19	10	27	0	0	0	0	0	0	0	0	0	20	24	20	1	9	5	0	0	0	0	0	0	5	0	7	18	13	1	7	21	3	15	20	9	consistency
GSE163505	1	50	50	28	29	22	24	24	19	31	23	36	22	3	26	23	17	25	18	16	18	6	8	6	29	28	29	10	8	9	18	16	16	9	9	9	24	0	22	28	15	19	5	24	6	19	8	2	consistency
GSE163505	1	50	50	3	6	6	5	1	8	8	8	5	6	5	4	8	8	5	7	10	8	10	13	6	10	9	10	1	5	2	7	10	8	11	11	11	9	0	6	3	9	4	8	5	2	6	9	4	consistency
GSE163505	1	50	50	26	18	27	22	25	23	26	23	25	18	6	23	28	24	26	22	25	20	8	6	5	24	24	23	10	14	7	22	25	22	14	14	14	24	0	21	16	17	13	7	22	6	12	11	3	consistency
GSE163505	1	50	50	21	18	25	20	23	16	16	14	20	14	4	17	26	24	23	21	21	20	19	20	17	17	13	18	19	16	14	21	21	23	19	19	19	13	0	10	13	24	11	2	1	0	0	13	2	consistency
GSE163505	1	50	50	32	30	33	30	38	39	39	38	39	36	14	32	27	27	28	28	30	27	17	24	17	32	35	33	29	30	30	29	30	29	20	20	20	32	0	32	34	9	25	24	34	4	29	24	6	consistency
GSE163505	1	50	50	19	11	21	15	18	18	21	24	21	16	3	19	24	24	25	20	18	20	8	9	7	24	24	23	15	14	8	21	18	18	16	16	16	20	0	18	20	12	9	4	18	3	5	7	2	consistency
GSE163505	1	50	50	31	30	31	27	27	30	30	28	29	28	9	30	27	27	25	28	27	25	16	19	11	27	24	27	15	17	11	25	27	28	25	25	25	27	0	26	32	16	15	16	24	0	15	7	4	consistency
GSE163505	1	50	50	29	29	31	28	27	30	31	26	33	29	17	27	27	22	28	27	23	30	13	12	16	28	31	29	20	26	21	27	23	26	23	23	23	26	1	26	28	7	24	15	27	1	21	3	6	consistency
GSE163505	1	50	50	24	20	26	25	27	15	25	16	23	26	18	27	31	23	30	26	25	25	24	18	22	33	30	31	16	16	11	27	25	27	26	26	26	15	0	13	12	9	18	19	4	12	2	11	14	consistency
GSE163505	1	50	50	36	25	29	29	40	42	38	39	39	36	13	34	22	26	20	20	23	19	21	25	19	27	27	27	23	26	22	19	23	23	20	20	20	34	0	35	31	19	25	20	40	11	30	14	5	consistency
GSE163505	1	50	50	26	20	22	17	29	27	26	32	25	30	16	26	18	14	17	20	14	18	9	10	9	27	28	26	19	18	17	20	14	18	12	12	12	27	0	25	22	27	21	18	26	14	22	2	9	consistency
GSE163505	1	50	50	15	14	12	10	11	19	15	13	15	12	3	15	17	16	15	12	12	13	3	2	1	21	24	21	4	10	5	12	12	10	4	4	4	12	0	8	7	7	5	4	10	3	6	5	4	consistency
GSE163505	1	50	50	18	16	23	21	31	25	20	22	19	17	9	17	31	26	26	23	26	20	11	16	6	24	23	25	11	8	7	22	26	24	18	18	18	16	0	8	9	4	13	8	11	5	0	14	10	consistency
GSE163505	1	50	50	20	13	22	9	13	20	19	20	18	15	4	15	13	14	13	14	15	12	7	13	9	14	15	15	12	19	6	14	15	16	11	11	11	11	0	15	16	12	6	9	8	2	7	11	6	consistency
GSE163505	1	50	50	34	27	32	30	35	29	37	33	38	33	10	31	12	20	9	6	15	6	4	8	3	21	21	22	23	23	21	6	15	11	8	8	8	24	1	25	29	21	23	25	28	8	14	16	7	consistency
GSE163505	1	50	50	20	8	17	11	24	15	19	19	25	12	16	13	18	24	17	21	24	19	13	22	10	19	18	21	13	16	11	20	24	21	18	18	18	17	0	15	10	24	8	12	9	0	7	13	7	consistency
GSE163505	1	50	50	34	27	33	28	31	28	36	29	33	28	2	32	29	27	29	29	32	28	21	22	20	32	32	32	15	17	16	28	32	31	22	22	22	32	0	27	30	21	30	15	33	4	27	2	2	consistency
GSE163505	1	50	50	17	14	17	8	25	21	22	20	22	21	15	20	21	20	22	21	22	19	13	19	12	22	23	20	9	16	13	20	22	23	16	16	16	20	1	17	13	13	8	14	17	0	4	9	10	consistency
GSE163505	1	50	50	22	17	18	19	27	22	24	22	22	14	8	18	23	22	22	23	19	26	9	9	6	28	27	28	18	23	16	23	19	19	11	11	11	21	0	21	16	15	16	10	21	3	13	10	5	consistency
GSE163505	1	50	50	31	28	30	27	26	25	30	20	32	29	4	32	20	5	20	19	3	20	23	11	19	16	21	22	12	11	14	17	3	21	14	14	14	10	1	10	29	7	11	13	24	3	26	4	0	consistency
GSE163505	1	50	50	21	21	21	16	25	31	24	26	22	26	5	28	21	17	20	21	20	21	13	13	14	25	24	25	15	15	16	20	20	23	16	16	16	25	0	19	24	16	16	9	20	1	17	3	4	consistency
GSE163505	1	50	50	27	23	22	27	30	30	21	16	21	17	2	24	11	11	10	17	19	21	13	10	13	33	33	33	18	23	19	18	19	19	6	6	6	15	0	18	21	9	18	7	18	11	7	1	1	consistency
GSE163505	1	50	50	21	17	21	15	19	17	22	23	21	17	2	21	27	23	24	25	22	22	17	14	11	22	21	22	14	13	8	25	22	26	19	19	19	18	0	15	21	12	15	6	16	2	12	4	2	consistency
GSE163505	1	50	50	26	23	27	23	39	35	32	26	31	20	14	25	20	20	19	19	20	20	13	17	12	26	26	22	12	15	10	21	20	20	12	12	12	28	0	21	22	19	18	12	15	7	16	8	9	consistency
GSE163505	1	50	50	23	16	24	19	24	25	28	26	28	23	4	26	21	26	17	18	20	16	13	16	13	28	25	26	10	12	12	18	20	20	17	17	17	18	0	18	19	16	8	13	19	3	22	13	4	consistency
GSE163505	1	50	50	34	22	28	25	31	25	30	26	32	17	4	27	10	8	14	2	3	4	1	0	1	18	16	15	4	4	3	3	3	8	7	7	7	13	0	12	30	5	15	4	29	0	12	6	4	consistency
GSE163505	1	50	50	31	20	30	23	25	32	32	28	32	26	7	28	30	26	31	32	31	29	15	17	10	31	30	32	8	10	10	33	31	32	24	24	24	26	0	19	27	13	18	7	26	3	17	10	5	consistency
GSE163505	1	50	50	22	12	24	14	22	29	24	16	23	18	5	21	23	15	21	19	18	19	17	16	14	25	26	24	16	12	12	19	18	19	15	15	15	16	0	16	16	21	11	12	17	6	11	6	0	consistency
GSE163505	1	50	50	21	16	28	20	31	22	21	21	23	19	15	20	16	21	17	15	18	15	11	13	11	30	29	29	12	15	10	15	18	18	15	15	15	25	0	19	19	24	12	15	18	5	16	6	13	consistency
GSE163505	1	50	50	32	25	34	32	35	29	34	26	34	25	15	28	11	7	13	10	13	11	9	8	13	22	17	21	11	9	14	13	13	13	16	16	16	10	0	11	25	8	21	11	25	3	20	20	5	consistency
GSE163505	1	50	50	18	16	13	22	18	19	19	22	18	22	16	15	15	13	10	15	14	10	10	10	3	17	18	18	5	8	5	18	14	19	4	4	4	12	0	14	13	9	4	11	12	2	15	13	11	consistency
GSE163505	1	50	50	36	35	31	30	32	36	37	29	36	35	12	38	24	16	19	16	18	19	9	12	10	25	24	24	21	21	19	16	18	21	12	12	12	30	2	27	29	19	25	21	16	1	20	16	7	consistency
GSE163505	1	50	50	25	21	33	21	24	23	25	21	29	18	8	26	21	16	26	16	18	17	7	10	9	29	29	30	26	26	27	18	18	16	7	7	7	13	0	16	13	9	19	8	23	1	19	8	7	consistency
GSE163505	1	50	50	27	21	27	20	29	25	30	25	29	18	6	20	25	26	25	27	23	29	15	13	17	36	36	36	18	21	16	27	23	22	22	22	22	24	0	23	20	17	16	8	22	2	15	6	6	consistency
GSE163505	1	50	50	36	34	35	35	38	38	38	37	34	36	13	37	22	21	25	25	19	28	23	18	26	30	32	32	37	35	35	26	19	22	22	22	22	37	0	35	37	29	34	22	33	10	35	15	7	consistency
GSE163505	1	50	50	25	16	32	15	32	31	31	24	31	20	10	22	13	12	12	14	13	17	7	7	11	26	27	27	19	15	19	16	13	15	6	6	6	25	0	19	20	12	27	8	26	1	31	9	7	consistency
GSE163505	1	50	50	28	22	28	22	30	36	33	34	35	28	10	30	13	17	12	12	16	12	9	13	8	12	12	13	7	10	8	11	16	10	11	11	11	18	0	18	28	15	4	7	27	10	19	11	5	consistency
GSE163505	1	50	50	34	20	31	26	31	28	27	28	21	32	2	34	37	33	36	36	33	35	34	33	34	38	37	39	31	31	33	36	33	36	33	33	33	32	0	33	33	13	33	1	36	4	33	23	2	consistency
GSE163505	1	50	50	28	25	21	21	13	18	27	24	28	26	11	29	19	22	21	23	24	22	20	24	17	28	28	28	18	21	19	23	24	26	18	18	18	22	0	18	25	18	18	17	21	1	18	10	11	consistency
GSE163505	1	50	50	23	15	21	10	25	14	19	8	19	14	1	22	23	6	32	14	7	30	8	3	18	22	20	21	21	24	18	14	7	8	32	32	32	9	0	9	10	6	15	3	10	4	6	1	0	consistency
GSE163505	1	50	50	28	19	30	13	23	24	24	16	25	20	4	23	14	12	19	18	15	16	9	8	7	32	31	32	22	20	20	16	15	17	11	11	11	14	0	17	19	16	19	8	16	0	18	5	1	consistency
GSE163505	1	50	50	24	18	22	14	19	17	26	22	23	16	10	21	20	19	16	24	23	22	7	14	9	24	24	27	8	10	4	25	23	25	16	16	16	17	1	16	20	21	13	18	22	2	9	10	5	consistency
GSE163505	1	50	50	17	13	15	6	17	13	16	23	13	20	14	19	27	21	24	23	18	24	11	16	11	27	25	26	6	12	4	23	18	19	17	17	17	24	0	13	14	11	11	12	25	0	12	14	11	consistency
GSE163505	1	50	50	24	20	19	10	19	22	25	26	23	20	8	21	15	11	16	20	16	21	15	13	14	22	22	23	7	6	7	19	16	18	14	14	14	12	0	16	20	5	16	9	19	1	11	4	7	consistency
GSE163505	1	50	50	27	20	22	18	28	28	29	20	28	14	3	25	22	18	17	26	18	24	12	11	6	23	21	21	11	18	12	26	18	25	21	21	21	19	0	14	21	25	21	4	12	0	8	5	4	consistency
GSE163505	1	50	50	29	20	26	16	28	40	28	20	28	28	5	30	24	25	27	18	22	18	11	14	10	23	22	25	7	7	3	18	22	21	23	23	23	23	0	20	14	2	11	10	6	2	9	13	2	consistency
GSE163505	1	50	50	30	26	30	23	33	28	32	28	31	28	6	31	20	20	19	20	22	19	12	18	12	31	31	33	14	18	11	19	22	19	14	14	14	23	0	21	27	15	13	14	21	0	16	8	7	consistency
GSE163505	1	50	50	28	19	30	14	22	27	29	24	27	24	11	27	19	22	17	23	20	21	11	16	16	23	24	24	23	19	22	23	20	21	12	12	12	27	1	22	20	8	22	10	29	1	14	5	9	consistency
GSE163505	1	50	50	18	16	16	14	13	17	24	19	24	15	9	20	18	19	16	20	19	20	10	14	5	23	26	22	12	18	6	22	19	23	15	15	15	19	1	13	18	18	15	12	14	0	10	11	10	consistency
GSE163505	1	50	50	19	19	19	14	15	16	18	18	16	17	6	19	16	14	13	18	14	18	1	9	1	14	14	15	0	3	1	18	14	18	8	8	8	16	1	11	18	7	7	10	12	2	6	9	5	consistency
GSE163505	1	50	50	34	23	27	21	25	33	38	36	36	34	19	35	29	24	31	29	22	29	13	12	10	26	25	25	8	21	8	28	22	26	23	23	23	32	0	24	29	16	12	20	30	3	13	10	8	consistency
GSE163505	1	50	50	23	8	25	8	21	17	22	19	24	23	6	19	29	24	29	23	20	26	9	8	11	26	24	26	7	13	6	22	20	21	18	18	18	21	0	17	13	11	8	3	19	1	18	4	4	consistency
GSE163505	1	50	50	9	9	6	3	8	12	14	14	14	8	1	12	11	11	14	12	9	14	6	6	8	14	14	13	6	6	4	11	9	10	10	10	10	9	0	5	12	5	12	3	11	1	5	8	0	consistency
GSE163505	1	50	50	19	10	18	13	22	16	20	17	25	18	6	18	14	14	19	9	9	9	6	6	4	17	19	18	13	15	8	10	9	9	4	4	4	14	0	12	19	12	11	2	19	5	14	3	2	consistency
GSE163505	1	50	50	28	21	30	13	19	21	30	28	29	25	6	28	16	15	14	22	18	21	4	7	3	29	28	28	21	18	18	20	18	20	8	8	8	22	0	17	23	23	11	9	28	3	18	6	4	consistency
GSE163505	1	50	50	29	25	21	20	18	20	27	27	25	27	14	25	22	21	25	25	21	29	10	16	8	26	26	25	9	16	4	24	21	20	15	15	15	20	0	19	28	17	16	11	29	1	11	10	10	consistency
GSE163505	1	50	50	23	15	23	10	19	23	28	28	28	22	3	24	23	21	23	29	23	24	9	14	9	31	31	30	15	19	17	28	23	26	17	17	17	25	0	14	21	25	20	6	25	5	10	1	2	consistency
GSE163505	1	50	50	28	21	26	22	31	25	27	21	29	23	10	27	10	10	12	17	12	13	12	7	16	22	23	26	20	15	18	17	12	17	4	4	4	22	0	22	25	10	19	14	20	15	19	5	4	consistency
GSE163505	1	50	50	19	17	20	8	19	22	21	24	20	21	10	19	18	17	15	20	21	16	4	11	7	22	23	21	11	17	8	20	21	21	9	9	9	14	1	10	13	2	5	11	18	1	12	7	8	consistency
GSE163505	1	50	50	21	13	25	12	23	20	24	18	22	26	12	24	21	18	19	22	19	26	13	14	13	23	25	25	13	20	11	21	19	22	18	18	18	21	0	19	17	11	18	10	24	4	20	9	8	consistency
GSE163505	1	50	50	23	18	23	13	28	16	29	16	29	19	12	19	14	10	15	12	10	14	10	10	9	24	27	24	16	18	16	11	10	13	12	12	12	23	0	11	13	17	16	6	11	6	19	16	8	consistency
GSE163505	1	50	50	16	8	17	10	22	25	18	10	19	11	6	14	16	14	17	17	18	19	7	8	8	22	24	22	13	18	15	18	18	16	11	11	11	18	1	15	14	10	15	7	16	3	6	7	3	consistency
GSE163505	1	50	50	20	12	19	14	17	20	25	24	21	24	9	21	17	23	17	19	27	21	14	23	16	23	23	22	9	18	12	19	27	24	16	16	16	21	0	17	19	17	9	11	23	1	12	10	5	consistency
GSE163505	1	50	50	25	14	27	18	23	26	27	26	26	17	2	26	22	21	23	21	22	21	14	14	13	29	28	28	21	21	20	22	22	23	13	13	13	25	0	20	25	17	23	7	27	3	17	2	3	consistency
GSE163505	1	50	50	17	12	17	20	18	20	18	18	17	15	13	16	18	11	14	12	13	12	7	10	6	23	22	22	14	16	13	12	13	14	11	11	11	14	0	14	9	16	9	6	14	5	12	14	10	consistency
GSE163505	1	50	50	35	29	28	23	25	23	33	25	32	28	5	35	29	32	30	31	33	33	29	24	23	28	29	28	25	17	26	32	33	34	29	29	29	26	0	23	36	13	28	16	29	2	29	4	2	consistency
GSE163505	1	50	50	30	25	28	26	27	27	27	22	27	24	2	29	30	25	29	28	21	26	15	14	12	26	26	28	18	17	21	28	21	27	22	22	22	29	0	28	25	6	25	14	27	6	16	7	4	consistency
GSE163505	1	50	50	21	18	16	21	17	20	25	22	20	28	7	21	6	7	5	7	7	6	1	5	0	22	19	25	10	12	13	8	7	7	4	4	4	25	0	21	20	12	8	21	16	0	17	5	3	consistency
GSE163505	1	50	50	29	20	21	19	28	24	29	21	29	22	9	27	29	19	27	24	18	24	16	14	13	23	22	22	19	22	19	24	18	20	18	18	18	25	0	27	23	16	20	15	19	3	10	3	2	consistency
GSE163505	1	50	50	39	37	42	40	44	43	43	34	42	35	15	41	32	29	32	35	29	35	30	22	31	35	37	37	36	37	37	33	29	32	28	28	28	39	0	40	38	5	34	18	39	8	41	9	3	consistency
GSE163505	1	50	50	18	14	23	19	31	28	29	32	28	24	17	20	18	24	22	18	23	17	14	21	11	19	20	17	10	17	10	21	23	20	16	16	16	20	0	17	13	23	17	21	18	3	10	18	11	consistency
GSE163505	1	50	50	20	14	17	17	18	18	25	24	22	21	8	23	20	27	19	21	25	18	15	20	16	17	18	17	13	17	13	20	25	26	13	13	13	22	0	16	21	11	18	14	17	3	7	9	6	consistency
GSE163505	1	50	50	17	7	6	9	17	15	15	18	17	7	9	11	16	20	10	11	20	10	7	17	9	12	13	13	5	9	8	16	20	16	8	8	8	13	0	7	10	12	8	14	11	1	8	12	11	consistency
GSE163505	1	50	50	21	19	19	16	19	27	23	19	23	17	5	23	1	0	0	11	12	11	13	11	13	19	20	20	19	20	20	13	12	10	9	9	9	13	0	14	20	17	17	5	24	1	14	3	2	consistency
GSE163505	1	50	50	11	9	18	11	17	12	8	12	14	5	5	7	30	21	28	29	23	29	17	11	17	23	21	22	14	19	15	28	23	25	25	25	25	15	0	16	13	6	11	5	7	2	0	9	4	consistency
GSE163505	1	50	50	26	19	22	16	28	31	28	28	28	20	8	28	19	17	20	21	19	19	8	15	7	25	23	26	9	18	8	21	19	22	12	12	12	17	0	17	18	14	7	14	21	4	11	1	5	consistency
GSE163505	1	50	50	37	36	37	30	31	35	36	33	36	30	13	35	32	29	31	32	29	31	26	23	22	38	39	38	26	32	28	31	29	31	26	26	26	35	0	30	37	27	30	24	34	11	22	4	7	consistency
GSE163505	1	50	50	30	21	31	20	29	27	30	32	32	21	5	25	25	20	26	28	22	29	14	17	11	33	33	32	16	30	18	25	22	19	19	19	19	24	0	25	22	26	17	17	29	2	18	19	1	consistency
GSE163505	1	50	50	40	37	39	36	43	40	42	36	43	36	22	40	26	34	21	25	33	23	17	30	13	42	44	44	35	34	30	23	33	30	23	23	23	43	0	44	40	20	42	21	38	1	41	38	12	consistency
GSE163505	1	50	50	30	18	33	22	45	32	37	32	39	19	8	25	23	25	21	19	24	16	15	19	8	35	32	30	11	23	11	19	24	24	12	12	12	37	0	38	25	26	38	7	22	5	19	28	8	consistency
GSE163505	1	50	50	19	19	21	18	21	25	22	19	24	19	9	19	25	24	23	24	22	24	16	16	14	23	21	24	10	13	11	24	22	25	12	12	12	21	0	17	19	17	17	11	17	4	19	10	4	consistency
GSE163505	1	50	50	26	16	23	13	20	18	25	18	26	20	9	24	22	22	19	20	17	19	12	15	12	23	22	24	8	17	8	20	17	19	15	15	15	22	0	20	22	9	15	14	19	2	11	11	11	consistency
GSE163505	1	50	50	40	39	36	35	35	42	41	39	41	38	13	41	16	18	12	15	16	15	8	8	7	39	37	40	16	20	15	17	16	19	4	4	4	37	0	36	38	28	23	21	34	6	25	6	9	consistency
GSE163505	1	50	50	40	37	43	40	44	41	39	39	38	37	21	39	28	29	28	25	25	26	20	19	21	34	35	34	29	30	31	25	25	25	17	17	17	40	0	38	41	22	35	22	41	9	39	16	7	consistency
GSE163505	1	50	50	18	14	17	7	14	15	22	22	24	20	10	21	21	21	20	22	20	18	12	17	7	22	21	24	14	19	12	22	20	24	16	16	16	21	0	15	21	17	11	12	11	4	13	7	5	consistency
GSE163505	1	50	50	31	25	27	25	25	31	29	22	32	28	22	31	17	21	18	19	22	19	14	22	12	26	25	24	9	16	8	19	22	20	17	17	17	23	0	26	26	13	17	13	24	2	19	15	14	consistency
GSE163505	1	50	50	27	17	21	14	22	19	24	20	25	29	12	25	18	20	21	14	19	16	9	13	14	25	26	26	15	15	16	15	19	18	12	12	12	27	0	16	23	11	16	14	22	3	13	19	10	consistency
GSE163505	1	50	50	22	17	24	11	19	18	21	19	21	21	7	22	22	18	23	19	14	16	8	12	6	19	19	20	13	9	10	18	14	17	14	14	14	19	0	19	24	10	15	7	16	1	14	7	7	consistency
GSE163505	1	50	50	23	20	26	19	27	21	30	19	29	18	20	23	6	8	5	5	6	6	4	3	3	21	23	21	3	8	6	6	6	5	3	3	3	14	0	17	18	7	11	14	23	5	20	10	14	consistency
GSE163505	1	50	50	19	17	21	10	14	22	19	24	19	18	9	20	26	27	24	23	24	21	14	19	14	18	19	19	15	15	11	24	24	24	17	17	17	19	0	18	19	16	15	15	20	3	10	7	9	consistency
GSE163505	1	50	50	28	18	21	8	22	20	25	18	26	23	2	25	17	18	19	20	21	22	11	9	11	23	23	22	6	6	10	20	21	23	18	18	18	17	0	14	20	15	12	2	18	6	9	0	0	consistency
GSE163505	1	50	50	36	29	37	31	37	36	36	32	37	33	10	35	23	26	20	20	22	20	7	6	7	39	39	38	24	32	28	19	22	21	11	11	11	31	0	32	33	23	29	11	33	2	23	16	8	consistency
GSE163505	1	50	50	24	20	25	16	25	23	28	33	26	30	8	27	11	10	9	10	9	10	7	9	5	32	32	31	20	21	14	9	9	10	6	6	6	21	0	17	27	18	20	19	30	3	18	7	7	consistency
GSE163505	1	50	50	18	18	21	13	22	13	21	21	21	34	9	21	10	4	17	6	6	12	6	6	7	35	34	35	10	31	11	6	6	6	10	10	10	28	0	26	29	1	15	25	15	0	20	2	4	consistency
GSE163505	1	50	50	31	24	28	26	26	24	28	25	31	27	7	30	16	16	15	16	17	13	11	10	12	20	22	20	24	23	23	15	17	15	10	10	10	31	0	29	26	22	26	15	27	4	18	5	4	consistency
GSE163505	1	50	50	26	22	32	13	29	16	27	22	28	8	5	25	29	33	29	33	32	31	26	28	19	29	27	29	15	17	13	33	32	36	33	33	33	15	0	16	25	11	26	14	10	0	5	18	5	consistency
GSE163505	1	50	50	21	18	13	12	21	21	20	23	20	18	6	21	24	23	21	22	23	22	9	9	9	21	21	23	8	14	4	21	23	23	17	17	17	14	0	18	16	11	9	8	18	5	12	10	2	consistency
GSE163505	1	50	50	27	19	26	16	22	22	26	23	28	25	5	26	10	19	11	22	19	21	16	16	15	22	25	17	9	13	12	21	19	19	15	15	15	17	1	18	22	20	15	11	22	0	17	4	7	consistency
GSE163505	1	50	50	22	21	13	10	16	18	21	23	23	22	13	23	26	25	23	25	21	23	11	15	10	16	18	18	8	17	10	24	21	26	18	18	18	15	0	14	16	9	7	8	11	3	5	11	10	consistency
GSE163505	1	50	50	15	9	13	7	13	18	14	11	16	5	4	15	16	11	17	14	9	16	3	3	2	14	14	17	6	7	6	13	9	11	8	8	8	6	0	9	2	7	0	4	13	1	7	5	6	consistency
GSE163505	1	50	50	25	13	5	18	30	34	23	14	24	13	11	21	0	3	1	0	4	0	0	0	0	4	3	5	1	0	0	1	4	1	0	0	0	5	0	15	15	4	18	7	18	1	13	17	4	consistency
GSE163505	1	50	50	30	24	30	21	32	28	34	23	34	24	3	29	19	18	25	20	20	22	13	8	10	29	29	29	18	21	15	20	20	20	20	20	20	25	0	23	27	14	21	7	27	5	17	7	0	consistency
GSE163505	1	50	50	25	13	18	14	18	25	25	21	25	19	15	23	21	20	19	21	24	18	12	14	11	18	19	20	10	12	11	21	24	23	13	13	13	17	0	15	19	17	14	14	8	8	4	10	7	consistency
GSE163505	1	50	50	26	21	17	12	18	20	28	22	25	22	6	23	16	15	16	17	18	17	12	14	10	22	23	20	18	19	15	16	18	17	11	11	11	18	0	16	20	19	15	11	19	6	17	1	5	consistency
GSE163505	1	50	50	26	21	25	17	24	25	28	25	26	26	4	27	15	17	15	16	19	15	6	14	6	30	30	26	11	14	9	17	19	17	11	11	11	20	0	19	22	18	14	13	24	2	13	9	1	consistency
GSE163505	1	50	50	23	18	23	20	30	31	29	18	29	15	9	22	16	17	16	15	16	17	9	9	9	11	13	14	10	10	9	15	16	14	11	11	11	17	0	3	13	18	4	9	10	0	9	12	6	consistency
GSE163505	1	50	50	20	11	18	12	12	13	24	20	15	20	7	20	19	15	22	19	20	21	16	15	16	22	23	23	8	11	8	19	20	20	20	20	20	21	1	13	15	14	13	7	11	5	6	5	5	consistency
GSE163505	1	50	50	23	18	27	15	21	18	25	24	25	21	3	22	24	24	27	21	22	22	5	8	2	25	24	26	6	11	6	22	22	22	12	12	12	18	0	22	17	16	10	5	19	0	23	8	3	consistency
GSE163505	1	50	50	29	20	30	21	30	25	27	25	25	21	6	25	12	11	16	15	12	16	10	13	9	27	29	32	23	23	20	15	12	12	7	7	7	23	0	24	19	11	17	7	29	2	25	7	2	consistency
GSE163505	1	50	50	29	27	36	27	29	32	29	28	31	26	12	31	18	22	17	18	22	17	11	21	9	30	31	32	24	23	24	18	22	19	6	6	6	24	0	21	26	16	20	21	21	3	19	15	10	consistency
GSE163505	1	50	50	27	24	30	20	33	17	28	22	31	28	10	27	21	19	21	24	19	23	5	16	0	30	33	30	3	7	5	26	19	25	19	19	19	22	0	23	24	8	6	14	19	2	16	11	7	consistency
GSE163505	1	50	50	21	17	14	13	16	18	19	21	23	22	3	19	19	20	20	23	23	23	17	9	14	19	20	19	5	11	5	23	23	21	20	20	20	24	0	12	20	6	23	11	21	0	10	8	3	consistency
GSE163505	1	50	50	25	15	21	12	19	19	23	23	26	14	8	19	17	17	22	20	18	21	10	15	7	26	24	25	10	14	10	18	18	18	11	11	11	21	0	21	21	20	10	12	16	1	15	13	5	consistency
GSE163505	1	50	50	30	29	23	26	29	26	38	29	30	34	16	36	16	14	17	13	11	15	9	7	5	34	32	33	2	14	4	14	11	13	11	11	11	28	0	28	25	10	6	21	9	1	12	6	2	consistency
GSE163505	1	50	50	21	13	21	15	24	21	18	18	21	17	8	17	23	30	16	20	28	19	11	20	9	17	16	19	6	6	3	24	28	24	16	16	16	8	0	8	12	12	8	9	4	1	6	8	10	consistency
GSE163505	1	50	50	23	17	21	18	22	22	26	26	24	22	3	22	27	28	27	20	25	18	6	11	6	23	24	23	13	17	11	21	25	23	16	16	16	23	0	19	18	15	9	9	23	3	10	6	5	consistency
GSE163505	1	50	50	44	36	36	27	36	30	44	37	44	40	16	44	31	31	31	34	33	33	28	29	29	39	38	39	37	39	38	34	33	33	26	26	26	42	0	40	44	36	43	24	37	6	35	14	10	consistency
GSE163505	1	50	50	29	26	24	21	26	31	29	23	31	30	9	27	29	27	29	26	24	26	18	20	18	28	27	25	20	22	18	28	24	25	25	25	25	27	0	26	26	22	17	12	22	1	18	8	3	consistency
GSE163505	1	50	50	25	21	22	16	17	24	28	22	21	20	7	24	18	20	23	21	19	20	9	10	10	30	31	26	14	12	18	20	19	16	18	18	18	19	0	21	21	11	7	11	20	2	19	5	3	consistency
GSE163505	1	50	50	28	21	31	24	24	30	31	23	34	28	10	27	7	9	6	10	9	9	10	7	2	24	24	26	13	16	12	10	9	10	7	7	7	27	0	23	23	14	10	12	22	4	18	7	4	consistency
GSE163505	1	50	50	28	22	31	22	27	19	28	23	33	19	4	27	20	15	22	19	18	21	6	9	7	30	31	28	19	20	14	19	18	18	9	9	9	21	0	18	21	14	21	14	23	2	14	5	2	consistency
GSE163505	1	50	50	21	16	23	11	15	18	23	25	22	17	7	24	14	9	15	12	10	13	7	5	7	25	25	26	13	10	17	12	10	10	10	10	10	19	0	16	16	12	8	6	19	0	18	7	3	consistency
GSE163505	1	50	50	38	34	38	29	36	33	39	32	39	31	16	37	34	33	33	35	32	38	31	31	28	41	40	40	31	34	30	35	32	35	30	30	30	34	0	36	34	25	32	23	33	9	27	12	5	consistency
GSE163505	1	50	50	26	25	24	25	35	7	24	27	27	26	16	27	22	20	21	20	20	20	20	11	19	25	25	24	11	14	13	21	20	22	17	17	17	15	0	10	19	13	17	21	10	2	1	11	17	consistency
GSE163505	1	50	50	30	28	31	28	33	32	32	26	36	30	6	31	16	25	13	18	26	19	13	20	9	17	17	17	14	13	12	20	26	21	14	14	14	26	0	19	28	10	16	21	21	4	14	4	4	consistency
GSE163505	1	50	50	27	27	29	21	20	20	27	26	26	26	7	28	27	28	23	30	31	28	26	22	24	28	29	30	17	18	15	28	31	30	24	24	24	33	0	24	23	12	22	14	22	0	18	6	4	consistency
GSE163505	1	50	50	26	19	30	14	26	28	27	33	27	31	2	29	24	27	27	25	25	24	12	10	5	25	25	25	9	15	5	25	25	23	16	16	16	23	0	12	20	15	3	13	23	3	17	10	4	consistency
GSE163505	1	50	50	26	20	25	13	18	19	23	20	24	20	5	22	9	8	19	15	13	17	4	5	7	26	25	25	14	19	11	14	13	12	4	4	4	19	0	18	18	14	25	10	24	3	18	4	4	consistency
GSE163505	1	50	50	20	11	25	22	27	19	18	19	20	12	4	18	6	3	6	6	6	9	0	2	1	23	23	21	9	8	6	6	6	7	2	2	2	12	0	12	14	11	3	3	20	0	21	7	3	consistency
GSE163505	1	50	50	28	23	21	25	19	36	27	26	24	33	22	29	21	24	23	27	26	23	15	21	18	22	24	23	14	23	19	28	26	28	16	16	16	28	0	25	30	17	15	22	20	16	10	8	9	consistency
GSE163505	1	50	50	32	22	27	24	27	23	33	24	32	24	9	30	32	25	32	37	34	38	35	29	37	26	25	27	37	37	36	37	34	37	34	34	34	32	0	34	31	23	45	24	30	1	39	8	8	consistency
GSE163505	1	50	50	27	25	20	21	20	15	23	25	25	23	5	26	22	19	24	25	22	26	16	16	17	22	23	20	17	18	20	24	22	25	15	15	15	22	0	17	22	4	21	12	14	1	15	7	3	consistency
GSE163505	1	50	50	27	25	31	25	23	26	28	21	28	26	4	26	20	6	18	18	8	20	11	7	8	28	29	29	20	16	16	18	8	17	12	12	12	24	0	23	25	20	18	11	25	3	20	2	1	consistency
GSE163505	1	50	50	32	21	41	18	33	16	32	30	32	24	8	31	19	27	17	34	32	32	22	27	21	43	43	43	34	34	33	34	32	33	19	19	19	29	0	30	28	39	34	14	36	13	33	6	4	consistency
GSE163505	1	50	50	18	13	18	11	14	13	19	17	17	17	3	18	23	17	23	17	14	18	11	11	10	23	24	24	19	17	13	18	14	15	17	17	17	16	0	15	17	10	12	6	18	0	15	4	4	consistency
GSE163505	1	50	50	20	9	22	8	22	18	21	22	17	16	3	18	21	18	20	22	21	24	15	18	14	25	28	25	19	23	17	22	21	22	15	15	15	21	1	13	17	14	13	5	22	1	13	4	2	consistency
GSE163505	1	50	50	26	13	18	18	18	24	28	24	26	15	2	19	29	27	29	32	29	32	15	18	13	17	19	18	16	18	10	31	29	29	24	24	24	27	0	18	14	14	10	7	18	1	12	4	2	consistency
GSE163505	1	50	50	26	20	26	15	21	22	26	27	25	25	14	26	16	12	11	17	9	14	11	3	13	26	23	27	17	21	19	18	9	21	10	10	10	24	0	19	21	12	17	21	28	1	19	15	14	consistency
GSE163505	1	50	50	27	21	29	23	32	25	32	24	32	24	12	28	18	14	19	19	15	21	13	8	9	17	20	17	2	12	3	19	15	18	12	12	12	16	0	22	24	13	11	13	25	2	19	10	7	consistency
GSE163505	1	50	50	24	18	26	20	32	29	24	25	27	19	13	20	21	17	22	23	20	22	18	16	17	32	32	31	12	15	14	22	20	21	16	16	16	21	0	25	21	25	15	17	20	5	18	16	6	consistency
GSE163505	1	50	50	26	26	26	25	33	30	31	24	32	16	8	24	9	8	10	15	11	11	3	5	6	15	18	14	4	8	5	12	11	12	8	8	8	14	0	11	22	14	5	7	14	1	20	14	8	consistency
GSE163505	1	50	50	40	36	31	37	43	43	41	38	41	35	18	41	23	23	26	24	24	29	26	25	25	35	31	35	32	34	29	22	24	24	23	23	23	34	0	33	34	31	31	16	22	8	33	17	5	consistency
GSE163505	1	50	50	12	8	10	7	17	8	15	14	11	9	6	10	12	12	7	12	15	10	4	6	8	12	13	12	4	5	4	11	15	14	8	8	8	10	0	7	8	11	9	4	10	1	5	12	2	consistency
GSE163505	1	50	50	27	22	19	15	18	26	30	28	27	24	6	29	33	26	27	30	27	28	18	22	16	31	31	32	15	19	11	30	27	29	28	28	28	22	0	20	25	13	12	9	19	2	6	9	7	consistency
GSE163505	1	50	50	13	11	15	12	18	25	16	15	16	17	5	16	7	11	7	9	10	9	2	6	2	16	16	16	4	6	3	10	10	9	8	8	8	9	0	13	10	9	5	12	14	4	5	5	2	consistency
GSE163505	1	50	50	15	10	9	23	18	20	13	13	12	10	4	13	13	16	15	9	14	7	8	9	8	6	8	7	9	8	11	10	14	11	11	11	11	11	1	10	12	4	8	5	16	5	6	3	2	consistency
GSE163505	1	50	50	26	21	25	21	28	20	25	22	27	21	14	23	23	18	22	22	21	24	14	15	12	23	24	21	16	18	18	23	21	21	19	19	19	21	0	23	20	16	10	11	17	7	8	4	5	consistency
GSE163505	1	50	50	19	17	17	11	16	18	19	25	19	14	7	20	25	25	27	25	22	26	24	11	21	19	17	18	13	15	14	25	22	25	15	15	15	19	0	27	19	11	19	2	18	0	12	7	6	consistency
GSE163505	1	50	50	17	15	18	15	13	10	18	15	17	20	5	17	16	21	17	20	21	19	14	17	13	20	19	18	12	16	12	21	21	23	11	11	11	21	0	9	11	14	11	12	17	2	10	14	4	consistency
GSE163505	1	50	50	15	12	18	13	16	21	15	10	17	13	8	15	12	19	12	12	18	14	14	15	12	21	20	21	1	5	2	12	18	15	8	8	8	15	0	9	10	1	12	11	8	3	18	13	13	consistency
GSE163505	1	50	50	27	18	23	12	21	27	27	25	27	27	4	25	14	14	15	13	17	12	7	8	4	20	20	21	7	8	4	13	17	19	9	9	9	13	1	18	21	17	13	6	31	2	8	18	3	consistency
GSE163505	1	50	50	22	18	23	17	31	18	23	7	22	17	3	21	25	8	21	24	6	28	14	6	14	24	20	23	19	14	12	24	6	12	22	22	22	11	1	12	20	5	14	5	11	10	4	5	6	consistency
GSE163505	1	50	50	34	22	41	27	35	16	34	19	35	19	6	28	19	18	17	15	17	16	12	16	11	44	44	43	28	35	30	15	17	15	18	18	18	27	0	32	27	29	26	17	31	7	34	8	4	consistency
GSE163505	1	50	50	21	16	17	14	21	17	26	14	25	21	5	21	19	19	20	19	21	17	10	14	7	27	26	25	8	14	8	18	21	21	12	12	12	12	1	16	19	16	6	8	10	1	8	6	4	consistency
GSE163505	1	50	50	29	21	28	19	29	25	32	31	33	29	3	30	30	25	29	30	27	29	19	17	18	30	28	30	12	17	10	30	27	30	25	25	25	27	0	20	24	16	25	10	20	3	15	6	1	consistency
GSE163505	1	50	50	26	25	30	21	25	26	21	16	22	16	1	23	13	13	19	13	10	15	6	7	5	31	28	28	8	18	11	12	10	11	6	6	6	17	0	19	19	12	11	10	24	9	14	2	0	consistency
GSE163505	1	50	50	36	33	36	26	31	27	40	31	39	30	14	34	27	17	29	24	20	28	13	10	14	29	28	31	17	20	14	22	20	20	22	22	22	31	1	27	28	25	23	9	28	0	19	9	7	consistency
GSE163505	1	50	50	34	31	27	29	33	34	36	29	35	31	19	35	24	22	22	24	22	21	18	18	17	24	22	24	17	20	15	23	22	26	19	19	19	23	0	21	21	17	16	19	20	9	6	11	10	consistency
GSE163505	1	50	50	30	25	32	28	37	32	38	33	38	24	16	27	26	25	22	31	30	27	11	19	12	32	34	33	14	17	11	28	30	31	17	17	17	29	0	26	22	23	23	10	24	2	15	11	9	consistency
GSE163505	1	50	50	34	28	26	28	30	31	36	32	35	27	3	33	22	19	21	19	19	20	16	13	15	30	30	30	23	27	18	20	19	18	19	19	19	31	1	34	34	16	30	16	29	2	22	1	2	consistency
GSE163505	1	50	50	25	22	28	17	27	32	24	22	26	26	12	25	23	22	23	23	20	21	12	15	12	23	24	23	6	15	7	22	20	21	16	16	16	23	0	19	22	8	11	17	22	4	14	10	10	consistency
GSE163505	1	50	50	23	21	18	15	23	24	27	20	25	25	12	22	22	13	23	22	14	26	13	14	13	22	24	22	15	12	12	23	14	21	13	13	13	22	0	20	19	6	18	13	21	5	15	5	3	consistency
GSE163505	1	50	50	41	38	33	38	32	36	41	38	40	36	15	41	26	27	22	25	24	23	8	22	8	34	33	34	8	8	8	24	24	26	13	13	13	31	0	30	38	27	26	12	36	4	24	4	12	consistency
GSE163505	1	50	50	15	11	20	8	18	20	18	21	18	15	15	13	23	33	18	28	32	22	13	27	12	17	18	20	5	14	5	28	32	33	13	13	13	17	0	18	14	19	8	17	10	1	9	16	10	consistency
GSE163505	1	50	50	18	6	19	4	22	17	18	27	19	23	11	18	27	31	25	28	33	24	14	23	6	27	28	27	7	14	5	29	33	31	26	26	26	20	0	16	13	8	11	11	22	2	11	15	8	consistency
GSE163505	1	50	50	24	15	26	15	24	27	26	22	26	15	11	21	16	18	18	19	12	13	7	5	7	19	18	24	5	9	8	19	12	16	13	13	13	19	1	13	19	8	9	3	27	6	16	3	10	consistency
GSE163505	1	50	50	37	33	34	33	33	41	32	27	33	38	12	40	28	26	25	24	24	25	17	23	14	36	37	39	29	29	27	24	24	24	17	17	17	37	0	36	38	7	29	24	30	3	23	11	10	consistency
GSE163505	1	50	50	20	12	20	9	14	20	18	12	20	15	1	17	24	14	24	21	15	19	13	12	10	16	17	16	13	13	10	21	15	20	20	20	20	17	0	10	17	7	10	3	16	2	7	0	1	consistency
GSE163505	1	50	50	21	18	20	17	19	19	22	18	25	22	15	22	23	22	20	23	23	23	10	17	9	25	25	23	10	18	9	22	23	21	13	13	13	21	0	16	20	5	12	14	18	6	5	18	10	consistency
GSE163505	1	50	50	14	8	17	11	29	15	17	27	21	13	25	11	15	24	13	15	16	10	12	18	8	20	19	18	6	12	5	15	16	17	10	10	10	13	0	7	11	24	9	14	11	3	7	5	14	consistency
GSE163505	1	50	50	39	31	37	36	45	38	38	39	36	32	21	36	13	20	10	15	21	13	11	18	9	28	30	25	19	20	19	15	21	19	11	11	11	23	0	21	35	26	27	11	30	3	30	7	14	consistency
GSE163505	1	50	50	31	29	28	30	30	36	31	20	33	32	10	34	19	13	14	25	20	21	16	13	9	29	32	27	18	22	14	23	20	23	18	18	18	33	0	29	31	11	20	19	25	12	19	2	2	consistency
GSE163505	1	50	50	23	14	20	19	22	19	25	30	25	20	13	25	24	26	23	21	20	22	11	17	7	20	19	19	20	18	13	19	20	18	13	13	13	20	0	18	17	10	18	13	25	4	15	19	13	consistency
GSE163505	1	50	50	24	24	26	28	22	26	21	19	23	22	10	20	13	28	10	14	29	12	9	22	9	34	34	32	19	18	15	18	29	24	9	9	9	26	0	27	31	4	14	14	26	3	6	20	15	consistency
GSE163505	1	50	50	30	25	31	21	31	33	36	28	36	25	6	30	24	20	27	28	19	25	8	11	8	28	29	26	20	18	15	28	19	26	18	18	18	22	0	23	28	15	22	12	22	8	11	11	4	consistency
GSE163505	1	50	50	43	34	41	33	41	40	37	41	38	40	15	42	32	33	29	29	30	29	20	27	18	41	40	40	28	32	27	29	30	30	21	21	21	40	0	37	38	16	29	23	38	11	32	5	7	consistency
GSE163505	1	50	50	38	29	32	24	34	34	39	38	39	34	23	36	32	32	32	30	30	27	26	27	27	32	33	33	27	28	25	28	30	30	22	22	22	36	0	29	31	28	25	25	32	10	31	17	20	consistency
GSE163505	1	50	50	31	23	29	23	23	26	31	28	31	22	7	32	30	27	29	30	29	30	14	19	8	31	32	30	18	26	9	30	29	32	23	23	23	28	0	23	25	23	13	9	24	2	9	11	5	consistency
GSE163505	1	50	50	20	18	22	20	23	25	20	18	20	17	5	20	6	6	8	13	10	14	2	4	4	23	22	21	6	6	2	12	10	13	9	9	9	13	1	19	20	4	8	9	17	0	17	4	7	consistency
GSE163505	1	50	50	22	12	17	10	17	19	20	21	20	18	7	20	24	20	25	23	22	22	6	13	5	25	25	24	3	10	1	23	22	24	12	12	12	16	0	12	16	8	4	8	22	3	9	8	4	consistency
GSE163505	1	50	50	18	14	20	8	18	18	22	19	20	17	3	20	20	15	20	15	14	16	4	7	3	23	21	23	6	10	4	14	14	14	8	8	8	17	1	10	14	17	7	5	14	2	7	8	4	consistency
GSE163505	1	50	50	18	8	15	9	12	14	20	18	21	14	10	17	19	16	18	18	20	17	8	16	3	24	24	24	8	17	0	19	20	21	12	12	12	20	0	21	15	6	2	12	16	1	9	11	7	consistency
GSE163505	1	50	50	28	25	23	22	28	32	28	21	29	18	6	27	16	10	19	20	12	18	4	8	3	20	25	20	4	9	3	20	12	15	7	7	7	22	0	18	24	7	7	10	23	6	20	11	6	consistency
GSE163505	1	50	50	24	24	23	20	31	28	29	28	24	23	12	24	27	24	22	26	25	20	26	24	23	21	20	21	18	19	19	25	25	25	23	23	23	19	0	25	21	14	16	12	18	10	9	9	8	consistency
GSE163505	1	50	50	23	18	18	13	22	25	16	16	25	20	7	18	17	21	17	17	17	18	11	13	11	18	16	17	13	14	7	17	17	21	19	19	19	10	0	5	4	18	6	8	1	0	1	10	8	consistency
GSE163505	1	50	50	24	22	19	18	24	19	25	25	25	24	5	24	17	18	20	20	19	21	15	17	8	18	21	18	15	19	11	19	19	22	13	13	13	21	0	21	20	8	15	12	19	1	12	3	4	consistency
GSE163505	1	50	50	13	9	16	8	17	18	15	12	14	10	2	12	4	9	6	9	9	11	5	6	8	13	11	13	10	8	11	9	9	9	6	6	6	9	0	14	10	2	9	4	5	1	8	6	2	consistency
GSE163505	1	50	50	22	22	20	14	18	15	20	22	19	19	6	23	21	18	23	19	15	19	10	11	8	21	20	21	11	14	13	19	15	22	15	15	15	23	0	18	22	20	13	11	25	1	15	10	4	consistency
GSE163505	1	50	50	33	26	35	21	29	36	33	28	33	27	12	30	19	23	20	17	22	15	11	12	9	32	31	35	16	17	17	17	22	20	11	11	11	33	0	28	30	22	24	18	24	4	17	10	6	consistency
GSE163505	1	50	50	34	30	39	32	31	31	37	32	37	33	12	35	22	22	27	27	29	27	24	24	26	36	35	35	31	32	26	27	29	26	20	20	20	33	0	31	37	31	28	19	33	8	23	6	9	consistency
GSE163505	1	50	50	27	24	21	23	37	37	33	29	34	30	5	27	18	13	19	18	19	18	7	5	7	23	23	23	5	7	5	16	19	22	15	15	15	20	0	14	15	8	12	6	17	2	3	14	2	consistency
GSE163505	1	50	50	30	24	35	23	40	34	33	29	32	25	9	31	22	24	18	28	26	27	19	17	21	29	32	30	24	26	26	28	26	28	20	20	20	27	0	25	28	12	26	19	28	0	21	1	5	consistency
GSE163505	1	50	50	25	15	23	14	20	19	29	24	28	21	17	23	25	22	26	26	22	25	17	17	16	28	28	28	15	15	10	26	22	27	17	17	17	24	0	20	25	21	23	14	25	0	15	16	10	consistency
GSE163505	1	50	50	26	22	24	19	27	18	31	24	27	21	9	26	16	13	19	20	12	19	14	11	12	29	30	31	17	20	14	18	12	18	18	18	18	22	0	20	23	10	24	10	24	1	27	5	7	consistency
GSE163505	1	50	50	16	11	14	12	24	16	16	14	19	12	14	13	16	14	15	8	15	7	4	7	2	17	16	16	11	17	8	8	15	13	11	11	11	12	0	14	10	19	11	4	9	1	11	14	10	consistency
GSE163505	1	50	50	31	21	17	22	28	29	28	22	30	17	10	22	18	16	22	21	18	21	22	17	18	23	22	25	22	20	21	21	18	18	19	19	19	20	0	23	25	16	20	9	17	1	14	10	5	consistency
GSE163505	1	50	50	27	22	27	24	29	31	26	18	25	25	12	24	30	26	25	31	25	32	21	18	20	27	27	30	16	16	11	30	25	29	29	29	29	25	1	16	16	17	10	13	22	2	14	20	12	consistency
GSE163505	1	50	50	36	29	37	29	37	34	38	28	37	29	14	35	37	26	39	34	27	35	24	19	23	35	34	35	30	32	27	33	27	30	27	27	27	31	1	30	34	23	32	12	32	2	17	11	9	consistency
GSE163505	1	50	50	35	30	31	30	41	38	37	22	37	29	8	32	14	7	15	18	7	17	6	3	6	14	14	14	6	9	8	19	7	13	16	16	16	9	0	9	30	5	14	25	21	4	20	16	7	consistency
GSE163505	1	50	50	31	26	14	23	35	34	37	27	33	31	18	34	9	14	11	8	11	6	8	8	10	17	16	17	15	17	15	7	11	13	5	5	5	24	0	12	28	17	17	20	28	8	26	12	14	consistency
GSE163505	1	50	50	24	20	20	16	13	21	26	29	25	25	3	27	26	27	26	25	28	25	17	26	15	27	26	27	25	22	19	27	28	25	23	23	23	19	0	27	20	9	19	11	16	3	10	16	4	consistency
GSE163505	1	50	50	21	18	25	8	18	22	24	18	23	17	6	21	24	20	22	29	24	31	10	19	11	29	29	30	14	21	8	29	24	25	22	22	22	21	1	20	19	18	7	11	21	3	13	5	6	consistency
GSE163505	1	50	50	20	18	24	18	21	18	18	26	19	18	21	21	15	24	15	21	25	15	17	16	15	20	18	20	14	14	14	23	25	26	12	12	12	17	0	10	15	2	9	12	14	7	5	5	13	consistency
GSE163505	1	50	50	23	20	24	23	27	26	24	22	22	21	13	21	25	25	26	26	20	21	15	15	13	22	21	21	15	12	12	28	20	21	21	21	21	12	0	17	19	9	13	8	16	3	19	16	9	consistency
GSE163505	1	50	50	27	27	25	21	29	33	28	27	27	24	8	28	25	20	27	23	20	23	12	12	9	30	29	29	13	16	8	24	20	22	15	15	15	24	0	19	26	16	18	11	31	7	17	11	4	consistency
GSE163505	1	50	50	25	18	23	18	32	30	32	29	32	22	12	17	23	24	22	25	24	22	10	14	9	26	30	22	9	19	10	25	24	27	14	14	14	30	0	28	22	24	17	13	19	2	12	17	9	consistency
GSE163505	1	50	50	39	28	37	29	36	37	38	25	38	30	8	36	25	23	23	23	17	25	12	14	8	37	35	35	20	23	21	24	17	23	18	18	18	31	0	32	37	25	35	18	27	1	26	4	6	consistency
GSE163505	1	50	50	22	19	24	19	23	28	22	14	21	22	10	20	23	7	27	17	8	23	13	6	15	23	18	20	5	11	4	17	8	11	28	28	28	17	0	12	12	1	14	12	14	3	1	7	5	consistency
GSE163505	1	50	50	19	11	17	15	16	15	21	17	20	20	8	19	14	16	14	16	20	13	11	18	8	24	22	24	17	21	14	16	20	18	11	11	11	21	0	13	13	9	15	14	19	6	12	6	6	consistency
GSE163505	1	50	50	27	22	26	17	37	33	29	33	31	29	9	28	26	25	25	23	25	23	21	19	24	18	20	18	8	8	12	22	25	23	27	27	27	26	0	21	29	16	19	12	22	3	20	19	6	consistency
GSE163505	1	50	50	17	15	9	10	6	12	16	19	17	18	12	17	13	18	13	9	19	8	3	13	5	16	18	16	8	13	7	9	19	13	8	8	8	9	0	11	15	7	5	12	12	6	17	5	6	consistency
GSE163505	1	50	50	24	22	26	17	24	24	23	25	23	23	7	25	25	23	25	28	26	28	22	19	19	25	25	26	18	21	14	28	26	27	22	22	22	26	0	23	21	30	25	13	26	1	15	15	5	consistency
GSE163505	1	50	50	13	8	20	13	21	11	12	7	15	12	12	12	19	14	19	20	11	18	5	4	3	25	24	25	21	13	10	15	11	14	14	14	14	10	0	16	7	9	8	4	15	3	16	8	7	consistency
GSE163505	1	50	50	20	14	20	16	17	16	22	17	21	17	10	25	22	24	20	24	25	19	8	16	4	17	14	17	9	11	10	22	25	24	11	11	11	15	0	15	18	11	10	9	14	3	10	7	8	consistency
GSE163505	1	50	50	17	12	11	9	16	14	19	22	18	16	3	15	13	13	13	23	19	21	8	11	4	11	9	11	9	8	7	24	19	21	10	10	10	19	0	13	12	9	7	7	12	4	7	6	2	consistency
GSE163505	1	50	50	21	10	11	15	13	12	22	24	22	18	16	18	20	22	17	20	25	20	13	21	7	14	15	15	10	8	8	19	25	24	11	11	11	20	0	13	17	8	9	10	22	5	7	7	11	consistency
GSE163505	1	50	50	30	30	29	27	43	33	36	32	38	25	4	28	22	21	19	23	21	20	10	11	12	16	15	19	7	21	13	20	21	21	19	19	19	14	1	12	24	9	13	7	20	1	22	12	4	consistency
GSE163505	1	50	50	22	12	19	17	18	24	23	22	24	22	6	21	16	18	16	18	20	16	11	16	11	23	22	23	6	12	8	17	20	19	13	13	13	20	0	19	18	14	15	11	19	5	14	7	2	consistency
GSE163505	1	50	50	27	27	31	21	33	30	30	32	28	34	20	31	24	28	23	29	27	24	12	23	10	26	27	26	10	16	10	27	27	25	15	15	15	23	0	26	27	6	7	20	24	2	9	15	10	consistency
GSE163505	1	50	50	24	22	25	19	19	20	26	24	25	21	4	23	18	14	24	22	14	20	7	8	11	23	24	23	10	10	8	22	14	16	13	13	13	21	0	19	22	21	15	9	20	3	18	11	4	consistency
GSE163505	1	50	50	29	20	24	20	33	8	27	25	30	18	2	24	18	18	17	18	20	19	9	17	7	24	24	22	8	11	8	20	20	21	15	15	15	12	0	12	12	16	8	3	16	0	17	24	2	consistency
GSE163505	1	50	50	20	12	29	16	25	20	23	20	22	13	8	21	32	26	30	27	26	30	20	16	25	30	33	32	29	26	27	27	26	26	20	20	20	26	0	22	14	25	11	5	22	3	15	10	4	consistency
GSE163505	1	50	50	22	13	20	18	24	14	24	23	25	14	7	18	13	10	8	19	20	20	6	11	5	23	23	24	2	2	3	19	20	23	11	11	11	20	0	16	7	8	8	6	17	3	12	14	9	consistency
GSE163505	1	50	50	13	12	16	13	10	12	12	10	9	13	9	12	21	13	18	17	14	12	8	7	11	11	14	14	13	11	10	18	14	15	23	23	23	5	0	8	8	5	13	7	8	3	10	9	11	consistency
GSE163505	1	50	50	23	18	23	16	23	19	30	25	27	23	18	25	20	13	17	16	9	12	11	11	12	13	9	8	19	13	20	17	9	17	12	12	12	12	0	13	17	15	14	12	13	5	9	9	8	consistency
GSE163505	1	50	50	25	17	23	21	19	25	30	27	27	25	12	27	23	24	24	27	24	27	17	16	20	25	26	26	22	26	19	27	24	26	21	21	21	24	0	29	23	15	25	14	25	1	12	11	8	consistency
GSE163505	1	50	50	14	16	13	9	20	14	15	17	16	16	11	17	6	7	5	6	8	8	4	7	3	14	15	14	9	17	6	7	8	6	7	7	7	17	0	18	12	9	8	14	13	6	13	13	9	consistency
GSE163505	1	50	50	32	14	31	21	37	25	33	34	34	32	21	33	21	23	21	23	22	20	18	19	17	36	36	35	23	24	23	22	22	23	20	20	20	33	0	31	27	34	30	22	23	13	28	14	16	consistency
GSE163505	1	50	50	31	25	30	24	31	32	36	30	34	23	16	33	23	22	22	23	23	24	21	19	18	31	34	31	21	25	23	23	23	25	22	22	22	30	0	28	29	26	24	13	24	4	20	17	8	consistency
GSE163505	1	50	50	19	13	26	13	23	17	16	22	20	18	14	17	30	33	26	31	33	24	23	27	16	29	30	30	8	13	7	31	33	33	26	26	26	17	0	11	14	10	10	12	6	1	4	17	10	consistency
GSE163505	1	50	50	21	14	20	14	19	25	19	11	19	13	6	21	14	11	11	13	11	14	17	13	19	14	13	14	7	11	5	13	11	12	2	2	2	15	0	14	16	4	15	11	15	3	8	0	2	consistency
GSE163505	1	50	50	18	14	19	13	19	14	19	17	16	13	4	13	15	17	20	15	10	14	6	7	10	13	13	12	9	12	9	15	10	13	5	5	5	9	0	16	11	12	14	3	17	0	8	8	4	consistency
GSE163505	1	50	50	33	23	32	18	25	25	33	26	32	26	13	31	34	31	35	25	24	25	27	26	23	30	29	30	25	22	23	25	24	24	22	22	22	27	0	20	21	34	20	10	25	2	13	8	8	consistency
GSE163505	1	50	50	23	15	18	8	14	21	21	23	21	22	8	22	18	20	17	18	21	16	6	13	7	20	19	21	10	12	9	18	21	20	6	6	6	21	0	15	15	7	12	6	13	1	12	1	2	consistency
GSE163505	1	50	50	25	20	27	20	22	25	27	24	27	26	7	29	15	21	12	16	23	14	9	14	8	29	29	30	17	15	15	16	23	19	9	9	9	26	0	25	25	16	19	11	19	2	15	7	3	consistency
GSE163505	1	50	50	39	28	34	31	42	36	36	33	37	29	10	34	33	26	35	29	29	27	24	22	22	37	38	36	30	35	34	31	29	30	25	25	25	34	0	27	32	20	34	13	34	2	25	10	6	consistency
GSE163505	1	50	50	24	17	22	16	15	22	25	21	23	17	11	21	15	18	13	18	20	17	5	9	5	21	22	22	9	9	13	17	20	23	11	11	11	15	0	14	18	22	7	13	17	2	13	9	10	consistency
GSE163505	1	50	50	24	29	25	26	29	29	28	27	26	27	12	28	29	23	27	24	24	22	18	20	17	24	25	24	18	21	21	25	24	25	21	21	21	26	0	20	23	14	21	9	13	7	12	11	9	consistency
GSE163505	1	50	50	42	38	37	36	32	35	40	33	40	38	8	40	33	29	34	36	31	37	24	16	23	39	38	41	24	24	25	36	31	35	26	26	26	38	0	38	39	19	29	24	31	3	23	7	8	consistency
GSE163505	1	50	50	23	17	13	18	24	36	19	17	20	20	3	20	6	11	5	11	17	11	6	8	10	22	20	19	7	13	6	14	17	16	7	7	7	14	0	8	9	7	6	6	15	7	5	11	9	consistency
GSE163505	1	50	50	33	25	27	18	26	26	27	28	32	27	13	28	32	30	29	31	28	30	21	22	19	27	27	28	24	26	18	31	28	29	24	24	24	32	0	22	25	14	24	17	23	2	10	6	6	consistency
GSE163505	1	50	50	22	16	19	12	13	21	21	21	20	22	6	22	24	21	26	23	23	23	16	16	15	20	19	20	14	12	14	24	23	24	15	15	15	21	0	19	22	14	15	13	26	1	20	2	4	consistency
GSE163505	1	50	50	20	14	16	10	16	20	16	11	21	17	3	19	15	17	17	19	18	18	12	13	10	24	22	23	8	12	12	18	18	19	14	14	14	19	0	19	20	11	15	4	16	5	12	1	4	consistency
GSE163505	1	50	50	30	23	34	25	32	28	29	26	31	29	6	30	35	28	37	31	28	34	23	23	22	41	41	40	22	25	23	32	28	32	25	25	25	32	0	28	25	25	26	16	28	3	20	9	2	consistency
GSE163505	1	50	50	20	17	15	10	26	19	25	23	26	18	5	20	13	13	19	13	15	17	9	5	12	22	18	23	10	16	12	14	15	15	6	6	6	16	0	22	19	21	21	10	11	0	11	7	4	consistency
GSE163505	1	50	50	28	21	22	23	27	27	30	25	30	17	4	22	8	6	7	11	11	10	6	4	7	12	14	12	6	9	4	9	11	12	8	8	8	19	0	14	18	7	9	7	13	3	15	8	2	consistency
GSE163505	1	50	50	21	22	13	14	16	18	25	25	25	24	15	20	25	30	25	15	24	14	13	21	8	18	18	20	13	15	11	15	24	18	14	14	14	20	0	18	22	14	9	13	19	6	13	14	12	consistency
GSE163505	1	50	50	19	18	21	14	27	24	20	14	21	20	5	20	15	5	15	11	5	16	14	5	16	21	19	22	9	8	11	8	5	9	14	14	14	18	0	10	9	1	5	7	9	8	2	2	2	consistency
GSE163505	1	50	50	26	17	30	16	23	20	25	22	25	21	5	25	0	0	0	0	0	0	1	1	1	27	29	26	11	14	9	0	0	0	0	0	0	18	0	13	16	19	6	5	14	2	14	5	5	consistency
GSE163505	1	50	50	34	24	37	26	28	32	34	25	34	29	5	32	31	29	33	31	31	35	13	17	12	40	40	40	20	24	20	32	31	31	18	18	18	31	0	31	30	23	29	11	32	2	22	16	3	consistency
GSE163505	1	50	50	17	15	18	13	32	22	24	16	27	14	5	11	12	5	15	12	5	12	8	1	4	14	14	13	12	12	9	12	5	11	10	10	10	16	0	11	11	14	10	6	10	0	7	9	3	consistency
GSE163505	1	50	50	26	23	27	15	23	27	27	24	26	29	14	29	23	21	21	22	19	22	18	17	13	28	26	26	20	25	14	23	19	22	16	16	16	21	0	26	25	4	17	14	25	4	16	12	7	consistency
GSE163505	1	50	50	22	15	23	15	29	8	21	17	23	7	9	20	27	24	27	23	23	21	15	22	15	19	17	18	3	13	0	21	23	22	23	23	23	16	0	7	17	3	8	13	2	0	5	22	8	consistency
GSE163505	1	50	50	16	7	15	8	19	9	21	28	16	20	21	16	20	19	18	18	22	17	8	20	4	23	24	17	5	5	5	17	22	30	13	13	13	21	0	14	15	12	9	19	14	0	8	23	15	consistency
GSE163505	1	50	50	17	13	14	11	15	11	12	16	15	14	10	15	9	19	7	7	16	5	5	12	4	12	12	12	6	11	4	7	16	13	9	9	9	9	1	11	14	14	8	10	7	1	5	12	9	consistency
GSE163505	1	50	50	33	34	38	33	19	27	31	36	32	35	32	34	37	42	35	39	40	38	38	41	35	37	37	36	30	36	33	38	40	41	34	34	34	32	1	24	33	0	21	26	34	4	13	36	31	consistency
GSE163505	1	50	50	18	10	29	13	30	17	22	23	22	8	6	11	13	18	16	17	19	17	12	12	9	18	19	20	10	13	7	15	19	17	7	7	7	13	0	8	15	28	11	10	20	1	2	16	4	consistency
GSE163505	1	50	50	23	16	19	11	25	19	27	26	25	22	7	28	25	26	20	15	17	12	2	12	1	27	26	25	14	20	12	14	17	17	6	6	6	21	0	23	21	13	13	12	20	1	10	4	4	consistency
GSE163505	1	50	50	28	24	15	15	21	29	31	21	30	26	11	25	16	13	18	11	14	15	6	5	7	16	15	18	7	11	5	12	14	13	8	8	8	17	0	21	22	19	15	4	21	4	10	1	9	consistency
GSE163505	1	50	50	26	21	20	16	20	23	22	16	21	9	9	24	10	14	15	6	9	8	4	2	4	21	20	22	13	11	5	6	9	12	2	2	2	13	0	16	17	12	14	8	11	2	12	11	6	consistency
GSE163505	1	50	50	35	29	41	26	38	30	38	33	34	30	8	36	20	27	26	22	21	23	13	17	13	39	38	40	30	35	29	24	21	22	7	7	7	35	0	38	35	37	28	18	32	16	31	5	8	consistency
GSE163505	1	50	50	28	31	28	24	23	27	30	26	28	25	13	29	18	25	20	18	24	15	15	22	9	27	29	29	14	16	13	18	24	22	18	18	18	24	0	24	28	13	12	9	25	1	22	11	7	consistency
GSE163505	1	50	50	38	32	37	28	37	34	38	35	38	32	17	37	23	20	24	23	20	28	26	20	24	32	32	32	34	32	32	25	20	19	18	18	18	30	0	36	39	22	32	15	35	3	27	11	13	consistency
GSE163505	1	50	50	27	20	35	17	21	16	30	22	29	30	12	30	17	15	15	16	17	16	14	12	15	34	35	33	23	25	21	17	17	16	14	14	14	28	0	20	30	27	24	22	24	6	25	8	8	consistency
GSE163505	1	50	50	17	19	19	16	12	20	22	10	19	16	5	19	16	10	17	18	9	15	9	8	11	21	22	21	6	7	5	18	9	12	11	11	11	9	0	14	12	18	11	3	17	1	6	4	5	consistency
GSE163505	1	50	50	18	17	20	11	17	20	20	21	16	21	7	22	19	17	19	18	17	20	6	11	6	24	25	23	9	11	8	19	17	16	11	11	11	19	0	17	18	22	6	14	21	5	14	10	5	consistency
GSE163505	1	50	50	28	22	26	23	28	23	27	31	28	29	12	29	28	31	27	26	30	23	18	27	19	28	27	27	16	23	16	27	30	27	22	22	22	20	0	25	26	20	20	17	23	0	21	10	11	consistency
GSE163505	1	50	50	27	25	23	27	30	24	35	24	31	25	13	27	21	18	22	25	15	24	18	13	14	19	21	17	15	11	19	22	15	20	17	17	17	18	0	20	21	15	21	21	19	2	11	1	6	consistency
GSE163505	1	50	50	32	25	33	24	23	33	33	30	33	29	3	30	29	26	31	31	29	33	11	22	13	35	33	35	20	22	19	31	29	30	27	27	27	27	0	26	29	8	22	8	21	0	14	4	6	consistency
GSE163505	1	50	50	17	8	21	15	25	13	17	16	16	9	14	14	22	20	22	19	19	15	12	14	12	22	23	23	8	13	5	20	19	21	19	19	19	14	0	8	16	8	4	13	6	7	7	11	8	consistency
GSE163505	1	50	50	28	16	20	19	22	35	29	16	26	22	10	24	14	12	15	15	11	17	5	10	4	19	22	18	6	13	7	17	11	15	8	8	8	18	1	12	17	3	3	10	19	1	11	1	5	consistency
GSE163505	1	50	50	16	14	19	8	18	16	16	10	18	15	5	18	16	8	12	12	9	11	8	8	7	18	19	19	9	14	8	13	9	12	7	7	7	16	0	12	13	10	8	5	11	2	14	1	3	consistency
GSE163505	1	50	50	21	20	24	14	10	23	23	23	21	24	1	24	23	20	20	22	20	19	9	16	9	17	18	21	21	19	12	21	20	20	13	13	13	22	0	22	24	11	17	4	25	0	13	6	4	consistency
GSE163505	1	50	50	17	13	13	15	25	12	17	15	17	13	10	14	12	5	10	7	6	14	4	1	4	15	11	16	1	5	2	8	6	6	7	7	7	12	0	14	7	0	12	10	3	1	3	2	5	consistency
GSE163505	1	50	50	16	8	21	14	24	19	20	17	18	12	4	17	5	5	6	7	9	8	4	5	2	26	25	26	11	18	11	7	9	7	3	3	3	15	0	18	6	15	6	6	17	1	6	6	4	consistency
GSE163505	1	50	50	38	32	38	28	38	38	39	35	37	34	21	37	25	28	23	28	26	27	23	26	24	40	38	40	30	30	29	28	26	26	12	12	12	37	0	30	37	36	30	23	33	24	39	3	12	consistency
GSE163505	1	50	50	35	26	26	24	20	22	38	34	36	27	8	30	20	24	17	21	21	19	6	17	4	28	28	27	6	14	5	20	21	21	11	11	11	29	0	25	25	13	15	18	28	4	16	19	4	consistency
GSE163505	1	50	50	34	24	36	23	32	28	34	32	37	29	12	37	19	21	21	21	23	21	20	22	16	36	37	37	26	27	26	21	23	21	15	15	15	29	0	28	28	36	37	18	30	4	32	8	7	consistency
GSE163505	1	50	50	24	17	12	17	32	25	23	18	24	23	15	22	2	1	2	4	3	5	3	2	2	13	13	16	3	1	6	4	3	4	4	4	4	14	0	13	12	1	10	16	12	2	5	8	6	consistency
GSE163505	1	50	50	21	15	18	12	18	21	24	16	23	18	8	17	15	16	14	19	21	19	8	11	6	22	21	25	9	14	7	19	21	20	11	11	11	19	0	14	19	9	15	8	25	1	7	5	5	consistency
GSE163505	1	50	50	37	34	27	34	31	35	38	31	36	36	15	37	21	23	15	21	24	20	19	18	16	32	35	34	30	28	28	22	24	20	18	18	18	30	0	35	37	12	24	10	36	5	31	11	11	consistency
GSE163505	1	50	50	31	27	33	27	32	35	34	33	34	34	16	32	32	34	31	29	30	32	24	26	28	34	32	34	24	31	27	30	30	32	29	29	29	31	0	30	33	20	21	16	27	3	19	8	12	consistency
GSE163505	1	50	50	39	33	36	34	40	36	40	31	41	31	19	37	33	27	32	36	29	35	23	22	24	40	38	40	29	28	29	35	29	30	27	27	27	38	0	35	37	13	33	11	26	1	25	12	10	consistency
GSE163505	1	50	50	19	18	16	15	23	19	20	18	20	14	2	15	3	7	3	2	5	3	2	5	2	5	7	6	4	3	4	2	5	3	2	2	2	12	0	7	16	11	5	5	25	3	9	6	2	consistency
GSE163505	1	50	50	21	23	20	27	21	29	25	27	27	26	2	26	23	22	23	23	20	26	17	16	18	26	24	25	15	19	11	24	20	22	15	15	15	17	0	20	21	13	12	9	22	2	10	2	2	consistency
GSE163505	1	50	50	33	30	24	23	31	25	31	27	34	27	13	28	24	21	23	27	25	24	14	22	15	25	24	24	18	24	17	23	25	27	22	22	22	25	1	26	24	27	25	13	29	4	16	5	5	consistency
GSE163505	1	50	50	27	23	23	23	19	25	32	24	29	23	10	28	23	23	24	23	20	24	12	14	9	26	25	25	19	21	12	22	20	25	14	14	14	19	0	23	24	16	10	16	28	4	13	7	7	consistency
GSE163505	1	50	50	33	30	32	29	23	27	30	31	30	32	10	32	27	21	27	25	24	26	22	20	22	34	34	34	23	24	23	26	24	25	19	19	19	25	0	29	32	27	33	22	28	9	22	5	6	consistency
GSE163505	1	50	50	20	16	11	18	23	21	20	23	20	16	3	21	17	16	17	18	15	17	2	9	1	21	21	19	6	14	0	20	15	19	19	19	19	20	0	15	18	12	8	2	21	2	11	7	2	consistency
GSE163505	1	50	50	20	26	15	21	32	24	20	22	28	18	18	23	20	21	13	21	19	20	9	13	5	23	24	21	9	13	8	23	19	20	12	12	12	24	0	23	25	14	7	20	12	2	12	11	9	consistency
GSE163505	1	50	50	34	28	36	31	41	34	38	32	39	27	12	32	36	36	34	35	38	35	30	32	30	35	36	35	30	39	29	36	38	37	26	26	26	33	0	33	29	20	29	20	24	2	30	11	10	consistency
GSE163505	1	50	50	17	19	24	20	24	19	15	20	17	16	13	17	23	23	22	26	27	23	17	21	18	19	14	20	8	15	9	25	27	27	21	21	21	16	0	10	14	11	11	8	10	0	3	13	14	consistency
GSE163505	1	50	50	29	25	28	25	27	24	30	32	30	28	28	31	29	27	28	27	26	27	19	21	23	21	20	21	18	19	16	27	26	27	25	25	25	25	0	22	25	6	17	21	20	6	15	23	22	consistency
GSE163505	1	50	50	30	29	27	24	32	36	29	29	29	25	22	30	28	35	27	31	35	32	22	37	20	28	30	29	23	26	22	33	35	34	26	26	26	37	1	34	35	12	26	22	28	10	12	27	18	consistency
GSE163505	1	50	50	32	24	28	27	32	35	34	26	32	26	15	27	34	35	36	32	34	30	28	31	29	30	30	29	28	28	26	31	34	33	30	30	30	31	0	28	27	27	23	14	19	1	22	12	14	consistency
GSE163505	1	50	50	23	14	30	17	27	28	23	24	24	19	6	20	23	21	24	22	19	21	11	11	13	25	25	24	6	18	11	22	19	23	19	19	19	15	0	18	17	13	17	9	19	0	13	6	2	consistency
GSE163505	1	50	50	23	18	24	18	23	20	28	26	26	22	4	24	27	18	28	28	23	27	15	17	12	25	24	24	8	9	7	28	23	26	25	25	25	20	0	17	20	12	9	6	24	1	10	7	3	consistency
GSE163505	1	50	50	26	21	25	16	26	25	26	24	27	18	6	27	16	14	18	14	15	17	10	10	11	25	26	25	20	24	16	14	15	13	14	14	14	16	0	17	24	10	10	8	21	4	15	3	4	consistency
GSE163505	1	50	50	16	17	8	12	17	23	22	19	19	22	10	20	11	7	8	12	10	10	10	5	3	14	13	11	2	3	1	12	10	17	5	5	5	18	1	8	16	1	6	15	13	4	4	2	1	consistency
GSE163505	1	50	50	22	21	13	13	15	22	24	24	23	21	4	23	15	13	21	15	16	13	4	9	3	14	14	13	16	15	3	13	16	17	8	8	8	10	1	11	21	8	11	7	12	1	8	2	4	consistency
GSE163505	1	50	50	22	16	11	12	16	20	18	20	21	23	14	22	6	8	6	9	8	8	6	10	5	21	21	20	5	11	4	8	8	6	8	8	8	18	0	18	20	14	16	14	18	4	11	12	9	consistency
GSE163505	1	50	50	23	17	31	16	17	26	27	28	25	26	9	25	26	21	26	23	22	26	8	14	11	26	26	26	7	13	8	21	22	22	13	13	13	21	0	18	19	11	14	7	22	0	12	7	3	consistency
GSE163505	1	50	50	37	31	35	27	34	37	36	34	38	34	17	36	36	33	37	31	34	33	29	28	27	35	37	36	31	30	26	31	34	33	30	30	30	34	0	31	35	6	27	23	34	3	25	9	14	consistency
GSE163505	1	50	50	15	10	24	8	18	19	17	17	18	23	11	18	15	16	17	20	20	20	15	15	12	20	16	20	8	9	6	19	20	22	21	21	21	17	0	14	12	11	12	16	18	6	12	10	9	consistency
GSE163505	1	50	50	20	13	24	13	15	15	15	16	18	13	7	14	14	10	12	13	9	13	4	3	3	15	15	16	9	8	3	14	9	11	12	12	12	7	1	12	10	6	7	3	18	2	20	2	5	consistency
GSE163505	1	50	50	28	20	28	25	30	28	32	25	33	22	10	25	24	25	24	23	29	23	17	19	15	28	25	27	17	19	15	23	29	27	15	15	15	27	0	30	18	18	23	12	20	0	15	14	6	consistency
GSE163505	1	50	50	32	20	27	18	21	23	32	30	29	21	3	31	27	28	27	27	30	27	14	16	6	35	33	35	21	20	16	28	30	29	17	17	17	25	0	27	21	23	19	10	28	3	19	4	5	consistency
GSE163505	1	50	50	17	16	20	15	22	14	18	17	16	18	4	17	23	22	20	20	23	24	25	17	20	17	18	18	16	13	13	25	23	23	17	17	17	10	0	10	13	9	17	14	0	0	2	10	1	consistency
GSE163505	1	50	50	28	20	30	16	25	25	31	21	29	24	3	28	22	24	22	27	27	27	17	26	13	28	30	28	11	12	13	28	27	29	26	26	26	22	1	17	23	22	17	8	23	2	13	8	6	consistency
GSE163505	1	50	50	25	17	29	14	22	28	30	24	29	25	9	28	29	25	29	27	29	25	14	17	9	19	21	20	12	18	10	26	29	30	22	22	22	24	0	15	21	9	16	7	16	0	12	4	5	consistency
GSE163505	1	50	50	28	23	31	20	32	27	30	24	33	20	14	27	19	16	22	13	17	19	13	15	13	19	19	26	18	14	17	17	17	17	15	15	15	20	1	18	30	2	22	10	29	1	26	7	10	consistency
GSE163505	1	50	50	36	40	34	34	21	30	36	38	36	39	21	41	24	20	22	23	20	21	14	13	6	33	33	33	17	18	13	22	20	22	25	25	25	35	0	31	34	15	25	35	32	3	21	8	11	consistency
GSE163505	1	50	50	28	20	29	22	36	30	34	31	31	29	13	26	24	24	25	23	21	22	12	9	9	29	29	29	17	17	14	21	21	21	11	11	11	27	1	25	23	17	13	11	23	2	22	14	9	consistency
GSE163505	1	50	50	35	26	30	31	33	30	33	24	32	26	9	29	24	25	18	28	28	28	19	19	21	28	28	25	12	14	14	28	28	29	22	22	22	26	2	22	32	8	23	11	20	2	18	6	7	consistency
GSE163505	1	50	50	16	11	21	16	22	19	14	21	17	14	12	15	19	23	17	20	30	16	17	26	9	14	14	14	2	5	1	21	30	29	22	22	22	27	1	18	11	13	5	8	11	2	0	18	9	consistency
GSE163505	1	50	50	16	7	13	7	13	10	18	20	16	7	7	13	13	20	15	16	20	15	9	15	6	15	16	15	6	4	2	16	20	19	13	13	13	16	0	8	11	8	15	10	13	2	5	11	7	consistency
GSE163505	1	50	50	25	21	30	17	27	16	29	27	29	25	5	27	26	25	29	28	26	26	21	18	19	29	30	29	19	23	19	28	26	27	19	19	19	21	0	27	23	18	18	11	20	3	18	5	2	consistency
GSE163505	1	50	50	18	14	22	15	20	22	20	25	18	17	20	20	24	18	26	20	19	20	14	18	8	19	21	17	8	6	8	20	19	20	15	15	15	11	0	9	13	7	8	10	8	9	10	24	15	consistency
GSE163505	1	50	50	25	18	21	22	29	13	26	19	26	22	5	24	15	2	16	13	2	14	14	4	16	19	16	17	6	7	6	14	2	6	15	15	15	6	0	11	14	1	4	13	8	0	13	3	3	consistency
GSE163505	1	50	50	40	39	34	30	35	41	36	33	39	36	10	39	23	27	16	25	30	22	16	26	12	35	40	37	28	32	28	23	30	29	11	11	11	34	0	38	39	1	32	20	31	8	29	13	10	consistency
GSE163505	1	50	50	21	16	28	19	30	29	20	18	23	21	13	23	27	19	24	26	19	27	11	12	8	29	28	30	3	15	5	24	19	20	24	24	24	17	1	11	12	15	10	9	15	7	2	10	7	consistency
GSE163505	1	50	50	22	15	22	11	10	15	30	25	24	20	6	24	14	18	15	21	19	21	10	14	3	23	22	24	8	12	6	23	19	19	13	13	13	16	0	17	15	13	14	7	19	3	10	7	2	consistency
GSE163505	1	50	50	42	33	41	22	36	27	43	37	42	37	13	41	21	19	21	24	23	24	20	18	21	37	36	37	30	31	28	24	23	23	17	17	17	37	0	38	41	18	39	26	27	11	39	13	5	consistency
GSE163505	1	50	50	31	24	23	11	20	18	29	24	30	26	19	28	25	20	25	24	23	21	15	15	8	26	30	28	13	16	10	25	23	24	23	23	23	26	0	28	29	18	21	15	28	0	25	11	16	consistency
GSE163505	1	50	50	28	18	21	12	27	23	28	25	32	24	14	22	19	21	18	21	24	19	4	9	2	23	22	22	1	3	0	20	24	21	17	17	17	18	0	23	18	11	14	10	23	3	14	11	12	consistency
GSE163505	1	50	50	22	20	28	21	23	23	26	22	27	23	7	23	14	19	20	16	18	17	6	9	7	22	22	22	15	11	14	17	18	17	4	4	4	19	0	18	18	13	17	9	21	2	10	5	5	consistency
GSE163505	1	50	50	18	10	18	11	20	19	19	17	20	16	2	21	16	17	15	22	18	22	6	8	7	22	23	21	7	8	7	22	18	20	14	14	14	13	1	18	18	16	18	10	19	3	15	6	1	consistency
GSE163505	1	50	50	24	14	28	14	24	22	27	18	25	16	11	24	31	26	28	23	22	22	11	16	10	29	29	28	13	11	14	22	22	21	15	15	15	20	0	23	24	24	24	9	21	7	14	18	12	consistency
GSE163505	1	50	50	9	6	15	12	15	10	11	25	11	6	10	9	20	22	17	20	24	19	11	21	7	17	15	15	11	10	9	21	24	24	20	20	20	18	1	14	16	12	9	14	4	13	0	21	5	consistency
GSE163505	1	50	50	28	23	27	18	26	22	28	21	29	21	9	25	21	10	18	18	14	20	8	7	3	33	31	33	15	23	8	17	14	16	13	13	13	17	1	19	24	20	16	12	30	1	19	8	1	consistency
GSE163505	1	50	50	26	23	27	22	25	27	26	17	24	21	15	25	20	15	23	26	19	25	9	12	6	22	23	25	9	12	6	24	19	22	26	26	26	20	0	17	16	2	10	10	20	15	0	4	9	consistency
GSE163505	1	50	50	19	16	9	12	21	29	18	14	21	13	3	17	13	10	12	13	12	11	5	5	2	7	7	7	11	8	12	12	12	13	8	8	8	7	0	20	16	3	22	2	13	4	13	4	5	consistency
GSE163505	1	50	50	40	34	33	30	37	39	38	34	37	32	11	36	23	20	20	22	19	21	20	16	20	22	23	23	20	24	22	19	19	22	20	20	20	31	0	27	35	26	29	23	26	5	25	15	10	consistency
GSE163505	1	50	50	26	21	24	13	18	26	25	28	23	28	12	25	24	20	22	18	19	19	9	16	8	27	26	26	14	18	8	18	19	18	15	15	15	23	0	16	24	19	10	11	25	1	11	14	10	consistency
GSE163505	1	50	50	23	14	24	12	29	17	27	25	28	20	7	26	18	20	19	20	17	19	13	17	11	25	25	27	13	17	14	19	17	19	18	18	18	25	0	26	20	24	17	9	25	7	13	15	6	consistency
GSE163505	1	50	50	17	11	23	12	11	10	21	19	17	14	9	22	21	19	29	15	15	17	6	12	9	19	22	20	14	25	14	14	15	14	10	10	10	20	0	22	15	11	7	9	19	2	15	14	9	consistency
GSE163505	1	50	50	16	9	25	15	15	15	13	12	18	13	10	14	18	19	17	21	19	16	11	16	8	24	25	23	8	12	9	24	19	20	18	18	18	18	0	11	8	17	13	9	11	5	8	13	13	consistency
GSE163505	1	50	50	24	19	28	15	26	29	23	13	23	18	0	21	21	11	20	20	11	22	13	9	7	26	24	23	10	15	12	20	11	19	11	11	11	15	0	16	20	19	18	8	22	4	15	0	0	consistency
GSE163505	1	50	50	26	21	27	18	25	22	24	18	27	18	5	24	20	14	20	18	11	15	8	5	10	23	25	23	14	14	13	18	11	17	4	4	4	24	0	24	22	17	16	6	14	3	16	8	3	consistency
GSE163505	1	50	50	35	30	35	33	37	39	36	33	38	32	14	34	31	30	39	31	33	35	26	26	25	37	37	36	31	31	28	33	33	30	29	29	29	29	0	34	35	35	34	25	31	1	30	3	13	consistency
GSE163505	1	50	50	22	18	17	10	24	23	25	21	23	21	12	20	22	21	19	17	22	13	5	18	2	20	20	19	24	24	21	16	22	17	5	5	5	20	0	16	23	9	22	11	22	0	17	7	8	consistency
GSE163505	1	50	50	23	15	30	16	25	17	27	25	26	19	5	24	22	24	18	27	28	24	14	23	17	26	28	28	12	14	19	27	28	30	24	24	24	20	0	18	20	16	22	9	27	1	16	9	5	consistency
GSE163505	1	50	50	28	24	27	20	32	31	30	23	31	25	8	27	25	24	27	22	21	22	14	15	15	24	21	22	11	16	9	22	21	21	24	24	24	13	1	21	17	14	11	7	15	15	5	14	9	consistency
GSE163505	1	50	50	14	7	16	11	20	10	17	17	14	3	2	16	19	18	20	15	15	16	12	10	12	13	12	11	8	8	6	14	15	17	19	19	19	7	0	11	5	16	9	2	11	2	6	17	0	consistency
GSE163505	1	50	50	24	21	19	12	24	20	24	23	26	17	8	22	17	21	17	21	23	21	4	11	5	23	24	20	8	20	9	21	23	19	12	12	12	19	0	17	19	18	17	7	20	2	13	15	6	consistency
GSE163505	1	50	50	15	14	19	6	20	21	19	22	18	9	4	10	20	26	22	23	25	22	9	20	4	17	18	18	11	13	13	24	25	23	7	7	7	10	0	6	1	18	8	1	7	2	7	17	3	consistency
GSE163505	1	50	50	35	26	27	25	31	33	35	34	36	29	8	31	22	27	23	20	25	22	12	21	17	25	25	25	10	18	11	23	25	24	17	17	17	28	0	28	31	18	14	13	32	3	21	8	5	consistency
GSE163505	1	50	50	17	12	23	13	24	27	17	13	18	14	3	17	19	15	21	14	13	18	9	11	7	25	25	25	13	9	14	14	13	15	12	12	12	9	0	6	8	9	3	4	12	4	1	4	10	consistency
GSE163505	1	50	50	23	19	22	22	26	22	24	25	27	20	5	24	27	23	27	28	26	29	16	17	13	23	25	23	17	16	11	28	26	28	23	23	23	23	0	21	23	12	17	7	17	1	17	8	2	consistency
GSE163505	1	50	50	16	13	13	10	15	17	22	17	20	14	10	21	10	15	10	13	14	12	9	10	7	17	20	18	12	10	10	12	14	15	9	9	9	12	0	15	13	10	6	11	8	4	12	11	6	consistency
GSE163505	1	50	50	28	29	25	23	32	36	36	35	31	27	13	33	24	27	22	27	27	24	23	24	16	21	19	22	8	7	11	25	27	26	17	17	17	24	0	16	26	9	6	23	17	0	6	12	6	consistency
GSE163505	1	50	50	15	12	11	6	27	16	22	17	23	17	8	19	12	19	13	12	20	6	8	18	6	16	17	16	5	10	5	12	20	16	5	5	5	16	0	14	16	9	4	7	14	5	8	17	7	consistency
GSE163505	1	50	50	27	18	24	8	21	22	28	26	26	20	6	25	28	28	27	32	31	26	16	24	18	27	24	26	23	25	18	31	31	30	26	26	26	26	0	23	20	17	23	10	26	1	19	10	4	consistency
GSE163505	1	50	50	31	23	22	24	36	28	32	28	35	26	10	26	8	7	8	7	7	7	5	5	5	25	26	25	10	14	8	6	7	8	7	7	7	30	0	27	28	18	21	8	27	1	19	5	9	consistency
GSE163505	1	50	50	15	13	17	14	18	20	21	18	21	16	8	16	19	19	21	19	18	20	13	14	11	21	22	21	16	16	12	19	18	21	13	13	13	16	0	11	14	18	12	11	15	3	8	11	8	consistency
GSE163505	1	50	50	32	29	36	29	29	25	33	32	34	28	12	32	31	27	32	26	26	28	19	20	19	33	33	33	20	17	20	26	26	26	24	24	24	27	0	33	24	30	27	13	32	5	22	4	8	consistency
GSE163505	1	50	50	21	19	16	18	31	17	27	26	24	17	7	23	10	12	10	9	13	7	7	11	5	15	15	17	1	3	2	8	13	14	8	8	8	13	0	10	18	17	9	10	10	3	9	19	4	consistency
GSE163505	1	50	50	14	7	16	11	21	16	13	16	15	12	10	13	8	11	4	7	10	6	5	4	7	22	23	23	9	12	9	8	10	11	7	7	7	16	1	20	15	9	7	3	24	0	10	2	6	consistency
GSE163505	1	50	50	21	18	23	15	25	21	24	24	22	20	10	20	20	15	18	21	22	21	12	12	7	21	22	22	11	10	8	21	22	25	18	18	18	22	0	17	23	13	21	11	24	6	13	13	9	consistency
GSE163505	1	50	50	24	23	20	19	19	26	26	25	28	22	4	27	14	19	14	17	21	15	6	18	6	16	19	17	9	18	7	17	21	19	9	9	9	23	0	19	22	8	8	10	22	4	18	10	6	consistency
GSE163505	1	50	50	24	19	17	12	19	16	25	23	26	22	4	24	27	24	25	22	20	19	8	15	7	25	25	25	8	14	9	23	20	23	19	19	19	17	0	12	21	14	8	10	15	4	11	6	2	consistency
GSE163505	1	50	50	35	27	37	25	37	32	36	36	37	32	5	37	35	33	36	32	34	32	27	31	25	38	38	37	27	30	30	32	34	34	27	27	27	37	0	37	34	36	39	12	34	10	30	3	1	consistency
GSE163505	1	50	50	28	23	24	17	19	29	28	27	29	24	10	30	21	23	21	24	25	22	14	18	10	21	22	21	19	12	12	25	25	24	21	21	21	29	0	19	23	17	26	16	29	3	16	5	7	consistency
GSE163505	1	50	50	26	22	28	22	24	30	30	33	27	29	5	31	24	27	22	7	13	8	4	8	5	32	32	34	6	8	4	8	13	13	7	7	7	23	0	20	24	22	7	11	26	3	10	7	0	consistency
GSE163505	1	50	50	21	15	18	15	22	9	20	17	20	19	19	16	21	17	19	17	17	21	12	14	10	17	14	17	10	14	15	21	17	17	18	18	18	15	0	9	6	9	14	14	13	5	2	8	17	consistency
GSE163505	1	50	50	35	31	37	24	36	31	35	29	37	34	4	35	32	27	29	27	24	29	19	22	21	37	38	38	23	26	25	27	24	27	24	24	24	34	0	32	31	37	33	23	30	13	29	1	2	consistency
GSE163505	1	50	50	21	16	19	18	23	24	21	24	20	18	10	20	22	23	20	20	20	19	17	19	11	19	19	18	16	19	14	19	20	24	12	12	12	15	0	19	13	17	8	13	20	5	11	8	4	consistency
GSE163505	1	50	50	26	21	31	18	22	28	26	30	25	24	16	26	18	22	23	24	27	21	20	17	21	29	27	29	22	23	21	23	27	23	24	24	24	28	0	24	25	25	24	17	23	2	21	6	15	consistency
GSE163505	1	50	50	15	14	23	13	22	20	16	15	16	11	8	13	13	7	15	21	9	18	11	5	10	21	22	21	14	12	11	18	9	16	12	12	12	19	0	14	14	12	17	6	20	3	11	5	4	consistency
GSE163505	1	50	50	40	37	40	27	33	28	41	44	39	40	26	41	31	32	32	31	35	32	26	29	27	36	36	36	37	36	37	32	35	34	27	27	27	40	0	41	39	26	40	31	38	7	39	16	18	consistency
GSE163505	1	50	50	24	19	29	13	31	24	29	19	31	18	6	21	16	12	11	14	8	12	3	3	3	25	22	21	10	16	8	14	8	11	7	7	7	15	1	16	10	13	5	6	14	2	9	5	3	consistency
GSE163505	1	50	50	20	19	26	17	28	22	27	17	30	13	7	16	16	13	14	15	11	16	3	8	7	18	15	19	5	4	6	15	11	11	6	6	6	10	0	14	10	12	8	5	13	0	13	8	5	consistency
GSE163505	1	50	50	25	20	22	18	17	17	23	22	23	21	6	22	17	12	17	18	16	17	12	8	11	24	25	25	17	20	14	19	16	19	9	9	9	22	0	23	19	18	11	12	25	2	15	7	2	consistency
GSE163505	1	50	50	24	20	29	20	18	25	21	18	19	17	8	21	22	21	24	24	22	22	12	15	11	29	28	28	23	22	21	23	22	24	20	20	20	19	0	23	23	30	24	9	25	2	14	5	6	consistency
GSE163505	1	50	50	18	20	27	16	20	31	22	19	22	23	5	27	28	27	26	28	31	23	21	20	14	23	27	23	11	15	9	30	31	30	28	28	28	21	0	17	8	14	13	5	15	10	12	17	6	consistency
GSE163505	1	50	50	25	17	23	10	18	21	21	19	19	17	7	19	13	16	15	16	16	20	5	12	6	22	22	19	8	14	6	16	16	17	13	13	13	17	0	8	13	12	11	9	12	1	4	11	6	consistency
GSE163505	1	50	50	22	20	24	18	26	14	22	18	23	17	11	21	26	21	24	22	18	25	22	14	20	20	22	22	12	21	13	24	18	18	19	19	19	12	0	13	12	6	19	6	17	5	5	10	11	consistency
GSE163505	1	50	50	24	23	30	22	28	29	29	24	28	26	8	26	15	22	16	22	21	23	8	14	6	29	27	29	5	11	3	20	21	17	16	16	16	23	0	24	24	15	16	17	23	1	17	5	3	consistency
GSE163505	1	50	50	31	25	38	19	27	19	28	16	31	13	7	27	17	15	23	13	13	18	8	9	11	26	22	26	19	6	18	15	13	9	10	10	10	16	1	11	22	5	25	5	27	3	38	19	5	consistency
GSE163505	1	50	50	18	11	13	10	14	19	22	14	20	11	5	13	18	12	16	18	13	20	7	8	11	16	14	13	13	17	12	17	13	19	22	22	22	13	0	12	8	8	13	6	15	2	11	4	2	consistency
GSE163505	1	50	50	23	15	24	15	21	22	24	24	22	17	2	25	27	25	28	13	19	13	10	9	8	29	29	28	11	16	11	14	19	18	12	12	12	19	0	19	16	16	15	8	25	2	17	4	3	consistency
GSE163505	1	50	50	11	9	17	11	15	13	15	16	12	12	10	13	19	19	19	19	20	20	8	13	8	16	17	15	7	11	4	20	20	19	13	13	13	15	0	7	12	8	13	9	9	3	12	11	8	consistency
GSE163505	1	50	50	23	21	27	14	26	21	25	27	24	11	7	22	20	26	20	23	28	25	13	15	11	30	29	28	25	23	18	26	28	28	18	18	18	16	0	19	22	12	22	21	9	0	7	12	5	consistency
GSE163505	1	50	50	17	13	20	13	18	13	20	21	19	25	9	18	12	11	12	12	13	18	11	8	11	21	21	20	17	19	14	15	13	16	5	5	5	19	0	18	15	3	16	20	16	3	11	2	2	consistency
GSE163505	1	50	50	25	21	28	14	19	24	24	14	25	11	4	25	17	10	19	21	14	21	4	6	9	26	27	27	16	19	14	21	14	17	11	11	11	18	0	17	21	18	11	3	16	3	13	5	3	consistency
GSE163505	1	50	50	19	9	19	4	33	12	24	25	22	23	0	24	18	23	18	18	21	14	9	13	8	17	22	19	6	10	10	16	21	23	11	11	11	15	0	17	22	9	13	11	16	2	16	23	0	consistency
GSE163505	1	50	50	14	14	18	15	19	25	16	21	17	16	14	20	18	14	19	15	17	16	19	16	14	20	17	20	12	17	15	15	17	14	17	17	17	21	0	10	5	4	17	16	6	9	1	8	14	consistency
GSE163505	1	50	50	34	23	31	24	30	29	32	24	36	25	3	30	27	18	27	21	19	25	15	9	10	23	22	24	18	16	18	24	19	20	18	18	18	22	0	25	26	26	20	8	24	1	14	5	2	consistency
GSE163505	1	50	50	22	16	15	12	19	19	24	22	23	19	5	25	10	13	12	17	16	14	9	13	10	17	16	18	10	18	7	16	16	16	8	8	8	17	1	12	17	13	15	8	14	1	7	6	5	consistency
GSE163505	1	50	50	24	14	26	15	27	22	20	23	24	13	2	17	21	24	18	20	19	18	10	12	8	23	25	23	13	15	12	21	19	20	17	17	17	19	0	21	15	21	8	7	20	5	16	2	5	consistency
GSE163505	1	50	50	33	21	36	26	36	28	32	31	36	27	10	30	27	24	24	25	27	26	19	19	20	37	37	37	31	31	31	24	27	26	17	17	17	29	0	29	29	19	30	11	29	8	21	5	3	consistency
GSE163505	1	50	50	24	20	28	22	25	26	23	18	25	23	19	27	21	15	22	20	18	23	13	14	10	24	26	23	12	23	14	21	18	20	17	17	17	18	1	18	14	10	19	10	18	15	3	17	10	consistency
GSE163505	1	50	50	24	20	16	15	20	25	22	23	23	17	11	21	17	15	17	16	19	20	12	13	9	12	10	12	2	6	8	18	19	19	18	18	18	20	0	14	21	25	15	13	14	2	9	15	7	consistency
GSE163505	1	50	50	29	25	29	22	31	28	28	21	31	29	12	26	24	18	24	27	20	27	11	15	12	27	30	29	25	25	19	26	20	27	17	17	17	23	0	17	23	17	19	16	30	0	25	4	6	consistency
GSE163505	1	50	50	7	6	9	9	10	9	10	4	5	4	2	6	12	14	13	12	13	12	13	12	11	14	14	16	4	10	7	14	13	12	12	12	12	7	0	7	7	0	8	0	2	2	0	10	1	consistency
GSE163505	1	50	50	20	22	21	20	23	27	23	25	20	23	12	22	26	24	25	25	27	21	10	14	14	25	21	23	9	14	10	26	27	28	17	17	17	26	0	21	24	11	15	6	18	4	8	14	9	consistency
GSE163505	1	50	50	35	30	34	31	32	38	34	25	38	25	11	32	24	24	25	26	25	26	17	13	21	32	31	31	18	20	20	27	25	30	23	23	23	31	1	32	29	16	25	13	29	1	24	4	3	consistency
GSE163505	1	50	50	14	10	21	13	15	11	11	15	9	11	0	9	16	18	18	16	12	13	11	12	8	16	13	17	11	9	10	15	12	14	18	18	18	11	0	9	11	9	10	0	0	1	0	16	0	consistency
GSE163505	1	50	50	16	14	25	15	19	13	17	13	18	12	10	14	19	25	14	20	26	18	11	18	13	23	25	21	14	20	12	20	26	24	20	20	20	13	0	12	13	8	13	14	17	5	1	16	9	consistency
GSE163505	1	50	50	23	18	24	11	21	21	24	21	21	19	12	24	21	20	21	22	22	21	6	12	6	27	27	27	9	8	4	22	22	21	14	14	14	21	0	19	14	14	13	9	16	0	14	9	12	consistency
GSE163505	1	50	50	32	22	22	21	23	20	26	24	29	22	8	31	20	15	22	23	17	21	15	16	12	28	27	27	15	16	12	23	17	20	19	19	19	21	0	24	30	24	19	10	18	1	15	9	7	consistency
GSE163505	1	50	50	33	27	31	18	24	27	33	37	33	33	7	34	28	29	27	21	23	20	11	18	12	34	34	34	19	30	15	21	23	23	13	13	13	33	1	26	31	20	22	16	29	0	13	9	4	consistency
GSE163505	1	50	50	24	19	26	20	25	25	26	23	24	25	8	29	25	22	25	24	23	24	16	18	16	34	34	30	19	23	15	26	23	23	17	17	17	25	0	23	22	8	15	15	20	2	14	8	6	consistency
GSE163505	1	50	50	11	13	10	11	10	9	13	5	12	10	2	11	9	4	7	6	3	7	4	2	6	9	10	10	5	9	4	6	3	6	6	6	6	13	0	7	10	5	6	3	7	2	9	4	1	consistency
GSE163505	1	50	50	19	10	20	12	20	10	21	18	20	14	5	16	18	17	18	16	17	15	6	14	5	28	28	28	9	13	6	16	17	19	7	7	7	15	0	15	11	11	6	4	20	4	6	7	5	consistency
GSE163505	1	50	50	39	35	38	33	38	36	39	41	39	38	20	40	45	42	43	41	38	40	36	39	33	39	40	39	38	40	38	39	38	41	37	37	37	39	0	39	38	29	34	30	34	3	21	7	13	consistency
GSE163505	1	50	50	15	13	18	13	20	20	17	15	15	17	13	11	14	19	16	13	21	15	12	19	12	20	21	21	16	12	11	15	21	18	15	15	15	12	0	7	11	7	10	19	14	3	0	5	19	consistency
GSE163505	1	50	50	16	13	18	10	17	19	18	17	18	8	2	13	15	17	14	17	17	15	8	13	5	14	13	14	4	3	1	17	17	15	16	16	16	12	0	12	16	8	14	6	0	2	0	15	0	consistency
GSE163505	1	50	50	31	24	31	18	25	25	31	34	32	28	9	28	35	30	33	34	32	34	25	27	24	31	33	30	15	23	18	33	32	33	29	29	29	28	1	23	29	18	23	11	29	0	19	8	5	consistency
GSE163505	1	50	50	27	16	25	19	23	26	28	20	27	20	9	23	27	20	24	29	26	25	23	15	18	21	20	21	22	19	19	29	26	29	25	25	25	19	1	19	17	14	22	7	21	6	14	8	9	consistency
GSE163505	1	50	50	20	16	22	14	26	9	21	16	19	8	5	18	20	21	20	18	20	17	14	21	15	15	17	15	9	11	6	18	20	18	21	21	21	12	0	8	12	15	9	3	4	1	7	18	3	consistency
GSE163505	1	50	50	16	15	16	9	8	14	17	17	19	15	14	18	19	24	20	18	21	20	17	19	15	16	14	18	9	11	12	19	21	20	17	17	17	12	1	11	15	9	17	16	13	0	8	6	6	consistency
GSE163505	1	50	50	21	15	11	15	22	19	24	23	24	20	14	18	21	22	17	19	22	16	7	16	3	14	15	10	5	10	1	18	22	20	9	9	9	15	0	11	15	11	14	12	13	1	8	13	15	consistency
GSE163505	1	50	50	31	26	33	28	27	24	29	25	29	28	1	32	19	15	23	19	14	21	9	7	9	30	32	30	15	13	11	16	14	16	11	11	11	26	0	25	27	13	22	14	28	4	17	1	3	consistency
GSE163505	1	50	50	23	21	14	13	20	29	25	17	23	19	11	21	3	11	2	3	11	3	2	8	2	11	9	12	6	7	11	5	11	13	3	3	3	15	1	16	17	3	8	8	12	12	27	5	4	consistency
GSE163505	1	50	50	20	20	20	19	23	28	22	16	23	19	6	20	25	11	26	19	13	21	7	13	8	25	23	26	15	22	16	20	13	19	12	12	12	22	1	16	21	9	13	11	14	3	8	5	1	consistency
GSE163505	1	50	50	17	20	20	13	14	22	20	16	17	17	5	19	17	13	13	12	14	13	8	9	8	19	18	20	4	8	4	12	14	11	6	6	6	13	0	9	12	10	12	6	20	5	12	9	2	consistency
GSE163505	1	50	50	20	17	18	24	20	23	17	12	20	15	1	18	13	6	12	12	10	12	7	6	7	19	21	18	12	16	8	13	10	15	7	7	7	18	0	20	18	1	12	6	11	1	13	4	1	consistency
GSE163505	1	50	50	29	30	27	29	25	30	33	28	33	26	20	27	18	19	17	28	27	30	21	24	20	33	32	34	27	27	26	27	27	26	19	19	19	32	0	29	29	24	31	18	32	12	30	13	13	consistency
GSE163505	1	50	50	30	20	27	13	26	23	28	20	28	21	2	27	20	14	24	21	14	20	13	12	12	29	27	28	19	26	21	20	14	20	15	15	15	18	0	21	23	14	26	10	21	4	28	1	1	consistency
GSE163505	1	50	50	35	32	34	27	36	34	36	33	36	32	9	36	30	24	29	30	25	29	18	21	13	32	30	33	21	21	16	29	25	29	20	20	20	34	0	36	26	15	14	16	25	2	19	11	5	consistency
GSE163505	1	50	50	36	36	35	32	37	32	39	39	38	36	21	37	27	32	27	31	31	30	26	31	24	37	38	36	33	33	31	31	31	31	23	23	23	37	0	37	37	37	33	25	37	10	27	21	18	consistency
GSE163505	1	50	50	21	18	16	11	20	20	21	26	19	22	9	25	19	17	18	18	20	19	9	16	5	20	19	21	11	12	9	18	20	20	18	18	18	19	0	19	21	16	12	9	17	4	7	3	5	consistency
GSE163505	1	50	50	17	14	14	12	16	15	19	16	17	16	5	18	13	9	15	6	6	5	6	4	7	21	21	21	11	13	11	5	6	4	4	4	4	14	0	9	12	12	7	7	19	2	10	1	1	consistency
GSE163505	1	50	50	34	23	28	25	24	32	35	38	34	33	23	29	12	16	10	11	16	10	11	12	8	23	24	26	13	11	12	11	16	14	12	12	12	29	0	31	33	17	26	26	29	2	19	24	19	consistency
GSE163505	1	50	50	36	32	32	24	27	27	35	30	33	32	9	35	27	26	27	28	30	27	22	18	17	31	30	28	18	20	21	31	30	30	25	25	25	31	0	34	38	17	29	9	36	3	23	4	2	consistency
GSE163505	1	50	50	24	18	15	10	23	15	24	26	25	28	15	27	24	26	25	26	29	26	10	16	6	22	21	21	11	17	8	25	29	27	23	23	23	23	0	23	23	8	17	20	22	1	5	11	12	consistency
GSE163505	1	50	50	24	21	31	17	27	22	27	21	21	25	6	26	20	20	20	21	19	22	21	20	19	35	34	35	26	30	25	21	19	20	17	17	17	30	0	26	26	21	41	3	28	8	25	2	3	consistency
GSE163505	1	50	50	24	14	22	14	23	19	27	27	23	25	3	25	15	20	15	18	21	20	8	12	9	25	25	23	12	23	8	18	21	20	8	8	8	25	0	17	20	27	17	9	23	4	13	11	2	consistency
GSE163505	1	50	50	20	11	20	11	18	21	20	18	22	15	2	19	16	19	17	23	22	19	12	11	13	21	22	19	15	14	15	24	22	23	12	12	12	18	0	16	17	6	9	2	19	3	4	4	1	consistency
GSE163505	1	50	50	18	14	26	16	31	23	23	19	22	19	11	19	10	13	9	12	10	11	8	10	5	22	23	22	15	13	15	12	10	11	6	6	6	15	0	17	18	14	11	10	23	5	19	3	6	consistency
GSE163505	1	50	50	22	18	17	11	15	17	24	22	24	20	13	24	14	10	10	16	17	13	7	11	5	22	22	21	9	13	7	15	17	16	11	11	11	14	0	17	13	16	15	12	15	2	13	7	11	consistency
GSE163505	1	50	50	27	27	19	20	20	28	29	27	28	28	18	29	18	24	18	19	17	17	14	19	9	24	24	23	17	21	16	21	17	21	13	13	13	27	0	26	25	14	14	23	26	2	14	17	13	consistency
GSE163505	1	50	50	30	27	25	28	27	30	34	29	32	22	9	29	10	11	10	14	14	13	12	14	14	25	25	25	25	26	26	12	14	14	11	11	11	16	0	20	28	17	23	6	24	0	16	5	7	consistency
GSE163505	1	50	50	14	10	15	11	7	12	15	14	14	11	4	12	11	12	11	13	15	12	3	10	5	16	15	16	9	13	8	13	15	13	7	7	7	11	0	10	10	8	6	3	14	5	6	6	1	consistency
GSE163505	1	50	50	32	27	22	25	29	23	32	28	33	25	1	31	20	15	19	20	19	22	8	8	9	27	27	26	12	12	14	20	19	20	14	14	14	30	0	26	24	16	22	7	26	1	15	7	2	consistency
GSE163505	1	50	50	34	32	35	31	34	36	37	38	39	37	20	36	38	38	37	37	37	35	34	36	34	37	38	37	36	37	35	37	37	36	33	33	33	44	0	38	35	32	35	28	33	14	29	9	12	consistency
GSE163505	1	50	50	21	15	18	10	19	17	22	25	19	22	18	21	17	19	15	10	17	11	10	15	5	13	12	14	6	7	9	15	17	10	11	11	11	12	0	10	16	13	1	9	21	4	8	17	13	consistency
GSE163505	1	50	50	22	22	17	14	21	15	23	25	22	22	11	24	25	25	21	24	29	26	19	20	12	20	20	20	20	20	16	25	29	28	14	14	14	26	0	25	21	15	8	16	21	2	13	14	8	consistency
GSE163505	1	50	50	41	37	38	38	42	39	41	36	41	38	17	39	37	35	37	39	35	37	30	31	27	39	40	38	27	29	25	38	35	37	33	33	33	41	0	37	39	34	36	25	37	3	32	13	11	consistency
GSE163505	1	50	50	13	10	24	9	15	13	14	22	16	16	13	13	29	28	29	27	22	27	25	21	15	23	23	22	20	24	17	25	22	26	14	14	14	13	0	14	16	1	4	15	7	0	10	16	13	consistency
GSE163505	1	50	50	29	22	22	19	20	27	34	20	31	16	3	24	16	9	17	12	7	10	13	4	9	9	10	7	4	5	4	13	7	11	11	11	11	6	0	8	20	15	13	7	22	0	16	5	1	consistency
GSE163505	1	50	50	40	36	43	34	36	36	41	43	42	37	25	39	40	39	39	43	39	44	35	36	35	40	40	41	40	40	40	43	39	41	36	36	36	41	0	41	40	29	38	36	35	10	30	13	20	consistency
GSE163505	1	50	50	26	25	30	22	28	28	20	19	28	34	9	30	13	10	13	14	9	13	4	3	3	29	28	25	6	5	6	13	9	12	4	4	4	13	0	18	23	15	15	14	24	7	21	7	5	consistency
GSE163505	1	50	50	12	20	9	25	14	18	15	15	16	16	15	16	28	33	28	29	33	24	25	31	19	27	27	26	17	27	14	30	33	38	27	27	27	14	0	15	17	20	17	15	17	4	0	15	23	consistency
GSE163505	1	50	50	37	35	41	31	40	35	38	39	39	33	13	36	40	34	43	38	36	39	30	28	36	38	38	38	35	33	35	37	36	33	31	31	31	35	0	36	34	29	35	15	36	2	24	7	10	consistency
GSE163505	1	50	50	27	23	26	22	26	31	29	27	27	22	11	27	11	8	15	12	12	11	8	10	6	20	22	23	14	14	14	12	12	11	8	8	8	19	0	14	23	15	16	14	28	1	24	13	9	consistency
GSE163505	1	50	50	24	20	20	18	19	22	24	17	20	22	8	26	7	7	13	10	4	14	3	2	2	14	17	17	3	4	1	8	4	5	2	2	2	9	0	6	12	5	7	8	12	3	10	10	7	consistency
GSE163505	1	50	50	25	19	29	17	22	21	23	21	23	22	15	25	23	18	24	24	22	25	14	18	14	29	29	29	15	20	13	24	22	22	13	13	13	26	0	24	22	19	14	8	27	2	21	13	12	consistency
GSE163505	1	50	50	30	27	30	20	28	37	30	29	31	29	3	30	24	24	23	23	22	19	12	15	9	26	24	28	16	20	14	23	22	25	14	14	14	26	0	24	31	8	26	19	30	2	26	6	2	consistency
GSE163505	1	50	50	22	23	21	15	29	26	21	21	20	18	14	21	18	17	17	16	16	17	12	11	7	19	15	20	5	7	5	16	16	16	16	16	16	15	0	10	13	10	12	11	17	0	15	18	11	consistency
GSE163505	1	50	50	34	35	38	30	36	27	35	27	36	33	5	35	16	14	15	21	16	18	8	10	11	34	32	34	15	13	16	21	16	23	14	14	14	31	0	33	33	31	23	11	29	0	30	2	4	consistency
GSE163505	1	50	50	28	21	29	17	24	23	29	23	30	19	7	24	20	15	24	20	15	20	12	13	13	33	33	32	17	15	11	20	15	14	14	14	14	24	0	24	18	19	23	10	27	4	15	17	6	consistency
GSE163505	1	50	50	29	29	25	28	27	33	35	32	31	28	18	32	31	28	30	30	30	29	18	22	14	24	24	25	13	15	11	29	30	31	19	19	19	23	0	26	29	18	12	13	29	2	15	10	12	consistency
GSE163505	1	50	50	41	32	35	30	37	35	39	32	38	32	12	37	30	32	31	28	29	27	21	23	19	38	40	37	24	29	24	27	29	29	19	19	19	31	0	30	34	25	30	26	34	9	33	7	8	consistency
GSE163505	1	50	50	21	18	21	20	17	16	20	20	22	16	4	20	20	14	21	17	16	14	9	13	8	16	17	15	12	18	9	17	16	15	8	8	8	15	0	17	23	9	10	9	18	1	13	4	4	consistency
GSE163505	1	50	50	15	12	16	10	28	15	19	5	18	7	1	11	11	5	17	15	5	16	9	0	9	22	21	19	6	10	2	14	5	11	11	11	11	17	0	14	9	7	9	0	12	1	9	1	1	consistency
GSE163505	1	50	50	24	21	19	19	17	25	24	29	22	22	13	23	19	22	18	24	22	23	15	20	16	19	18	21	12	20	10	25	22	24	21	21	21	17	0	15	21	11	14	18	17	2	8	11	10	consistency
GSE163505	1	50	50	26	16	24	14	17	19	26	24	24	21	6	20	15	21	16	18	19	19	5	7	5	23	24	23	10	16	7	21	19	21	9	9	9	20	0	17	15	10	11	8	21	2	15	11	4	consistency
GSE163505	1	50	50	32	29	31	26	33	27	32	26	33	28	9	31	27	25	31	29	22	27	18	11	17	32	32	31	27	26	18	29	22	23	16	16	16	26	0	26	27	21	23	11	27	3	15	5	6	consistency
GSE163505	1	50	50	29	28	32	31	36	36	30	33	32	34	9	30	24	27	27	29	27	28	21	21	20	35	36	34	24	27	25	28	27	26	25	25	25	32	0	29	32	33	27	17	33	8	28	10	2	consistency
GSE163505	1	50	50	34	23	22	21	31	25	32	27	28	30	11	31	16	17	16	20	26	21	1	7	3	29	30	28	5	11	6	20	26	24	12	12	12	26	0	29	28	3	10	4	23	4	19	8	10	consistency
GSE163505	1	50	50	40	31	44	32	36	37	39	38	39	35	16	40	22	23	22	22	23	22	16	20	17	41	42	40	24	28	22	21	23	23	21	21	21	40	0	34	38	34	33	23	38	9	31	8	7	consistency
GSE163505	1	50	50	28	25	26	28	34	33	29	27	32	31	11	31	19	19	23	21	18	20	10	14	10	31	29	30	14	14	14	22	18	18	12	12	12	17	0	20	30	19	15	13	27	2	25	16	9	consistency
GSE163505	1	50	50	25	20	21	17	27	18	31	24	28	22	3	26	23	24	25	27	26	28	15	26	14	28	28	30	14	20	12	27	26	28	25	25	25	28	0	26	25	19	25	14	24	3	13	10	2	consistency
GSE163505	1	50	50	40	38	43	34	43	40	43	35	33	36	16	40	36	22	34	34	22	34	31	15	33	39	37	39	37	35	38	33	22	30	32	32	32	37	1	39	36	23	40	18	27	2	37	28	10	consistency
GSE163505	1	50	50	28	22	30	16	20	19	34	27	31	26	10	28	20	21	24	25	27	26	20	21	18	30	30	29	21	26	13	25	27	27	15	15	15	21	0	21	26	18	19	14	22	1	18	13	6	consistency
GSE163505	1	50	50	19	15	10	19	22	13	18	12	17	13	3	16	8	4	10	12	6	9	7	5	6	11	11	11	7	4	3	11	6	10	8	8	8	12	0	15	17	1	13	7	18	4	21	9	3	consistency
GSE163505	1	50	50	31	34	36	33	34	22	32	32	31	35	26	32	30	31	29	29	32	30	26	23	26	30	31	30	17	18	19	28	32	29	30	30	30	17	0	16	11	7	15	26	23	4	2	13	21	consistency
GSE163505	1	50	50	23	16	21	16	21	24	26	24	26	24	8	24	16	12	21	20	16	20	14	10	12	20	21	18	19	17	17	21	16	21	10	10	10	19	0	21	19	7	13	6	21	2	8	14	9	consistency
GSE163505	1	50	50	21	17	23	17	22	18	18	23	22	13	24	14	18	20	15	19	23	18	12	18	12	20	15	22	14	13	14	21	23	15	10	10	10	18	0	17	14	21	21	12	17	0	15	16	20	consistency
GSE163505	1	50	50	28	24	26	26	29	28	27	19	26	21	5	29	27	21	29	27	19	28	14	10	12	25	27	26	18	20	13	28	19	25	15	15	15	21	0	19	24	10	13	8	21	1	21	5	4	consistency
GSE163505	1	50	50	33	32	27	33	30	31	30	32	33	27	6	34	20	18	22	23	20	23	18	16	15	26	28	24	18	14	17	24	20	21	20	20	20	26	0	23	31	15	20	17	33	1	17	3	3	consistency
GSE163505	1	50	50	17	15	17	9	17	14	21	14	18	16	5	17	5	4	3	5	5	5	3	6	3	18	19	19	9	15	6	5	5	4	4	4	4	11	0	12	15	9	7	10	13	2	12	10	6	consistency
GSE163505	1	50	50	23	19	23	10	17	13	25	15	26	21	4	25	21	22	20	17	17	18	8	10	7	30	29	29	18	19	13	16	17	17	10	10	10	26	0	21	22	22	8	7	23	2	25	6	6	consistency
GSE163505	1	50	50	31	29	33	25	22	32	27	27	28	32	6	32	20	17	19	21	19	25	12	12	14	22	20	21	6	10	7	21	19	19	20	20	20	15	0	24	30	12	29	10	29	6	19	5	6	consistency
GSE163505	1	50	50	21	14	20	16	18	12	20	16	22	10	7	19	19	12	18	25	24	25	10	7	11	25	25	26	19	14	15	24	24	23	13	13	13	25	0	24	19	16	26	6	26	2	33	9	8	consistency
GSE163505	1	50	50	14	10	21	16	18	12	12	16	13	10	4	12	16	16	14	16	18	18	3	11	4	25	24	25	6	12	5	16	18	20	13	13	13	16	0	15	9	7	9	6	13	0	2	8	2	consistency
GSE163505	1	50	50	14	12	13	9	32	13	15	19	17	18	9	14	22	18	20	14	16	14	6	5	5	12	13	14	3	4	4	15	16	16	8	8	8	12	0	11	10	15	7	11	17	4	5	7	7	consistency
GSE163505	1	50	50	16	15	19	10	24	21	15	16	15	14	12	12	29	24	22	28	27	25	17	17	24	21	20	19	13	18	11	29	27	28	24	24	24	8	0	11	7	11	4	9	11	7	5	11	9	consistency
GSE163505	1	50	50	31	25	26	26	30	31	33	27	33	26	19	32	22	23	23	26	32	28	23	28	24	30	31	31	24	25	27	26	32	28	19	19	19	33	0	29	32	26	29	28	35	11	29	10	12	consistency
GSE163505	1	50	50	30	26	32	20	27	28	35	28	35	25	9	31	31	30	33	26	28	27	22	24	22	33	31	35	21	27	20	26	28	27	16	16	16	28	0	29	29	28	27	11	24	1	15	9	5	consistency
GSE163505	1	50	50	24	15	18	15	30	18	31	18	26	29	5	27	17	8	18	17	9	17	12	6	7	30	29	31	14	13	10	15	9	13	22	22	22	19	0	17	23	3	11	14	1	2	11	0	0	consistency
GSE163505	1	50	50	32	30	32	28	41	36	32	30	31	27	10	32	30	30	32	33	34	36	22	22	22	31	34	32	28	25	20	34	34	36	29	29	29	33	0	34	34	21	32	21	31	7	21	18	8	consistency
GSE163505	1	50	50	33	28	32	23	38	36	37	27	36	30	5	31	24	24	26	22	22	22	17	16	13	29	29	29	16	21	11	22	22	24	21	21	21	31	0	27	32	23	28	13	32	5	30	5	2	consistency
GSE163505	1	50	50	32	22	33	18	34	25	34	29	33	23	5	30	28	26	33	30	29	26	13	14	9	28	28	28	16	16	12	29	29	30	25	25	25	28	0	29	28	21	27	11	25	2	22	8	5	consistency
GSE163505	1	50	50	28	17	31	14	29	24	31	31	29	26	6	32	22	21	26	21	22	23	18	17	19	30	30	30	20	24	19	21	22	20	18	18	18	23	0	24	29	16	17	6	25	0	18	7	3	consistency
GSE163505	1	50	50	25	16	23	17	31	25	31	26	32	15	5	18	13	13	14	10	13	12	2	0	2	13	13	13	9	9	7	10	13	10	6	6	6	14	1	12	14	6	7	5	14	5	10	4	6	consistency
GSE163505	1	50	50	16	15	20	7	16	15	15	19	17	15	6	18	12	14	14	14	15	15	10	11	9	19	17	20	16	18	16	15	15	15	10	10	10	9	0	12	13	9	7	5	9	0	12	5	3	consistency
GSE163505	1	50	50	21	17	16	17	15	14	17	17	16	13	8	20	21	24	22	19	21	19	11	13	8	22	22	22	8	12	14	19	21	19	11	11	11	17	0	12	17	10	11	7	12	6	18	15	5	consistency
GSE163505	1	50	50	30	30	30	28	33	33	34	26	32	24	6	30	17	11	18	8	9	20	5	8	7	20	15	19	10	7	10	19	9	9	14	14	14	11	0	12	31	6	20	11	23	4	19	3	1	consistency
GSE163505	1	50	50	21	18	25	19	22	16	22	22	20	18	5	21	13	12	15	17	20	18	6	9	5	26	27	24	12	8	10	16	20	17	6	6	6	21	0	19	19	18	8	9	23	3	15	8	5	consistency
GSE163505	1	50	50	19	13	14	11	15	20	23	24	21	21	5	20	19	25	19	21	25	17	9	15	9	17	19	17	8	13	8	20	25	24	13	13	13	20	0	16	13	10	7	7	18	3	15	3	2	consistency
GSE163505	1	50	50	26	22	22	22	20	16	25	27	24	23	7	24	21	21	21	19	20	18	18	18	15	22	22	21	20	18	20	19	20	22	17	17	17	22	0	17	23	24	20	12	24	0	20	5	4	consistency
GSE163505	1	50	50	38	25	37	25	30	31	36	30	36	34	15	34	16	18	17	17	18	18	13	15	13	35	35	35	31	31	28	17	18	18	23	23	23	27	0	30	30	28	32	15	33	13	34	15	12	consistency
GSE163505	1	50	50	23	15	20	13	22	17	21	20	23	18	9	23	23	26	18	21	23	18	16	17	18	19	19	19	14	18	12	21	23	20	21	21	21	21	0	20	21	15	17	8	25	5	11	5	4	consistency
GSE163505	1	50	50	26	15	23	11	21	20	25	15	23	17	0	23	24	17	25	26	20	22	8	8	10	19	18	18	11	13	13	25	20	21	18	18	18	23	0	15	20	11	11	10	17	2	8	7	0	consistency
GSE163505	1	50	50	27	16	24	16	29	36	24	17	28	21	8	23	15	12	17	19	12	20	10	8	11	24	25	24	18	19	13	18	12	19	19	19	19	21	0	21	17	12	17	12	18	4	9	18	10	consistency
GSE163505	1	50	50	24	24	17	23	20	20	22	21	25	26	3	25	21	21	24	22	21	19	11	16	8	24	26	23	12	19	12	21	21	23	12	12	12	21	0	18	23	15	7	9	21	2	11	5	3	consistency
GSE163505	1	50	50	25	18	22	15	23	24	26	21	24	22	3	23	20	19	21	21	17	21	10	15	12	22	23	22	12	20	10	17	17	18	8	8	8	18	0	19	19	16	14	11	16	6	9	1	3	consistency
GSE163505	1	50	50	13	18	6	16	16	13	14	12	16	20	9	15	11	7	12	15	9	15	6	8	8	9	11	10	8	10	7	16	9	12	6	6	6	9	0	7	15	8	6	13	11	2	11	4	6	consistency
GSE163505	1	50	50	28	21	23	17	23	20	29	23	29	25	19	30	25	26	28	25	30	24	11	15	9	22	22	22	16	18	7	25	30	26	19	19	19	22	0	17	25	15	13	10	19	4	13	17	15	consistency
GSE163505	1	50	50	32	26	33	23	26	31	29	30	30	33	22	36	12	17	9	15	24	13	11	17	10	32	31	33	30	29	31	14	24	18	15	15	15	28	0	31	29	19	25	26	32	9	28	16	13	consistency
GSE163505	1	50	50	36	33	27	20	27	19	34	21	34	26	3	34	17	15	17	22	14	26	21	10	23	16	12	15	9	10	9	23	14	18	27	27	27	23	1	15	33	8	33	2	34	2	36	4	1	consistency
GSE163505	1	50	50	19	12	17	10	16	18	17	22	18	15	8	17	19	27	16	15	24	16	9	19	7	17	18	17	9	10	3	17	24	20	12	12	12	17	0	11	15	13	12	14	15	1	7	18	10	consistency
GSE163505	1	50	50	15	11	15	11	15	15	18	18	16	24	10	17	15	10	19	16	11	14	11	11	9	12	12	13	15	17	15	16	11	12	13	13	13	16	0	14	19	9	9	5	22	3	6	5	7	consistency
GSE163505	1	50	50	25	19	24	15	23	16	21	23	24	26	11	21	20	20	24	18	21	20	7	13	11	22	24	23	17	18	18	19	21	20	6	6	6	21	0	17	17	19	21	9	20	0	14	11	10	consistency
GSE163505	1	50	50	24	19	21	17	22	26	26	25	26	24	11	26	24	24	21	23	26	23	21	19	18	26	26	25	14	16	18	22	26	23	18	18	18	26	0	21	23	20	14	15	20	1	11	6	7	consistency
GSE163505	1	50	50	25	18	17	14	15	15	28	19	28	25	8	27	18	17	17	15	19	15	9	15	7	21	20	22	11	14	12	14	19	16	13	13	13	15	0	10	18	8	13	16	17	2	13	5	7	consistency
GSE163505	1	50	50	25	17	23	12	15	23	29	25	27	19	6	25	21	17	22	23	20	23	15	11	14	24	23	23	16	19	13	24	20	22	14	14	14	23	0	20	20	8	20	16	23	1	12	3	8	consistency
GSE163505	1	50	50	35	34	35	33	33	32	33	31	35	28	16	33	21	19	21	23	21	26	20	18	23	37	37	37	32	31	30	23	21	23	13	13	13	24	0	25	31	24	32	17	29	9	31	10	5	consistency
GSE163505	1	50	50	28	24	33	24	38	32	34	32	34	24	10	29	22	14	22	19	17	19	6	9	5	25	27	28	10	18	8	19	17	18	17	17	17	22	0	19	24	12	15	13	26	6	23	14	8	consistency
GSE163505	1	50	50	10	4	9	4	8	13	12	17	10	12	6	12	24	23	23	22	21	22	5	13	3	15	17	15	8	13	6	21	21	21	19	19	19	18	0	11	6	12	5	7	14	3	6	14	6	consistency
GSE163505	1	50	50	41	35	38	33	36	38	39	35	41	36	18	41	21	23	21	25	24	25	20	20	20	41	42	43	32	36	32	25	24	24	16	16	16	32	0	32	34	33	29	24	37	14	33	5	5	consistency
GSE163505	1	50	50	34	30	36	29	34	32	33	29	32	23	8	33	24	17	34	26	17	33	10	11	13	35	37	35	16	25	14	25	17	17	10	10	10	33	1	35	31	8	19	11	21	0	21	14	6	consistency
GSE163505	1	50	50	30	27	31	21	34	24	29	29	28	27	3	32	23	25	23	28	25	29	17	18	18	33	33	32	21	28	23	29	25	27	24	24	24	30	0	31	30	27	23	12	28	2	26	13	2	consistency
GSE163505	1	50	50	29	27	22	24	27	16	32	30	32	26	11	29	25	17	19	25	19	22	19	17	12	12	13	13	9	7	6	26	19	19	14	14	14	19	0	19	18	0	13	17	10	1	13	5	6	consistency
GSE163505	1	50	50	37	28	26	27	34	37	37	32	38	33	23	36	6	6	5	10	11	10	9	9	7	29	31	29	17	23	17	10	11	10	10	10	10	20	1	21	34	24	23	24	28	13	21	14	18	consistency
GSE163505	1	50	50	16	12	20	14	16	5	17	15	17	12	5	15	27	26	24	25	25	24	8	11	6	24	25	25	5	12	8	24	25	27	12	12	12	16	0	20	16	17	19	5	13	0	9	8	6	consistency
GSE163505	1	50	50	15	15	12	14	25	23	19	8	18	11	3	15	11	9	12	11	5	12	11	10	9	11	13	10	8	4	7	10	5	9	17	17	17	11	0	14	20	5	5	10	13	2	9	10	5	consistency
GSE163505	1	50	50	34	26	19	24	27	25	29	26	32	26	8	30	12	19	11	11	16	10	10	16	8	23	22	21	12	16	13	11	16	16	9	9	9	32	0	23	25	10	22	12	24	3	11	7	7	consistency
GSE163505	1	50	50	25	25	21	21	17	14	22	24	22	24	7	27	29	27	34	28	29	25	17	15	18	31	29	30	25	27	25	26	29	27	27	27	27	27	0	31	23	12	31	10	27	0	18	10	4	consistency
GSE163505	1	50	50	32	25	37	30	34	36	35	33	33	30	15	32	34	32	34	36	33	37	28	26	33	34	35	35	28	31	31	34	33	35	24	24	24	32	1	35	32	33	32	21	30	7	27	6	10	consistency
GSE163505	1	50	50	35	32	39	30	38	31	35	27	38	29	9	35	26	16	26	25	16	28	17	11	14	26	28	25	16	24	14	27	16	23	18	18	18	34	0	33	33	8	27	18	31	2	26	6	1	consistency
GSE163505	1	50	50	35	33	35	30	24	36	36	33	37	35	14	36	16	26	18	14	19	15	14	15	13	31	33	30	26	27	24	14	19	18	13	13	13	33	1	34	36	14	31	11	35	8	31	8	5	consistency
GSE163505	1	50	50	13	12	15	12	11	22	15	11	14	19	6	15	13	20	13	16	19	13	11	20	10	15	14	14	11	11	12	18	19	21	17	17	17	7	0	8	7	8	14	12	10	4	8	9	16	consistency
GSE163505	1	50	50	20	13	14	15	14	18	19	14	20	21	9	20	21	22	20	14	21	13	10	14	14	18	17	17	6	10	4	15	21	20	7	7	7	15	0	13	14	11	11	13	13	4	10	17	7	consistency
GSE163505	1	50	50	38	29	33	23	35	23	38	28	35	30	15	38	15	15	14	20	22	18	17	19	15	30	30	28	25	25	28	20	22	22	25	25	25	28	0	26	35	22	31	13	27	8	30	7	10	consistency
GSE163505	1	50	50	24	24	25	16	22	23	25	21	26	22	6	25	24	25	25	20	15	17	9	12	7	23	22	24	16	20	17	21	15	22	11	11	11	18	0	21	21	15	16	12	17	5	12	2	2	consistency
GSE163505	1	50	50	27	21	33	22	34	26	28	24	31	20	9	23	16	9	16	18	11	18	6	6	8	22	26	22	5	9	10	20	11	15	6	6	6	15	1	16	17	7	12	13	23	5	24	12	5	consistency
GSE163505	1	50	50	26	23	23	17	25	18	29	27	29	30	13	25	26	24	27	26	20	26	19	17	19	32	32	31	20	23	18	27	20	25	13	13	13	22	0	19	23	23	18	11	26	3	19	19	7	consistency
GSE163505	1	50	50	24	16	20	18	28	27	27	18	29	16	5	20	15	18	15	19	22	19	9	23	9	13	14	15	11	16	12	18	22	21	12	12	12	19	0	15	14	14	10	15	21	0	13	12	5	consistency
GSE163505	1	50	50	20	18	16	14	20	17	20	21	21	20	7	19	15	18	18	13	13	11	9	10	8	17	16	18	13	12	15	12	13	14	10	10	10	18	0	15	22	12	20	14	11	2	14	6	5	consistency
GSE163505	1	50	50	18	13	20	9	16	22	22	20	20	18	5	19	16	13	15	19	16	20	3	6	2	25	23	25	11	13	10	19	16	17	14	14	14	12	1	20	19	19	10	11	15	3	14	4	3	consistency
GSE163505	1	50	50	33	18	36	25	30	31	31	30	31	32	6	36	32	29	30	30	30	30	26	28	28	35	36	37	30	29	27	30	30	32	31	31	31	27	0	27	33	6	33	2	33	6	28	1	1	consistency
GSE163505	1	50	50	17	12	13	13	25	26	19	17	21	14	7	15	13	9	14	14	13	14	5	7	4	19	18	18	6	5	5	13	13	14	5	5	5	11	0	11	11	4	0	8	9	1	5	5	7	consistency
GSE163505	1	50	50	35	18	34	29	38	34	35	29	35	18	11	27	26	24	27	31	24	27	21	14	15	27	26	25	15	16	11	31	24	27	26	26	26	27	0	28	26	6	22	5	23	5	16	5	7	consistency
GSE163505	1	50	50	36	26	35	27	28	34	36	32	37	30	5	34	19	14	21	16	14	16	9	11	8	27	26	28	13	15	9	14	14	20	14	14	14	18	0	22	27	8	6	12	26	2	13	4	5	consistency
GSE163505	1	50	50	20	16	17	15	13	14	18	21	17	11	14	15	22	22	22	19	21	23	21	18	22	19	20	20	16	16	15	20	21	21	23	23	23	15	0	11	14	8	20	24	14	6	4	11	23	consistency
GSE163505	1	50	50	41	36	24	35	38	34	37	35	38	36	13	37	18	15	22	21	15	15	4	7	3	30	27	30	5	15	3	17	15	18	15	15	15	31	0	32	25	11	8	19	22	0	16	7	4	consistency
GSE163505	1	50	50	39	36	35	29	36	36	37	35	38	36	25	39	19	26	21	14	22	14	12	18	11	33	35	32	27	32	27	14	22	17	10	10	10	40	0	37	38	36	35	28	36	12	26	26	21	consistency
GSE163505	1	50	50	20	16	17	9	21	20	17	20	17	20	6	23	17	21	17	21	22	20	12	11	6	13	14	14	14	13	8	22	22	22	14	14	14	11	0	13	16	8	9	7	13	2	9	12	6	consistency
GSE163505	1	50	50	28	16	26	19	29	24	30	24	29	16	10	28	18	21	19	20	20	22	7	16	7	21	21	22	10	9	10	21	20	16	8	8	8	15	0	19	21	9	21	11	25	0	23	20	8	consistency
GSE163505	1	50	50	15	14	13	7	11	10	19	19	16	19	9	18	9	11	7	11	14	11	12	10	10	13	13	10	11	8	11	11	14	13	12	12	12	16	1	15	16	9	13	11	15	0	10	14	8	consistency
GSE163505	1	50	50	26	16	26	16	30	28	27	15	27	25	10	26	16	18	17	15	16	14	11	12	14	26	24	24	17	19	16	14	16	16	12	12	12	27	0	27	21	16	21	18	23	19	24	1	0	consistency
GSE163505	1	50	50	27	25	26	23	31	21	29	27	29	27	14	28	23	23	27	22	20	24	17	19	18	28	28	29	17	16	19	22	20	22	19	19	19	30	0	29	30	20	31	13	23	3	18	10	11	consistency
GSE163505	1	50	50	28	22	26	23	35	28	27	17	27	25	14	22	17	31	17	27	32	22	18	23	16	24	24	20	16	16	14	28	32	30	16	16	16	23	0	15	23	16	17	14	5	7	2	13	8	consistency
GSE163505	1	50	50	17	13	16	7	5	18	19	17	19	14	7	17	15	18	13	13	16	16	10	11	8	17	17	19	6	8	11	15	16	15	15	15	15	12	0	10	12	8	6	6	13	2	7	12	5	consistency
GSE163505	1	50	50	33	23	33	22	22	26	31	30	31	30	1	34	15	18	14	22	17	21	21	18	17	27	25	26	24	31	23	21	17	18	20	20	20	27	0	29	24	7	24	5	21	2	18	4	0	consistency
GSE163505	1	50	50	23	19	23	15	20	22	25	29	25	17	2	24	14	7	13	17	8	14	8	3	6	18	18	19	15	14	9	14	8	12	7	7	7	15	1	14	14	11	8	4	27	2	17	10	2	consistency
GSE163505	1	50	50	27	29	30	17	27	31	31	22	28	28	7	27	23	20	26	26	20	22	11	11	14	28	29	28	19	21	14	24	20	26	16	16	16	22	1	21	30	15	18	8	22	1	17	3	3	consistency
GSE163505	1	50	50	23	18	23	15	17	18	23	22	23	22	5	23	16	17	19	16	15	15	10	12	9	27	27	28	24	26	24	16	15	15	8	8	8	26	0	26	18	17	21	9	19	3	12	6	4	consistency
GSE163505	1	50	50	36	35	36	35	37	34	36	35	37	37	16	38	30	30	26	31	34	33	26	28	23	38	37	36	28	32	27	31	34	31	28	28	28	35	0	32	34	22	24	22	36	5	26	6	9	consistency
GSE163505	1	50	50	23	20	21	16	29	26	30	32	27	23	10	25	9	3	9	7	5	7	4	1	4	23	23	22	8	14	13	6	5	5	5	5	5	18	0	14	22	12	7	10	22	0	15	6	4	consistency
GSE163505	1	50	50	33	26	32	26	34	33	33	31	35	26	3	32	23	14	28	26	18	26	14	10	11	30	30	29	15	18	15	29	18	20	14	14	14	27	0	22	34	1	25	21	31	6	17	14	3	consistency
GSE163505	1	50	50	12	10	18	7	10	16	13	16	13	16	3	14	18	18	17	17	14	15	6	14	5	21	22	24	4	8	4	18	14	9	9	9	9	16	0	9	11	5	3	3	10	2	3	3	2	consistency
GSE163505	1	50	50	38	35	39	33	43	39	42	34	42	34	18	38	27	31	25	28	29	27	23	27	19	40	42	40	38	38	37	29	29	31	19	19	19	40	0	41	40	15	40	19	32	2	31	13	15	consistency
GSE163505	1	50	50	23	13	21	18	20	22	26	19	23	19	4	24	14	9	18	13	12	18	6	2	2	25	27	25	9	12	9	12	12	13	1	1	1	16	0	18	16	13	11	4	9	10	11	9	2	consistency
GSE163505	1	50	50	18	13	15	16	23	11	18	17	20	19	14	17	17	19	17	20	20	23	11	14	8	13	12	12	4	5	1	18	20	19	17	17	17	13	0	6	13	15	6	17	7	0	9	13	11	consistency
GSE163505	1	50	50	24	23	17	12	19	21	28	29	24	22	8	24	17	18	17	20	21	17	5	9	3	19	19	18	5	9	3	20	21	21	16	16	16	16	0	15	18	9	9	10	17	0	9	10	4	consistency
GSE163505	1	50	50	26	21	27	19	36	25	36	29	33	24	8	28	11	12	9	13	14	12	9	12	8	22	22	21	19	20	23	11	14	12	9	9	9	22	0	26	24	19	15	13	23	0	20	13	7	consistency
GSE163505	1	50	50	24	20	17	12	18	24	26	23	21	20	11	25	30	29	29	30	30	26	17	18	17	23	24	24	14	12	12	28	30	29	21	21	21	21	0	27	20	17	9	11	19	5	12	4	5	consistency
GSE163505	1	50	50	17	17	18	19	21	20	20	24	20	18	5	20	19	20	22	22	21	22	16	11	16	17	20	17	18	20	18	22	21	22	13	13	13	25	0	19	21	18	17	10	16	3	15	3	3	consistency
GSE163505	1	50	50	13	11	20	9	23	13	13	14	12	18	3	16	18	22	17	19	19	18	19	12	16	12	12	14	7	10	8	16	19	16	14	14	14	11	0	12	15	2	16	14	9	9	7	15	2	consistency
GSE163505	1	50	50	23	17	28	22	15	21	23	28	20	23	7	24	28	29	28	24	26	22	15	18	12	23	24	24	15	20	15	22	26	26	20	20	20	21	0	19	19	11	5	10	24	1	14	18	6	consistency
GSE163505	1	50	50	26	26	28	22	35	31	31	25	30	28	22	31	22	27	22	19	23	16	21	25	8	24	25	24	10	18	10	20	23	22	8	8	8	20	0	22	23	19	22	21	15	5	4	12	15	consistency
GSE163505	1	50	50	13	8	15	11	21	14	14	14	15	17	6	15	13	16	10	14	19	11	9	16	8	16	16	17	10	15	6	15	19	14	10	10	10	19	0	13	10	12	13	8	19	0	10	7	5	consistency
GSE163505	1	50	50	21	18	21	11	12	18	20	25	20	24	6	24	22	28	21	24	26	20	13	21	10	20	20	21	17	17	13	25	26	28	18	18	18	21	0	16	20	19	11	8	19	3	11	6	5	consistency
GSE163505	1	50	50	34	26	34	25	34	29	33	29	35	28	13	31	30	31	29	32	30	34	16	20	19	35	33	34	18	20	19	33	30	30	21	21	21	25	1	27	26	15	25	15	28	2	12	4	4	consistency
GSE163505	1	50	50	18	9	18	7	12	19	19	21	18	15	6	16	10	13	11	14	14	15	4	9	3	23	25	25	9	16	10	14	14	17	5	5	5	13	0	17	17	7	9	12	14	2	12	9	4	consistency
GSE163505	1	50	50	40	36	25	33	42	32	39	35	40	38	10	40	13	16	13	15	17	14	11	11	12	30	29	31	20	25	15	14	17	14	17	17	17	33	1	35	35	15	27	14	34	8	27	7	5	consistency
GSE163505	1	50	50	29	20	29	20	28	23	30	26	29	25	11	29	30	21	29	25	24	26	17	14	18	33	32	33	16	19	16	26	24	25	22	22	22	25	0	25	24	26	13	13	22	0	10	14	8	consistency
GSE163505	1	50	50	25	18	26	15	24	21	27	27	29	25	14	23	24	26	19	18	26	19	15	18	12	25	23	25	16	16	11	18	26	20	13	13	13	21	0	22	18	15	11	15	24	7	17	14	17	consistency
GSE163505	1	50	50	28	29	25	25	31	22	32	29	32	23	14	29	22	21	25	23	23	28	19	18	21	22	18	23	20	22	25	24	23	21	22	22	22	20	0	23	25	21	20	10	29	1	22	9	6	consistency
GSE163505	1	50	50	38	34	41	31	37	34	37	29	38	33	12	41	35	34	34	34	33	36	28	29	28	33	33	34	30	35	30	35	33	35	34	34	34	36	0	36	36	32	32	24	25	1	28	2	6	consistency
GSE163505	1	50	50	16	10	18	7	16	13	19	15	17	10	4	12	17	17	18	18	14	19	8	12	7	20	19	19	11	13	10	18	14	15	12	12	12	16	0	11	11	10	5	5	15	2	10	2	3	consistency
GSE163505	1	50	50	31	28	34	26	36	17	30	26	29	25	20	29	28	26	29	30	28	28	26	25	27	36	34	36	23	26	24	27	28	28	23	23	23	16	0	7	13	4	23	19	22	9	1	10	26	consistency
GSE163505	1	50	50	26	23	25	18	23	23	30	23	26	21	9	24	0	0	0	0	2	0	0	0	0	28	29	26	5	11	1	0	2	0	0	0	0	23	0	21	25	10	11	9	7	6	12	0	8	consistency
GSE163505	1	50	50	27	23	29	22	22	24	29	30	29	21	7	27	26	27	25	27	31	26	14	20	10	30	31	30	20	21	12	27	31	27	19	19	19	26	0	22	22	12	23	11	29	3	16	15	7	consistency
GSE163505	1	50	50	18	10	18	15	17	17	21	20	23	16	7	18	14	19	16	20	19	19	10	11	10	22	20	23	11	11	11	19	19	20	15	15	15	22	0	19	18	6	11	11	14	1	14	1	2	consistency
GSE163505	1	50	50	35	30	34	28	38	37	37	31	38	35	21	35	31	26	29	31	30	31	24	26	24	33	34	32	20	26	23	31	30	30	24	24	24	38	0	32	33	30	34	23	33	16	28	7	14	consistency
GSE163505	1	50	50	16	13	27	10	21	7	14	19	15	12	11	14	19	20	18	14	17	12	11	17	10	16	13	18	0	0	0	14	17	15	18	18	18	14	1	7	10	16	12	11	6	13	1	18	10	consistency
GSE163505	1	50	50	18	15	27	9	26	19	23	19	20	15	6	18	24	21	27	25	21	27	8	9	8	24	25	23	5	7	6	25	21	23	12	12	12	15	0	11	18	22	5	5	20	4	6	11	1	consistency
GSE163505	1	50	50	17	10	13	11	22	19	15	15	18	21	7	17	17	17	18	17	17	20	10	10	10	19	21	23	15	17	11	17	17	16	19	19	19	12	1	12	13	10	9	9	18	1	12	7	4	consistency
GSE163505	1	50	50	23	13	23	14	19	18	21	18	20	19	3	18	18	17	19	22	20	23	14	13	8	26	25	27	12	13	7	20	20	20	16	16	16	19	0	18	20	12	19	13	15	5	10	5	5	consistency
GSE163505	1	50	50	32	23	31	24	26	35	32	33	29	27	14	33	27	25	24	24	25	22	15	15	11	25	26	23	9	19	11	25	25	27	15	15	15	22	0	17	26	13	10	18	26	3	19	7	11	consistency
GSE163505	1	50	50	12	14	16	11	22	12	14	23	12	20	17	13	14	11	15	8	14	11	8	12	9	17	18	17	15	11	16	7	14	10	11	11	11	13	0	14	8	11	7	20	20	2	14	13	9	consistency
GSE163505	1	50	50	22	13	16	12	12	12	23	19	20	23	14	27	14	16	16	14	18	11	12	16	9	23	24	23	9	13	12	14	18	19	14	14	14	30	0	18	17	5	14	12	25	1	26	13	12	consistency
GSE163505	1	50	50	28	25	29	19	29	25	31	30	30	28	11	30	29	23	29	32	33	32	10	17	7	30	29	28	14	16	9	34	33	33	22	22	22	25	1	23	24	22	11	8	29	2	17	3	4	consistency
GSE163505	1	50	50	26	25	26	25	30	25	28	24	27	23	7	25	19	17	20	18	17	18	12	12	13	21	18	21	20	19	16	17	17	20	12	12	12	22	0	21	24	21	15	10	23	0	9	4	1	consistency
GSE163505	1	50	50	20	15	28	11	14	20	21	22	18	20	5	24	24	22	27	30	23	27	11	16	6	31	31	32	15	16	10	29	23	23	23	23	23	18	0	22	21	10	10	9	16	2	10	3	3	consistency
GSE163505	1	50	50	29	25	23	26	41	31	36	28	36	18	6	25	21	14	21	20	17	17	10	9	12	26	28	24	15	22	10	17	17	20	14	14	14	30	0	27	24	22	28	9	14	3	20	23	3	consistency
GSE163505	1	50	50	14	8	15	8	13	18	15	21	16	18	11	15	16	19	17	16	19	15	8	12	8	13	12	13	10	12	11	17	19	18	12	12	12	16	1	10	15	2	9	13	12	2	4	13	10	consistency
GSE163505	1	50	50	21	16	23	12	17	25	24	24	21	28	4	23	26	25	26	26	20	25	11	14	7	20	19	23	14	16	13	25	20	23	22	22	22	19	0	17	21	15	19	15	18	1	8	5	2	consistency
GSE163505	1	50	50	25	20	30	19	26	20	29	28	27	18	9	27	32	30	32	36	31	32	8	19	6	30	31	30	13	17	12	35	31	31	26	26	26	26	0	22	19	15	15	8	24	0	12	9	4	consistency
GSE163505	1	50	50	25	16	25	17	18	21	29	32	25	20	13	24	21	22	22	22	21	22	12	14	9	24	25	24	5	17	7	22	21	25	19	19	19	18	0	19	17	13	12	11	14	2	14	9	13	consistency
GSE163505	1	50	50	17	12	23	13	19	23	19	11	19	23	2	17	9	2	14	8	1	13	3	3	6	13	9	12	12	16	9	7	1	4	16	16	16	11	0	10	6	0	13	4	6	4	4	4	5	consistency
GSE163505	1	50	50	17	14	14	12	11	7	16	20	16	8	3	13	6	7	8	9	9	9	4	12	2	12	13	13	6	10	5	10	9	11	10	10	10	8	0	9	16	10	7	8	1	1	1	16	4	consistency
GSE163505	1	50	50	22	17	26	15	20	22	27	34	23	31	24	23	18	22	19	20	25	19	12	19	6	24	23	24	11	15	6	19	25	25	19	19	19	21	0	14	27	10	15	24	22	2	5	21	23	consistency
GSE163505	1	50	50	34	30	33	29	34	32	36	34	38	37	8	36	26	27	26	22	23	23	19	19	22	31	31	33	19	19	14	23	23	22	19	19	19	33	0	33	34	28	31	18	35	8	22	5	5	consistency
GSE163505	1	50	50	15	12	18	12	22	17	14	20	15	12	11	15	12	16	10	11	19	10	14	20	10	9	7	9	8	9	14	12	19	18	9	9	9	10	0	10	8	8	11	16	14	5	2	13	15	consistency
GSE163505	1	50	50	28	19	28	20	21	21	31	29	27	26	13	29	33	21	32	23	20	20	9	14	12	26	25	25	10	18	6	22	20	22	11	11	11	18	0	15	26	17	19	13	22	5	12	9	6	consistency
GSE163505	1	50	50	22	24	26	15	24	27	26	18	26	21	12	22	23	14	27	24	16	27	18	7	17	22	21	21	5	10	5	22	16	18	28	28	28	11	0	10	12	9	7	11	10	5	5	4	11	consistency
GSE163505	1	50	50	26	21	34	22	33	19	30	22	30	27	7	31	23	19	21	26	23	26	21	15	16	34	35	35	24	25	20	26	23	26	30	30	30	37	0	34	33	29	32	14	33	1	24	5	4	consistency
GSE163505	1	50	50	23	20	28	22	30	28	28	28	29	31	15	24	28	16	25	26	14	27	18	15	13	20	20	20	15	14	13	29	14	24	22	22	22	25	0	24	18	14	13	15	4	8	6	3	5	consistency
GSE163505	1	50	50	23	21	16	14	16	25	23	24	24	21	10	24	18	24	18	23	24	22	13	21	11	21	20	19	14	19	13	23	24	23	16	16	16	18	1	16	19	10	12	17	16	4	11	4	3	consistency
GSE163505	1	50	50	25	21	15	17	23	25	30	24	28	20	9	23	25	23	23	23	21	20	15	15	11	17	20	18	11	18	11	24	21	23	15	15	15	19	0	16	17	19	10	13	19	5	11	12	6	consistency
GSE163505	1	50	50	29	18	28	14	18	28	29	25	28	19	4	27	25	24	26	23	24	26	12	14	15	25	23	24	5	14	11	22	24	23	17	17	17	19	0	23	27	15	15	7	21	3	18	10	5	consistency
GSE163505	1	50	50	31	29	34	27	32	33	32	24	30	31	17	31	31	27	31	26	29	30	22	20	27	33	35	35	16	26	13	25	29	29	27	27	27	26	1	26	28	3	26	14	22	10	15	6	11	consistency
GSE163505	1	50	50	25	16	34	13	24	16	27	20	24	20	8	26	21	21	21	26	27	23	20	23	21	36	35	36	34	35	30	25	27	25	26	26	26	28	0	29	24	32	39	7	28	3	32	6	5	consistency
GSE163505	1	50	50	21	16	17	15	18	21	24	24	24	20	5	22	25	22	22	24	29	26	16	22	16	24	23	22	22	21	14	26	29	27	17	17	17	15	1	16	14	8	15	13	17	3	9	8	2	consistency
GSE163505	1	50	50	14	11	15	9	16	13	16	12	16	5	2	12	8	8	7	7	10	9	4	3	4	20	21	16	6	11	4	8	10	9	3	3	3	11	0	9	5	10	5	0	13	1	8	8	3	consistency
GSE163505	1	50	50	31	18	31	19	22	25	29	30	28	25	15	28	37	36	37	36	36	35	24	28	20	30	31	33	25	30	23	37	36	37	31	31	31	25	0	30	20	12	23	17	26	3	12	4	6	consistency
GSE163505	1	50	50	27	16	26	16	25	20	32	31	31	20	5	28	26	29	31	24	25	24	17	18	14	29	30	30	15	15	12	23	25	26	22	22	22	28	0	20	19	21	23	6	23	3	13	6	5	consistency
GSE163505	1	50	50	26	16	13	10	13	18	23	20	25	20	6	21	11	17	10	13	19	11	12	10	8	14	16	12	10	12	8	12	19	19	9	9	9	16	0	14	17	14	9	11	17	0	6	5	1	consistency
GSE163505	1	50	50	40	37	37	35	29	34	41	38	39	44	23	45	22	16	22	29	24	28	14	11	10	26	23	23	10	14	8	29	24	27	19	19	19	36	0	33	43	9	30	36	39	0	30	3	3	consistency
GSE163505	1	50	50	22	18	24	23	28	22	22	20	24	19	11	21	11	9	9	14	11	11	6	7	7	18	17	20	8	4	10	12	11	10	12	12	12	7	0	5	5	4	5	13	6	2	10	11	12	consistency
GSE163505	1	50	50	27	25	26	22	27	26	28	29	28	20	11	27	28	21	26	32	22	32	20	15	19	31	31	29	18	21	14	31	22	26	22	22	22	26	0	28	27	19	20	11	22	1	19	9	6	consistency
GSE163505	1	50	50	35	19	37	26	34	33	37	25	39	24	11	36	22	24	23	23	25	23	20	20	21	33	32	34	35	34	34	24	25	23	18	18	18	27	0	30	33	34	35	21	35	7	34	15	5	consistency
GSE163505	1	50	50	33	31	25	33	32	36	35	30	34	27	11	35	31	16	31	31	19	31	13	9	15	33	30	33	20	21	18	30	19	26	25	25	25	32	1	26	29	20	21	13	24	8	9	6	3	consistency
GSE163505	1	50	50	42	38	41	33	41	38	42	39	43	42	16	45	34	35	33	34	37	33	30	30	32	42	42	41	36	34	35	33	37	36	28	28	28	42	0	43	41	36	39	23	42	6	36	5	7	consistency
GSE163505	1	50	50	28	19	25	19	27	30	28	26	29	24	8	29	24	31	28	24	26	24	15	16	11	27	27	27	22	26	17	24	26	24	16	16	16	24	0	23	26	15	17	9	34	3	17	7	7	consistency
GSE163505	1	50	50	31	22	23	21	32	32	28	24	29	21	8	27	16	18	16	13	18	16	14	14	13	19	22	20	14	10	15	14	18	17	14	14	14	31	0	28	18	12	28	7	30	3	25	4	1	consistency
GSE163505	1	50	50	26	25	28	25	19	23	22	20	25	22	5	23	19	8	17	19	9	21	9	5	10	24	25	24	8	11	7	20	9	18	14	14	14	19	0	14	23	5	13	10	21	4	23	3	2	consistency
GSE163505	1	50	50	33	29	34	26	29	27	37	33	35	31	8	36	28	23	29	30	27	29	22	16	23	36	35	36	16	23	19	29	27	30	21	21	21	32	0	29	34	25	24	19	30	0	28	6	3	consistency
GSE163505	1	50	50	18	13	21	15	30	21	25	22	25	13	4	14	10	10	12	12	9	16	6	7	2	15	19	13	9	9	9	12	9	11	9	9	9	13	1	15	9	10	5	1	11	2	19	17	3	consistency
GSE163505	1	50	50	20	14	18	14	12	16	20	21	22	22	5	20	24	30	25	24	30	23	13	16	13	22	22	23	17	21	13	24	30	27	21	21	21	22	0	14	13	13	18	10	19	2	6	8	6	consistency
GSE163505	1	50	50	26	23	25	15	25	28	30	25	30	24	10	26	22	26	24	21	23	18	13	21	14	29	29	27	19	18	16	21	23	23	14	14	14	18	0	16	23	15	13	15	26	6	11	7	5	consistency
GSE163505	1	50	50	39	33	34	30	40	33	38	37	38	39	6	40	31	34	31	31	31	33	26	23	25	37	39	38	30	32	27	31	31	30	26	26	26	33	0	34	37	37	34	8	38	17	30	4	5	consistency
GSE163505	1	50	50	33	33	27	31	25	32	35	24	34	28	4	33	18	17	19	19	15	19	12	13	11	28	32	30	13	22	12	19	15	17	11	11	11	33	0	28	33	5	21	17	28	1	24	9	1	consistency
GSE163505	1	50	50	13	12	17	7	10	13	21	16	16	18	9	15	9	9	9	9	10	8	3	9	5	17	16	16	7	13	5	12	10	11	1	1	1	12	1	12	13	13	8	8	9	1	7	18	5	consistency
GSE163505	1	50	50	25	16	19	12	18	14	28	27	26	21	7	24	10	12	11	14	12	12	11	12	10	24	24	19	9	12	9	13	12	14	11	11	11	15	0	18	19	9	10	13	19	4	11	8	2	consistency
GSE163505	1	50	50	19	21	15	15	27	24	25	19	20	20	13	16	11	16	11	17	15	18	4	4	5	19	18	19	4	5	3	16	15	17	8	8	8	13	0	12	13	12	12	17	20	5	13	6	3	consistency
GSE163505	1	50	50	29	27	28	22	23	33	30	30	30	32	19	32	32	31	31	31	30	32	16	19	11	33	31	32	9	19	7	30	30	32	25	25	25	33	1	28	30	1	14	10	23	6	16	6	11	consistency
GSE163505	1	50	50	12	15	17	11	17	14	9	12	16	4	1	9	12	15	13	17	15	16	11	14	7	13	11	10	4	8	6	16	15	16	15	15	15	9	0	6	11	9	8	4	0	1	2	12	2	consistency
GSE163505	1	50	50	22	22	18	15	23	38	25	31	21	20	14	26	21	20	24	18	21	20	13	16	12	23	21	20	16	19	17	19	21	21	15	15	15	11	1	18	8	14	7	6	25	2	21	19	12	consistency
GSE163505	1	50	50	24	18	26	19	30	19	27	23	28	19	13	24	18	18	22	18	19	19	9	17	8	29	28	27	14	22	10	17	19	17	11	11	11	20	0	22	21	33	15	13	17	2	17	17	9	consistency
GSE163505	1	50	50	34	34	31	29	38	31	40	35	40	31	15	34	27	22	22	25	23	23	15	15	10	19	25	20	15	22	13	22	23	25	18	18	18	21	0	18	29	19	16	12	29	5	27	17	8	consistency
GSE163505	1	50	50	22	17	18	17	18	19	23	24	21	20	7	21	20	16	22	16	18	17	13	19	11	17	18	17	20	20	17	16	18	17	12	12	12	18	0	19	18	15	13	10	21	0	13	6	5	consistency
GSE163505	1	50	50	25	25	28	18	28	30	30	25	29	23	11	24	21	21	26	23	20	24	11	19	10	31	32	31	14	14	13	24	20	24	17	17	17	26	0	26	21	13	18	13	25	0	18	2	5	consistency
GSE163505	1	50	50	25	23	24	23	38	33	31	31	33	22	5	23	17	18	19	22	20	26	11	17	8	24	28	24	16	15	15	22	20	24	20	20	20	20	0	19	18	12	8	7	20	1	14	17	6	consistency
GSE163505	1	50	50	20	14	22	14	20	22	19	17	22	15	9	21	17	17	16	19	16	15	5	11	6	23	23	22	6	9	7	16	16	16	6	6	6	15	0	17	20	11	13	8	17	4	10	8	8	consistency
GSE163505	1	50	50	22	16	11	18	22	15	23	13	25	18	10	23	17	7	11	15	7	16	10	5	10	13	12	10	9	14	9	15	7	9	16	16	16	12	1	9	11	6	8	10	8	14	5	3	5	consistency
GSE163505	1	50	50	21	16	6	19	26	28	23	18	22	19	12	19	16	23	16	22	19	19	10	18	3	16	16	18	15	22	6	24	19	23	11	11	11	22	0	21	23	12	9	11	16	5	6	9	8	consistency
GSE163505	1	50	50	31	23	32	19	29	28	29	26	29	24	8	30	19	16	18	16	16	16	6	7	5	22	23	21	10	13	10	17	16	17	11	11	11	15	0	20	26	14	12	8	20	2	18	5	5	consistency
GSE163505	1	50	50	28	21	20	21	22	19	27	26	26	21	3	27	24	23	23	28	28	27	18	19	15	24	26	24	15	18	12	28	28	28	18	18	18	24	0	20	26	12	18	6	22	4	10	7	3	consistency
GSE163505	1	50	50	13	10	17	6	17	12	11	6	14	7	5	13	15	11	10	14	11	10	6	5	7	15	13	16	3	6	2	11	11	12	9	9	9	9	1	11	11	10	6	4	1	1	6	3	2	consistency
GSE163505	1	50	50	18	11	16	11	12	15	23	23	19	23	9	22	23	23	22	24	23	22	14	15	13	23	23	22	11	15	8	24	23	23	7	7	7	22	0	23	16	21	11	11	20	2	13	10	6	consistency
GSE163505	1	50	50	18	14	17	12	13	13	22	17	23	20	12	17	17	21	13	16	20	17	7	19	10	24	23	22	14	18	14	16	20	15	12	12	12	14	0	16	15	10	9	12	13	1	11	5	9	consistency
GSE163505	1	50	50	31	22	30	20	26	25	31	29	31	25	4	31	28	27	26	28	27	30	12	18	10	31	30	31	20	22	11	28	27	26	21	21	21	26	0	26	27	24	21	14	27	0	13	3	4	consistency
GSE163505	1	50	50	20	15	15	7	17	17	26	17	22	16	13	19	12	14	17	15	9	16	10	10	7	12	14	13	7	8	6	16	9	15	8	8	8	13	1	13	18	15	5	14	11	1	9	7	7	consistency
GSE163505	1	50	50	29	28	28	28	31	35	33	30	34	25	25	30	32	23	32	31	24	34	23	16	19	30	32	30	17	15	15	31	24	25	26	26	26	29	0	25	29	22	21	21	18	9	10	5	15	consistency
GSE163505	1	50	50	23	20	24	19	36	28	32	24	33	13	8	19	22	22	23	18	18	18	9	16	12	25	27	25	21	20	18	19	18	21	11	11	11	22	0	19	18	22	18	6	10	3	13	7	5	consistency
GSE163505	1	50	50	36	37	41	34	41	24	34	35	36	33	28	35	31	27	31	31	28	32	29	22	33	35	34	35	19	24	23	32	28	31	30	30	30	22	0	15	21	9	26	29	33	0	0	13	30	consistency
GSE163505	1	50	50	24	16	17	12	16	22	23	17	24	21	6	23	20	16	21	19	16	22	12	11	12	20	18	20	15	20	11	19	16	17	11	11	11	18	0	24	18	12	11	10	12	6	10	6	7	consistency
GSE163505	1	50	50	29	26	29	24	26	32	33	34	32	25	11	29	30	24	28	28	20	27	22	15	17	30	26	28	4	14	9	27	20	23	20	20	20	22	0	24	23	13	17	11	22	2	20	15	9	consistency
GSE163505	1	50	50	22	16	14	16	17	24	25	22	23	18	6	23	29	24	29	28	28	29	12	17	14	27	28	26	9	22	16	27	28	28	19	19	19	19	0	20	17	8	14	9	23	4	6	6	4	consistency
GSE163505	1	50	50	21	16	19	15	25	26	22	13	24	12	0	15	17	1	19	16	2	12	5	2	3	20	20	19	5	14	13	15	2	9	6	6	6	11	0	15	13	11	5	5	9	2	9	1	0	consistency
GSE163505	1	50	50	25	20	23	20	26	30	27	21	27	17	6	23	20	13	22	20	13	22	9	11	7	16	16	15	14	14	12	19	13	17	16	16	16	14	0	18	19	15	18	7	18	1	15	10	5	consistency
GSE163505	1	50	50	25	17	27	13	21	18	19	19	19	21	11	22	21	19	24	24	23	25	11	17	14	28	27	28	15	18	11	25	23	24	16	16	16	24	0	17	18	18	20	13	18	0	7	5	5	consistency
GSE163505	1	50	50	9	7	12	3	4	3	14	19	11	14	3	12	22	20	21	18	21	17	13	18	6	14	13	14	3	7	7	19	21	20	19	19	19	14	0	12	12	10	11	6	5	1	3	20	0	consistency
GSE163505	1	50	50	15	12	13	6	12	11	17	17	16	13	12	14	6	9	4	8	12	6	4	7	3	15	15	13	10	17	7	8	12	8	6	6	6	12	0	7	13	10	10	6	8	3	9	10	9	consistency
GSE163505	1	50	50	32	20	24	16	22	26	32	26	34	25	8	28	28	25	25	2	5	2	1	0	0	32	33	31	23	20	21	2	5	3	0	0	0	27	0	23	23	18	17	14	27	1	16	6	3	consistency
GSE163505	1	50	50	32	24	27	21	34	28	30	22	30	25	9	29	13	13	13	15	14	9	6	3	5	21	21	21	13	17	8	14	14	14	10	10	10	19	0	23	26	17	20	10	22	0	19	10	3	consistency
GSE163505	1	50	50	31	27	29	20	31	29	35	34	33	35	6	34	30	24	32	25	27	26	18	25	16	30	31	30	16	24	12	24	27	26	18	18	18	33	0	31	28	18	21	16	25	2	22	7	0	consistency
GSE163505	1	50	50	17	11	19	9	7	11	22	13	16	16	3	17	11	14	11	9	14	11	4	7	6	18	17	18	8	7	6	12	14	12	6	6	6	13	1	9	14	7	5	7	12	0	11	10	4	consistency
GSE163505	1	50	50	21	17	15	12	17	11	25	25	22	18	10	17	17	18	15	16	20	14	3	11	4	21	20	21	4	11	3	15	20	19	14	14	14	18	0	10	17	17	6	11	20	2	17	11	7	consistency
GSE163505	1	50	50	17	17	31	18	28	17	17	20	18	20	11	17	24	25	25	26	28	26	20	25	18	25	25	25	16	18	14	25	28	28	17	17	17	15	1	13	15	5	10	11	14	2	5	13	10	consistency
GSE163505	1	50	50	24	18	23	17	16	21	22	25	23	18	9	19	20	21	19	18	21	20	10	14	5	19	19	20	7	9	6	18	21	20	16	16	16	14	1	15	18	17	8	13	21	1	10	13	8	consistency
GSE163505	1	50	50	28	22	29	16	20	22	27	25	26	26	11	28	19	20	19	19	23	23	17	20	17	32	31	31	25	25	24	21	23	21	20	20	20	25	0	24	28	17	25	11	28	3	14	9	4	consistency
GSE163505	1	50	50	21	15	24	13	20	25	23	19	22	24	5	21	14	21	17	15	15	19	6	7	13	27	27	26	20	15	23	17	15	13	4	4	4	12	0	21	18	20	27	8	23	0	23	11	6	consistency
GSE163505	1	50	50	37	31	26	27	36	38	37	26	37	34	10	34	18	24	15	20	20	18	15	18	11	29	31	30	21	20	20	20	20	22	15	15	15	33	0	30	32	21	27	15	23	2	20	1	5	consistency
GSE163505	1	50	50	19	14	23	19	25	20	19	19	20	16	10	17	29	26	28	26	27	24	22	17	18	21	20	20	14	15	15	28	27	28	24	24	24	20	0	20	13	15	7	8	19	5	11	8	3	consistency
GSE163505	1	50	50	34	35	37	31	38	34	34	35	34	39	21	38	29	31	33	31	33	31	26	24	26	34	36	36	26	23	27	31	33	31	28	28	28	29	0	27	32	33	25	29	38	3	21	10	18	consistency
GSE163505	1	50	50	14	18	19	20	26	13	20	11	16	12	2	10	23	9	27	14	9	17	9	5	14	15	16	14	8	12	7	14	9	11	13	13	13	11	0	9	8	7	11	1	14	6	14	6	0	consistency
GSE163505	1	50	50	31	23	17	14	22	26	27	24	27	25	7	28	11	16	8	11	17	10	5	13	3	20	20	22	17	22	18	11	17	16	5	5	5	22	0	19	29	8	13	13	16	1	15	4	4	consistency
GSE163505	1	50	50	31	29	26	28	31	29	28	27	27	29	14	30	14	12	15	18	17	19	15	14	16	27	25	26	14	17	14	19	17	18	12	12	12	28	0	27	29	12	23	18	30	5	26	3	7	consistency
GSE163505	1	50	50	15	17	16	13	15	22	21	22	22	23	13	20	22	15	19	24	18	15	13	8	12	17	14	18	8	15	5	25	18	22	4	4	4	19	0	13	16	4	7	12	9	1	9	14	13	consistency
GSE163505	1	50	50	20	13	20	20	24	17	17	15	21	16	2	20	22	20	25	24	19	23	17	14	12	27	28	27	14	20	12	23	19	20	26	26	26	16	0	15	18	10	13	5	11	10	6	9	5	consistency
GSE163505	1	50	50	20	20	20	18	26	25	23	21	26	14	6	18	16	17	22	15	16	18	11	11	10	26	27	25	13	9	10	15	16	17	13	13	13	15	0	13	20	10	12	10	24	6	21	15	5	consistency
GSE163505	1	50	50	22	14	15	12	13	20	20	15	20	15	1	21	15	11	18	11	9	9	7	9	7	15	14	15	6	7	7	11	9	14	9	9	9	16	0	15	17	7	23	0	20	0	14	2	2	consistency
GSE163505	1	50	50	27	23	25	16	35	33	34	30	33	26	16	31	31	28	27	25	26	24	14	14	12	25	26	23	14	18	9	25	26	30	15	15	15	22	0	22	24	34	17	5	18	9	7	15	9	consistency
GSE163505	1	50	50	19	16	19	12	19	20	24	24	24	24	10	24	20	20	20	21	21	18	11	14	12	25	25	26	11	17	9	21	21	23	12	12	12	22	0	12	20	8	14	9	17	6	9	12	9	consistency
GSE163505	1	50	50	36	31	32	23	33	31	35	34	34	36	14	38	29	30	29	30	31	30	27	25	28	37	38	36	31	34	26	29	31	30	25	25	25	34	0	36	31	22	28	22	30	0	22	3	5	consistency
GSE163505	1	50	50	35	25	32	26	40	34	35	32	31	28	16	36	24	25	21	21	25	19	12	19	9	21	24	21	14	16	10	19	25	23	10	10	10	20	0	19	32	19	13	12	26	6	26	18	8	consistency
GSE163505	1	50	50	29	23	29	25	31	31	28	23	30	23	9	25	15	16	18	21	15	22	4	7	5	19	21	24	9	13	9	23	15	17	5	5	5	22	0	20	27	6	7	8	26	1	16	11	5	consistency
GSE163505	1	50	50	16	9	7	10	9	16	14	15	16	12	8	16	11	12	9	14	13	12	6	8	2	17	17	15	4	7	8	12	13	13	8	8	8	14	0	6	7	7	8	14	13	2	3	7	4	consistency
GSE163505	1	50	50	31	21	24	21	22	16	30	27	30	25	7	32	28	26	29	27	26	27	24	24	23	28	28	29	26	25	27	26	26	28	25	25	25	28	0	23	22	18	18	14	20	1	19	6	3	consistency
GSE163505	1	50	50	25	21	23	23	25	25	26	23	23	20	5	26	17	16	17	17	22	20	6	13	0	21	24	23	11	13	4	16	22	19	7	7	7	16	1	13	18	9	11	6	27	0	16	10	2	consistency
GSE163505	1	50	50	27	22	30	18	32	23	31	29	31	24	8	27	19	24	20	25	26	23	11	19	8	27	27	27	15	18	10	22	26	26	20	20	20	26	0	24	21	14	30	17	30	2	13	6	4	consistency
GSE163505	1	50	50	27	21	29	25	29	31	25	25	23	22	8	23	24	24	27	24	23	26	20	23	19	30	31	29	12	17	14	24	23	24	20	20	20	17	0	19	21	30	15	11	27	6	14	7	5	consistency
GSE163505	1	50	50	36	30	33	32	36	27	36	27	37	29	10	33	29	30	30	26	28	27	19	20	18	34	35	34	18	21	18	27	28	27	23	23	23	31	0	28	32	17	20	9	32	3	25	9	8	consistency
GSE163505	1	50	50	24	21	25	21	20	21	21	21	21	22	5	23	19	17	19	20	19	22	19	18	19	35	35	35	31	31	29	19	19	18	20	20	20	18	0	23	28	18	27	15	26	7	20	7	6	consistency
GSE163505	1	50	50	35	35	37	35	30	35	37	35	35	32	26	37	20	31	16	20	32	18	12	26	10	27	31	27	22	28	22	18	32	28	10	10	10	33	0	28	24	10	30	24	26	4	24	12	8	consistency
GSE163505	1	50	50	23	15	27	19	25	26	27	24	27	17	8	19	6	9	9	9	9	9	2	3	4	16	13	15	1	5	4	8	9	12	5	5	5	11	0	16	13	11	4	5	23	3	16	7	4	consistency
GSE163505	1	50	50	22	19	27	11	29	21	26	15	22	16	9	20	33	30	34	30	27	32	25	21	24	21	22	25	12	13	14	31	27	28	14	14	14	14	0	13	23	6	23	19	10	2	15	14	8	consistency
GSE163505	1	50	50	30	25	27	26	30	31	34	33	33	26	15	29	26	23	25	27	26	27	23	19	21	27	28	26	27	25	24	27	26	26	19	19	19	29	0	27	31	16	28	20	29	3	24	2	10	consistency
GSE163505	1	50	50	9	7	8	8	8	17	11	12	10	7	2	6	13	8	14	14	9	16	5	10	7	13	12	11	2	10	4	14	9	12	15	15	15	13	1	5	7	9	9	6	9	0	6	1	2	consistency
GSE163505	1	50	50	34	26	35	22	27	25	31	24	34	31	15	30	23	25	24	28	23	26	18	21	17	32	32	34	27	28	27	29	23	24	18	18	18	29	0	26	30	27	29	16	32	1	18	5	9	consistency
GSE163505	1	50	50	18	16	22	11	10	15	22	25	20	22	10	21	16	14	17	15	17	16	7	12	5	26	28	27	14	21	15	16	17	15	9	9	9	16	0	15	26	13	16	13	18	2	8	15	8	consistency
GSE163505	1	50	50	22	21	21	17	23	26	26	20	25	24	11	23	26	24	25	27	24	24	24	23	20	23	25	23	19	24	16	27	24	27	22	22	22	27	0	28	30	16	18	7	23	6	16	20	8	consistency
GSE163505	1	50	50	30	21	33	27	29	28	34	32	31	27	6	29	30	29	31	32	30	29	12	19	8	27	27	27	9	15	8	30	30	33	28	28	28	22	0	24	25	25	20	6	28	0	21	3	6	consistency
GSE163505	1	50	50	30	19	23	30	24	29	33	24	30	19	1	24	23	15	24	22	17	24	12	12	14	25	26	26	19	17	16	21	17	17	12	12	12	22	0	25	20	18	12	5	21	3	19	11	0	consistency
GSE163505	1	50	50	28	16	17	14	16	19	24	21	28	17	2	23	20	21	19	21	23	19	8	9	5	20	18	17	9	15	5	20	23	22	10	10	10	23	0	23	23	2	10	5	19	0	11	12	4	consistency
GSE163505	1	50	50	36	32	34	29	32	37	33	32	33	31	12	34	26	24	26	27	26	28	15	13	19	34	29	32	20	21	24	27	26	28	22	22	22	27	0	27	31	17	27	22	33	3	24	6	6	consistency
GSE163505	1	50	50	37	31	39	26	31	37	35	31	34	32	6	32	28	23	30	29	23	27	14	10	10	37	37	39	18	20	16	29	23	29	22	22	22	32	0	29	32	9	24	12	29	7	26	7	4	consistency
GSE163505	1	50	50	29	21	21	11	23	23	27	21	27	24	8	29	17	18	17	24	24	19	7	7	5	26	24	26	17	24	16	24	24	23	11	11	11	25	1	24	25	13	12	6	22	2	20	7	5	consistency
GSE163505	1	50	50	19	21	15	17	25	28	29	20	24	19	5	21	15	15	18	18	20	22	7	19	16	25	19	25	21	18	21	18	20	22	1	1	1	6	0	10	15	2	8	8	14	0	20	8	5	consistency
GSE163505	1	50	50	14	10	17	10	11	15	13	10	13	13	5	12	13	9	15	11	7	12	5	3	4	13	12	14	13	12	7	9	7	11	7	7	7	9	0	14	9	5	8	5	17	1	7	6	2	consistency
GSE163505	1	50	50	31	28	34	15	33	30	31	28	29	27	6	31	14	11	11	10	14	12	6	10	3	31	33	31	19	20	12	10	14	15	12	12	12	26	0	29	30	30	26	6	29	0	31	5	6	consistency
GSE163505	1	50	50	24	18	30	18	31	32	27	24	27	23	7	25	26	21	29	22	23	24	14	15	8	28	28	27	12	21	10	22	23	24	13	13	13	18	0	24	18	3	14	17	21	0	14	4	5	consistency
GSE163505	1	50	50	18	16	19	8	26	19	24	13	24	19	9	25	25	18	27	25	19	27	19	10	16	17	20	16	8	11	11	24	19	21	26	26	26	12	1	13	22	4	19	10	8	11	5	5	4	consistency
GSE163505	1	50	50	19	17	21	16	25	24	25	26	21	16	2	17	23	19	20	21	21	16	15	16	9	27	25	29	18	18	21	19	21	23	19	19	19	23	0	27	12	12	34	5	20	1	19	3	0	consistency
GSE163505	1	50	50	20	15	15	13	24	21	24	19	19	21	5	19	15	19	20	27	23	29	11	15	10	25	24	23	15	15	13	25	23	27	25	25	25	15	0	7	13	12	14	8	19	4	4	8	12	consistency
GSE163505	1	50	50	33	25	30	23	30	31	36	29	36	28	5	31	29	26	30	29	31	29	21	25	22	28	31	29	26	27	25	30	31	31	24	24	24	33	0	28	26	23	24	17	29	0	33	6	3	consistency
GSE163505	1	50	50	41	31	36	27	37	35	43	33	40	30	9	36	29	25	34	33	27	36	22	14	23	34	37	36	24	26	20	33	27	30	25	25	25	33	0	35	31	25	30	16	32	2	17	2	0	consistency
GSE163505	1	50	50	19	22	27	17	22	20	26	27	26	20	17	22	22	27	20	23	28	23	16	21	11	28	27	26	16	14	11	22	28	25	17	17	17	20	0	28	20	28	18	17	23	1	12	10	12	consistency
GSE163505	1	50	50	13	16	22	11	15	16	15	16	13	15	2	16	21	13	21	17	13	14	8	6	6	24	28	27	23	22	23	15	13	14	7	7	7	12	0	9	10	22	9	8	15	6	11	4	1	consistency
GSE163505	1	50	50	9	7	15	7	15	9	11	5	13	7	6	11	7	9	11	9	7	11	4	1	4	13	13	13	8	6	8	11	7	12	11	11	11	9	0	6	3	8	8	5	10	0	10	4	2	consistency
GSE163505	1	50	50	16	13	17	18	26	25	15	15	16	21	9	13	18	15	20	23	16	19	22	13	21	17	15	17	22	21	22	24	16	19	17	17	17	7	1	11	10	10	4	7	16	3	6	7	3	consistency
GSE163505	1	50	50	18	17	13	15	21	22	25	18	22	21	8	21	19	15	20	18	20	19	12	12	11	20	19	20	10	15	13	18	20	20	14	14	14	22	0	24	19	13	20	9	22	4	11	6	3	consistency
GSE163505	1	50	50	32	30	38	34	37	30	34	36	33	34	19	31	34	31	32	34	32	36	29	29	29	36	36	36	31	29	28	34	32	33	25	25	25	33	0	31	30	29	20	28	32	10	34	12	17	consistency
GSE163505	1	50	50	29	26	29	30	30	26	31	30	33	25	13	22	13	15	16	12	17	11	3	13	3	20	23	20	7	9	2	11	17	15	9	9	9	14	0	10	22	7	8	16	22	3	22	17	4	consistency
GSE163505	1	50	50	32	24	28	24	27	29	33	29	33	29	10	31	18	16	18	19	15	18	14	14	15	25	23	24	21	22	19	19	15	17	13	13	13	24	0	25	27	22	19	18	32	1	24	7	4	consistency
GSE163505	1	50	50	27	21	18	18	35	28	30	24	31	14	6	22	0	1	5	4	4	2	4	1	3	5	5	3	2	4	5	4	4	4	0	0	0	3	0	6	17	2	5	6	22	6	19	23	7	consistency
GSE163505	1	50	50	39	34	32	36	38	24	40	31	41	37	7	37	14	20	13	33	28	29	7	14	4	34	34	33	4	16	4	34	28	31	17	17	17	36	1	30	34	21	11	16	23	1	20	5	3	consistency
GSE163505	1	50	50	16	11	21	17	30	14	18	16	21	1	4	2	9	14	4	12	16	9	8	9	6	11	11	10	9	10	8	11	16	14	7	7	7	8	0	10	9	20	5	6	22	0	10	19	4	consistency
GSE163505	1	50	50	26	19	28	18	22	23	26	27	25	21	0	21	24	19	24	24	25	23	17	19	17	24	23	21	16	19	10	24	25	23	21	21	21	23	0	20	23	11	15	9	20	1	10	10	0	consistency
GSE163505	1	50	50	20	11	21	13	6	22	15	5	17	15	3	20	14	8	12	17	14	19	8	10	8	20	17	20	10	14	11	17	14	16	10	10	10	24	0	15	17	6	8	6	23	5	21	7	0	consistency
GSE163505	1	50	50	25	23	28	18	22	26	28	27	25	20	8	29	29	26	29	27	28	32	8	9	6	26	26	27	12	16	13	28	28	30	16	16	16	16	0	20	15	13	2	5	22	1	12	4	6	consistency
GSE163505	1	50	50	19	15	17	12	23	15	22	21	22	16	5	20	17	16	17	22	22	21	13	15	8	22	22	21	10	15	4	20	22	20	16	16	16	18	1	15	16	9	13	9	15	0	7	9	6	consistency
GSE163505	1	50	50	26	22	21	21	20	21	25	27	25	27	25	26	34	34	33	36	36	34	33	33	34	37	38	37	25	30	26	35	36	37	34	34	34	32	0	22	25	28	21	27	24	1	2	20	19	consistency
GSE163505	1	50	50	18	11	18	20	21	24	16	21	17	16	18	15	18	25	18	21	26	23	22	24	20	21	20	20	15	18	15	23	26	26	16	16	16	10	0	12	10	7	23	17	21	13	2	16	19	consistency
GSE163505	1	50	50	35	30	35	30	41	34	36	30	35	33	17	35	22	21	23	18	17	17	14	14	10	35	36	34	22	23	21	18	17	18	15	15	15	33	0	34	36	32	33	21	22	4	20	14	13	consistency
GSE163505	1	50	50	33	26	36	27	31	33	33	29	32	31	12	31	34	34	37	33	30	34	28	26	29	35	36	36	29	29	29	33	30	32	26	26	26	34	0	31	34	33	35	14	28	6	30	2	1	consistency
GSE163505	1	50	50	32	30	31	28	31	32	33	28	33	22	19	32	34	23	36	32	25	32	30	17	27	30	28	31	21	23	27	31	25	32	26	26	26	27	0	25	32	13	23	16	24	5	20	6	9	consistency
GSE163505	1	50	50	26	23	24	21	31	27	23	31	25	24	15	25	9	9	7	7	11	7	4	10	4	27	26	27	18	20	19	7	11	7	5	5	5	17	1	17	23	3	12	9	25	4	13	15	6	consistency
GSE163505	1	50	50	27	16	20	15	18	30	28	19	27	20	9	23	27	16	27	26	17	25	17	13	13	17	19	17	10	12	8	26	17	22	19	19	19	19	0	16	22	11	14	7	18	2	13	2	2	consistency
GSE163505	1	50	50	28	30	26	25	23	28	28	31	25	29	20	28	25	19	22	19	21	20	14	17	15	26	28	29	18	23	18	26	21	21	16	16	16	25	1	27	27	21	17	22	24	0	19	8	9	consistency
GSE163505	1	50	50	23	22	17	15	14	19	24	22	22	23	1	23	23	23	23	23	19	23	12	15	10	16	17	16	14	17	8	23	19	24	18	18	18	21	0	15	23	17	14	7	20	1	16	0	1	consistency
GSE163505	1	50	50	23	15	31	11	27	24	23	24	22	21	8	24	24	24	27	25	26	25	10	21	14	28	29	29	17	20	9	26	26	26	19	19	19	22	0	18	16	15	14	8	20	1	11	6	6	consistency
GSE163505	1	50	50	33	27	25	25	31	26	32	17	32	22	2	33	20	17	19	18	14	20	19	13	18	27	25	28	21	12	20	15	14	14	19	19	19	19	0	32	33	9	23	13	34	5	33	5	1	consistency
GSE163505	1	50	50	39	32	37	34	30	28	33	29	32	28	12	31	37	28	35	39	30	37	29	25	29	35	34	34	28	31	31	40	30	38	26	26	26	37	0	32	32	25	32	13	36	2	22	11	8	consistency
GSE163505	1	50	50	25	20	25	22	31	28	25	24	27	25	11	25	19	17	23	20	16	23	5	10	4	25	26	25	4	9	4	20	16	19	23	23	23	16	1	21	25	12	13	6	18	17	5	5	6	consistency
GSE163505	1	50	50	14	9	7	6	7	9	13	18	10	10	2	11	12	21	12	15	20	11	13	16	13	8	9	7	9	17	8	14	20	16	18	18	18	18	0	7	14	4	8	2	13	0	8	6	2	consistency
GSE163505	1	50	50	19	11	28	9	27	12	18	18	17	8	12	16	32	31	31	32	30	31	22	23	20	23	21	25	18	22	19	30	30	32	20	20	20	22	0	15	12	12	21	17	8	0	3	11	10	consistency
GSE163505	1	50	50	38	31	34	36	41	36	39	38	40	24	18	35	24	21	27	25	18	27	19	13	19	30	30	30	25	24	24	22	18	22	6	6	6	26	0	28	30	32	30	14	28	13	33	16	15	consistency
GSE163505	1	50	50	27	25	28	20	25	22	30	31	29	31	8	30	22	23	21	18	21	19	13	11	10	28	27	30	15	11	13	18	21	19	13	13	13	20	0	22	25	24	22	9	33	1	28	6	7	consistency
GSE163505	1	50	50	17	9	22	12	26	21	25	22	23	20	14	23	25	25	22	22	24	24	16	17	13	21	23	21	15	15	13	21	24	23	12	12	12	23	0	16	15	28	13	11	18	6	8	16	9	consistency
GSE163505	1	50	50	31	24	24	22	37	28	30	18	34	30	14	29	25	12	25	23	10	22	17	11	14	23	24	24	21	21	18	22	10	15	18	18	18	23	0	26	27	1	29	14	19	9	17	1	4	consistency
GSE163505	1	50	50	14	12	15	10	20	13	13	22	14	8	12	8	14	10	13	16	12	14	6	7	7	22	20	22	6	11	5	16	12	15	10	10	10	11	0	17	14	1	9	10	2	2	7	5	4	consistency
GSE163505	1	50	50	21	15	20	15	29	21	24	24	30	9	7	21	17	22	17	16	18	18	10	11	13	23	25	26	13	20	12	18	18	18	9	9	9	22	0	24	20	6	20	5	24	1	15	4	4	consistency
GSE163505	1	50	50	26	23	25	26	28	26	32	28	31	30	16	31	23	25	21	19	24	26	14	15	14	23	24	26	15	24	11	21	24	24	21	21	21	20	0	14	14	4	18	14	10	2	5	16	10	consistency
GSE163505	1	50	50	24	18	15	13	21	22	23	26	22	27	6	23	22	23	23	21	23	23	15	20	14	26	25	26	15	22	14	21	23	23	19	19	19	23	0	20	23	14	17	5	19	2	17	5	4	consistency
GSE163505	1	50	50	26	18	23	16	19	26	27	26	26	21	10	24	15	14	19	16	15	16	11	14	6	24	23	24	11	13	8	16	15	15	10	10	10	14	0	15	19	12	10	12	15	2	13	10	8	consistency
GSE163505	1	50	50	17	14	27	17	19	25	18	14	19	19	5	21	18	4	25	18	3	24	9	1	16	26	28	27	18	19	15	17	3	8	16	16	16	14	0	12	12	8	17	5	8	2	1	1	4	consistency
GSE163505	1	50	50	11	11	19	14	18	23	13	18	9	16	17	17	30	32	28	31	31	27	28	25	23	27	28	28	20	21	17	31	31	31	25	25	25	19	0	11	17	9	17	20	13	3	1	14	21	consistency
GSE163505	1	50	50	29	23	27	16	27	19	36	29	35	28	8	31	30	31	29	32	35	31	25	23	23	32	29	31	25	25	17	32	35	31	29	29	29	25	0	30	24	17	28	15	26	2	18	5	5	consistency
GSE163505	1	50	50	36	29	32	27	30	30	31	30	29	34	19	34	31	26	28	28	27	29	17	23	19	41	40	40	23	27	25	27	27	28	16	16	16	35	0	29	36	21	29	23	27	5	17	13	10	consistency
GSE163505	1	50	50	24	12	24	12	23	21	24	21	21	20	8	24	18	19	21	20	16	21	9	13	8	24	24	24	7	15	8	20	16	15	14	14	14	14	1	19	14	17	13	4	24	0	14	6	5	consistency
GSE163505	1	50	50	17	13	17	8	16	15	18	14	18	14	3	17	11	10	11	14	7	16	14	10	10	7	10	10	20	11	11	14	7	12	6	6	6	15	1	18	17	8	7	8	11	0	7	5	0	consistency
GSE163505	1	50	50	22	21	27	16	28	32	27	18	27	20	3	22	8	4	12	9	4	14	7	2	8	23	19	21	8	10	6	8	4	7	16	16	16	5	0	8	12	3	7	12	3	5	4	4	4	consistency
GSE163505	1	50	50	32	26	33	20	28	24	31	26	34	22	8	30	28	23	32	29	25	29	11	10	10	33	32	33	15	19	9	29	25	27	22	22	22	27	0	22	23	13	16	6	26	7	17	5	5	consistency
GSE163505	1	50	50	39	23	35	27	38	29	39	32	40	32	12	36	23	23	22	23	23	25	22	23	21	34	34	34	24	26	24	23	23	24	22	22	22	33	0	33	33	33	28	19	40	11	34	8	8	consistency
GSE163505	1	50	50	31	26	19	24	36	29	36	22	37	25	12	33	13	19	14	23	21	20	18	19	13	24	25	22	28	31	22	22	21	24	15	15	15	37	0	33	27	21	25	14	19	10	23	26	9	consistency
GSE163505	1	50	50	40	32	35	34	38	37	44	37	42	36	22	38	26	26	26	25	26	28	21	23	18	20	21	19	14	19	12	28	26	26	22	22	22	24	0	19	28	24	20	22	28	0	11	19	12	consistency
GSE163505	1	50	50	34	31	34	26	31	29	34	26	38	25	22	33	24	22	25	27	22	28	18	15	23	30	29	27	14	14	15	27	22	23	24	24	24	23	0	23	28	18	28	15	29	2	24	12	18	consistency
GSE163505	1	50	50	25	16	31	18	17	26	18	18	22	17	6	21	11	9	14	15	8	20	4	1	8	18	15	18	6	6	4	15	8	14	4	4	4	9	0	12	17	5	8	5	27	0	21	2	3	consistency
GSE163505	1	50	50	14	18	13	15	15	14	17	15	17	14	1	18	18	16	19	19	17	20	8	6	7	25	25	25	8	5	4	20	17	22	16	16	16	21	0	14	20	11	19	8	11	2	15	0	0	consistency
GSE163505	1	50	50	25	23	30	22	29	27	33	18	33	26	2	32	32	23	30	34	24	34	12	9	10	30	31	29	8	19	10	34	24	30	27	27	27	26	1	27	23	7	21	9	25	1	19	3	0	consistency
GSE163505	1	50	50	22	20	16	17	17	17	24	13	21	14	3	20	12	15	16	15	16	16	14	14	5	23	21	22	10	10	10	14	16	14	10	10	10	16	0	19	22	4	13	6	21	0	21	4	4	consistency
GSE163505	1	50	50	31	27	28	32	32	34	30	31	29	30	10	31	2	6	1	1	7	1	3	5	4	27	27	29	17	17	15	2	7	4	2	2	2	19	0	21	26	15	19	15	25	2	16	19	10	consistency
GSE163505	1	50	50	16	8	18	8	16	12	17	9	15	12	5	14	6	5	5	7	4	4	3	3	3	9	11	7	4	4	4	6	4	4	2	2	2	11	0	7	9	10	11	8	8	1	11	6	3	consistency
GSE163505	1	50	50	32	26	33	27	32	23	30	30	31	25	19	29	20	18	23	25	23	26	19	15	19	29	30	29	23	23	22	25	23	22	19	19	19	19	0	23	25	22	28	12	29	0	15	1	14	consistency
GSE163505	1	50	50	18	11	16	13	12	20	22	23	21	21	14	19	14	22	13	16	22	18	10	16	8	26	23	26	10	16	5	16	22	17	10	10	10	17	0	12	15	13	9	17	18	3	5	12	14	consistency
GSE163505	1	50	50	18	18	24	11	30	16	21	24	25	19	0	18	23	19	21	22	21	25	7	15	7	17	13	19	9	13	6	20	21	18	11	11	11	19	0	14	16	11	12	4	11	1	6	20	2	consistency
GSE163505	1	50	50	15	12	16	4	15	10	18	15	16	17	8	18	17	11	16	16	15	15	12	13	10	18	16	18	12	6	9	17	15	13	7	7	7	17	0	17	12	9	14	7	10	1	4	4	7	consistency
GSE163505	1	50	50	32	31	37	30	35	33	34	31	34	21	2	30	8	4	9	9	5	8	1	1	0	11	7	13	7	5	4	8	5	6	3	3	3	2	1	3	26	10	8	16	26	4	22	11	0	consistency
GSE163505	1	50	50	27	28	30	26	27	27	32	28	31	23	9	27	27	23	27	24	25	22	19	17	21	27	28	26	20	21	17	25	25	28	19	19	19	24	0	28	25	26	26	11	27	2	25	10	7	consistency
GSE163505	1	50	50	30	24	29	23	33	32	33	26	31	28	14	31	28	22	28	26	24	27	19	13	19	29	27	31	18	18	25	24	24	27	20	20	20	25	1	26	30	17	22	16	22	0	18	7	5	consistency
GSE163505	1	50	50	24	15	23	19	23	24	23	15	23	25	8	23	22	29	22	21	28	21	16	28	12	29	31	28	20	26	11	22	28	28	23	23	23	21	0	21	27	2	19	8	18	6	3	23	4	consistency
GSE163505	1	50	50	26	19	26	13	22	26	24	23	26	26	4	26	28	25	28	28	26	30	13	15	12	24	23	24	16	19	12	29	26	26	22	22	22	23	0	20	24	17	15	11	19	3	16	12	7	consistency
GSE163505	1	50	50	18	14	17	16	16	20	23	26	18	18	9	19	14	15	15	13	18	13	7	12	8	16	16	16	9	13	5	12	18	17	13	13	13	21	0	16	12	7	6	12	17	0	10	9	5	consistency
GSE163505	1	50	50	20	18	19	11	23	20	24	30	21	22	7	25	23	27	23	21	29	21	10	21	7	21	21	19	17	18	13	22	29	24	14	14	14	18	1	18	26	15	16	4	21	2	13	9	7	consistency
GSE163505	1	50	50	28	20	25	19	18	25	26	16	28	21	2	25	14	16	14	18	17	19	8	11	3	23	24	20	9	9	8	16	17	17	10	10	10	18	0	20	22	7	18	7	25	5	11	2	1	consistency
GSE163505	1	50	50	40	35	29	31	44	37	38	29	37	40	12	38	27	23	27	29	29	27	22	20	18	36	37	35	29	31	29	29	29	29	19	19	19	36	0	36	36	26	27	15	29	10	25	8	6	consistency
GSE163505	1	50	50	20	17	21	15	19	15	21	11	21	16	4	20	20	10	19	20	14	19	3	6	6	25	27	23	11	8	11	15	14	18	11	11	11	13	1	12	17	5	7	5	21	2	14	4	2	consistency
GSE163505	1	50	50	30	23	27	27	24	33	29	22	24	23	10	28	22	18	23	23	22	26	28	19	25	27	25	19	23	26	21	22	22	22	23	23	23	28	0	33	24	2	26	14	27	6	27	0	7	consistency
GSE163505	1	50	50	18	13	19	11	23	19	11	6	14	11	7	10	21	18	20	20	19	17	10	12	9	12	11	13	3	4	4	21	19	20	13	13	13	6	0	8	11	12	5	3	15	4	2	9	8	consistency
GSE163505	1	50	50	14	6	22	2	21	11	17	15	16	13	5	12	12	15	17	16	16	18	9	11	8	21	21	21	16	21	11	15	16	15	11	11	11	11	1	14	7	11	14	6	15	1	14	10	3	consistency
GSE163505	1	50	50	28	23	31	24	28	33	29	26	29	30	13	28	26	24	24	23	25	25	16	9	12	26	26	28	5	20	6	23	25	25	25	25	25	23	1	20	19	2	19	12	14	10	5	5	10	consistency
GSE163505	1	50	50	17	9	13	8	17	14	13	12	14	14	12	8	15	15	14	14	15	13	6	14	2	15	15	14	4	13	1	15	15	15	11	11	11	14	0	11	7	6	4	7	10	2	10	16	7	consistency
GSE163505	1	50	50	27	23	19	22	16	20	25	25	26	24	10	27	22	27	20	21	29	20	16	22	9	20	22	21	9	15	5	22	29	25	21	21	21	21	0	22	21	7	15	12	19	2	20	9	8	consistency
GSE163505	1	50	50	30	26	27	26	29	30	30	27	33	25	11	28	27	27	25	22	27	21	12	17	5	23	23	20	13	17	13	20	27	25	16	16	16	20	1	16	23	16	12	17	22	0	15	13	10	consistency
GSE163505	1	50	50	20	12	20	11	14	17	19	18	20	27	6	21	16	15	10	14	15	11	7	11	7	21	23	22	7	10	9	15	15	17	4	4	4	22	0	18	15	11	10	18	11	1	5	3	5	consistency
GSE163505	1	50	50	33	29	28	21	28	35	29	19	30	34	7	35	26	27	23	28	29	24	8	15	6	23	22	22	9	11	6	28	29	27	22	22	22	22	1	18	25	18	9	7	22	6	11	17	9	consistency
GSE163505	1	50	50	17	12	19	7	19	13	15	18	16	14	3	16	10	11	11	13	14	12	6	8	10	17	17	15	11	14	9	13	14	13	7	7	7	7	0	13	13	18	19	4	17	2	17	9	2	consistency
GSE163505	1	50	50	15	16	16	14	15	19	18	18	17	21	5	20	14	13	16	17	15	19	13	10	10	18	19	18	11	20	14	17	15	21	7	7	7	17	0	16	18	13	17	13	20	6	16	2	0	consistency
GSE163505	1	50	50	11	8	16	11	11	4	16	17	13	14	10	9	8	11	8	10	14	10	5	9	7	21	19	20	10	11	7	11	14	14	9	9	9	7	0	7	7	14	5	8	10	1	11	16	4	consistency
GSE163505	1	50	50	9	8	7	9	17	13	9	10	11	11	10	9	16	19	14	17	20	14	12	18	8	14	16	14	11	17	7	17	20	21	13	13	13	20	0	12	9	4	14	7	7	0	0	21	6	consistency
GSE163505	1	50	50	14	10	19	11	17	9	12	16	13	9	4	11	26	26	27	25	21	25	18	17	14	18	20	21	8	8	7	26	21	21	20	20	20	13	0	16	12	12	15	11	5	1	2	14	5	consistency
GSE163505	1	50	50	15	16	18	12	30	20	20	7	23	16	10	16	16	9	18	17	13	18	4	4	6	16	18	15	10	15	12	15	13	14	10	10	10	14	0	17	14	10	12	6	17	2	9	2	4	consistency
GSE163505	1	50	50	37	31	30	25	22	36	36	36	34	37	18	37	25	27	26	25	28	27	13	20	6	36	36	35	14	20	9	24	28	23	15	15	15	30	0	36	35	16	24	20	31	8	18	11	15	consistency
GSE163505	1	50	50	26	18	22	17	23	21	25	26	25	23	8	27	21	20	21	19	15	18	7	9	7	28	28	28	14	15	11	19	15	17	20	20	20	25	1	24	21	14	16	16	22	2	17	8	9	consistency
GSE163505	1	50	50	14	9	10	5	14	17	20	20	17	17	10	18	16	20	17	18	18	16	9	14	8	13	13	11	7	13	8	19	18	14	8	8	8	19	0	10	14	7	8	5	18	4	6	8	7	consistency
GSE163505	1	50	50	35	21	30	17	32	25	34	15	38	24	7	32	8	10	7	7	10	8	5	8	6	31	31	31	24	25	23	7	10	7	9	9	9	28	0	26	27	16	27	8	30	9	23	5	1	consistency
GSE163505	1	50	50	32	31	27	36	38	33	36	34	36	25	8	33	25	26	25	28	25	27	25	23	26	30	30	29	30	27	30	27	25	27	18	18	18	34	0	31	28	21	39	11	24	7	17	16	6	consistency
GSE163505	1	50	50	17	14	18	12	20	13	20	19	22	16	7	18	16	9	18	14	12	15	6	5	3	22	19	23	16	16	10	14	12	13	8	8	8	11	0	21	9	13	4	7	15	5	8	9	5	consistency
GSE163505	1	50	50	39	33	30	36	35	41	38	38	42	32	15	39	24	26	23	22	24	22	20	18	20	34	33	33	24	28	22	22	24	23	18	18	18	32	0	31	27	21	27	11	25	10	25	10	4	consistency
GSE163505	1	50	50	22	23	24	14	15	17	26	26	24	22	6	24	24	19	23	23	24	21	10	12	6	23	23	21	10	13	8	23	24	24	17	17	17	19	0	19	27	11	11	16	23	0	15	4	3	consistency
GSE163505	1	50	50	28	23	32	26	35	29	31	29	29	25	6	28	20	18	22	22	18	20	21	16	18	26	26	26	20	25	18	22	18	21	20	20	20	30	0	27	24	24	25	14	34	1	23	1	3	consistency
GSE163505	1	50	50	19	14	17	9	9	14	22	21	21	14	8	17	14	11	14	19	16	18	5	10	5	9	9	10	4	10	7	18	16	16	12	12	12	13	0	14	13	13	11	13	15	0	7	6	8	consistency
GSE163505	1	50	50	43	36	36	32	31	32	39	34	38	35	18	44	26	24	26	23	23	28	17	18	16	35	34	32	27	25	27	23	23	25	12	12	12	33	0	30	39	7	24	24	31	5	28	17	11	consistency
GSE163505	1	50	50	14	11	16	8	12	15	16	21	14	16	12	15	19	20	14	17	17	16	12	17	7	15	18	14	9	9	6	16	17	16	11	11	11	20	0	13	15	15	9	17	16	1	7	10	7	consistency
GSE163505	1	50	50	29	21	25	17	26	23	30	26	27	22	10	30	25	25	24	26	26	26	22	20	13	24	23	25	23	22	15	28	26	27	26	26	26	27	0	18	27	12	11	14	21	2	7	4	5	consistency
GSE163505	1	50	50	24	19	20	17	25	24	24	19	26	13	3	21	11	7	12	9	12	9	4	2	3	13	18	15	9	5	5	8	12	11	3	3	3	9	1	4	14	9	7	2	20	2	15	7	2	consistency
GSE163505	1	50	50	36	35	37	35	42	38	39	26	39	38	14	36	20	24	23	22	25	19	12	20	11	38	39	38	28	30	26	22	25	22	15	15	15	35	0	33	41	18	36	23	31	2	28	22	8	consistency
GSE163505	1	50	50	28	21	22	17	18	20	29	22	26	21	8	30	20	15	20	20	16	16	5	9	4	26	24	25	11	15	12	19	16	17	9	9	9	22	0	15	21	10	14	13	21	2	12	2	4	consistency
GSE163505	1	50	50	39	26	40	24	36	30	41	34	40	36	7	38	24	26	25	28	28	30	26	25	26	38	38	38	39	40	38	28	28	28	26	26	26	38	0	34	38	33	42	17	40	8	33	2	4	consistency
GSE163505	1	50	50	33	21	31	18	30	24	32	31	33	24	5	29	31	30	33	32	31	32	23	25	23	32	31	34	28	26	26	33	31	31	27	27	27	28	0	30	23	24	21	9	24	2	7	5	4	consistency
GSE163505	1	50	50	37	32	36	34	34	39	37	35	37	33	21	36	39	39	39	39	36	37	30	36	30	34	36	33	27	31	27	39	36	40	36	36	36	38	0	32	34	30	28	32	33	8	26	18	12	consistency
GSE163505	1	50	50	28	18	31	12	25	16	26	30	28	24	13	29	29	33	26	27	33	30	17	24	10	32	32	30	14	21	11	28	33	28	24	24	24	29	1	26	26	17	23	18	31	2	18	9	10	consistency
GSE163505	1	50	50	40	39	40	30	36	40	44	37	43	38	7	42	20	19	19	24	24	22	20	22	19	40	40	39	38	38	38	23	24	24	18	18	18	32	1	36	41	31	43	16	41	6	33	6	4	consistency
GSE163505	1	50	50	24	18	15	14	20	20	25	17	23	16	7	21	20	16	19	19	13	17	16	10	16	20	21	19	11	11	7	18	13	19	16	16	16	22	0	24	16	12	21	12	20	3	20	0	5	consistency
GSE163505	1	50	50	24	18	18	14	18	20	24	21	24	22	7	23	19	16	19	21	17	18	12	8	7	26	27	25	9	8	10	17	17	18	18	18	18	21	1	18	19	8	12	9	14	0	8	9	1	consistency
GSE163505	1	50	50	27	18	27	16	29	28	27	27	28	20	13	25	26	22	27	23	24	21	13	17	13	25	25	23	15	17	10	24	24	25	15	15	15	26	0	21	25	24	18	18	23	1	14	15	8	consistency
GSE163505	1	50	50	37	32	29	31	39	36	37	31	39	29	7	34	15	13	13	14	19	9	10	14	7	17	19	20	13	18	9	12	19	19	11	11	11	22	0	23	28	10	20	14	22	5	26	22	5	consistency
GSE163505	1	50	50	28	23	28	23	28	27	27	25	26	20	7	25	16	18	20	9	11	8	4	5	3	32	30	34	12	13	10	8	11	12	3	3	3	25	0	25	22	10	12	7	24	2	13	3	4	consistency
GSE163505	1	50	50	25	25	26	26	31	29	32	28	35	25	10	28	17	24	19	25	23	24	20	18	19	26	25	23	24	22	19	24	23	24	18	18	18	24	0	22	24	15	24	10	20	0	16	12	7	consistency
GSE163505	1	50	50	28	22	32	25	32	31	30	33	31	25	6	30	16	15	14	14	16	15	5	10	4	25	22	25	6	3	6	13	16	13	9	9	9	20	0	21	24	11	10	13	21	1	14	6	5	consistency
GSE163505	1	50	50	15	12	14	7	16	13	13	12	14	11	3	16	22	19	25	25	22	25	9	11	5	19	18	18	9	12	4	25	22	23	5	5	5	13	0	16	11	14	9	1	10	0	6	8	3	consistency
GSE163505	1	50	50	34	28	30	31	30	32	33	29	34	20	10	29	11	10	10	5	7	4	2	4	2	11	12	10	3	1	3	5	7	6	4	4	4	12	0	13	21	15	10	6	33	2	13	10	4	consistency
GSE163505	1	50	50	30	22	31	20	26	29	30	30	34	28	7	29	21	17	23	21	19	22	17	17	15	33	34	35	25	27	22	21	19	20	19	19	19	25	0	24	28	16	22	17	23	4	16	8	3	consistency
GSE163505	1	50	50	16	16	9	19	13	22	11	13	15	19	12	20	13	16	9	16	19	18	4	13	5	17	16	19	9	17	7	16	19	21	6	6	6	15	0	10	9	11	8	10	17	4	10	6	9	consistency
GSE163505	1	50	50	33	22	33	17	34	24	33	27	33	27	10	34	19	21	18	23	25	22	15	19	15	35	34	34	27	29	24	23	25	25	17	17	17	31	0	30	28	32	29	18	30	10	29	7	5	consistency
GSE163505	1	50	50	31	23	26	19	24	29	28	22	27	26	2	28	21	16	23	18	17	18	18	13	17	17	18	18	16	21	15	18	17	18	17	17	17	20	0	20	24	16	22	7	26	3	18	2	1	consistency
GSE163505	1	50	50	15	9	11	10	18	15	15	17	18	13	9	14	16	17	15	17	19	17	4	12	4	14	15	15	11	17	10	16	19	19	10	10	10	16	0	12	10	19	13	7	6	0	5	12	8	consistency
GSE163505	1	50	50	26	23	23	10	16	27	31	27	30	28	4	31	12	14	12	11	16	15	4	11	2	25	24	27	5	12	2	12	16	13	8	8	8	20	0	12	23	14	7	17	26	4	16	3	3	consistency
GSE163505	1	50	50	39	35	32	30	37	38	38	30	40	34	12	35	26	25	27	30	28	31	26	24	24	35	35	34	29	33	28	29	28	29	19	19	19	34	0	33	33	31	25	24	38	7	34	10	9	consistency
GSE163505	1	50	50	20	16	23	14	16	18	22	20	21	23	10	22	22	16	22	24	18	23	17	16	15	30	30	29	15	15	13	25	18	23	18	18	18	22	0	23	19	18	18	11	21	3	14	4	4	consistency
GSE163505	1	50	50	23	17	24	14	35	20	24	29	24	17	10	20	17	19	19	16	14	18	9	10	9	25	24	24	11	13	14	16	14	15	12	12	12	15	0	20	22	20	21	9	22	1	25	9	9	consistency
GSE163505	1	50	50	35	31	26	24	21	32	31	29	34	33	0	34	20	18	18	22	20	20	13	14	13	22	24	22	13	17	16	22	20	21	16	16	16	27	0	26	36	10	23	12	32	6	21	1	1	consistency
GSE163505	1	50	50	38	31	30	32	35	40	40	32	40	32	18	38	26	27	27	30	29	31	28	28	28	34	33	35	35	35	34	30	29	29	21	21	21	34	0	32	36	27	35	26	36	19	36	2	10	consistency
GSE163505	1	50	50	16	16	16	13	22	18	19	10	19	16	4	15	21	6	17	28	4	23	8	2	6	19	18	19	14	13	15	27	4	20	16	16	16	19	0	19	16	13	12	5	17	0	20	2	0	consistency
GSE163505	1	50	50	25	18	20	17	18	21	23	23	26	20	2	24	17	18	14	21	20	20	10	12	9	25	27	24	10	18	10	20	20	21	13	13	13	17	0	16	24	18	13	7	25	2	14	6	4	consistency
GSE163505	1	50	50	32	25	37	12	31	23	36	34	35	30	7	35	31	29	30	26	28	26	22	24	19	34	35	35	27	28	27	27	28	27	18	18	18	26	0	27	31	14	32	13	35	6	31	5	5	consistency
GSE163505	1	50	50	37	30	46	35	40	42	33	36	37	29	11	36	36	28	36	35	32	35	32	22	27	43	41	45	36	40	34	35	32	35	29	29	29	38	1	40	37	12	44	11	29	4	41	19	15	consistency
GSE163505	1	50	50	17	15	21	15	14	20	16	18	20	14	5	17	17	17	15	17	21	18	5	13	3	21	21	21	4	8	1	17	21	19	7	7	7	16	0	11	12	14	6	2	16	3	9	13	4	consistency
GSE163505	1	50	50	23	18	16	13	29	16	25	22	26	17	7	20	18	13	15	12	8	11	3	7	4	15	18	16	7	12	6	13	8	11	8	8	8	11	0	8	13	16	8	10	13	2	12	9	4	consistency
GSE163505	1	50	50	22	13	19	10	26	21	20	18	14	18	10	19	24	24	20	22	22	17	7	19	1	25	24	24	17	30	10	20	22	24	7	7	7	18	0	14	12	11	10	9	9	1	10	12	9	consistency
GSE163505	1	50	50	33	30	35	27	38	37	35	25	36	28	17	33	33	26	35	36	27	37	26	26	27	33	35	34	32	33	30	35	27	32	27	27	27	34	0	38	34	27	33	16	32	9	25	3	8	consistency
GSE163505	1	50	50	16	9	16	13	20	22	11	11	13	6	0	12	16	18	14	14	16	13	15	13	10	11	9	11	11	13	9	14	16	14	21	21	21	13	0	7	12	10	9	3	3	0	1	8	0	consistency
GSE163505	1	50	50	19	19	18	9	15	24	20	15	19	22	11	19	16	11	19	16	10	15	9	10	7	19	19	20	13	15	6	17	10	10	11	11	11	18	1	17	17	15	11	12	12	2	4	9	7	consistency
GSE163505	1	50	50	32	22	23	20	26	28	29	26	30	27	2	28	30	27	28	27	24	24	10	10	7	19	16	19	10	11	7	26	24	25	22	22	22	29	0	24	22	12	11	6	18	3	13	6	0	consistency
GSE163505	1	50	50	25	22	26	21	29	19	29	20	31	21	4	26	24	24	24	25	23	26	18	16	17	26	28	28	15	15	12	26	23	25	17	17	17	21	0	20	20	10	16	7	15	1	13	10	3	consistency
GSE163505	1	50	50	22	14	18	10	19	18	23	20	24	17	8	22	17	18	15	24	25	16	6	11	3	23	24	20	13	15	10	25	25	26	13	13	13	14	0	21	16	9	12	5	19	6	13	12	7	consistency
GSE163505	1	50	50	23	17	21	18	19	29	25	28	21	28	5	28	20	19	17	16	21	16	7	14	2	17	15	18	15	18	16	17	21	16	18	18	18	15	0	18	20	9	19	10	19	2	13	18	4	consistency
GSE163505	1	50	50	28	18	28	20	20	21	27	29	27	28	10	30	24	26	26	28	29	30	17	19	18	31	31	31	18	22	18	28	29	26	17	17	17	30	0	26	26	19	25	11	24	0	22	6	7	consistency
GSE163505	1	50	50	17	15	21	9	15	20	22	21	20	19	8	19	23	22	15	19	20	19	0	5	0	22	23	21	6	11	10	20	20	17	9	9	9	17	0	15	14	15	7	6	16	1	13	10	5	consistency
GSE163505	1	50	50	19	16	17	14	28	14	18	13	20	15	8	20	23	19	21	22	23	24	21	21	17	23	22	23	10	10	10	22	23	23	16	16	16	13	0	5	10	2	19	9	13	11	3	5	13	consistency
GSE163505	1	50	50	13	5	13	5	9	8	11	14	15	8	8	11	24	24	19	23	26	23	9	17	10	20	19	22	11	12	11	23	26	25	23	23	23	17	0	14	8	3	7	7	12	19	0	16	5	consistency
GSE163505	1	50	50	27	18	22	16	19	19	25	17	25	17	8	21	12	13	15	15	18	18	8	9	9	29	28	27	8	12	11	15	18	14	12	12	12	17	0	14	20	15	17	6	24	4	18	7	6	consistency
GSE163505	1	50	50	13	16	13	10	15	21	15	11	17	8	3	11	3	17	4	8	16	5	2	10	3	15	17	16	3	7	3	8	16	12	9	9	9	7	0	11	8	10	3	4	10	1	7	6	3	consistency
GSE163505	1	50	50	22	23	20	17	31	19	28	21	27	17	7	21	13	14	13	11	13	11	7	12	5	19	17	18	12	12	12	10	13	11	8	8	8	15	0	15	17	15	8	12	16	5	2	5	1	consistency
GSE163505	1	50	50	18	13	18	6	23	23	18	22	16	20	7	18	27	26	27	24	20	23	17	17	14	26	25	24	15	13	14	23	20	26	17	17	17	17	0	11	20	14	14	11	18	2	12	13	3	consistency
GSE163505	1	50	50	21	20	21	13	23	19	28	20	28	22	7	22	21	16	22	15	17	14	6	11	4	19	17	17	11	18	9	17	17	15	8	8	8	21	1	16	27	14	18	12	16	3	12	8	4	consistency
GSE163505	1	50	50	20	22	11	16	15	19	26	23	23	26	9	22	15	16	14	17	14	17	7	7	4	15	15	15	10	12	10	18	14	17	12	12	12	15	0	11	21	11	14	15	17	6	10	5	8	consistency
GSE163505	1	50	50	26	20	13	15	21	24	27	21	26	21	9	30	16	13	15	18	16	17	15	13	14	22	21	22	13	16	20	16	16	15	14	14	14	25	0	19	23	12	20	4	17	1	10	2	4	consistency
GSE163505	1	50	50	17	14	14	12	15	17	17	19	20	18	11	17	11	14	10	11	12	10	4	9	6	14	15	14	7	7	10	11	12	12	6	6	6	13	0	17	16	9	7	13	15	6	13	3	5	consistency
GSE163505	1	50	50	20	19	23	17	29	31	23	16	22	15	5	21	26	27	26	26	26	26	17	25	24	20	20	20	15	20	17	25	26	24	17	17	17	16	0	8	14	8	13	12	25	0	0	17	1	consistency
GSE163505	1	50	50	33	31	32	34	28	28	34	37	37	34	16	34	30	30	28	26	28	26	16	23	9	33	33	33	9	16	5	26	28	30	20	20	20	24	0	25	27	11	14	25	32	0	14	9	11	consistency
GSE163505	1	50	50	29	26	26	21	22	22	32	26	30	28	11	28	27	19	25	24	28	27	14	18	15	28	30	29	13	21	14	24	28	29	20	20	20	25	0	18	25	18	19	11	19	2	15	11	8	consistency
GSE163505	1	50	50	31	30	32	29	34	32	33	26	32	24	14	28	27	24	24	30	26	30	18	17	18	33	33	31	27	26	22	30	26	28	19	19	19	25	0	28	27	24	20	13	25	1	21	12	11	consistency
GSE163505	1	50	50	34	30	31	29	29	29	35	21	31	31	8	35	9	8	12	9	8	12	11	8	10	31	30	33	19	23	21	10	8	11	11	11	11	29	0	28	32	1	25	17	31	10	35	3	4	consistency
GSE163505	1	50	50	24	24	20	12	24	26	26	26	26	21	9	26	12	16	12	16	21	18	12	16	12	22	22	21	13	13	6	16	21	16	14	14	14	18	0	21	21	15	13	9	21	1	16	8	7	consistency
GSE163505	1	50	50	18	12	16	15	15	17	14	15	19	15	12	18	15	18	17	14	18	18	11	17	12	19	18	20	7	22	3	15	18	16	12	12	12	14	1	11	12	16	10	10	11	1	10	10	9	consistency
GSE163505	1	50	50	26	20	24	18	22	25	27	22	30	25	8	25	21	22	21	22	20	22	17	17	17	24	26	24	18	23	18	21	20	23	16	16	16	19	0	17	19	16	12	10	15	3	16	4	6	consistency
GSE163505	1	50	50	17	15	12	12	15	10	17	14	18	16	11	15	15	14	11	20	18	17	7	9	6	21	21	21	8	4	6	19	18	19	14	14	14	10	0	12	17	11	6	8	17	1	11	12	8	consistency
GSE163505	1	50	50	17	21	15	14	25	18	27	19	31	21	12	27	16	17	18	24	19	20	10	10	9	29	26	28	10	14	8	22	19	19	10	10	10	22	0	18	20	18	12	8	23	0	14	17	7	consistency
GSE163505	1	50	50	32	27	27	17	29	31	35	29	36	28	6	28	27	25	27	29	25	28	19	17	15	32	31	33	20	19	21	29	25	28	17	17	17	33	0	28	26	30	27	12	22	4	28	3	0	consistency
GSE163505	1	50	50	34	31	26	29	29	24	36	35	37	30	3	34	31	31	30	28	28	27	21	22	22	30	33	29	21	20	17	30	28	29	22	22	22	27	0	26	28	24	25	11	33	0	24	6	3	consistency
GSE163505	1	50	50	35	23	33	22	28	28	36	29	35	26	3	33	16	15	18	15	16	17	6	7	7	32	31	30	21	23	21	16	16	16	13	13	13	27	0	27	34	23	19	2	32	2	28	1	1	consistency
GSE163505	1	50	50	33	23	34	28	35	30	34	27	37	31	10	32	17	20	15	21	22	19	11	13	9	29	29	29	21	24	16	21	22	22	9	9	9	33	0	30	28	21	28	16	24	9	18	10	5	consistency
GSE163505	1	50	50	15	6	29	10	31	30	24	18	26	16	1	17	19	16	17	27	17	28	17	11	12	23	21	23	11	20	9	26	17	26	26	26	26	18	0	24	16	23	21	12	17	1	8	4	1	consistency
GSE163505	1	50	50	19	19	30	25	28	24	21	20	20	14	12	20	24	20	29	26	22	30	16	17	23	31	32	31	25	26	23	26	22	24	19	19	19	17	0	14	14	2	21	11	20	7	2	4	12	consistency
GSE163505	1	50	50	28	19	23	19	22	26	28	28	27	22	4	26	9	11	10	8	10	10	2	4	3	25	25	23	16	19	14	9	10	7	5	5	5	19	0	23	24	18	20	11	20	10	15	3	2	consistency
GSE163505	1	50	50	18	8	18	11	15	14	17	13	17	13	7	15	13	15	12	15	12	16	7	7	11	17	19	17	9	6	10	14	12	13	6	6	6	15	2	14	11	10	8	7	9	1	11	5	4	consistency
GSE163505	1	50	50	33	25	36	30	27	29	30	25	31	28	13	30	26	27	27	30	31	32	28	29	30	40	39	40	35	34	35	31	31	31	24	24	24	33	0	31	29	30	32	18	29	8	26	5	5	consistency
GSE163505	1	50	50	30	23	28	16	18	16	31	30	30	26	5	30	23	30	25	27	29	26	23	26	19	27	27	27	23	25	22	26	29	27	25	25	25	26	1	29	24	15	28	7	24	0	17	8	4	consistency
GSE163505	1	50	50	16	14	11	13	6	19	18	17	15	15	10	16	10	21	11	18	24	16	10	20	5	18	18	17	9	16	8	18	24	20	9	9	9	16	0	11	11	4	9	11	13	6	8	9	5	consistency
GSE163505	1	50	50	10	8	16	6	9	13	11	12	10	7	6	12	20	27	17	24	28	21	14	19	9	18	18	19	11	12	10	25	28	27	15	15	15	18	0	11	19	1	18	8	9	5	2	13	8	consistency
GSE163505	1	50	50	18	13	23	15	24	20	18	14	23	13	3	16	9	9	11	6	5	6	1	3	1	20	22	25	6	16	8	6	5	5	2	2	2	13	0	9	11	16	11	2	11	2	8	3	5	consistency
GSE163505	1	50	50	34	31	39	32	37	35	36	30	35	29	16	32	20	19	21	25	25	22	8	14	8	30	31	30	23	24	24	24	25	21	13	13	13	28	0	27	32	18	22	14	26	4	22	13	8	consistency
GSE163505	1	50	50	21	19	22	14	28	28	18	18	19	21	13	26	21	24	18	20	25	17	20	23	16	20	25	21	11	17	15	19	25	22	13	13	13	19	0	17	19	9	14	14	12	5	8	16	7	consistency
GSE163505	1	50	50	23	14	22	18	24	19	25	22	26	13	6	17	18	19	18	16	21	19	7	9	5	23	22	24	11	10	3	16	21	17	12	12	12	17	0	15	14	19	5	8	18	0	8	9	7	consistency
GSE163505	1	50	50	12	10	15	8	13	16	19	16	18	13	6	17	1	1	5	1	1	2	0	0	0	12	11	11	2	9	2	1	1	1	0	0	0	10	1	10	13	10	6	2	16	2	8	9	4	consistency
GSE163505	1	50	50	27	28	12	27	22	25	32	30	27	27	24	27	32	32	30	29	29	26	17	26	11	18	17	21	5	5	4	30	29	31	29	29	29	13	0	11	18	17	6	10	7	3	1	14	7	consistency
GSE163505	1	50	50	33	27	33	26	36	33	33	31	33	30	24	33	26	27	20	32	26	28	10	20	2	32	31	33	19	24	18	31	26	30	23	23	23	29	0	22	27	26	27	18	15	17	22	5	17	consistency
GSE163505	1	50	50	33	30	26	29	31	29	31	24	32	33	6	34	14	3	12	7	2	15	5	3	6	8	12	13	14	12	12	4	2	8	4	4	4	8	1	13	30	10	19	14	29	4	27	3	2	consistency
GSE163505	1	50	50	42	37	35	34	37	40	40	39	40	37	25	41	23	23	23	24	23	23	19	22	13	30	28	28	21	27	22	24	23	25	17	17	17	27	0	26	36	16	24	12	26	2	28	2	11	consistency
GSE163505	1	50	50	23	19	24	13	21	20	23	13	25	24	5	21	6	13	6	8	13	9	3	4	3	24	24	24	10	12	9	8	13	9	2	2	2	17	0	15	26	5	10	7	29	1	21	5	6	consistency
GSE163505	1	50	50	25	23	20	13	15	25	23	23	23	25	6	32	33	26	30	26	24	27	20	19	16	26	25	26	20	22	17	26	24	26	21	21	21	27	0	16	19	12	14	8	23	0	11	7	4	consistency
GSE163505	1	50	50	24	21	24	21	26	29	34	29	33	21	9	23	28	30	29	28	28	26	23	23	19	22	22	23	20	21	11	28	28	28	26	26	26	20	0	26	21	9	15	13	18	0	14	15	4	consistency
GSE163505	1	50	50	30	20	27	24	29	29	32	32	29	32	12	35	5	6	4	3	8	3	3	4	3	31	32	33	20	23	18	3	8	6	1	1	1	34	0	34	29	19	21	17	27	1	18	19	11	consistency
GSE163505	1	50	50	17	11	21	14	16	17	21	20	18	18	5	15	17	7	18	16	16	18	5	10	4	22	22	24	6	11	6	17	16	15	11	11	11	11	1	12	13	15	6	8	19	0	8	3	2	consistency
GSE163505	1	50	50	22	21	24	14	20	21	22	23	22	19	9	21	24	22	26	23	24	27	11	13	13	24	24	23	11	16	8	25	24	24	16	16	16	15	0	16	16	19	21	12	20	1	10	12	8	consistency
GSE163505	1	50	50	32	25	28	27	30	31	31	29	31	22	9	30	25	22	25	26	23	28	12	19	15	30	30	29	12	14	11	25	23	24	18	18	18	24	0	20	24	22	20	16	24	2	8	8	3	consistency
GSE163505	1	50	50	18	15	23	11	17	28	22	19	20	16	7	22	24	21	27	18	18	21	9	14	6	19	20	22	13	12	4	18	18	18	12	12	12	15	0	20	15	16	13	7	21	0	12	7	6	consistency
GSE163505	1	50	50	29	28	35	26	30	36	34	35	34	30	11	29	20	13	22	16	12	16	14	13	16	19	21	18	19	12	15	17	12	14	13	13	13	9	0	8	27	13	15	12	35	3	18	7	5	consistency
GSE163505	1	50	50	22	13	18	17	20	19	22	15	23	15	5	16	13	16	15	16	16	19	16	8	15	19	21	16	14	21	14	17	16	17	11	11	11	19	0	16	15	20	17	9	16	4	15	3	4	consistency
GSE163505	1	50	50	31	32	27	29	40	41	31	26	33	32	11	31	23	29	26	26	32	27	20	27	14	34	35	35	26	32	21	30	32	30	21	21	21	37	1	38	34	27	25	16	24	9	19	18	5	consistency
GSE163505	1	50	50	27	19	23	19	31	24	26	20	27	20	7	27	24	21	27	28	24	28	18	16	17	25	24	27	18	16	13	27	24	25	24	24	24	21	0	24	22	18	17	9	20	3	17	6	4	consistency
GSE163505	1	50	50	27	21	28	23	31	26	33	26	34	20	11	25	3	3	3	2	3	1	0	1	0	16	18	15	5	10	5	1	3	2	0	0	0	11	0	9	21	15	2	7	25	4	29	14	5	consistency
GSE163505	1	50	50	30	24	24	28	22	31	29	26	29	26	7	32	26	28	27	24	28	25	14	16	11	27	26	27	15	20	15	25	28	27	16	16	16	24	0	22	27	18	15	13	22	5	10	3	3	consistency
GSE163505	1	50	50	19	17	25	10	30	21	23	22	25	19	10	23	25	27	23	25	29	24	22	18	15	24	25	24	15	18	18	28	29	27	21	21	21	20	0	16	19	21	11	5	21	9	4	9	7	consistency
GSE163505	1	50	50	31	20	26	15	21	23	29	29	27	21	9	29	13	18	18	15	17	14	10	12	7	33	33	34	20	25	19	15	17	15	9	9	9	28	0	25	26	24	19	14	29	1	20	6	8	consistency
GSE163505	1	50	50	16	14	17	10	15	16	17	20	15	19	12	20	20	18	18	14	19	15	9	13	10	19	21	19	8	10	6	16	19	16	9	9	9	16	1	15	14	17	6	8	13	6	8	4	10	consistency
GSE163505	1	50	50	19	15	21	16	24	22	20	24	21	8	8	20	15	20	18	18	20	19	18	16	13	18	18	20	9	11	5	20	20	18	13	13	13	16	0	10	8	13	10	9	4	1	0	19	9	consistency
GSE163505	1	50	50	31	29	30	26	27	28	31	26	34	27	1	29	19	9	19	14	14	17	2	4	3	21	17	19	8	8	8	17	14	14	9	9	9	13	0	13	24	10	5	9	30	11	21	5	2	consistency
GSE163505	1	50	50	31	24	34	30	32	24	31	32	31	28	27	28	33	32	34	34	34	34	31	28	34	34	32	33	20	26	22	36	34	34	33	33	33	26	0	20	18	9	21	28	29	7	0	13	29	consistency
GSE163505	1	50	50	25	26	22	25	35	32	31	26	33	24	4	30	13	13	16	17	14	16	11	13	10	25	25	27	5	9	4	16	14	16	12	12	12	28	0	26	23	17	26	4	15	0	17	1	1	consistency
GSE163505	1	50	50	24	22	21	14	19	21	25	25	24	22	11	23	24	15	24	23	17	22	13	14	15	24	21	25	11	16	12	23	17	21	20	20	20	20	0	22	21	5	8	8	19	3	10	7	6	consistency
GSE163505	1	50	50	32	27	30	24	32	28	29	27	30	25	10	29	18	22	21	22	24	23	14	17	14	31	32	31	20	21	12	23	24	22	13	13	13	25	0	26	28	13	26	14	29	3	16	8	4	consistency
GSE163505	1	50	50	29	25	19	16	19	22	30	27	32	23	8	32	28	27	25	25	25	25	16	25	14	29	28	29	12	16	11	25	25	26	25	25	25	28	0	20	26	13	14	14	23	2	14	10	4	consistency
GSE163505	1	50	50	23	13	23	12	11	22	26	22	22	21	2	22	28	28	28	22	22	23	14	19	15	24	25	23	15	17	7	22	22	20	23	23	23	12	0	16	18	13	12	5	21	1	13	2	3	consistency
GSE163505	1	50	50	35	30	36	28	33	24	36	27	37	31	14	34	19	15	20	25	21	25	21	11	19	28	30	28	21	20	21	26	21	26	21	21	21	26	0	33	39	21	26	8	38	0	27	12	9	consistency
GSE163505	1	50	50	27	26	23	21	25	25	29	27	29	27	16	30	40	40	33	38	41	38	37	41	29	39	34	38	30	34	23	40	41	39	27	27	27	40	1	32	34	3	24	12	24	0	9	25	25	consistency
GSE163505	1	50	50	20	16	29	20	31	19	27	26	30	9	7	15	26	28	27	26	25	25	19	26	17	20	19	19	15	12	12	22	25	25	13	13	13	16	1	10	17	28	11	6	10	2	4	24	5	consistency
GSE163505	1	50	50	30	25	25	27	23	24	28	18	26	19	7	25	11	9	14	11	10	13	7	7	6	12	8	13	7	9	11	9	10	11	9	9	9	17	0	20	23	8	13	9	27	1	25	8	5	consistency
GSE163505	1	50	50	39	33	36	27	29	26	35	30	36	31	9	34	29	25	32	28	23	28	31	21	31	32	32	34	26	27	27	27	23	27	25	25	25	36	0	32	35	14	35	10	33	3	21	9	6	consistency
GSE163505	1	50	50	32	31	31	24	29	35	31	35	32	30	24	32	32	34	28	30	33	31	15	21	10	28	28	30	18	18	7	31	33	31	20	20	20	27	0	19	24	20	17	23	21	8	9	11	14	consistency
GSE163505	1	50	50	14	14	18	10	16	20	19	15	16	22	6	15	21	14	21	16	19	17	9	16	9	19	19	20	7	13	9	16	19	21	9	9	9	15	0	14	16	10	13	8	11	4	7	4	2	consistency
GSE163505	1	50	50	28	21	37	16	23	20	32	29	26	30	3	30	28	24	29	27	28	30	22	21	17	33	32	33	22	24	28	29	28	28	17	17	17	16	0	18	29	15	23	7	30	2	25	25	2	consistency
GSE163505	1	50	50	21	15	24	15	26	18	22	16	23	17	2	20	18	17	17	20	22	18	11	15	8	27	27	26	15	19	7	20	22	22	17	17	17	16	0	20	17	15	7	3	13	6	12	4	2	consistency
GSE163505	1	50	50	31	31	27	27	25	23	32	28	31	24	14	31	33	30	29	31	29	28	28	23	29	30	31	30	28	36	25	30	29	32	28	28	28	23	0	28	31	27	25	17	19	4	18	12	8	consistency
GSE163505	1	50	50	30	17	19	19	25	24	30	24	31	18	2	24	17	15	15	14	17	16	15	15	19	7	6	5	13	10	16	14	17	14	14	14	14	17	0	12	16	11	22	8	18	4	10	4	2	consistency
GSE163505	1	50	50	20	17	24	14	12	13	15	13	16	16	10	14	20	20	21	15	17	13	13	13	13	19	14	20	18	15	12	15	17	18	14	14	14	14	0	10	7	14	11	7	9	1	5	6	8	consistency
GSE163505	1	50	50	25	20	24	12	14	25	26	23	23	23	8	24	24	24	23	26	26	25	6	15	6	22	21	23	9	9	7	29	26	25	17	17	17	19	0	22	16	8	14	10	19	6	10	5	7	consistency
GSE163505	1	50	50	28	27	32	25	33	30	29	16	27	26	16	30	17	7	23	18	6	25	9	4	20	26	29	27	23	23	25	16	6	9	17	17	17	17	0	9	11	0	18	14	23	10	2	4	7	consistency
GSE163505	1	50	50	33	27	24	31	27	32	25	17	30	22	13	31	23	19	19	19	19	22	14	12	9	26	29	26	13	19	16	21	19	21	15	15	15	27	0	27	21	9	16	11	24	1	20	1	6	consistency
GSE163505	1	50	50	37	32	34	32	38	29	37	30	39	27	14	33	31	23	33	28	26	29	16	14	15	34	33	35	21	22	21	29	26	27	24	24	24	32	0	29	32	24	25	18	31	8	26	8	12	consistency
GSE163505	1	50	50	15	14	17	18	18	15	15	14	17	15	4	14	17	18	17	16	18	18	14	11	13	12	13	14	8	13	9	14	18	17	14	14	14	11	0	5	13	2	12	0	2	1	1	14	4	consistency
GSE163505	1	50	50	34	30	22	23	34	32	34	34	35	27	12	33	20	23	22	22	22	21	16	21	17	31	29	31	19	18	21	21	22	22	20	20	20	29	1	29	29	18	25	22	32	12	32	8	9	consistency
GSE163505	1	50	50	43	35	41	25	31	36	43	43	42	43	21	44	30	33	31	29	32	28	24	28	24	43	42	43	28	31	27	29	32	31	31	31	31	43	1	43	44	38	46	34	42	7	39	2	2	consistency
GSE163505	1	50	50	14	14	12	10	18	17	15	17	13	16	8	11	12	8	14	13	10	15	3	8	4	14	14	14	10	14	4	17	10	13	2	2	2	9	0	13	9	4	6	6	14	3	10	21	4	consistency
GSE163505	1	50	50	21	18	18	20	22	18	20	24	22	19	10	19	6	10	7	7	8	9	10	6	6	27	28	25	12	19	10	7	8	8	7	7	7	10	0	8	20	17	13	10	18	10	10	9	4	consistency
GSE163505	1	50	50	35	30	35	25	31	35	36	32	34	36	22	35	24	28	26	29	30	29	26	27	26	36	36	37	30	30	31	29	30	28	25	25	25	32	0	30	31	32	31	29	33	16	36	15	18	consistency
GSE163505	1	50	50	28	19	27	21	31	29	31	23	29	24	9	29	20	20	20	19	21	20	9	13	5	25	25	25	20	19	14	19	21	19	16	16	16	27	0	25	22	16	21	10	28	3	10	9	5	consistency
GSE163505	1	50	50	32	26	22	27	40	34	32	25	32	26	14	26	14	14	13	18	15	21	15	14	15	24	22	25	21	22	22	18	15	17	10	10	10	17	0	22	20	22	18	17	17	5	19	11	13	consistency
GSE163505	1	50	50	23	20	20	8	33	19	22	17	20	6	7	20	15	13	15	13	15	7	11	10	8	9	9	11	9	8	9	15	15	15	17	17	17	16	0	6	13	9	16	10	13	0	4	3	3	consistency
GSE163505	1	50	50	32	25	29	21	25	25	32	22	33	24	1	30	24	17	26	29	26	32	14	16	14	30	30	29	16	16	14	29	26	28	30	30	30	22	0	20	25	13	19	3	24	2	14	0	1	consistency
GSE163505	1	50	50	16	11	23	12	25	15	11	9	13	13	9	14	5	10	4	7	12	6	6	10	5	19	18	21	12	16	18	11	12	14	3	3	3	10	0	11	13	14	8	9	5	7	3	9	9	consistency
GSE163505	1	50	50	34	32	30	29	39	36	36	27	35	36	11	37	26	23	25	25	25	23	18	20	16	34	33	34	26	30	24	26	25	25	18	18	18	28	0	27	33	24	16	14	31	10	29	8	6	consistency
GSE163505	1	50	50	19	15	12	15	17	20	17	17	19	14	4	15	22	20	23	25	20	23	14	13	9	24	23	24	10	12	4	22	20	22	14	14	14	16	0	13	13	5	12	2	10	0	6	5	3	consistency
GSE163505	1	50	50	34	34	40	30	38	27	34	34	36	32	19	36	26	23	26	26	23	25	20	22	17	39	40	39	28	28	25	25	23	23	18	18	18	26	0	30	33	32	29	21	29	8	28	9	17	consistency
GSE163505	1	50	50	34	29	31	28	35	31	36	27	35	30	16	30	29	24	27	30	25	25	16	18	17	34	35	34	22	25	19	29	25	27	22	22	22	30	0	30	25	29	23	23	24	11	14	5	9	consistency
GSE163505	1	50	50	23	16	17	16	18	17	20	25	20	20	8	22	19	19	22	18	20	18	8	15	11	25	25	24	8	18	6	18	20	14	7	7	7	19	0	17	22	17	8	17	24	3	11	5	3	consistency
GSE163505	1	50	50	33	25	38	20	30	22	33	22	33	25	8	31	25	21	26	33	32	34	18	16	17	44	42	43	30	32	23	33	32	32	23	23	23	34	0	36	30	38	41	11	34	4	36	3	5	consistency
GSE163505	1	50	50	34	29	32	28	37	34	33	28	35	33	15	34	20	22	20	21	19	19	15	17	13	37	38	37	33	35	30	21	19	20	13	13	13	34	0	34	33	18	32	19	29	5	25	20	8	consistency
GSE163505	1	50	50	18	13	20	6	24	13	23	17	22	11	4	16	21	22	15	20	25	22	11	17	6	14	11	11	6	7	6	20	25	22	16	16	16	19	0	16	17	15	15	6	12	1	6	12	2	consistency
GSE163505	1	50	50	23	17	17	15	20	21	24	17	21	15	5	18	22	14	21	16	12	19	7	12	6	22	21	23	7	12	6	15	12	15	12	12	12	22	0	10	18	13	9	8	13	2	5	9	4	consistency
GSE163505	1	50	50	24	21	21	16	34	23	24	23	23	26	13	23	9	11	4	12	16	12	6	12	6	27	26	26	9	17	14	12	16	12	12	12	12	26	0	25	20	34	14	11	13	8	10	20	9	consistency
GSE163505	1	50	50	25	19	25	17	32	31	26	24	26	21	2	23	23	23	21	18	19	22	13	13	12	21	19	21	14	14	9	20	19	18	14	14	14	16	0	20	21	16	11	8	16	1	9	9	3	consistency
GSE163505	1	50	50	17	13	17	17	14	22	17	20	19	19	12	19	19	19	16	21	23	19	8	13	7	23	22	22	7	15	6	20	23	24	13	13	13	16	1	12	18	14	5	14	15	4	13	7	7	consistency
GSE163505	1	50	50	31	21	26	19	27	27	34	30	33	29	9	33	28	30	27	30	30	25	10	18	10	28	30	30	15	20	8	29	30	26	21	21	21	25	0	26	25	20	7	15	28	4	12	10	4	consistency
GSE163505	1	50	50	26	20	23	19	26	24	27	27	28	22	2	24	25	26	28	30	29	28	10	16	6	32	33	32	3	13	3	30	29	27	17	17	17	20	0	21	19	7	16	9	18	3	16	7	3	consistency
GSE163505	1	50	50	27	21	27	19	28	26	27	26	28	27	14	26	26	27	28	29	28	29	14	17	10	31	32	31	12	16	7	31	28	30	20	20	20	34	0	25	24	2	14	11	25	3	22	4	8	consistency
GSE163505	1	50	50	27	20	32	24	30	21	31	27	35	26	4	31	35	31	32	36	31	35	17	24	15	32	30	30	20	26	14	36	31	34	31	31	31	25	0	26	28	20	21	7	26	3	20	7	3	consistency
GSE163505	1	50	50	25	27	22	22	27	35	26	25	27	32	23	28	16	18	16	15	18	14	17	17	12	26	23	25	19	24	19	15	18	17	11	11	11	29	0	26	29	2	25	13	16	6	14	9	13	consistency
GSE163505	1	50	50	18	12	17	6	11	18	22	21	20	16	5	21	24	22	21	18	20	21	12	10	10	21	21	20	16	17	7	20	20	20	17	17	17	22	0	10	13	12	10	8	13	2	12	5	5	consistency
GSE163505	1	50	50	28	20	27	16	24	24	27	21	29	19	8	26	26	22	26	21	20	23	8	17	7	21	25	24	14	15	9	22	20	21	19	19	19	19	0	15	21	15	18	5	17	4	12	2	7	consistency
GSE163505	1	50	50	17	13	13	17	14	15	23	14	21	20	18	21	24	17	23	15	13	19	13	10	13	17	17	19	10	16	9	15	13	14	23	23	23	16	0	11	17	6	11	18	9	8	7	7	5	consistency
GSE163505	1	50	50	33	26	33	25	32	35	36	29	35	31	16	33	32	31	33	32	33	32	23	22	21	31	33	32	23	28	18	33	33	32	27	27	27	32	1	29	30	18	25	12	27	5	20	2	8	consistency
GSE163505	1	50	50	39	38	33	38	39	40	42	39	42	33	20	38	29	32	29	25	28	25	19	22	16	35	33	34	25	28	23	26	28	27	20	20	20	41	0	41	39	33	36	24	39	5	27	11	12	consistency
GSE163505	1	50	50	20	15	23	12	14	23	21	22	19	19	4	18	31	29	29	23	26	22	11	13	9	23	21	23	13	12	10	21	26	27	19	19	19	19	1	14	13	19	6	6	23	2	13	7	5	consistency
GSE163505	1	50	50	16	12	16	6	17	17	14	16	12	16	7	18	15	16	15	14	21	12	8	13	6	19	18	19	3	3	3	13	21	17	8	8	8	13	0	14	13	18	11	6	13	1	9	8	6	consistency
GSE163505	1	50	50	25	22	22	23	17	21	24	27	23	23	7	24	22	19	20	22	18	22	12	14	9	21	21	21	15	16	11	22	18	19	15	15	15	16	0	23	25	10	16	8	19	4	12	2	5	consistency
GSE163505	1	50	50	35	33	33	34	44	35	38	36	39	31	14	34	25	14	20	22	15	15	14	6	12	22	19	17	14	18	11	18	15	17	17	17	17	22	0	20	33	11	16	9	25	1	26	14	9	consistency
GSE163505	1	50	50	26	22	22	16	24	25	30	25	28	26	12	30	25	31	23	21	29	18	16	17	14	22	21	23	13	12	12	23	29	25	20	20	20	21	1	13	26	20	18	8	23	2	20	10	6	consistency
GSE163505	1	50	50	22	18	18	23	19	18	21	17	22	15	8	16	18	14	23	23	20	24	14	5	14	20	22	21	17	20	19	24	20	20	16	16	16	16	0	21	14	13	18	7	18	3	17	17	5	consistency
GSE163505	1	50	50	29	26	26	24	21	13	27	25	28	27	1	31	29	24	28	27	27	25	18	18	15	29	28	28	13	17	13	26	27	25	17	17	17	28	1	31	26	21	21	8	27	2	17	5	0	consistency
GSE163505	1	50	50	20	17	18	15	17	22	20	17	23	18	7	16	17	18	14	16	19	13	9	13	8	19	17	17	6	9	7	15	19	18	9	9	9	16	0	12	17	11	7	5	17	2	12	7	6	consistency
GSE163505	1	50	50	21	16	23	18	19	21	27	24	25	10	16	21	14	19	15	15	18	16	8	20	7	15	15	13	9	13	9	14	18	17	4	4	4	13	0	10	12	6	6	10	11	4	18	19	12	consistency
GSE163505	1	50	50	34	29	26	25	31	35	38	15	36	32	10	32	13	8	8	12	9	9	6	3	3	27	27	28	7	14	3	12	9	12	5	5	5	21	0	24	31	15	17	8	20	5	6	16	14	consistency
GSE163505	1	50	50	26	23	27	24	28	30	29	27	27	27	6	24	22	23	22	26	24	19	15	15	13	19	21	18	13	15	9	25	24	25	12	12	12	23	1	22	19	11	18	11	17	1	20	9	2	consistency
GSE163505	1	50	50	35	29	34	22	21	29	36	27	37	25	9	34	6	6	6	8	9	8	3	5	4	31	31	31	15	16	14	8	9	7	5	5	5	20	0	22	31	27	20	12	32	2	19	5	1	consistency
GSE163505	1	50	50	12	8	7	10	12	11	12	16	13	11	3	11	15	14	13	16	14	14	7	16	5	17	17	17	8	11	8	16	14	16	10	10	10	15	1	9	11	9	12	6	13	5	4	4	1	consistency
GSE163505	1	50	50	16	11	27	17	24	20	18	21	19	15	13	13	15	15	17	20	17	18	13	14	12	20	20	21	13	19	12	18	17	14	13	13	13	11	0	12	14	7	14	12	19	7	1	9	11	consistency
GSE163505	1	50	50	36	34	28	27	34	29	34	30	32	29	14	33	20	19	20	22	16	21	11	9	10	26	24	26	11	17	13	22	16	20	16	16	16	16	1	14	29	6	11	16	37	6	23	9	9	consistency
GSE163505	1	50	50	37	33	34	27	27	34	38	31	38	35	16	38	23	21	24	32	26	31	10	17	12	37	36	36	14	22	17	32	26	31	25	25	25	27	0	35	29	10	11	26	28	6	19	9	6	consistency
GSE163505	1	50	50	26	21	29	18	27	29	29	21	28	22	5	25	6	5	6	5	5	6	4	5	4	32	34	35	10	11	9	5	5	4	6	6	6	28	0	28	24	18	25	7	18	1	22	11	4	consistency
GSE163505	1	50	50	20	15	22	16	23	15	20	22	22	18	2	18	24	25	26	21	26	18	18	20	17	21	20	20	21	20	22	17	26	25	19	19	19	15	1	16	23	11	20	12	20	4	8	5	1	consistency
GSE163505	1	50	50	21	19	20	12	19	14	21	23	21	28	6	23	21	13	20	19	16	19	16	13	15	24	22	24	19	23	20	17	16	18	19	19	19	20	1	9	20	18	14	8	18	0	8	13	5	consistency
GSE163505	1	50	50	18	12	18	10	11	17	19	7	19	12	2	17	11	3	11	10	4	12	6	1	7	14	13	13	6	5	8	10	4	10	10	10	10	12	1	12	9	4	13	5	11	3	4	1	0	consistency
GSE163505	1	50	50	36	26	34	27	40	30	39	31	35	33	10	36	24	23	21	29	27	29	23	23	22	36	36	36	27	30	26	28	27	27	22	22	22	31	0	36	30	33	30	11	36	16	36	14	9	consistency
GSE163505	1	50	50	15	15	20	11	19	5	19	19	18	8	14	16	11	14	12	13	16	13	9	12	9	10	11	9	10	8	8	14	16	17	13	13	13	10	0	9	16	8	11	13	5	1	0	11	10	consistency
GSE163505	1	50	50	23	12	24	12	22	19	24	17	23	15	4	24	24	16	21	25	18	21	15	7	14	24	24	24	13	14	14	23	18	26	19	19	19	23	0	24	20	9	11	5	18	5	11	0	2	consistency
GSE163505	1	50	50	18	14	13	13	19	22	23	18	19	16	5	16	11	18	13	8	11	6	5	4	1	14	15	14	3	1	3	8	11	8	6	6	6	14	0	16	13	2	5	8	12	1	18	11	3	consistency
GSE163505	1	50	50	21	18	23	11	17	19	23	22	23	18	5	22	13	19	13	14	22	13	11	12	5	16	17	16	6	13	4	14	22	20	13	13	13	8	0	13	23	9	9	5	14	3	5	9	4	consistency
GSE163505	1	50	50	25	21	24	18	18	20	23	26	25	26	6	25	22	19	22	24	21	22	13	17	10	27	28	27	18	16	11	23	21	26	21	21	21	21	0	21	21	16	17	13	18	0	9	6	3	consistency
GSE163505	1	50	50	27	20	23	15	22	25	26	24	28	21	4	25	20	19	21	24	21	24	20	16	15	26	25	26	20	22	13	24	21	22	23	23	23	22	0	15	23	10	20	6	22	2	13	8	4	consistency
GSE163505	1	50	50	30	26	31	27	29	25	33	26	33	25	5	27	17	23	19	17	20	14	11	17	10	25	25	24	11	17	12	14	20	20	14	14	14	29	0	22	30	25	15	9	25	3	17	8	1	consistency
GSE163505	1	50	50	31	33	33	31	37	32	33	30	35	19	7	29	15	20	18	12	20	17	9	15	7	20	17	21	9	19	8	12	20	17	12	12	12	22	0	16	23	10	15	7	27	5	16	10	7	consistency
GSE163505	1	50	50	28	19	25	15	22	25	32	26	32	23	11	29	20	21	18	16	20	13	9	8	8	24	25	25	9	21	7	16	20	22	11	11	11	18	0	23	20	12	17	18	20	2	8	10	8	consistency
GSE163505	1	50	50	15	10	17	11	14	16	16	16	17	19	8	14	15	25	13	16	22	19	4	14	3	23	23	21	13	16	12	17	22	21	13	13	13	17	1	18	12	5	12	11	11	2	7	10	6	consistency
GSE163505	1	50	50	34	27	39	24	45	30	34	36	34	24	12	27	31	35	28	35	36	35	26	31	22	36	33	37	27	24	30	34	36	36	17	17	17	37	0	36	35	12	28	21	30	7	18	26	7	consistency
GSE163505	1	50	50	27	13	29	16	29	28	31	29	29	15	7	25	16	12	15	15	12	12	5	7	6	23	18	23	14	20	13	10	12	14	11	11	11	19	0	10	10	6	8	8	23	1	16	9	5	consistency
GSE163505	1	50	50	20	18	22	15	25	10	19	16	19	13	5	18	23	23	23	21	23	21	14	19	14	20	20	20	5	8	5	21	23	26	12	12	12	14	0	8	8	5	8	9	10	3	0	15	10	consistency
GSE163505	1	50	50	33	27	21	25	33	28	32	31	31	32	17	34	22	19	23	17	17	17	12	11	15	27	27	28	26	24	25	17	17	18	14	14	14	29	0	25	28	14	24	18	31	2	20	6	13	consistency
GSE163505	1	50	50	34	23	31	26	33	39	34	32	32	26	7	30	19	19	22	20	20	21	3	15	4	27	29	27	11	15	10	19	20	20	9	9	9	20	0	28	27	11	10	13	30	5	12	8	5	consistency
GSE163505	1	50	50	24	20	19	15	20	25	22	22	24	22	5	25	25	19	22	25	19	27	19	11	18	21	20	20	19	16	13	27	19	28	20	20	20	24	0	25	21	21	22	13	19	0	17	4	6	consistency
GSE163505	1	50	50	23	16	25	18	20	25	21	18	23	15	7	19	12	16	13	16	15	15	13	14	11	21	21	24	15	17	12	15	15	18	8	8	8	21	0	20	16	3	14	8	21	3	19	3	4	consistency
GSE163505	1	50	50	20	14	27	14	13	20	21	24	23	18	16	20	23	24	25	29	26	32	14	9	13	26	27	26	10	11	10	30	26	27	20	20	20	18	1	16	19	20	16	11	17	0	9	12	14	consistency
GSE163505	1	50	50	37	34	36	23	34	35	37	34	38	38	13	36	33	34	32	33	34	34	29	30	30	38	39	38	40	38	37	32	34	34	29	29	29	36	0	39	35	35	31	27	37	15	30	11	10	consistency
GSE163505	1	50	50	36	33	30	29	30	40	36	29	35	29	11	35	27	25	24	24	23	25	19	17	13	27	27	27	29	30	26	20	23	22	15	15	15	29	0	32	31	24	25	19	26	1	20	6	6	consistency
GSE163505	1	50	50	28	26	26	25	36	23	28	26	29	28	7	23	22	18	21	26	21	26	6	10	5	30	30	31	10	10	5	24	21	24	12	12	12	26	0	20	23	11	13	7	20	1	20	13	4	consistency
GSE163505	1	50	50	27	20	23	22	23	24	24	22	24	21	9	25	15	12	16	15	11	13	9	6	8	20	20	20	16	10	14	14	11	13	11	11	11	21	0	18	24	12	16	4	24	3	15	6	8	consistency
GSE163505	1	50	50	30	23	27	22	29	29	30	26	29	26	4	28	20	19	21	29	20	28	14	15	13	25	26	23	21	21	20	28	20	23	16	16	16	23	0	22	23	20	18	11	26	2	19	8	3	consistency
GSE163505	1	50	50	29	22	20	13	16	17	27	25	27	21	6	26	18	20	22	22	19	23	13	17	11	20	21	21	12	11	9	22	19	22	18	18	18	24	0	18	21	18	10	11	20	5	11	10	4	consistency
GSE163505	1	50	50	24	12	22	9	29	23	24	15	23	6	12	14	1	1	2	1	1	2	1	1	2	20	13	18	17	14	15	1	1	0	0	0	0	7	0	10	6	2	3	9	25	0	23	21	8	consistency
GSE163505	1	50	50	23	21	17	25	17	29	26	21	24	27	9	26	12	16	9	16	16	15	11	14	13	16	18	18	16	18	12	16	16	16	7	7	7	20	0	12	14	17	12	4	16	11	7	10	8	consistency
GSE163505	1	50	50	15	11	23	10	16	17	16	13	17	15	2	17	14	12	14	13	11	13	8	6	9	28	28	27	13	11	10	14	11	13	11	11	11	20	0	21	18	18	18	4	14	3	9	1	1	consistency
GSE163505	1	50	50	33	29	22	35	37	34	33	31	33	28	10	31	22	18	21	17	20	19	20	20	18	18	17	17	17	15	15	18	20	18	17	17	17	14	0	15	29	11	13	6	25	8	20	4	4	consistency
GSE163505	1	50	50	13	10	17	8	18	18	20	21	18	17	16	16	24	20	21	25	25	24	9	11	5	24	27	22	12	11	9	24	25	26	12	12	12	20	0	18	12	5	9	9	9	7	8	13	12	consistency
GSE163505	1	50	50	22	18	14	15	21	22	23	20	24	18	6	19	24	21	28	20	21	21	10	12	9	14	17	15	13	15	5	19	21	20	15	15	15	16	0	16	18	8	12	10	17	1	9	10	3	consistency
GSE163505	1	50	50	27	19	29	19	28	27	23	23	27	20	7	25	17	14	15	17	15	15	5	7	4	20	18	18	11	10	11	17	15	19	6	6	6	19	0	16	16	9	14	8	25	2	18	0	3	consistency
GSE163505	1	50	50	14	14	18	11	16	20	17	18	15	14	4	15	14	16	15	18	17	21	9	10	11	20	20	20	8	9	5	19	17	17	9	9	9	17	0	11	22	7	10	9	12	0	5	7	3	consistency
GSE163505	1	50	50	26	23	27	22	24	23	29	28	27	29	6	26	26	27	24	22	27	21	15	21	11	21	21	20	14	15	11	22	27	25	24	24	24	17	0	19	21	5	13	11	22	0	14	4	1	consistency
GSE163505	1	50	50	40	36	39	33	35	32	41	33	40	29	8	40	22	21	22	25	23	24	18	17	13	19	16	17	23	17	16	25	23	27	21	21	21	13	0	8	32	8	20	17	34	3	26	7	8	consistency
GSE163505	1	50	50	32	26	27	24	30	31	29	24	31	21	11	29	25	23	26	26	23	25	12	17	13	27	26	27	25	22	23	26	23	25	20	20	20	25	0	22	27	24	20	18	27	7	21	8	5	consistency
GSE163505	1	50	50	29	21	26	28	30	31	28	21	31	17	9	23	16	18	16	22	21	22	3	11	0	18	19	18	12	22	9	19	21	22	6	6	6	16	0	8	16	15	4	8	15	1	16	8	7	consistency
GSE163505	1	50	50	32	29	37	27	27	30	35	30	36	30	10	35	19	16	21	21	20	21	15	10	10	34	33	35	12	12	14	22	20	21	24	24	24	34	0	33	31	18	27	12	33	1	33	7	6	consistency
GSE163505	1	50	50	19	8	23	6	24	11	17	15	18	11	3	19	22	17	19	25	19	24	11	15	4	22	22	23	10	15	7	21	19	20	12	12	12	15	0	16	14	17	9	4	15	2	13	2	3	consistency
GSE163505	1	50	50	17	13	16	12	14	21	22	19	19	18	6	18	22	19	23	21	22	22	9	16	6	22	22	22	13	21	13	22	22	23	15	15	15	17	0	17	16	13	11	5	13	4	8	4	5	consistency
GSE163505	1	50	50	15	8	13	11	8	15	19	20	16	18	14	18	16	15	14	14	16	16	9	9	7	25	24	25	11	19	3	15	16	15	11	11	11	8	0	10	9	9	6	13	9	6	9	10	3	consistency
GSE163505	1	50	50	30	23	14	22	18	18	27	24	26	17	2	27	10	9	9	11	12	9	4	5	4	17	19	16	9	12	9	11	12	9	9	9	9	13	0	15	25	7	13	9	28	2	21	1	1	consistency
GSE163505	1	50	50	7	6	17	2	15	9	8	15	6	8	8	8	13	10	17	13	13	14	7	9	8	17	15	16	12	13	11	13	13	12	5	5	5	11	0	12	4	12	14	9	9	1	4	9	9	consistency
GSE163505	1	50	50	27	21	19	17	23	27	27	24	25	27	19	27	28	31	25	25	29	27	13	18	7	24	24	24	17	22	10	25	29	30	16	16	16	26	0	26	24	11	21	10	23	3	15	19	15	consistency
GSE163505	1	50	50	20	11	16	9	20	17	22	23	19	17	8	18	17	16	19	22	18	21	6	8	4	23	23	23	12	10	3	21	18	19	13	13	13	14	1	11	18	13	9	9	19	2	12	6	8	consistency
GSE163505	1	50	50	30	22	32	24	29	23	32	25	31	29	12	31	24	21	24	22	19	20	12	13	11	30	29	27	24	22	22	20	19	22	12	12	12	23	0	21	20	9	27	11	24	1	18	17	6	consistency
GSE163505	1	50	50	29	31	30	31	24	36	35	38	30	36	19	34	27	23	26	29	25	29	13	22	15	29	31	29	21	22	19	30	25	28	21	21	21	28	0	27	34	0	26	27	29	5	14	4	18	consistency
GSE163505	1	50	50	40	28	37	23	39	35	41	35	40	35	7	38	20	20	21	25	23	25	19	21	19	37	37	37	34	34	35	26	23	25	17	17	17	36	0	32	40	32	40	16	38	11	37	10	2	consistency
GSE163505	1	50	50	30	30	33	28	25	29	32	26	32	25	10	28	27	27	25	29	26	29	11	15	12	31	31	31	13	14	13	29	26	26	20	20	20	21	0	28	26	14	20	10	28	0	19	5	4	consistency
GSE163505	1	50	50	36	34	26	32	31	36	37	22	36	37	8	40	15	16	13	9	13	12	9	8	8	22	19	21	13	18	15	12	13	13	10	10	10	20	0	20	33	19	23	16	24	1	27	16	9	consistency
GSE163505	1	50	50	32	26	38	25	35	37	36	33	33	31	2	35	26	19	24	24	19	24	11	7	12	36	33	29	13	15	14	24	19	21	16	16	16	30	0	31	31	18	28	16	31	8	16	3	3	consistency
GSE163505	1	50	50	10	7	16	12	16	18	12	14	14	13	10	13	8	11	7	10	12	14	8	11	6	16	19	15	1	3	3	9	12	9	10	10	10	10	0	9	8	12	7	11	12	0	10	7	9	consistency
GSE163505	1	50	50	32	30	28	22	33	32	35	35	38	38	24	35	26	30	27	28	33	26	18	25	14	30	28	31	8	19	10	29	33	32	22	22	22	28	0	27	33	17	20	22	19	0	8	12	10	consistency
GSE163505	1	50	50	16	11	21	11	18	8	18	17	20	17	11	15	16	20	19	19	17	18	14	10	10	21	18	20	4	6	10	18	17	16	15	15	15	15	0	10	10	14	9	13	8	4	4	15	10	consistency
GSE163505	1	50	50	28	21	25	17	21	25	27	28	28	23	7	25	18	23	21	24	24	23	7	13	8	19	20	19	7	10	6	26	24	23	13	13	13	20	1	19	23	22	14	9	21	3	12	10	3	consistency
GSE163505	1	50	50	14	17	14	11	13	16	15	17	15	14	4	16	11	19	13	11	12	13	7	9	7	14	17	16	14	11	8	11	12	9	5	5	5	15	0	13	13	17	7	15	4	4	11	9	7	consistency
GSE163505	1	50	50	30	20	26	20	25	21	26	28	27	19	7	27	26	18	27	24	17	27	14	10	18	24	26	23	20	27	21	24	17	19	10	10	10	24	0	23	25	14	25	2	26	2	19	6	6	consistency
GSE163505	1	50	50	26	19	25	19	32	26	29	20	32	17	4	25	12	15	13	16	12	18	2	3	2	24	25	23	1	5	3	14	12	12	5	5	5	16	0	14	16	22	8	6	16	6	14	12	5	consistency
GSE163505	1	50	50	23	24	26	24	32	17	17	13	21	16	9	20	21	24	19	20	24	18	20	21	14	23	22	24	13	14	10	20	24	24	20	20	20	18	0	6	12	6	19	9	18	2	0	20	11	consistency
GSE163505	1	50	50	24	26	16	21	19	25	27	20	27	27	13	26	19	21	15	20	22	17	16	11	9	15	15	13	9	10	8	20	22	20	17	17	17	17	0	17	15	9	7	15	2	2	1	22	6	consistency
GSE163505	1	50	50	23	20	21	12	18	18	26	24	23	24	9	25	27	28	28	28	29	27	16	18	14	29	30	29	12	17	15	28	29	27	18	18	18	16	0	18	25	11	17	16	25	2	13	17	9	consistency
GSE163505	1	50	50	22	14	25	14	22	24	23	22	19	20	10	24	25	19	23	30	20	28	14	6	11	31	35	32	11	15	10	29	20	24	16	16	16	27	0	15	19	24	15	6	25	4	15	12	8	consistency
GSE163505	1	50	50	10	8	11	2	11	14	10	12	9	11	3	9	17	13	15	14	12	11	10	9	9	12	14	12	7	8	3	15	12	15	17	17	17	9	0	7	7	6	9	5	12	0	10	5	2	consistency
GSE163505	1	50	50	18	3	17	5	12	9	10	12	16	6	4	9	15	19	13	12	18	10	12	20	8	11	10	15	0	0	1	12	18	17	11	11	11	16	1	8	11	16	7	6	0	4	2	23	11	consistency
GSE163505	1	50	50	18	9	23	8	22	16	22	16	22	16	3	16	23	23	24	21	19	21	13	13	12	26	25	25	14	17	10	22	19	20	21	21	21	15	0	15	13	9	11	6	22	2	15	2	0	consistency
GSE163505	1	50	50	38	37	36	28	31	25	36	32	36	37	12	39	35	31	37	37	34	37	29	25	34	36	35	38	28	31	29	37	34	36	32	32	32	37	0	35	37	24	39	20	34	0	30	7	7	consistency
GSE163505	1	50	50	26	20	18	16	23	26	30	24	29	30	8	25	26	21	22	19	23	21	12	14	9	14	15	19	6	11	4	19	23	21	16	16	16	22	1	16	14	6	12	13	24	5	19	18	7	consistency
GSE163505	1	50	50	30	22	33	22	28	37	32	24	30	32	6	31	30	23	32	29	25	29	26	22	26	32	29	31	21	24	25	28	25	26	24	24	24	35	0	32	26	31	32	12	28	9	26	4	2	consistency
GSE163505	1	50	50	28	20	29	13	25	21	33	24	31	25	4	28	27	24	26	22	23	27	14	15	12	31	33	31	23	22	20	24	23	22	18	18	18	22	0	24	24	25	15	11	18	2	12	0	3	consistency
GSE163505	1	50	50	35	35	41	36	35	31	38	37	33	36	32	35	37	40	38	39	41	37	39	41	34	40	39	40	35	35	29	38	41	40	36	36	36	42	0	39	36	2	23	33	37	5	3	19	34	consistency
GSE163505	1	50	50	28	22	29	27	36	31	32	25	37	14	8	22	14	17	18	18	21	18	5	3	3	23	24	26	8	13	12	16	21	19	8	8	8	25	0	22	21	8	11	6	22	2	21	15	5	consistency
GSE163505	1	50	50	24	18	25	16	27	16	27	20	23	15	1	19	16	18	20	17	22	18	12	17	8	17	17	17	12	10	9	18	22	19	12	12	12	10	1	17	16	14	16	4	22	0	11	8	1	consistency
GSE163505	1	50	50	22	11	22	11	32	18	25	21	28	11	10	19	30	24	29	28	28	27	13	18	10	24	25	27	18	20	14	29	28	28	17	17	17	28	0	28	19	22	21	9	14	4	8	8	6	consistency
GSE163505	1	50	50	17	11	20	8	19	20	21	21	23	17	7	18	17	15	18	17	18	21	6	15	11	21	23	20	9	13	5	19	18	19	10	10	10	12	0	11	9	12	12	6	17	0	11	13	7	consistency
GSE163505	1	50	50	11	13	18	12	25	16	14	15	15	14	5	13	24	23	23	18	22	20	17	17	17	17	19	19	12	13	11	19	22	22	17	17	17	9	0	16	15	8	12	14	5	1	6	17	1	consistency
GSE163505	1	50	50	26	21	25	18	19	24	22	23	22	21	10	26	22	19	20	20	19	22	10	12	9	24	23	23	10	15	11	20	19	21	11	11	11	20	0	16	20	10	11	13	21	9	8	7	7	consistency
GSE163505	1	50	50	38	36	35	35	43	41	41	35	42	34	19	38	25	29	24	27	31	29	27	29	26	33	31	33	27	32	28	26	31	31	23	23	23	33	0	34	40	34	35	21	37	10	37	11	12	consistency
GSE163505	1	50	50	22	12	25	15	30	25	25	19	32	20	20	25	25	24	25	24	18	25	14	17	10	19	19	21	14	18	10	27	18	21	8	8	8	24	1	18	28	15	19	14	28	0	13	17	13	consistency
GSE163505	1	50	50	33	24	31	24	26	27	34	25	35	24	10	31	26	18	26	27	23	30	22	21	17	32	33	32	23	24	23	26	23	25	19	19	19	23	0	28	28	23	17	6	17	5	18	8	9	consistency
GSE163505	1	50	50	33	30	30	24	33	32	35	30	37	28	10	31	29	22	27	31	27	29	20	20	21	30	28	30	23	25	25	31	27	31	21	21	21	28	1	34	31	21	27	14	33	3	23	3	6	consistency
GSE163505	1	50	50	26	17	29	24	29	29	28	23	28	19	10	27	15	19	19	20	21	21	18	17	12	24	26	24	13	19	12	21	21	21	17	17	17	25	0	22	23	9	20	9	20	2	13	3	6	consistency
GSE163505	1	50	50	22	23	17	19	30	23	29	23	27	16	5	25	19	16	20	12	12	14	9	9	8	23	19	20	8	16	8	13	12	16	11	11	11	22	0	20	19	21	15	4	20	1	14	9	1	consistency
GSE163505	1	50	50	24	18	24	19	27	26	21	26	20	22	13	23	25	22	23	31	27	29	19	25	20	27	24	26	12	17	12	31	27	29	20	20	20	22	0	29	21	8	17	7	29	7	12	9	10	consistency
GSE163505	1	50	50	23	20	19	17	26	21	26	26	27	25	11	27	20	23	19	22	25	20	14	16	14	27	26	26	17	14	17	22	25	26	19	19	19	26	1	19	17	22	12	10	27	2	18	7	11	consistency
GSE163505	1	50	50	19	15	20	15	24	22	23	17	22	22	7	20	12	10	12	11	9	9	6	5	2	15	15	17	4	5	4	12	9	9	14	14	14	18	0	13	11	1	10	8	9	7	18	1	3	consistency
GSE163505	1	50	50	38	32	43	26	31	30	37	32	36	33	13	34	30	27	34	29	25	29	20	20	22	35	36	35	34	32	30	29	25	27	21	21	21	28	0	33	32	14	32	15	35	3	34	1	10	consistency
GSE163505	1	50	50	27	18	25	8	24	18	28	29	26	21	9	28	28	20	27	25	25	27	12	16	11	27	26	29	20	24	16	25	25	28	22	22	22	25	0	21	22	17	15	13	24	1	14	5	2	consistency
GSE163505	1	50	50	25	20	28	13	28	14	26	23	28	19	6	24	19	19	23	18	22	24	13	15	14	28	30	27	21	18	19	19	22	19	13	13	13	24	0	24	21	26	24	8	20	3	16	6	8	consistency
GSE163505	1	50	50	24	21	25	23	28	20	28	21	27	19	8	25	24	25	24	26	22	29	7	8	7	27	27	26	13	19	11	26	22	22	14	14	14	23	0	13	20	18	11	9	20	2	9	6	7	consistency
GSE163505	1	50	50	24	15	21	15	17	20	24	21	25	18	9	22	19	15	22	25	18	22	11	8	10	23	23	23	13	14	10	24	18	19	12	12	12	21	1	17	19	12	13	13	23	2	13	14	9	consistency
GSE163505	1	50	50	27	19	24	17	20	20	31	27	31	22	5	27	27	31	26	21	24	23	13	17	14	29	28	28	21	24	18	20	24	22	17	17	17	22	0	19	24	20	16	12	22	4	16	5	2	consistency
GSE163505	1	50	50	32	24	27	17	25	29	31	20	27	21	8	31	18	17	18	20	18	20	11	11	11	23	22	23	12	10	7	20	18	22	13	13	13	26	0	21	32	21	17	7	20	1	14	12	9	consistency
GSE163505	1	50	50	41	36	43	36	36	35	42	33	42	37	10	41	29	20	26	27	20	25	17	16	18	38	37	37	33	34	32	26	20	25	17	17	17	34	0	35	40	20	34	11	33	4	35	12	6	consistency
GSE163505	1	50	50	25	21	22	18	23	15	22	24	25	14	12	21	19	14	20	21	18	24	10	12	14	21	24	20	22	21	13	21	18	15	11	11	11	19	0	14	17	18	15	9	14	1	13	12	9	consistency
GSE163505	1	50	50	25	19	22	14	17	21	26	24	21	26	19	22	25	23	25	25	22	26	12	18	10	31	31	31	16	24	8	25	22	23	18	18	18	28	0	19	19	19	16	19	18	5	11	10	8	consistency
GSE163505	1	50	50	32	34	28	29	36	40	37	31	37	34	23	39	17	15	18	23	18	23	9	11	8	35	38	36	13	23	12	23	18	18	13	13	13	29	0	31	34	14	23	26	20	12	13	23	15	consistency
GSE163505	1	50	50	29	24	30	21	29	24	26	21	27	25	7	27	20	16	17	18	14	16	9	13	7	27	30	27	16	15	12	16	14	15	10	10	10	25	0	18	27	17	13	10	21	1	20	6	4	consistency
GSE163505	1	50	50	10	6	13	4	14	15	11	16	11	13	7	9	6	13	6	10	12	9	7	9	5	20	20	18	3	5	8	10	12	10	6	6	6	8	0	12	9	4	3	6	9	0	5	10	7	consistency
GSE163505	1	50	50	22	15	19	14	33	26	24	13	25	20	10	20	11	13	10	9	8	8	7	7	8	19	22	20	6	7	6	9	8	7	9	9	9	18	0	17	15	2	10	7	21	0	5	8	3	consistency
GSE163505	1	50	50	23	16	27	17	24	22	24	22	24	20	9	21	15	19	13	13	16	12	12	13	9	25	27	26	15	18	10	13	16	15	11	11	11	14	0	16	23	16	14	10	19	4	7	3	6	consistency
GSE163505	1	50	50	22	16	23	17	14	15	25	26	24	20	8	24	21	27	20	26	27	26	16	16	13	34	35	34	21	22	15	25	27	26	17	17	17	24	0	19	25	16	22	11	22	2	12	10	6	consistency
GSE163505	1	50	50	30	24	26	23	39	29	30	29	28	28	18	25	34	30	35	32	28	32	30	16	24	28	28	28	20	26	18	33	28	34	34	34	34	31	0	29	27	16	19	20	22	12	11	1	7	consistency
GSE163505	1	50	50	34	30	28	25	41	31	40	29	39	21	12	29	13	15	11	17	16	15	7	13	10	7	11	10	7	14	10	15	16	17	8	8	8	14	0	10	22	10	18	10	25	7	21	11	11	consistency
GSE163505	1	50	50	24	22	28	17	21	25	32	31	29	32	11	29	20	31	20	25	31	25	18	22	16	32	32	33	16	21	10	26	31	28	17	17	17	33	0	23	23	18	9	18	26	2	21	5	6	consistency
GSE163505	1	50	50	26	24	26	21	31	28	31	27	31	24	5	26	28	17	27	23	17	25	21	12	19	19	23	18	20	23	19	23	17	21	17	17	17	16	0	19	24	13	19	11	19	4	19	11	6	consistency
GSE163505	1	50	50	25	18	27	18	26	17	27	26	29	22	3	24	19	10	17	21	17	25	10	6	7	30	29	29	8	14	8	22	17	19	10	10	10	25	0	24	21	16	18	9	21	3	20	3	1	consistency
GSE163505	1	50	50	19	21	24	12	27	17	23	20	21	16	6	19	36	30	30	31	27	32	29	32	23	25	24	27	17	17	22	29	27	30	32	32	32	17	0	13	28	13	23	20	10	0	2	12	5	consistency
GSE163505	1	50	50	35	29	30	28	28	31	36	33	36	36	6	37	33	34	33	34	33	33	28	30	26	34	34	34	32	36	31	33	33	31	27	27	27	39	0	37	31	31	39	10	35	10	29	1	2	consistency
GSE163505	1	50	50	4	7	13	8	9	21	11	9	11	15	6	11	3	6	2	3	5	4	2	7	0	14	13	19	7	7	5	5	5	7	2	2	2	9	0	16	16	10	8	11	4	0	4	8	5	consistency
GSE163505	1	50	50	18	11	17	8	14	20	17	17	16	17	10	17	16	13	13	20	13	22	13	11	8	20	21	22	12	12	8	20	13	16	16	16	16	13	1	17	17	7	10	8	14	6	8	13	9	consistency
GSE163505	1	50	50	28	20	24	18	18	28	28	26	25	23	13	22	23	20	23	21	22	22	6	13	5	17	18	19	5	9	5	20	22	21	11	11	11	22	1	21	22	17	12	15	17	3	9	14	12	consistency
GSE163505	1	50	50	35	29	39	34	41	36	43	39	42	33	15	38	29	29	31	30	28	32	21	22	21	37	39	37	26	34	25	30	28	32	25	25	25	33	1	34	34	24	33	13	36	1	26	7	9	consistency
GSE163505	1	50	50	26	18	25	13	23	24	30	27	34	18	15	24	24	21	25	13	18	17	8	12	11	24	26	23	9	16	12	13	18	15	15	15	15	25	0	23	18	15	15	9	30	4	20	10	11	consistency
GSE163505	1	50	50	36	26	38	29	38	41	41	40	40	28	17	33	36	37	35	33	35	32	22	28	18	38	38	36	32	32	25	33	35	35	24	24	24	31	0	33	34	24	27	20	32	7	25	15	10	consistency
GSE163505	1	50	50	25	24	19	16	21	27	27	27	25	26	9	25	27	24	30	32	28	31	19	17	17	25	27	25	21	15	14	32	28	31	24	24	24	29	0	25	24	22	27	13	25	1	18	5	8	consistency
GSE163505	1	50	50	30	28	27	27	25	23	31	26	31	23	11	29	29	24	30	32	27	30	18	18	16	25	23	21	10	14	8	32	27	28	23	23	23	26	1	22	27	12	12	10	24	5	17	6	7	consistency
GSE163505	1	50	50	24	19	21	10	19	18	22	19	23	18	5	21	15	12	16	20	15	16	10	7	9	26	24	25	9	10	4	19	15	17	17	17	17	21	0	12	21	16	20	2	15	7	16	3	3	consistency
GSE163505	1	50	50	35	23	35	27	37	21	32	18	33	27	2	28	25	17	23	24	19	25	18	15	20	37	38	36	24	28	26	24	19	26	24	24	24	31	0	25	25	34	31	15	26	2	24	6	2	consistency
GSE163505	1	50	50	34	28	29	24	27	19	30	23	32	21	14	31	27	18	28	31	25	31	20	19	15	29	30	27	26	28	22	29	25	27	23	23	23	31	1	28	30	9	25	11	22	0	15	13	10	consistency
GSE163505	1	50	50	23	15	18	14	26	17	24	25	25	13	8	23	19	16	19	21	22	17	8	20	12	20	20	22	15	24	10	20	22	20	14	14	14	20	0	22	18	10	17	6	11	1	9	24	10	consistency
GSE163505	1	50	50	25	20	27	18	22	32	19	20	25	15	8	24	4	5	5	2	3	2	1	2	0	30	29	28	7	3	5	2	3	2	1	1	1	14	0	12	20	12	7	6	15	4	11	15	8	consistency
GSE163505	1	50	50	23	17	18	16	24	15	21	23	24	19	11	21	20	14	20	18	14	17	13	11	10	27	26	28	13	14	13	18	14	17	8	8	8	19	0	20	18	12	11	13	22	1	17	6	7	consistency
GSE163505	1	50	50	28	24	24	25	26	25	28	29	29	25	3	27	11	14	14	13	11	11	3	3	4	25	23	25	8	12	6	13	11	12	6	6	6	21	0	21	24	11	8	12	20	1	15	3	1	consistency
GSE163505	1	50	50	28	24	30	25	33	22	33	30	34	27	14	32	31	32	30	33	35	34	27	29	25	31	32	31	23	25	18	35	35	36	30	30	30	35	0	37	28	31	26	19	25	6	21	11	7	consistency
GSE163505	1	50	50	28	19	30	16	29	19	28	21	30	12	13	23	19	22	22	19	23	18	9	11	6	19	20	18	12	11	10	19	23	21	0	0	0	12	0	10	13	18	8	8	3	1	2	9	6	consistency
GSE163505	1	50	50	20	19	21	15	17	24	22	20	17	23	10	21	21	21	24	18	19	21	13	10	13	24	23	24	14	17	15	19	19	18	8	8	8	16	0	20	17	14	11	11	16	2	9	14	11	consistency
GSE163505	1	50	50	14	18	19	16	14	15	17	15	15	14	2	18	16	19	16	21	17	19	11	10	15	14	16	13	11	10	12	19	17	17	13	13	13	15	1	11	14	10	8	2	17	2	10	8	1	consistency
GSE163505	1	50	50	26	21	31	23	20	32	30	19	32	20	2	26	17	18	19	15	18	14	5	9	3	16	18	17	4	7	9	13	18	16	8	8	8	10	0	8	19	9	12	5	19	1	18	11	5	consistency
GSE163505	1	50	50	19	16	24	10	13	11	20	8	18	1	0	10	2	1	2	3	4	4	4	1	2	18	19	19	9	11	10	3	4	4	7	7	7	3	0	11	8	3	7	3	13	0	8	3	0	consistency
GSE163505	1	50	50	26	21	33	19	30	30	29	25	32	22	10	27	27	29	29	28	29	26	21	24	20	32	32	32	23	22	21	28	29	29	26	26	26	27	0	25	23	21	27	18	23	4	16	4	6	consistency
GSE163505	1	50	50	30	21	25	27	39	27	34	30	36	18	10	26	8	5	9	10	7	9	4	2	5	24	25	27	13	16	16	9	7	8	4	4	4	10	0	19	22	16	14	8	21	5	18	13	6	consistency
GSE163505	1	50	50	28	16	22	11	20	14	29	22	30	16	7	25	25	24	19	19	18	19	10	16	9	24	24	22	12	13	12	18	18	18	14	14	14	16	0	18	14	12	10	9	18	0	6	10	7	consistency
GSE163505	1	50	50	23	19	22	20	29	11	21	15	21	23	5	20	25	26	23	25	27	27	18	23	13	19	17	18	8	11	8	27	27	24	21	21	21	23	0	17	21	14	18	5	11	4	1	22	5	consistency
GSE163505	1	50	50	19	13	18	11	17	19	21	24	19	22	8	21	20	17	20	16	21	20	7	11	8	20	21	21	7	8	5	16	21	19	12	12	12	17	0	19	19	11	8	6	16	3	8	11	4	consistency
GSE163505	1	50	50	17	19	19	18	20	19	21	18	16	21	7	20	19	19	20	18	18	22	10	12	13	21	21	21	18	18	13	15	18	14	9	9	9	19	0	13	22	17	12	14	16	8	13	9	5	consistency
GSE163505	1	50	50	16	12	25	14	24	19	18	24	23	27	10	14	28	20	26	22	17	21	12	15	9	24	21	21	8	13	6	21	17	19	16	16	16	8	1	12	18	15	14	12	16	0	8	22	6	consistency
GSE163505	1	50	50	37	28	32	27	36	37	39	39	39	37	23	34	20	28	21	20	26	18	15	20	13	30	31	31	11	20	10	22	26	25	12	12	12	30	0	28	36	8	19	27	28	4	5	24	18	consistency
GSE163505	1	50	50	20	20	18	17	23	28	26	30	22	34	13	27	21	25	17	20	25	16	10	19	8	22	23	23	8	17	6	19	25	23	17	17	17	26	0	17	22	7	6	25	27	3	12	15	13	consistency
GSE163505	1	50	50	13	13	15	17	22	11	13	16	12	11	8	13	16	23	15	16	24	14	6	15	2	16	16	17	8	15	8	20	24	20	15	15	15	13	0	11	11	4	2	10	16	1	8	22	7	consistency
GSE163505	1	50	50	33	32	22	28	36	29	35	28	38	25	7	33	12	9	14	7	14	12	7	5	6	18	16	15	4	5	6	10	14	17	10	10	10	13	1	14	22	12	9	1	21	4	15	17	6	consistency
GSE163505	1	50	50	29	25	18	21	25	28	31	25	28	26	4	31	28	21	25	26	21	24	15	17	15	27	26	28	18	22	18	26	21	27	18	18	18	26	0	23	27	7	18	9	19	0	12	3	4	consistency
GSE163505	1	50	50	17	15	15	12	12	16	19	14	18	19	5	19	12	10	13	17	15	16	11	13	10	14	13	14	10	10	7	17	15	16	5	5	5	14	0	10	16	10	9	5	15	2	5	4	5	consistency
GSE163505	1	50	50	10	6	17	3	15	12	9	21	9	12	13	13	24	20	21	23	19	23	9	16	9	23	23	21	8	10	10	20	19	20	18	18	18	13	1	7	8	12	6	7	20	0	8	18	9	consistency
GSE163505	1	50	50	18	17	18	12	11	22	20	19	18	9	10	14	13	14	13	13	14	12	1	11	1	16	15	15	11	14	9	12	14	14	6	6	6	12	0	10	14	9	5	9	16	4	11	9	8	consistency
GSE163505	1	50	50	34	29	34	30	42	33	35	26	35	34	10	34	29	28	31	31	29	30	29	26	27	39	40	39	31	35	30	30	29	31	26	26	26	39	0	36	34	30	27	8	27	11	22	9	6	consistency
GSE163505	1	50	50	10	8	14	6	12	14	10	9	10	4	7	10	6	9	8	24	20	25	16	15	16	19	17	20	4	6	6	21	20	23	20	20	20	14	0	8	16	1	8	2	12	2	3	13	4	consistency
GSE163505	1	50	50	32	27	30	26	35	38	31	31	33	28	18	27	16	18	15	15	21	16	14	17	12	30	32	31	24	27	23	17	21	19	14	14	14	29	0	24	27	26	32	27	27	7	32	9	14	consistency
GSE163505	1	50	50	37	31	34	30	32	31	36	34	37	31	7	35	33	34	32	30	34	31	29	26	29	35	37	37	32	36	32	32	34	34	29	29	29	34	0	37	33	18	37	17	34	7	31	5	3	consistency
GSE163505	1	50	50	26	19	22	17	24	19	28	15	30	23	3	27	22	12	24	25	12	25	7	6	6	24	25	23	14	19	10	26	12	26	15	15	15	19	0	17	27	14	13	6	15	1	12	0	2	consistency
GSE163505	1	50	50	14	10	14	11	18	14	18	19	17	15	8	15	20	20	17	19	19	17	13	16	10	19	19	19	17	19	13	19	19	20	15	15	15	18	0	20	15	14	17	9	22	4	8	5	6	consistency
GSE163505	1	50	50	26	19	20	18	25	26	21	13	25	16	5	21	23	22	22	27	24	22	22	23	13	27	30	25	14	13	12	26	24	26	11	11	11	22	0	16	14	15	31	11	18	4	16	7	2	consistency
GSE163505	1	50	50	17	19	25	13	28	14	26	12	21	28	0	21	13	20	18	17	17	15	5	8	10	15	17	16	13	14	8	20	17	17	15	15	15	18	0	13	26	14	13	3	20	0	13	22	0	consistency
GSE163505	1	50	50	15	10	14	7	14	21	17	14	18	9	5	16	18	13	18	15	14	17	5	8	3	18	15	17	4	12	2	14	14	15	14	14	14	10	0	10	9	8	8	5	10	1	5	8	4	consistency
GSE163505	1	50	50	7	5	13	3	20	16	14	13	14	5	4	7	13	12	14	19	7	16	2	5	1	21	18	21	3	7	2	18	7	11	3	3	3	8	0	5	8	12	1	4	20	2	13	15	4	consistency
GSE163505	1	50	50	16	11	14	12	17	13	16	11	16	13	7	16	6	8	3	8	14	9	2	2	1	13	10	14	2	3	3	10	14	10	9	9	9	12	0	7	8	10	10	6	4	3	9	13	3	consistency
GSE163505	1	50	50	29	21	34	22	33	26	29	25	29	20	6	24	31	29	34	27	24	29	25	22	27	32	33	30	26	26	27	29	24	25	27	27	27	28	0	27	23	25	28	8	21	1	24	6	4	consistency
GSE163505	1	50	50	24	21	23	12	25	23	25	21	24	22	6	22	14	11	16	13	12	18	11	6	13	23	24	24	9	12	7	13	12	16	11	11	11	21	0	17	20	19	18	5	20	1	15	14	6	consistency
GSE163505	1	50	50	25	21	25	21	30	22	27	21	28	19	14	22	17	25	16	19	22	17	15	21	11	21	23	20	12	15	12	21	22	22	17	17	17	17	0	22	18	22	13	13	17	4	14	15	8	consistency
GSE163505	1	50	50	28	20	22	21	31	31	30	20	29	23	16	26	28	39	28	32	39	28	30	38	15	35	30	31	31	32	26	32	39	35	28	28	28	27	0	30	25	1	12	10	10	2	13	28	11	consistency
GSE163505	1	50	50	38	32	32	23	34	32	37	28	37	29	2	34	25	19	24	26	21	24	18	15	14	25	22	25	24	16	23	26	21	26	20	20	20	30	0	31	34	11	29	11	33	1	27	4	0	consistency
GSE163505	1	50	50	35	26	27	27	28	28	35	28	35	27	5	32	25	25	22	25	25	24	23	22	23	31	32	31	27	27	26	25	25	25	26	26	26	30	1	35	34	23	33	12	36	1	31	3	6	consistency
GSE163505	1	50	50	32	25	27	20	34	30	34	30	34	22	9	27	11	12	14	17	10	17	17	11	12	21	20	24	20	21	16	16	10	17	13	13	13	13	0	9	19	17	19	8	22	3	18	3	4	consistency
GSE163505	1	50	50	28	25	28	24	27	32	28	24	27	31	17	31	27	28	27	26	30	26	20	23	18	35	36	35	16	17	15	26	30	28	21	21	21	32	0	28	28	17	24	22	30	2	14	6	11	consistency
GSE163505	1	50	50	16	17	15	14	16	20	17	14	16	19	9	16	20	19	23	24	20	26	14	14	16	19	19	19	3	6	3	22	20	21	19	19	19	10	0	7	8	8	9	6	13	10	8	4	3	consistency
GSE163505	1	50	50	30	27	31	16	31	37	31	28	31	31	10	34	31	25	30	32	28	33	17	17	8	33	33	34	15	16	7	32	28	34	26	26	26	31	0	32	31	17	20	8	28	0	21	4	6	consistency
GSE163505	1	50	50	36	29	39	30	33	32	34	27	36	31	23	34	12	14	18	14	11	15	12	8	15	41	41	41	34	33	35	14	11	10	4	4	4	24	0	29	36	33	34	15	29	5	32	12	21	consistency
GSE163505	1	50	50	24	20	28	17	31	24	27	24	26	21	8	25	27	26	25	29	28	30	12	16	13	28	27	28	16	20	17	29	28	27	25	25	25	27	0	24	20	13	21	6	24	2	11	11	7	consistency
GSE163505	1	50	50	26	26	26	19	21	21	28	29	29	26	1	23	25	27	25	25	27	26	15	24	17	29	29	29	12	15	12	25	27	26	20	20	20	24	1	23	22	8	19	14	27	2	19	9	2	consistency
GSE163505	1	50	50	26	19	29	21	31	28	21	18	22	19	11	24	28	31	28	29	33	27	27	28	25	33	33	33	18	20	16	28	33	33	30	30	30	14	0	18	20	11	24	17	24	7	1	14	21	consistency
GSE163505	1	50	50	28	24	21	23	22	21	30	20	29	26	5	26	14	10	16	15	12	15	9	6	9	27	27	28	10	12	8	14	12	19	10	10	10	24	0	27	23	15	9	12	18	4	11	1	1	consistency
GSE163505	1	50	50	37	32	34	32	39	30	41	33	37	31	6	37	32	30	32	32	29	30	22	21	21	41	36	38	26	26	25	34	29	32	22	22	22	39	0	36	36	16	35	22	36	9	30	16	4	consistency
GSE163505	1	50	50	23	16	29	14	28	23	26	17	25	12	3	21	23	16	25	21	16	24	8	4	8	27	27	24	2	4	6	22	16	16	16	16	16	15	0	19	15	7	6	2	24	5	11	3	3	consistency
GSE163505	1	50	50	35	28	32	26	38	37	37	28	39	32	8	37	24	24	26	26	26	23	20	22	22	32	32	32	32	34	28	27	26	26	19	19	19	26	1	32	35	24	31	14	24	22	27	5	4	consistency
GSE163505	1	50	50	17	14	20	11	20	16	12	19	16	10	14	13	18	16	15	10	12	12	17	18	11	13	12	15	14	20	12	10	12	12	15	15	15	9	0	9	5	7	9	6	3	2	2	16	11	consistency
GSE163505	1	50	50	30	22	31	20	27	32	32	32	35	32	12	31	22	25	19	26	26	23	14	19	12	36	37	35	17	24	11	25	26	26	16	16	16	25	0	26	31	14	13	20	31	1	22	12	11	consistency
GSE163505	1	50	50	19	14	13	9	12	11	19	18	15	15	8	19	18	13	18	11	19	12	10	11	6	17	15	17	10	11	7	14	19	18	9	9	9	16	0	9	15	13	6	6	20	2	15	9	5	consistency
GSE163505	1	50	50	26	22	24	20	24	29	25	25	29	24	6	25	20	17	18	20	21	18	13	11	10	22	22	20	11	13	11	19	21	21	21	21	21	20	1	26	21	22	10	7	19	3	14	7	3	consistency
GSE163505	1	50	50	26	22	22	23	30	26	23	14	22	16	11	24	4	10	2	5	11	4	2	8	2	27	27	27	21	23	14	5	11	5	3	3	3	19	0	20	25	4	19	5	22	3	12	23	16	consistency
GSE163505	1	50	50	37	32	35	26	23	32	33	36	35	37	20	40	26	25	27	23	24	24	11	20	11	31	32	31	25	21	16	23	24	21	15	15	15	34	0	27	34	13	17	25	23	5	18	15	14	consistency
GSE163505	1	50	50	38	38	34	36	38	42	38	38	42	38	6	39	22	20	22	22	22	23	24	22	20	32	32	28	25	28	21	23	22	21	23	23	23	35	0	32	35	31	29	3	34	5	32	11	1	consistency
GSE163505	1	50	50	27	22	20	20	31	29	26	16	29	26	4	29	19	14	18	20	14	19	15	12	12	24	25	24	24	22	18	20	14	21	15	15	15	22	0	21	31	1	23	13	25	2	24	5	0	consistency
GSE163505	1	50	50	16	5	5	13	18	18	10	9	14	16	5	13	15	8	16	11	10	14	8	8	8	15	13	17	7	10	6	15	10	6	11	11	11	19	0	22	21	0	8	10	10	2	3	3	3	consistency
GSE163505	1	50	50	39	33	35	35	35	33	36	35	37	32	7	34	34	34	36	31	31	30	27	30	28	33	33	33	34	33	34	30	31	32	28	28	28	37	0	38	36	18	30	11	28	2	25	6	7	consistency
GSE163505	1	50	50	22	17	17	10	15	6	26	23	23	17	4	24	22	23	19	19	23	19	13	17	11	25	26	24	11	14	10	21	23	24	16	16	16	16	0	18	24	17	16	10	24	1	12	12	4	consistency
GSE163505	1	50	50	24	15	23	18	17	21	24	25	26	21	9	20	24	25	24	25	24	25	15	18	14	23	22	21	17	17	13	25	24	22	19	19	19	21	0	12	19	16	12	7	21	3	13	5	2	consistency
GSE163505	1	50	50	23	20	21	15	26	35	27	23	25	25	16	25	23	22	18	19	24	18	17	22	17	16	18	19	11	20	12	21	24	24	15	15	15	22	0	16	14	12	12	20	16	6	4	5	9	consistency
GSE163505	1	50	50	28	18	27	11	28	32	28	23	28	22	9	28	26	23	27	23	22	24	21	20	19	22	24	21	9	10	9	23	22	23	28	28	28	16	1	13	8	7	18	12	18	10	6	14	5	consistency
GSE163505	1	50	50	36	31	34	31	30	32	38	36	39	33	18	32	29	26	27	29	29	28	19	23	14	30	31	30	21	27	17	28	29	28	20	20	20	33	1	32	33	18	27	17	27	3	23	8	5	consistency
GSE163505	1	50	50	16	14	15	13	19	29	16	16	16	16	3	19	15	20	13	17	22	17	7	17	10	21	24	20	5	12	5	16	22	18	12	12	12	19	0	19	12	8	15	6	19	8	8	6	2	consistency
GSE163505	1	50	50	16	13	20	12	15	23	17	10	18	11	5	13	15	14	16	19	9	18	3	1	3	25	27	23	7	7	3	16	9	18	2	2	2	18	0	20	12	9	6	4	14	4	8	1	2	consistency
GSE163505	1	50	50	28	21	24	15	16	19	25	18	26	19	8	24	26	18	23	26	21	28	11	13	7	24	26	24	9	15	9	27	21	24	22	22	22	22	0	13	20	12	21	3	21	6	8	6	6	consistency
GSE163505	1	50	50	35	33	35	29	37	31	35	33	33	32	9	33	28	21	29	30	24	32	24	11	21	33	34	33	24	19	22	30	24	24	24	24	24	29	0	32	34	17	23	20	26	7	21	7	9	consistency
GSE163505	1	50	50	14	9	18	13	24	14	15	14	14	18	3	18	27	26	25	21	23	23	19	24	13	20	20	19	10	12	8	23	23	23	23	23	23	16	0	12	9	3	5	4	12	3	2	23	6	consistency
GSE163505	1	50	50	25	15	23	11	19	21	25	19	24	16	3	21	20	22	21	21	21	19	12	14	9	22	22	21	16	19	15	20	21	21	15	15	15	16	0	12	15	12	15	7	14	4	6	4	2	consistency
GSE163505	1	50	50	32	25	29	26	28	30	30	29	36	28	8	29	25	24	24	18	24	19	9	18	8	27	25	27	15	12	8	20	24	21	17	17	17	23	0	22	25	17	16	9	25	3	15	12	6	consistency
GSE163505	1	50	50	21	16	20	17	24	18	28	23	25	16	4	16	17	12	15	11	9	9	4	5	3	12	12	12	12	9	11	11	9	12	5	5	5	10	0	14	15	19	11	6	12	0	9	14	1	consistency
GSE163505	1	50	50	30	23	27	21	35	30	34	34	31	29	10	29	34	32	32	32	33	27	21	27	20	31	32	31	14	20	14	31	33	34	27	27	27	30	0	24	25	16	20	14	30	3	10	2	6	consistency
GSE163505	1	50	50	10	9	15	15	11	10	10	8	10	12	5	9	23	28	15	22	29	24	17	20	15	20	18	19	9	9	11	25	29	29	18	18	18	12	0	9	6	7	8	4	11	6	2	16	4	consistency
GSE163505	1	50	50	32	32	21	35	34	38	32	30	33	30	6	31	22	24	23	25	23	25	18	21	22	31	31	28	27	28	25	24	23	23	19	19	19	31	0	35	32	28	29	13	21	3	30	3	0	consistency
GSE163505	1	50	50	13	14	23	9	16	15	17	19	14	18	8	14	6	9	6	7	8	5	5	6	4	23	25	23	7	11	5	6	8	5	6	6	6	14	0	11	14	17	8	13	11	2	14	13	4	consistency
GSE163505	1	50	50	25	19	24	12	18	20	24	22	25	23	10	21	21	22	25	25	20	23	8	14	6	26	26	27	14	17	14	24	20	21	14	14	14	18	0	15	19	17	17	16	21	10	13	4	5	consistency
GSE163505	1	50	50	27	21	13	18	12	16	25	26	25	20	8	21	21	19	22	16	15	17	10	14	10	22	22	21	8	10	7	16	15	17	11	11	11	21	0	17	21	14	18	10	20	1	17	9	3	consistency
GSE163505	1	50	50	25	18	14	13	17	22	24	22	20	22	4	28	26	21	25	23	21	24	10	10	12	21	22	22	11	15	16	24	21	23	16	16	16	23	0	15	24	10	15	10	18	2	19	5	3	consistency
GSE163505	1	50	50	17	7	18	10	20	26	16	20	17	18	13	13	21	20	21	23	23	22	16	15	14	18	19	19	8	4	4	21	23	23	19	19	19	14	0	14	5	9	7	12	12	11	0	8	11	consistency
GSE163505	1	50	50	13	11	18	12	18	17	12	21	16	15	16	12	11	19	11	12	20	10	9	19	6	16	14	16	9	7	4	12	20	16	7	7	7	12	0	11	17	6	8	17	14	1	4	14	14	consistency
GSE163505	1	50	50	28	26	29	20	27	17	31	23	28	22	5	29	25	32	23	25	28	25	19	25	22	31	29	31	19	22	16	25	28	25	22	22	22	21	1	20	22	17	20	15	22	0	15	7	5	consistency
GSE163505	1	50	50	20	20	12	21	17	26	20	18	18	21	3	15	19	17	19	21	16	22	12	12	12	24	24	21	16	15	14	23	16	18	11	11	11	23	0	21	19	13	7	9	25	2	22	5	2	consistency
GSE163505	1	50	50	33	34	26	31	35	41	33	25	31	33	20	35	25	19	25	24	20	25	15	16	10	27	28	29	8	14	9	24	20	22	14	14	14	32	0	34	28	10	21	16	24	13	16	8	8	consistency
GSE163505	1	50	50	43	36	36	38	44	37	38	35	36	39	22	43	26	22	26	29	24	28	24	25	26	36	38	36	28	28	27	29	24	29	26	26	26	35	0	39	36	33	30	23	40	9	30	11	14	consistency
GSE163505	1	50	50	24	11	19	15	21	29	22	20	25	14	6	17	3	4	3	8	6	8	7	4	4	26	26	24	11	10	15	7	6	7	7	7	7	21	0	21	22	15	8	9	11	4	13	9	4	consistency
GSE163505	1	50	50	20	20	17	14	13	14	23	18	17	23	2	28	22	22	20	22	23	24	15	10	19	18	20	19	16	14	9	22	23	22	13	13	13	19	0	14	20	16	16	5	19	3	12	4	2	consistency
GSE163505	1	50	50	22	15	20	7	22	15	25	18	22	16	3	17	20	13	21	22	16	20	17	12	15	23	22	25	12	16	12	22	16	21	24	24	24	18	0	15	13	17	16	11	15	0	9	6	0	consistency
GSE163505	1	50	50	24	20	31	16	27	30	22	21	25	23	11	25	21	18	20	22	18	21	6	10	6	22	22	22	7	11	6	20	18	16	12	12	12	17	0	17	17	16	5	6	22	2	16	12	11	consistency
GSE163505	1	50	50	27	24	23	23	30	27	31	30	32	28	10	26	20	11	15	15	8	17	8	4	8	19	18	17	11	11	7	14	8	15	16	16	16	17	0	9	25	12	2	21	22	8	22	19	5	consistency
GSE163505	1	50	50	30	25	28	26	33	30	36	33	37	25	14	30	23	23	24	17	24	19	10	13	7	25	24	22	14	22	17	19	24	21	14	14	14	16	0	21	20	15	20	8	26	2	24	18	10	consistency
GSE163505	1	50	50	30	26	28	22	28	33	30	24	29	25	6	31	23	21	26	26	22	28	16	15	16	31	32	30	20	24	21	26	22	22	12	12	12	24	0	23	27	26	24	8	20	3	17	5	4	consistency
GSE163505	1	50	50	32	27	26	24	28	28	33	19	33	26	5	34	30	23	31	32	25	35	22	17	23	33	32	32	20	24	18	31	25	28	17	17	17	29	0	29	26	15	25	10	25	7	17	1	0	consistency
GSE163505	1	50	50	31	19	38	16	39	26	29	18	29	26	7	33	21	19	21	18	18	18	17	15	17	33	33	33	28	26	30	18	18	17	20	20	20	25	0	27	29	19	32	11	20	12	32	3	3	consistency
GSE163505	1	50	50	23	15	12	14	25	9	25	22	23	19	5	19	19	15	21	19	18	19	14	19	5	13	13	12	9	6	7	19	18	20	12	12	12	19	1	11	16	9	12	8	16	1	12	9	2	consistency
GSE163505	1	50	50	26	22	35	23	31	27	22	22	24	23	7	24	22	19	22	25	20	27	24	18	22	29	31	30	28	28	27	26	20	22	18	18	18	22	0	23	21	22	29	10	31	3	28	8	4	consistency
GSE163505	1	50	50	22	19	22	9	14	15	18	18	19	25	5	26	18	16	21	20	16	24	6	13	3	19	20	18	7	11	8	18	16	21	14	14	14	11	0	15	23	15	6	5	26	6	12	2	6	consistency
GSE163505	1	50	50	32	34	33	30	32	39	34	32	36	32	20	33	10	11	8	10	12	10	9	9	8	27	29	24	24	26	21	11	12	12	8	8	8	23	0	24	26	17	21	9	15	5	24	12	11	consistency
GSE163505	1	50	50	33	31	33	33	41	32	36	22	37	30	15	34	23	20	21	21	20	21	18	17	19	37	35	37	35	34	30	21	20	22	17	17	17	34	0	34	32	16	32	13	29	3	34	9	9	consistency
GSE163505	1	50	50	34	30	28	27	33	38	36	29	37	31	10	35	26	22	31	28	21	28	17	16	14	29	30	29	29	31	26	27	21	29	25	25	25	38	0	35	32	17	27	19	27	0	27	1	7	consistency
GSE163505	1	50	50	16	9	20	2	19	7	18	21	19	17	2	14	16	16	18	23	19	23	12	11	10	18	17	16	14	14	15	22	19	18	10	10	10	17	2	15	13	5	9	2	13	2	5	8	2	consistency
GSE163505	1	50	50	19	14	13	11	16	17	20	22	22	17	19	20	19	13	18	22	16	21	11	12	8	27	26	26	12	15	8	20	16	22	12	12	12	22	0	19	17	14	9	13	19	3	13	13	9	consistency
GSE163505	1	50	50	29	23	24	22	17	26	29	32	27	33	4	28	21	23	22	15	22	18	16	21	14	26	25	26	19	20	14	15	22	17	13	13	13	25	0	27	24	18	19	14	29	3	18	7	3	consistency
GSE163505	1	50	50	17	14	16	9	16	20	23	19	21	25	10	20	14	17	14	16	18	14	12	11	12	19	16	20	3	10	3	15	18	16	9	9	9	19	0	17	18	15	15	9	16	3	17	5	9	consistency
GSE163505	1	50	50	13	14	20	16	22	17	17	14	14	13	5	12	2	5	2	1	5	3	0	3	0	22	17	22	12	8	14	2	5	3	1	1	1	10	0	7	14	5	12	10	13	0	9	8	5	consistency
GSE163505	1	50	50	25	22	22	22	28	26	28	28	30	25	7	29	21	14	19	18	17	19	9	11	9	22	24	20	17	16	14	20	17	17	14	14	14	22	0	18	20	16	14	13	22	4	17	5	5	consistency
GSE163505	1	50	50	27	22	25	17	25	27	27	22	25	27	6	26	20	12	19	19	10	18	5	5	8	26	24	25	11	12	10	18	10	17	16	16	16	27	0	28	26	13	21	11	26	5	29	3	3	consistency
GSE163505	1	50	50	30	27	36	23	35	28	32	30	34	32	9	33	32	30	34	33	32	33	30	31	31	32	32	34	31	35	28	33	32	33	31	31	31	33	0	29	31	18	29	27	30	10	26	7	3	consistency
GSE163505	1	50	50	20	24	12	13	23	17	18	18	18	24	24	19	9	15	6	10	13	7	15	13	7	12	10	12	10	11	7	9	13	13	5	5	5	15	0	14	17	0	10	17	10	9	5	4	7	consistency
GSE163505	1	50	50	25	18	26	15	14	24	20	26	17	26	4	24	27	29	30	21	21	21	6	11	7	31	30	31	13	16	11	19	21	21	9	9	9	24	0	18	24	14	10	9	29	1	14	9	4	consistency
GSE163505	1	50	50	19	15	22	13	26	23	24	16	23	15	8	19	15	14	15	14	10	12	6	8	9	22	21	22	11	10	15	13	10	15	7	7	7	19	0	15	17	13	18	8	17	1	12	8	6	consistency
GSE163505	1	50	50	33	27	22	16	20	22	34	27	31	28	8	34	35	30	33	40	35	37	23	21	18	25	27	25	17	20	15	39	35	36	34	34	34	31	0	22	30	13	17	8	29	2	18	9	7	consistency
GSE163505	1	50	50	29	26	28	21	22	28	33	27	29	27	13	29	24	30	21	21	30	19	7	24	8	26	28	28	16	28	11	20	30	24	16	16	16	26	0	25	25	6	14	19	34	4	22	26	11	consistency
GSE163505	1	50	50	32	27	30	29	32	32	29	28	29	25	7	31	11	17	9	13	14	11	8	12	9	28	29	29	20	24	23	15	14	14	5	5	5	27	0	24	25	17	26	14	22	2	21	2	6	consistency
GSE163505	1	50	50	32	28	28	26	26	36	34	33	32	30	11	31	31	29	31	27	29	30	22	27	22	34	35	35	28	31	25	28	29	27	22	22	22	32	1	29	31	23	25	17	30	2	22	3	4	consistency
GSE163505	1	50	50	21	15	21	14	20	21	20	15	21	16	5	19	22	19	22	19	18	21	6	9	8	23	23	24	13	10	5	20	18	20	9	9	9	18	0	17	16	6	8	11	19	2	7	2	3	consistency
GSE163505	1	50	50	34	24	30	30	30	31	33	26	31	31	12	31	26	13	26	28	14	31	14	7	19	28	34	34	22	18	24	28	14	25	19	19	19	33	1	27	24	14	26	16	22	2	24	2	6	consistency
GSE163505	1	50	50	23	15	23	15	25	21	25	24	25	17	5	26	18	21	18	20	22	20	11	14	10	24	24	24	17	18	12	21	22	18	9	9	9	18	0	20	20	11	15	4	16	0	10	7	7	consistency
GSE163505	1	50	50	33	24	35	26	34	32	32	21	33	24	9	30	24	23	22	27	27	28	22	19	20	37	35	38	21	21	20	26	27	25	16	16	16	21	0	22	26	7	34	19	36	7	30	15	6	consistency
GSE163505	1	50	50	22	19	19	13	17	20	23	18	19	21	3	25	22	20	22	21	20	22	14	16	12	28	28	26	15	16	13	21	20	19	16	16	16	23	0	18	26	14	12	10	17	6	11	1	1	consistency
GSE163505	1	50	50	21	13	24	11	21	15	24	21	23	17	5	17	24	23	24	27	28	27	12	16	15	21	22	22	14	21	13	28	28	30	21	21	21	21	0	15	12	16	16	6	20	1	13	6	3	consistency
GSE163505	1	50	50	19	17	22	10	17	19	20	22	22	14	11	18	18	19	20	25	22	23	13	22	13	21	21	21	10	15	6	24	22	23	21	21	21	17	0	16	20	6	14	16	19	4	12	9	13	consistency
GSE163505	1	50	50	21	19	18	13	21	18	24	20	21	19	5	21	18	21	21	20	19	17	9	11	8	24	23	25	8	15	5	21	19	21	12	12	12	24	0	19	19	12	6	8	21	5	14	5	2	consistency
GSE163505	1	50	50	28	20	27	20	26	25	31	25	32	22	6	26	11	16	16	12	16	6	5	13	2	18	17	20	7	7	6	12	16	14	8	8	8	21	0	16	22	11	8	11	26	5	15	4	3	consistency
GSE163505	1	50	50	21	22	21	10	23	19	26	29	24	29	2	26	22	25	22	23	22	23	17	16	12	23	23	23	13	19	11	22	22	24	15	15	15	25	0	18	24	20	14	15	16	0	7	10	2	consistency
GSE163505	1	50	50	13	11	10	14	17	17	16	12	15	11	5	15	5	10	6	2	10	5	3	4	4	14	16	14	5	2	1	3	10	3	1	1	1	9	0	10	14	4	5	3	10	3	11	11	5	consistency
GSE163505	1	50	50	23	8	17	11	20	19	28	17	27	20	8	21	19	24	18	21	25	20	14	19	10	25	26	25	13	14	7	21	25	23	18	18	18	17	0	14	14	18	15	11	14	0	8	16	10	consistency
GSE163505	1	50	50	21	11	25	13	18	13	19	20	20	17	7	18	23	18	22	27	24	27	9	12	9	23	23	24	7	10	8	26	24	26	22	22	22	18	0	16	13	11	11	5	17	2	11	9	8	consistency
GSE163505	1	50	50	18	17	23	15	27	18	23	21	23	19	8	18	13	13	15	12	15	15	11	12	8	21	20	20	7	8	8	12	15	14	11	11	11	14	0	17	18	15	12	9	16	2	12	9	5	consistency
GSE163505	1	50	50	35	30	36	33	35	26	38	34	38	34	9	38	31	31	35	38	33	39	33	30	36	35	36	36	27	29	27	39	33	35	31	31	31	32	0	29	30	26	36	13	25	2	22	12	9	consistency
GSE163505	1	50	50	13	9	11	14	12	13	13	19	12	17	9	13	10	8	11	9	8	9	6	6	9	15	16	13	4	8	3	7	8	8	6	6	6	11	0	8	16	4	4	5	12	4	8	5	6	consistency
GSE163505	1	50	50	21	19	16	17	21	27	22	22	24	20	4	22	21	21	25	26	24	28	19	14	11	21	21	23	9	11	6	24	24	24	17	17	17	23	0	20	15	31	15	8	21	6	8	21	3	consistency
GSE163505	1	50	50	20	18	17	18	17	22	18	17	19	18	10	20	8	15	15	12	13	12	11	14	9	8	9	11	7	10	8	13	13	11	14	14	14	8	0	13	14	24	8	11	24	1	15	19	7	consistency
GSE163505	1	50	50	22	17	18	16	24	24	22	17	22	21	4	25	16	8	14	15	10	14	10	4	9	25	23	24	11	15	10	14	10	14	13	13	13	13	0	12	21	10	14	9	17	4	13	7	7	consistency
GSE163505	1	50	50	27	22	32	22	31	25	31	23	32	19	11	24	31	25	32	29	24	28	21	18	22	32	34	33	21	23	19	29	24	30	25	25	25	26	0	25	22	25	20	10	25	4	21	12	10	consistency
GSE163505	1	50	50	23	20	21	12	10	21	24	23	21	23	5	24	22	18	24	15	15	15	7	8	4	28	27	26	7	12	7	16	15	14	11	11	11	22	0	16	21	8	11	12	16	4	9	6	4	consistency
GSE163505	1	50	50	25	21	13	17	18	14	23	19	21	19	3	26	14	13	14	13	14	15	7	14	2	18	18	19	7	6	3	13	14	16	8	8	8	15	0	15	26	9	7	5	23	3	13	7	2	consistency
GSE163505	1	50	50	18	9	13	6	15	15	21	21	20	14	9	16	15	16	14	11	15	15	6	6	4	16	15	15	9	15	7	11	15	13	7	7	7	10	2	16	15	9	9	9	18	4	3	5	7	consistency
GSE163505	1	50	50	32	32	24	24	26	31	27	25	24	26	8	32	17	17	22	17	19	17	13	15	13	17	19	20	18	15	14	16	19	20	15	15	15	15	0	13	31	19	21	13	32	3	24	10	6	consistency
GSE163505	1	50	50	24	12	20	11	15	18	22	19	27	16	9	20	13	11	15	21	16	21	6	7	6	16	20	17	7	10	2	20	16	21	14	14	14	16	0	13	18	11	6	5	15	1	11	8	7	consistency
GSE163505	1	50	50	15	9	10	15	17	17	18	14	16	7	0	12	5	2	9	8	6	11	5	3	4	8	12	14	5	8	7	10	6	6	3	3	3	9	0	5	8	5	3	5	7	0	3	0	0	consistency
GSE163505	1	50	50	28	21	32	25	23	23	29	26	31	25	12	27	10	5	8	8	5	9	5	4	5	28	26	28	13	11	12	7	5	6	6	6	6	19	0	19	19	19	14	12	16	2	9	9	9	consistency
GSE163505	1	50	50	23	17	24	19	28	30	26	17	25	19	14	22	27	22	25	27	26	25	12	11	9	23	21	23	11	18	11	26	26	25	24	24	24	24	0	23	14	8	11	16	12	9	6	10	11	consistency
GSE163505	1	50	50	34	32	31	22	34	32	38	32	38	30	6	37	19	19	23	19	19	19	18	16	17	34	35	34	22	26	19	19	19	22	16	16	16	29	0	31	30	23	18	23	26	4	18	6	4	consistency
GSE163505	1	50	50	18	12	15	13	14	16	17	17	16	14	5	16	21	23	22	21	25	18	6	16	8	24	25	23	11	21	6	20	25	21	11	11	11	17	0	12	14	14	14	4	16	3	6	11	2	consistency
GSE163505	1	50	50	31	21	35	20	26	22	31	31	31	30	11	32	35	34	35	31	30	31	15	21	13	35	35	35	16	18	18	30	30	28	26	26	26	33	0	28	27	23	21	13	33	5	19	8	9	consistency
GSE163505	1	50	50	29	22	27	18	26	36	31	33	27	30	26	26	19	22	16	13	21	16	6	16	7	19	20	19	4	8	6	15	21	20	11	11	11	23	0	24	22	7	11	29	24	7	13	23	21	consistency
GSE163505	1	50	50	20	16	21	17	21	24	18	13	20	14	11	19	18	21	19	21	23	21	8	17	9	23	22	23	2	4	1	18	23	20	15	15	15	14	0	10	9	11	2	11	8	2	9	11	13	consistency
GSE163505	1	50	50	37	27	38	25	30	32	38	32	37	32	6	36	21	18	22	22	19	24	18	17	18	33	33	33	31	28	33	23	19	23	11	11	11	30	0	23	39	18	31	16	32	6	25	8	2	consistency
GSE163505	1	50	50	23	11	20	15	26	23	24	23	23	15	2	20	22	19	22	22	17	21	12	10	7	22	21	20	13	11	13	23	17	23	16	16	16	16	0	12	16	14	12	4	16	2	14	2	3	consistency
GSE163505	1	50	50	30	29	29	26	19	32	29	33	26	34	28	30	37	40	35	37	41	37	38	40	35	39	36	41	31	33	32	36	41	39	34	34	34	38	0	37	31	2	20	31	32	0	9	22	31	consistency
GSE163505	1	50	50	19	12	23	13	23	6	12	9	18	9	4	12	24	19	25	20	21	19	14	17	10	17	15	18	9	13	11	19	21	21	21	21	21	7	0	10	13	17	9	1	4	1	2	6	1	consistency
GSE163505	1	50	50	21	22	24	14	23	27	26	25	26	24	6	26	21	18	21	21	25	22	14	21	10	24	24	23	16	15	9	22	25	24	20	20	20	22	0	19	16	16	11	14	21	4	14	8	4	consistency
GSE163505	1	50	50	34	28	28	26	28	31	33	32	28	32	11	34	24	19	22	24	21	22	19	12	17	26	26	25	18	20	17	23	21	20	17	17	17	21	0	17	28	16	21	24	19	2	20	5	7	consistency
GSE163505	1	50	50	39	34	38	30	39	39	41	40	38	40	18	43	35	34	35	33	35	32	35	35	37	37	38	37	38	39	38	33	35	34	34	34	34	35	0	38	41	37	35	25	37	12	36	24	21	consistency
GSE163505	1	50	50	23	19	35	15	21	11	24	18	22	15	9	20	12	13	15	24	18	26	15	8	15	28	28	28	31	11	29	24	18	17	10	10	10	16	0	13	19	34	40	15	27	0	35	9	8	consistency
GSE163505	1	50	50	37	29	14	23	24	28	32	31	33	25	6	34	24	20	27	10	12	19	4	16	4	14	14	16	3	5	6	11	12	14	22	22	22	26	0	28	36	6	24	14	28	0	36	10	4	consistency
GSE163505	1	50	50	33	28	32	17	31	30	36	34	34	32	13	33	29	32	27	30	31	29	18	26	13	34	34	34	19	25	14	30	31	30	19	19	19	34	0	33	31	28	17	26	34	8	17	13	8	consistency
GSE163505	1	50	50	21	21	25	18	27	29	25	18	26	30	3	29	26	27	22	26	23	25	18	17	18	28	25	26	15	12	13	27	23	25	16	16	16	12	1	17	28	14	18	8	24	4	25	2	3	consistency
GSE163505	1	50	50	16	11	22	12	15	17	17	20	17	21	8	16	21	25	13	22	27	24	13	14	15	15	15	14	4	5	4	23	27	26	19	19	19	11	0	6	8	16	11	8	11	8	2	2	8	consistency
GSE163505	1	50	50	39	31	38	36	43	34	38	27	38	25	8	37	7	8	7	10	10	10	9	11	10	34	34	32	22	23	22	11	10	9	10	10	10	13	0	16	30	29	34	18	20	2	21	10	7	consistency
GSE163505	1	50	50	25	22	24	19	30	23	26	19	29	15	1	24	16	12	24	26	15	28	12	9	10	24	25	21	14	17	9	27	15	19	11	11	11	21	0	17	21	17	19	5	25	1	10	10	1	consistency
GSE163505	1	50	50	15	8	14	10	16	20	18	12	20	11	2	17	21	18	18	13	15	11	6	9	7	12	12	13	13	15	10	13	15	13	11	11	11	14	0	16	10	13	15	0	16	0	6	4	1	consistency
GSE163505	1	50	50	32	29	31	21	32	30	35	22	35	33	8	35	23	21	23	22	19	21	17	15	19	36	36	37	18	26	16	21	19	23	20	20	20	28	0	29	27	30	22	12	27	3	20	6	2	consistency
GSE163505	1	50	50	30	25	31	22	27	24	31	26	29	34	8	30	30	29	28	28	27	27	20	27	23	28	28	27	22	33	19	28	27	28	26	26	26	27	0	30	33	31	23	11	21	1	14	13	6	consistency
GSE163505	1	50	50	22	17	20	11	16	23	25	25	24	19	8	23	29	30	25	27	25	27	21	22	16	25	25	23	17	16	17	28	25	28	25	25	25	22	0	20	23	13	14	16	19	3	14	15	5	consistency
GSE163505	1	50	50	34	28	34	24	33	35	32	29	36	25	6	31	26	23	29	25	25	20	11	11	6	29	31	29	12	20	10	25	25	26	14	14	14	33	0	29	28	19	22	11	25	8	21	7	4	consistency
GSE163505	1	50	50	35	32	33	34	36	35	35	32	38	26	11	31	25	24	25	25	26	26	19	23	17	33	32	34	25	26	24	27	26	25	16	16	16	25	0	26	28	22	27	3	30	4	23	9	5	consistency
GSE163505	1	50	50	29	19	21	20	19	20	26	23	29	25	4	28	16	15	20	20	21	21	13	13	11	24	25	23	10	15	10	22	21	19	14	14	14	19	1	24	22	11	11	6	19	3	19	8	6	consistency
GSE163505	1	50	50	25	25	19	16	21	20	24	27	24	23	10	23	19	25	24	24	22	22	15	17	10	22	21	21	12	16	7	24	22	25	15	15	15	20	0	20	24	12	14	14	24	0	14	5	6	consistency
GSE163505	1	50	50	25	19	24	19	27	31	29	21	25	23	5	27	4	9	4	9	14	8	5	9	5	26	27	26	10	13	11	8	14	11	4	4	4	23	0	19	19	7	7	8	18	3	17	9	2	consistency
GSE163505	1	50	50	19	14	23	12	21	7	20	23	21	14	5	19	22	21	20	19	22	17	10	14	8	14	14	14	4	11	4	19	22	23	20	20	20	11	1	9	12	14	10	3	7	1	3	20	3	consistency
GSE163505	1	50	50	13	8	6	9	15	9	17	17	17	13	9	17	11	14	7	8	14	11	10	11	6	9	10	8	9	12	11	6	14	12	12	12	12	18	1	11	12	3	6	7	12	5	5	9	8	consistency
GSE163505	1	50	50	23	17	24	15	22	25	23	21	25	15	6	20	16	8	16	14	11	13	9	8	8	18	18	16	5	7	3	14	11	15	7	7	7	12	1	5	9	13	10	5	16	3	18	16	4	consistency
GSE163505	1	50	50	34	30	36	31	33	36	34	36	33	37	25	36	30	26	30	27	25	29	24	25	28	37	35	37	29	30	27	27	25	24	24	24	24	30	0	34	32	28	27	26	36	7	31	17	20	consistency
GSE163505	1	50	50	26	15	27	24	27	21	27	22	25	18	10	24	15	8	15	17	10	15	5	7	4	18	20	22	11	16	11	16	10	13	4	4	4	14	1	16	16	5	6	6	24	3	12	8	7	consistency
GSE163505	1	50	50	22	16	22	11	21	25	25	26	20	20	13	27	26	29	27	27	26	24	13	21	13	26	24	23	14	12	9	27	26	24	18	18	18	28	0	21	15	4	15	15	17	3	6	9	4	consistency
GSE163505	1	50	50	22	19	21	11	29	26	23	19	25	26	16	23	23	19	20	18	23	21	12	16	14	26	27	25	9	11	9	20	23	22	17	17	17	9	0	10	20	10	19	13	11	5	4	7	10	consistency
GSE163505	1	50	50	21	21	22	17	13	28	21	24	20	24	6	21	26	19	29	25	22	25	22	19	24	26	28	24	16	15	17	25	22	26	21	21	21	24	0	22	23	5	16	7	18	1	18	7	1	consistency
GSE163505	1	50	50	23	19	29	18	24	22	23	24	25	20	8	22	17	13	16	23	26	20	11	12	5	25	25	26	13	18	10	22	26	23	10	10	10	17	0	18	14	11	12	14	16	2	15	21	10	consistency
GSE163505	1	50	50	25	14	22	17	28	21	26	20	27	9	6	20	20	16	22	23	15	22	20	15	19	11	10	10	16	18	13	20	15	20	15	15	15	15	0	17	21	9	18	2	17	2	14	4	6	consistency
GSE163505	1	50	50	36	28	29	26	29	28	27	26	28	29	9	35	21	22	25	23	20	22	14	11	13	33	34	34	18	19	22	22	20	20	16	16	16	26	0	23	29	31	32	11	24	8	25	5	5	consistency
GSE163505	1	50	50	12	7	23	8	22	13	16	17	14	13	8	12	20	22	17	21	22	20	10	15	7	23	22	22	12	13	11	20	22	20	11	11	11	22	0	18	10	22	12	10	16	2	11	8	8	consistency
GSE163505	1	50	50	24	22	29	15	16	28	26	28	22	26	12	24	20	28	23	24	26	24	11	15	6	31	32	30	12	17	13	24	26	25	15	15	15	21	0	17	24	15	11	9	24	4	6	12	10	consistency
GSE163505	1	50	50	29	27	31	22	30	30	28	27	31	26	11	28	26	28	24	27	26	25	18	19	14	33	34	34	11	18	15	26	26	29	20	20	20	27	0	29	29	27	20	16	23	4	24	10	7	consistency
GSE163505	1	50	50	25	21	29	17	24	21	26	17	25	25	3	24	21	15	24	19	12	20	9	10	8	29	30	30	18	15	13	18	12	14	6	6	6	23	0	21	24	21	12	6	18	3	7	5	2	consistency
GSE163505	1	50	50	37	29	33	30	28	27	35	33	36	31	13	33	31	30	31	33	31	33	22	27	21	35	34	35	24	26	25	33	31	33	25	25	25	36	0	32	34	22	21	21	34	2	25	6	5	consistency
GSE163505	1	50	50	17	9	15	6	12	17	13	11	16	16	0	19	19	10	17	18	12	17	7	7	6	21	21	21	5	5	4	17	12	13	20	20	20	15	0	8	11	8	6	4	13	3	6	1	1	consistency
GSE163505	1	50	50	31	19	30	18	24	28	28	24	31	17	10	25	17	14	21	15	14	18	10	11	7	22	23	22	15	15	16	16	14	13	13	13	13	23	0	26	24	4	26	7	21	0	19	11	4	consistency
GSE163505	1	50	50	23	13	27	11	27	19	22	22	21	16	1	22	17	22	16	19	19	21	4	7	4	27	26	26	7	7	7	18	19	19	18	18	18	17	0	19	13	19	13	0	21	4	17	4	1	consistency
GSE163505	1	50	50	18	15	20	11	14	21	16	19	17	17	7	18	23	19	17	23	19	18	14	13	10	20	21	21	6	14	4	23	19	22	16	16	16	16	1	6	9	8	10	14	13	2	14	5	3	consistency
GSE163505	1	50	50	30	24	30	19	28	31	33	32	29	29	15	29	33	35	34	32	34	33	32	35	31	31	30	32	22	27	19	32	34	34	34	34	34	32	0	32	25	25	24	16	33	3	21	7	13	consistency
GSE163505	1	50	50	35	29	31	27	34	33	34	31	35	32	13	34	29	25	31	30	26	29	24	20	22	29	29	32	22	19	21	31	26	26	24	24	24	30	0	30	30	31	25	12	27	7	19	18	10	consistency
GSE163505	1	50	50	11	11	16	13	21	18	12	10	11	7	10	10	19	17	21	17	17	19	14	18	11	19	19	16	8	11	7	17	17	19	15	15	15	7	0	6	15	13	11	1	2	3	0	11	14	consistency
GSE163505	1	50	50	30	26	29	28	37	31	38	31	38	28	17	31	18	18	15	14	17	13	6	13	8	28	28	28	22	27	20	14	17	14	10	10	10	33	0	28	31	19	30	7	23	9	25	12	9	consistency
GSE163505	1	50	50	23	19	26	15	21	12	27	17	23	20	9	27	20	15	21	18	18	19	9	9	12	19	17	18	4	4	3	19	18	20	15	15	15	17	0	13	19	8	11	9	28	0	17	17	6	consistency
GSE163505	1	50	50	33	26	26	18	30	32	29	22	31	25	11	30	24	21	23	23	25	21	17	15	14	18	16	18	8	11	8	25	25	26	24	24	24	15	0	16	12	8	8	11	12	7	1	21	5	consistency
GSE163505	1	50	50	12	4	14	4	23	18	9	8	12	11	3	11	2	6	2	5	3	2	2	3	1	8	7	6	1	3	0	4	3	3	1	1	1	5	0	13	5	3	1	12	13	0	18	1	0	consistency
GSE163505	1	50	50	19	15	20	12	17	22	22	33	21	21	10	22	21	24	20	20	24	22	8	13	6	24	24	24	9	8	6	19	24	21	17	17	17	22	0	18	23	13	21	13	21	3	10	11	6	consistency
GSE163505	1	50	50	18	16	20	10	17	24	23	21	19	20	9	20	16	13	17	22	18	23	14	12	10	25	26	23	13	14	10	22	18	20	10	10	10	16	0	11	17	12	15	10	23	0	10	8	6	consistency
GSE163505	1	50	50	35	28	32	29	35	32	35	34	36	34	23	35	19	22	20	22	26	23	21	21	23	34	34	35	33	32	31	22	26	24	17	17	17	36	0	34	35	29	24	19	32	9	34	13	11	consistency
GSE163505	1	50	50	10	11	18	9	30	18	12	11	12	7	15	8	13	12	12	11	13	12	7	7	8	20	20	18	9	8	6	11	13	12	16	16	16	8	0	3	7	11	6	1	9	1	3	9	9	consistency
GSE163505	1	50	50	29	19	25	19	24	34	29	25	26	23	8	27	19	21	20	21	24	21	7	13	6	26	25	27	13	15	8	21	24	21	11	11	11	21	0	22	22	7	7	12	22	2	9	0	3	consistency
GSE163505	1	50	50	25	22	14	21	25	20	27	22	24	21	10	26	9	12	7	10	9	10	6	7	5	17	17	12	15	13	10	11	9	8	6	6	6	12	1	10	19	8	14	10	25	2	23	10	7	consistency
GSE163505	1	50	50	30	27	21	20	25	23	28	25	28	23	10	35	22	15	19	24	19	24	12	11	9	30	30	30	15	22	16	25	19	22	13	13	13	24	0	24	27	16	17	8	27	1	17	12	6	consistency
GSE163505	1	50	50	28	18	22	16	14	13	27	30	25	23	6	25	25	23	25	23	27	24	16	18	17	18	19	19	19	21	20	23	27	25	22	22	22	25	0	19	21	13	13	11	22	0	12	7	3	consistency
GSE163505	1	50	50	22	18	24	22	29	23	25	25	25	15	12	17	15	19	15	21	22	16	15	8	11	26	26	28	13	19	12	20	22	22	13	13	13	22	1	17	19	10	18	8	17	2	17	3	7	consistency
GSE163505	1	50	50	35	24	30	27	38	34	36	32	36	28	13	29	25	23	28	24	17	21	11	13	13	26	26	25	18	19	14	23	17	24	17	17	17	26	1	27	23	22	19	14	24	1	14	13	10	consistency
GSE163505	1	50	50	27	16	21	22	23	15	28	26	31	18	9	23	18	20	18	18	22	18	17	19	12	21	22	22	22	24	18	17	22	20	13	13	13	20	0	15	21	11	16	10	20	3	14	7	9	consistency
GSE163505	1	50	50	35	30	39	30	38	36	39	36	37	38	13	36	35	30	37	36	30	35	30	28	31	37	38	36	27	31	30	36	30	34	36	36	36	39	0	38	39	9	33	22	29	10	27	19	11	consistency
GSE163505	1	50	50	24	17	18	10	25	20	22	15	22	12	4	19	11	9	13	17	11	12	10	6	9	13	14	15	6	12	5	16	11	16	11	11	11	12	0	17	20	0	8	10	14	7	14	1	2	consistency
GSE163505	1	50	50	26	21	26	20	27	25	31	23	29	21	8	27	25	24	24	24	25	26	19	20	20	30	31	30	21	23	20	23	25	23	21	21	21	31	0	24	23	27	20	13	24	2	20	3	5	consistency
GSE163505	1	50	50	20	10	19	7	21	15	20	14	19	16	5	19	13	7	15	17	9	19	8	11	4	19	19	19	13	19	9	17	9	17	8	8	8	14	0	13	15	13	11	4	15	5	16	6	2	consistency
GSE163505	1	50	50	11	9	15	9	12	19	16	17	14	14	13	14	19	17	17	19	20	22	12	8	7	13	14	14	15	16	13	19	20	20	14	14	14	14	0	11	11	7	9	11	18	0	17	9	9	consistency
GSE163505	1	50	50	29	24	25	21	26	36	28	30	28	26	16	27	23	23	22	21	23	21	22	18	18	18	15	17	8	10	4	22	23	21	24	24	24	19	1	21	20	9	14	12	17	9	12	11	6	consistency
GSE163505	1	50	50	22	18	14	13	13	18	23	27	22	19	6	23	7	4	8	10	6	7	7	4	6	16	15	14	10	16	10	10	6	9	7	7	7	19	0	16	21	3	6	12	21	2	13	5	6	consistency
GSE163505	1	50	50	28	20	21	19	34	23	30	26	34	16	6	22	21	18	18	10	13	10	7	7	6	24	23	25	21	18	14	11	13	11	9	9	9	23	0	23	17	16	23	5	17	4	12	8	3	consistency
GSE163505	1	50	50	29	23	21	25	34	34	33	25	33	25	14	27	6	8	5	6	7	7	3	3	3	23	25	23	12	16	15	6	7	7	2	2	2	21	1	17	29	17	17	23	23	3	28	18	10	consistency
GSE163505	1	50	50	27	20	31	15	20	27	28	25	28	21	8	27	27	31	22	28	31	25	13	22	12	26	26	26	17	19	12	28	31	29	20	20	20	27	0	20	28	18	23	10	29	3	13	9	4	consistency
GSE163505	1	50	50	18	10	13	13	14	18	19	16	17	11	3	19	14	16	18	19	18	20	4	8	3	15	15	15	8	10	10	19	18	17	8	8	8	16	0	15	11	10	13	6	16	1	9	11	2	consistency
GSE163505	1	50	50	35	31	30	27	34	31	33	27	31	34	5	32	10	11	10	18	18	16	13	13	14	35	35	35	28	30	29	18	18	19	12	12	12	33	0	35	34	23	29	15	24	5	18	3	2	consistency
GSE163505	1	50	50	26	21	20	23	24	20	26	15	31	21	12	22	22	14	18	18	15	17	6	12	3	15	17	18	3	8	1	20	15	16	12	12	12	18	1	10	17	7	14	10	1	0	3	4	10	consistency
GSE163505	1	50	50	33	26	31	20	27	27	33	30	34	19	5	28	32	30	31	27	28	31	19	24	19	27	28	28	16	19	19	29	28	27	26	26	26	24	0	16	27	20	21	8	26	3	16	5	4	consistency
GSE163505	1	50	50	21	13	23	11	17	20	26	24	26	22	4	23	19	21	18	8	14	10	4	5	5	26	28	25	8	12	12	6	14	9	6	6	6	16	0	12	15	14	14	9	12	1	12	5	2	consistency
GSE163505	1	50	50	28	23	23	24	24	28	23	23	27	23	9	25	17	18	18	16	18	18	14	16	12	25	25	24	18	18	15	16	18	16	9	9	9	22	0	27	24	16	32	12	20	9	14	11	6	consistency
GSE163505	1	50	50	34	35	26	26	29	33	34	31	35	36	8	37	23	24	24	25	24	25	20	21	19	24	24	23	26	29	28	25	24	24	18	18	18	35	0	33	37	27	21	24	28	17	25	5	3	consistency
GSE163505	1	50	50	22	20	20	17	22	19	23	20	23	20	1	21	18	15	15	16	12	16	9	6	7	24	25	24	15	13	14	17	12	14	14	14	14	19	0	16	13	4	11	6	17	2	11	10	2	consistency
GSE163505	1	50	50	21	19	21	14	24	23	26	28	29	21	9	24	21	18	21	19	19	18	11	15	11	21	22	21	12	12	12	19	19	19	14	14	14	26	1	16	16	17	8	7	25	0	12	15	5	consistency
GSE163505	1	50	50	25	21	26	22	27	26	29	22	32	23	13	25	24	18	27	24	20	25	15	13	15	26	24	26	14	22	12	27	20	20	13	13	13	25	0	20	24	8	17	14	22	8	16	9	7	consistency
GSE163505	1	50	50	19	14	24	16	19	23	20	20	21	17	5	21	18	17	19	19	20	18	14	11	11	29	27	26	9	13	8	19	20	23	15	15	15	21	0	19	16	9	16	5	22	6	16	11	2	consistency
GSE163505	1	50	50	26	22	26	20	32	25	28	25	28	26	12	28	21	16	22	23	18	20	17	16	15	25	27	25	18	23	16	21	18	21	12	12	12	27	0	27	20	28	18	11	26	3	15	14	9	consistency
GSE163505	1	50	50	34	33	32	31	29	34	37	35	38	32	6	34	25	22	26	25	21	25	11	11	5	31	30	32	10	27	10	28	21	25	17	17	17	25	0	25	34	7	22	20	34	1	28	3	5	consistency
GSE163505	1	50	50	15	13	12	13	12	17	16	14	18	11	3	14	9	10	8	14	13	11	11	8	7	15	15	15	9	12	5	12	13	14	11	11	11	15	1	13	11	3	11	7	12	3	4	8	3	consistency
GSE163505	1	50	50	29	28	31	26	30	31	33	34	31	35	11	32	30	24	30	34	25	35	21	15	22	32	32	32	28	30	25	34	25	35	26	26	26	33	1	32	28	27	28	21	29	2	21	10	3	consistency
GSE163505	1	50	50	25	16	30	21	27	23	23	20	23	17	9	22	30	29	26	30	30	28	13	17	15	33	32	33	4	9	8	29	30	31	20	20	20	17	0	12	14	16	11	7	9	11	5	7	4	consistency
GSE163505	1	50	50	31	25	30	25	30	33	31	34	31	28	1	29	28	21	32	19	18	24	14	9	13	32	31	30	12	13	11	21	18	21	13	13	13	21	0	22	29	6	21	14	28	15	17	3	2	consistency
GSE163505	1	50	50	13	12	14	13	22	10	14	15	14	14	10	12	15	16	13	17	21	17	12	15	7	11	14	11	4	12	4	18	21	20	11	11	11	14	0	13	9	14	6	14	12	1	3	9	6	consistency
GSE163505	1	50	50	16	15	28	11	19	25	17	7	16	12	8	18	8	9	7	8	9	7	3	4	1	16	19	13	3	11	1	9	9	11	7	7	7	7	0	12	8	15	5	8	8	1	9	3	4	consistency
GSE163505	1	50	50	18	16	21	10	26	17	16	14	17	6	8	11	21	26	24	22	23	19	19	18	18	14	16	10	8	11	6	24	23	21	24	24	24	7	0	8	15	7	14	11	3	0	1	14	7	consistency
GSE163505	1	50	50	23	20	25	21	26	22	27	24	26	27	13	25	24	16	25	23	17	25	19	14	16	24	26	25	16	17	13	23	17	24	26	26	26	21	0	22	27	14	19	11	22	9	13	1	7	consistency
GSE163505	1	50	50	29	25	18	20	15	27	30	27	27	26	8	34	16	20	16	13	17	13	9	14	7	23	23	23	17	22	14	14	17	14	9	9	9	26	0	18	22	18	18	10	15	3	20	9	7	consistency
GSE163505	1	50	50	14	15	14	9	22	13	20	27	18	22	2	21	18	21	15	20	26	17	12	19	10	18	18	19	9	11	9	20	26	21	17	17	17	25	0	18	21	14	12	8	17	1	11	6	3	consistency
GSE163505	1	50	50	15	9	22	8	12	13	14	17	16	14	6	16	15	20	15	16	20	14	6	16	5	20	19	18	11	15	4	17	20	15	10	10	10	16	2	13	7	13	5	6	6	2	10	10	7	consistency
GSE163505	1	50	50	18	16	14	11	5	15	14	19	17	14	1	19	13	15	11	16	16	16	9	12	10	18	18	21	8	13	7	16	16	15	13	13	13	12	1	11	19	12	6	6	15	1	9	4	1	consistency
GSE163505	1	50	50	16	13	15	7	11	17	18	15	20	20	1	17	16	12	15	13	18	13	9	10	8	17	18	19	11	19	3	13	18	12	9	9	9	14	0	10	12	8	7	5	11	1	5	2	1	consistency
GSE163505	1	50	50	29	23	33	17	21	24	33	27	31	25	9	29	32	28	34	27	25	24	6	18	7	28	26	27	17	16	16	26	25	25	17	17	17	29	0	26	28	25	17	15	29	0	12	5	7	consistency
GSE163505	1	50	50	35	34	39	30	35	38	36	27	36	30	6	35	36	24	35	31	22	32	23	16	22	39	39	40	31	29	24	31	22	29	24	24	24	30	0	33	32	23	31	11	33	1	24	0	2	consistency
GSE163505	1	50	50	24	13	23	8	15	25	26	30	27	24	7	27	18	19	20	22	19	24	14	15	11	18	20	20	11	10	13	22	19	20	17	17	17	16	0	15	22	8	16	8	19	3	15	5	7	consistency
GSE163505	1	50	50	19	14	21	8	28	28	24	20	24	19	10	23	21	27	23	23	28	24	19	26	22	25	31	27	19	17	19	27	28	25	21	21	21	27	0	20	25	33	26	16	10	2	7	7	6	consistency
GSE163505	1	50	50	26	18	22	14	23	22	26	20	26	20	4	21	23	24	22	21	18	21	10	14	9	20	17	19	9	14	6	21	18	20	16	16	16	17	0	18	18	18	12	6	21	1	11	3	3	consistency
GSE163505	1	50	50	23	20	24	19	25	23	24	23	20	22	14	24	22	18	21	22	22	21	5	12	8	24	26	26	8	16	6	23	22	20	12	12	12	20	0	20	16	5	11	12	17	1	9	13	9	consistency
GSE163505	1	50	50	34	32	30	28	39	31	39	33	39	36	17	35	28	29	27	32	27	31	28	24	29	33	33	31	29	29	29	31	27	27	23	23	23	36	0	36	33	38	28	25	32	13	27	10	13	consistency
GSE163505	1	50	50	32	28	30	27	31	34	33	32	32	31	15	31	0	0	0	1	1	1	2	2	2	28	26	28	11	11	9	1	1	2	2	2	2	8	0	18	33	20	9	21	28	4	20	14	14	consistency
GSE163505	1	50	50	24	25	22	19	25	23	26	23	28	22	9	24	24	27	25	25	31	24	14	20	12	21	21	21	18	24	11	25	31	27	22	22	22	18	0	24	22	17	15	11	25	1	10	7	8	consistency
GSE163505	1	50	50	30	24	18	15	19	25	29	34	26	29	8	29	32	31	33	34	31	34	19	28	20	24	25	24	15	24	23	35	31	33	25	25	25	29	0	27	28	15	24	10	30	2	17	11	6	consistency
GSE163505	1	50	50	27	21	23	22	24	21	27	24	29	28	16	27	29	24	29	28	24	29	10	20	9	35	34	33	19	21	13	27	24	27	20	20	20	23	0	21	22	9	13	15	24	3	18	5	12	consistency
GSE163505	1	50	50	22	19	25	18	18	18	20	27	21	21	21	20	14	21	12	17	23	17	5	17	4	25	23	25	8	23	4	17	23	20	7	7	7	17	0	20	19	11	11	20	14	3	14	13	8	consistency
GSE163505	1	50	50	28	25	25	22	29	24	30	24	31	22	9	27	26	27	27	23	22	25	13	17	12	24	25	27	15	18	14	20	22	22	16	16	16	29	0	25	25	21	19	6	21	0	9	9	8	consistency
GSE163505	1	50	50	31	26	11	18	21	26	31	27	32	25	10	32	36	29	33	38	37	35	38	33	25	15	18	15	31	31	27	38	37	36	39	39	39	30	0	28	30	9	45	19	25	5	26	2	9	consistency
GSE163505	1	50	50	32	27	31	25	27	29	32	31	30	29	14	30	12	13	8	9	14	8	8	16	9	32	32	31	18	24	15	9	14	13	9	9	9	31	0	28	28	21	25	18	29	7	19	10	9	consistency
GSE163505	1	50	50	38	34	35	30	37	33	38	28	37	27	1	42	15	9	17	13	9	17	6	5	7	30	26	29	20	21	22	15	9	12	12	12	12	26	0	29	43	17	30	8	34	3	32	2	1	consistency
GSE163505	1	50	50	19	8	22	5	14	16	20	22	18	21	4	23	22	23	21	23	22	21	4	12	1	15	17	16	6	14	5	23	22	23	15	15	15	14	0	18	11	16	6	6	20	1	10	5	1	consistency
GSE163505	1	50	50	19	14	24	9	18	17	23	20	21	18	7	19	29	21	28	22	18	23	11	15	8	26	28	25	5	7	8	22	18	21	14	14	14	16	0	15	17	15	12	6	15	0	7	7	7	consistency
GSE163505	1	50	50	20	20	25	15	30	30	22	27	25	13	8	23	26	26	26	24	24	24	26	23	25	19	21	19	10	14	12	24	24	24	29	29	29	24	0	19	26	1	24	14	14	5	18	18	8	consistency
GSE163505	1	50	50	9	6	19	12	12	11	9	11	10	8	6	10	12	12	14	10	11	10	3	8	3	18	19	17	7	11	4	10	11	9	6	6	6	12	0	12	7	6	6	1	8	3	10	5	4	consistency
GSE163505	1	50	50	39	34	37	35	35	35	35	29	37	32	16	38	19	15	24	16	12	20	8	8	13	25	25	22	9	9	11	14	12	14	13	13	13	14	0	17	36	2	14	27	31	9	29	13	10	consistency
GSE163505	1	50	50	16	10	28	9	31	18	14	19	18	14	24	12	33	30	29	34	33	31	19	17	14	25	24	26	10	5	8	38	33	36	22	22	22	15	0	13	13	11	12	15	23	6	4	8	11	consistency
GSE163505	1	50	50	41	37	36	41	46	42	41	40	43	40	21	40	30	30	29	29	31	30	24	27	23	37	38	36	30	34	31	29	31	30	22	22	22	39	0	37	41	27	36	25	35	11	33	23	11	consistency
GSE163505	1	50	50	28	20	30	23	27	27	28	22	30	20	7	25	32	25	34	28	22	29	17	10	19	32	34	32	29	29	32	28	22	23	9	9	9	24	1	20	24	22	29	9	25	0	21	2	2	consistency
GSE163505	1	50	50	18	16	19	15	12	13	16	22	15	16	10	17	22	24	25	20	23	20	15	11	10	18	16	19	6	8	5	21	23	22	18	18	18	10	1	9	13	11	12	9	5	4	0	14	8	consistency
GSE163505	1	50	50	24	16	19	10	18	9	22	24	25	14	13	19	24	24	23	25	26	24	14	21	13	24	24	24	18	13	16	26	26	25	21	21	21	17	0	8	20	8	16	22	13	3	10	15	14	consistency
GSE163505	1	50	50	27	24	26	15	22	24	27	26	27	23	15	25	25	26	26	25	24	24	10	15	7	28	27	28	8	16	4	24	24	24	13	13	13	20	0	14	19	21	11	12	20	2	8	15	11	consistency
GSE163505	1	50	50	19	11	22	8	18	13	15	18	17	10	7	11	18	20	19	24	20	22	8	8	9	22	21	22	11	12	11	24	20	20	15	15	15	14	0	11	14	6	11	8	21	0	7	12	2	consistency
GSE163505	1	50	50	23	22	19	13	24	24	27	23	24	21	16	24	25	27	29	31	33	29	16	17	13	22	22	21	15	15	14	32	33	33	22	22	22	25	0	21	18	20	4	13	20	1	4	7	8	consistency
GSE163505	1	50	50	20	12	21	16	22	15	19	13	21	12	5	17	9	11	12	11	11	10	5	6	5	16	17	14	4	3	5	11	11	12	13	13	13	7	0	5	8	5	10	3	14	6	7	5	8	consistency
GSE163505	1	50	50	35	29	30	25	37	30	34	32	37	37	7	36	21	19	20	18	19	19	14	12	16	29	31	28	22	26	20	21	19	22	18	18	18	28	0	28	33	11	20	12	22	18	31	6	1	consistency
GSE163505	1	50	50	12	9	18	13	18	13	10	10	12	7	11	10	22	25	17	21	20	18	13	19	8	16	15	17	9	10	8	19	20	20	17	17	17	10	0	13	9	11	14	10	11	2	1	16	8	consistency
GSE163505	1	50	50	24	19	28	18	26	16	22	14	24	17	4	20	18	22	20	17	17	20	11	12	9	32	33	31	14	14	13	17	17	18	16	16	16	23	0	23	21	21	20	9	18	0	18	2	1	consistency
GSE163505	1	50	50	38	39	38	32	36	41	38	37	38	38	12	41	32	32	33	30	30	30	29	27	29	39	40	39	31	33	33	31	30	31	26	26	26	39	0	38	41	37	37	28	37	7	32	6	6	consistency
GSE163505	1	50	50	23	22	23	20	23	24	24	24	23	21	9	26	27	21	23	23	18	25	12	10	13	24	26	25	14	16	15	22	18	20	15	15	15	23	0	20	22	20	14	14	27	4	16	7	7	consistency
GSE163505	1	50	50	29	28	28	18	19	27	27	29	28	20	6	27	19	18	18	23	18	24	15	11	16	24	23	26	19	19	19	21	18	20	9	9	9	23	0	23	20	11	19	9	21	4	17	2	5	consistency
GSE163505	1	50	50	15	13	21	9	10	18	18	17	18	21	4	20	17	18	20	12	15	13	10	10	9	19	21	19	10	10	9	12	15	13	14	14	14	17	0	13	16	8	7	13	17	1	10	7	2	consistency
GSE163505	1	50	50	23	12	17	14	13	22	20	14	19	12	5	17	18	10	12	11	13	12	2	9	1	20	22	19	11	10	7	11	13	11	6	6	6	13	0	10	13	6	6	8	14	2	6	5	3	consistency
GSE163505	1	50	50	6	6	17	6	16	13	8	11	8	2	4	7	18	16	18	16	16	17	11	11	11	14	14	13	6	8	6	14	16	16	11	11	11	9	0	15	16	11	10	1	2	2	0	8	1	consistency
GSE163505	1	50	50	34	30	25	23	32	28	35	29	33	31	15	33	8	12	6	7	9	7	7	10	6	25	23	26	10	15	8	7	9	9	9	9	9	36	0	34	33	13	22	16	25	1	23	24	10	consistency
GSE163505	1	50	50	26	24	22	11	28	20	30	29	31	27	11	26	27	28	25	25	28	24	11	19	8	25	23	25	9	14	8	26	28	26	23	23	23	15	0	18	25	10	18	12	22	4	7	18	5	consistency
GSE163505	1	50	50	23	19	22	13	18	25	21	14	22	19	7	21	21	15	21	18	16	17	10	17	13	23	23	22	17	18	16	18	16	16	21	21	21	14	0	23	21	10	10	10	10	2	9	3	2	consistency
GSE163505	1	50	50	28	19	21	26	32	28	28	18	30	19	7	26	17	13	17	18	15	19	9	5	11	22	18	22	10	8	10	19	15	18	14	14	14	15	1	10	11	9	6	10	14	9	3	4	11	consistency
GSE163505	1	50	50	31	25	30	20	27	27	30	22	30	23	13	29	16	17	17	11	15	10	8	13	8	24	25	24	20	23	23	11	15	14	9	9	9	23	0	20	26	27	19	15	16	5	25	14	11	consistency
GSE163505	1	50	50	23	14	21	12	24	20	23	20	26	17	12	22	19	20	20	13	23	14	9	20	8	14	15	15	12	21	11	16	23	19	12	12	12	17	0	17	15	18	12	14	10	6	11	9	7	consistency
GSE163505	1	50	50	24	16	22	21	21	21	26	22	25	19	3	23	24	24	24	25	25	25	9	14	9	25	24	25	21	19	18	25	25	23	15	15	15	20	0	16	18	17	8	6	20	2	11	9	3	consistency
GSE163505	1	50	50	22	17	17	12	17	15	24	26	22	22	7	24	14	14	15	14	18	14	9	11	8	28	29	27	16	14	15	15	18	16	10	10	10	20	0	19	22	11	13	11	20	4	25	4	5	consistency
GSE163505	1	50	50	29	21	32	23	29	29	31	29	32	28	3	30	28	21	27	32	21	29	15	13	10	26	26	28	15	13	8	31	21	27	28	28	28	25	0	22	25	14	12	13	29	1	12	4	3	consistency
GSE163505	1	50	50	31	24	17	19	29	25	28	27	29	18	7	26	10	10	11	10	8	9	5	2	3	14	14	12	9	11	3	10	8	9	5	5	5	10	1	7	17	11	5	2	15	2	13	9	6	consistency
GSE163505	1	50	50	27	20	24	16	20	21	25	29	27	17	18	21	23	25	23	21	25	21	10	16	6	26	28	25	15	17	11	21	25	22	11	11	11	17	0	20	20	15	13	15	17	0	7	15	10	consistency
GSE163505	1	50	50	41	34	37	30	37	37	39	36	40	35	8	39	34	27	34	31	28	33	22	19	20	32	32	35	31	25	21	34	28	28	22	22	22	31	0	30	36	24	33	19	32	5	28	11	7	consistency
GSE163505	1	50	50	42	37	34	35	41	35	46	29	45	34	7	40	28	28	27	28	29	27	23	25	23	35	36	33	33	31	32	28	29	28	22	22	22	44	0	41	39	25	41	15	29	0	32	13	3	consistency
GSE163505	1	50	50	36	30	44	32	36	38	38	38	38	38	16	37	35	33	35	32	32	34	27	28	28	41	41	41	22	27	21	32	32	31	28	28	28	39	0	36	38	38	35	26	36	7	28	11	6	consistency
GSE163505	1	50	50	14	7	22	8	13	4	15	18	15	10	11	13	15	21	15	15	16	17	8	14	5	17	16	16	13	5	12	15	16	18	15	15	15	14	0	12	8	15	7	11	13	6	3	15	8	consistency
GSE163505	1	50	50	28	27	29	18	27	27	31	23	32	32	7	27	26	20	27	23	20	24	11	13	13	26	28	27	15	25	18	23	20	23	10	10	10	24	0	31	26	13	22	20	22	3	8	10	5	consistency
GSE163505	1	50	50	19	13	15	11	14	17	20	19	19	9	6	16	24	23	28	27	23	26	7	13	5	23	24	23	6	9	6	26	23	23	15	15	15	13	0	8	16	18	14	6	13	1	8	13	6	consistency
GSE163505	1	50	50	43	42	40	40	44	40	43	37	46	36	20	42	30	28	32	31	29	32	28	28	28	38	38	36	32	31	30	36	29	29	25	25	25	40	0	39	42	13	36	23	37	6	42	16	13	consistency
GSE163505	1	50	50	32	26	35	28	36	31	31	30	32	22	10	28	15	11	13	19	12	19	6	5	6	14	15	14	7	7	8	18	12	15	16	16	16	13	0	16	24	10	14	10	28	10	15	11	7	consistency
GSE163505	1	50	50	21	15	18	13	20	12	20	20	24	15	7	15	23	22	23	22	23	22	14	15	9	26	27	26	19	23	17	23	23	25	17	17	17	30	0	22	17	22	11	9	9	4	8	3	6	consistency
GSE163505	1	50	50	26	27	18	26	26	22	23	18	23	19	13	22	22	26	22	26	27	21	21	21	17	25	24	26	15	21	15	25	27	28	20	20	20	7	0	13	21	8	24	16	9	0	0	17	14	consistency
GSE163505	1	50	50	25	22	30	26	32	22	26	21	24	17	12	20	26	23	28	27	24	28	14	21	14	33	33	33	18	22	15	26	24	27	16	16	16	19	1	24	23	25	26	12	22	1	18	8	6	consistency
GSE163505	1	50	50	31	25	29	25	35	31	33	27	37	24	12	28	10	7	10	9	8	9	5	7	6	21	23	23	16	19	13	8	8	8	5	5	5	25	0	28	25	13	17	13	27	5	15	12	8	consistency
GSE163505	1	50	50	23	23	24	24	40	27	37	32	39	26	13	23	22	14	21	20	13	21	12	11	12	20	23	21	12	13	7	20	13	20	8	8	8	16	0	17	26	14	12	5	26	0	20	16	7	consistency
GSE163505	1	50	50	14	14	26	12	20	16	17	19	14	17	10	17	25	24	21	24	25	23	15	22	15	21	21	20	22	22	21	24	25	26	23	23	23	20	1	21	16	24	17	10	10	3	10	5	6	consistency
GSE163505	1	50	50	27	18	25	13	25	25	32	23	29	24	7	28	23	19	24	21	23	22	10	11	8	21	22	21	10	13	8	21	23	24	18	18	18	21	0	22	17	23	12	6	16	3	12	10	7	consistency
GSE163505	1	50	50	24	18	25	21	21	26	30	28	30	24	4	23	27	28	29	28	26	29	17	16	14	27	30	29	13	14	7	28	26	29	22	22	22	25	0	24	22	12	23	14	26	2	17	8	6	consistency
GSE163505	1	50	50	28	27	22	19	24	29	29	31	28	26	19	28	17	23	12	12	22	12	7	18	4	28	27	28	15	22	11	11	22	19	9	9	9	25	0	25	27	2	18	23	25	3	18	13	14	consistency
GSE163505	1	50	50	28	14	25	17	22	22	26	24	27	18	3	26	15	19	14	20	23	23	9	13	7	26	27	27	18	12	12	21	23	20	12	12	12	26	0	20	21	20	21	9	24	0	10	5	2	consistency
GSE163505	1	50	50	16	14	16	10	17	16	19	17	17	20	11	18	16	24	13	14	20	13	13	16	14	18	17	17	8	14	11	15	20	20	17	17	17	20	1	14	19	13	9	12	17	0	13	14	7	consistency
GSE163505	1	50	50	23	18	20	13	28	18	21	23	18	14	7	22	23	23	22	22	24	21	13	10	12	24	26	27	16	21	20	22	24	22	20	20	20	18	0	17	18	19	13	15	9	0	12	21	5	consistency
GSE163505	1	50	50	30	24	31	33	35	24	32	27	30	27	7	31	20	20	21	22	21	23	17	18	19	32	34	33	25	27	21	22	21	22	18	18	18	26	0	27	27	33	21	19	33	10	32	7	2	consistency
GSE163505	1	50	50	25	21	18	11	20	22	25	24	26	22	12	25	24	21	22	28	22	24	13	17	10	17	17	16	7	13	6	27	22	29	20	20	20	19	1	18	21	18	18	6	21	0	13	12	11	consistency
GSE163505	1	50	50	14	9	17	14	32	12	14	18	16	12	14	10	20	25	19	19	24	19	19	28	13	11	10	13	7	9	7	22	24	25	27	27	27	28	1	17	7	8	6	8	16	1	8	17	13	consistency
GSE163505	1	50	50	18	18	21	16	25	22	18	19	17	25	9	21	19	20	18	21	22	24	9	21	6	26	27	23	9	12	11	24	22	25	12	12	12	21	1	21	21	22	9	13	17	3	13	11	4	consistency
GSE163505	1	50	50	23	22	17	15	13	19	22	23	23	17	13	21	22	26	22	22	25	18	15	19	10	26	26	24	16	18	12	21	25	24	11	11	11	24	0	20	20	20	11	8	17	3	12	13	9	consistency
GSE163505	1	50	50	24	20	27	10	26	19	26	23	24	24	7	25	15	20	14	12	12	9	7	8	5	30	28	30	12	13	10	12	12	14	8	8	8	22	0	24	26	21	15	10	22	1	14	6	3	consistency
GSE163505	1	50	50	26	22	29	17	25	25	27	21	27	19	7	25	22	22	26	21	19	23	9	10	12	26	25	26	13	13	12	22	19	21	18	18	18	27	0	27	24	14	13	12	26	3	19	1	3	consistency
GSE163505	1	50	50	16	11	23	13	16	14	19	16	21	15	3	18	27	25	24	22	27	21	13	18	9	18	16	21	14	16	12	23	27	23	21	21	21	11	0	9	8	6	9	2	2	1	1	11	4	consistency
GSE163505	1	50	50	39	38	34	37	37	40	43	29	41	38	4	37	27	23	31	28	26	24	22	21	18	36	37	35	25	30	28	29	26	26	22	22	22	38	0	37	40	36	28	27	32	6	31	4	2	consistency
GSE163505	1	50	50	33	26	36	26	40	34	37	27	38	29	18	30	15	12	13	18	14	17	10	11	10	31	34	32	25	23	25	18	14	17	10	10	10	28	1	31	32	13	27	18	34	1	30	13	12	consistency
GSE163505	1	50	50	15	13	11	10	18	11	19	20	18	18	9	16	11	13	14	13	16	16	12	17	12	19	19	18	7	10	6	13	16	16	10	10	10	14	0	11	17	10	9	17	11	0	8	17	9	consistency
GSE163505	1	50	50	17	12	14	12	17	15	17	14	17	10	7	18	18	18	16	16	16	15	9	8	6	17	17	17	12	7	15	14	16	14	6	6	6	8	0	14	6	9	9	8	12	1	12	6	4	consistency
GSE163505	1	50	50	34	32	34	28	33	37	34	37	32	34	17	37	33	32	33	35	35	35	25	34	25	33	33	34	25	31	23	34	35	35	28	28	28	34	0	34	35	21	33	27	31	1	25	9	11	consistency
GSE163505	1	50	50	33	26	32	27	30	23	35	20	33	33	4	31	18	15	21	20	15	19	12	11	13	26	26	27	32	30	30	21	15	17	22	22	22	31	0	28	29	29	28	14	29	2	27	3	2	consistency
GSE163505	1	50	50	22	17	18	25	32	28	30	23	31	15	11	16	9	2	17	12	2	22	1	0	4	22	22	19	9	8	10	11	2	5	1	1	1	4	0	6	19	10	10	8	15	3	9	7	9	consistency
GSE163505	1	50	50	19	15	27	26	29	19	25	26	28	14	2	18	23	23	23	24	21	27	11	17	13	20	19	21	16	19	17	25	21	22	16	16	16	17	0	15	17	9	21	12	16	4	12	7	0	consistency
GSE163505	1	50	50	13	9	10	14	18	12	15	14	13	15	8	10	17	19	12	21	18	15	8	12	7	14	14	16	3	4	2	21	18	18	13	13	13	10	0	10	13	13	6	7	7	5	3	14	5	consistency
GSE163505	1	50	50	31	25	20	23	31	26	30	20	30	21	9	28	19	20	14	18	19	18	8	13	8	21	21	19	12	17	11	18	19	20	15	15	15	18	0	15	21	17	16	7	13	5	10	10	10	consistency
GSE163505	1	50	50	34	22	33	21	35	30	34	30	33	32	24	32	12	11	10	20	21	19	16	17	14	29	30	30	25	24	24	20	21	20	15	15	15	34	0	28	37	26	25	27	36	10	34	7	10	consistency
GSE163505	1	50	50	40	34	38	31	42	36	43	39	41	38	17	40	17	16	17	16	18	16	12	16	14	40	40	40	34	35	33	15	18	14	11	11	11	36	0	35	36	37	38	21	41	4	32	7	8	consistency
GSE163505	1	50	50	35	29	30	28	32	31	35	26	36	29	7	38	22	26	24	22	26	24	20	20	17	28	30	29	16	18	18	24	26	27	19	19	19	29	0	27	33	19	25	18	29	9	26	5	4	consistency
GSE163505	1	50	50	23	18	16	20	26	25	24	27	26	22	16	24	26	24	24	23	21	22	9	14	7	18	17	17	9	19	7	23	21	21	11	11	11	22	0	19	21	10	9	15	18	3	9	9	11	consistency
GSE163505	1	50	50	25	12	26	12	25	10	25	24	22	27	11	24	26	26	25	28	28	25	22	24	17	26	29	26	21	27	20	29	28	28	22	22	22	26	0	22	23	20	26	12	25	2	11	7	8	consistency
GSE163505	1	50	50	25	21	27	27	25	30	27	21	26	18	9	23	30	28	29	23	26	21	19	21	17	21	22	23	16	17	16	23	26	23	19	19	19	22	0	17	22	20	22	13	22	2	19	11	8	consistency
GSE163505	1	50	50	25	23	32	23	29	27	27	24	25	25	8	28	20	19	18	18	19	18	11	16	11	20	26	21	12	15	9	17	19	17	15	15	15	19	0	14	24	6	12	7	31	6	19	13	6	consistency
GSE163505	1	50	50	29	23	23	17	21	15	25	21	26	21	4	26	21	19	24	19	18	19	12	15	12	26	25	26	16	19	13	20	18	20	14	14	14	22	0	18	23	14	21	2	21	4	12	2	5	consistency
GSE163505	1	50	50	24	16	27	11	17	25	27	28	24	24	3	24	26	26	25	26	29	28	15	20	13	20	22	21	9	15	12	27	29	29	17	17	17	18	0	18	21	21	20	8	18	1	10	6	1	consistency
GSE163505	1	50	50	23	18	21	10	19	24	25	26	25	22	2	22	20	22	20	21	22	24	16	18	10	22	22	23	19	24	18	21	22	23	21	21	21	21	0	16	24	13	15	11	18	0	18	5	3	consistency
GSE163505	1	50	50	14	12	23	14	13	23	17	17	21	16	4	18	22	16	24	15	14	16	9	8	5	24	27	23	8	9	6	14	14	16	9	9	9	13	0	16	14	13	11	5	14	5	8	2	1	consistency
GSE163505	1	50	50	23	18	24	10	18	31	23	17	23	17	10	23	15	16	15	16	18	16	8	13	8	13	16	12	8	11	7	16	18	19	8	8	8	12	0	14	18	5	13	14	10	2	10	3	4	consistency
GSE163505	1	50	50	16	9	20	13	13	16	19	14	18	19	4	18	13	15	12	12	10	9	4	11	7	16	17	19	11	17	5	11	10	11	7	7	7	11	0	13	17	10	12	12	14	2	4	8	5	consistency
GSE163505	1	50	50	21	14	10	9	10	17	21	19	19	17	9	18	12	12	14	13	16	12	9	13	9	11	12	10	6	7	5	12	16	17	8	8	8	7	0	10	13	6	10	9	13	1	7	6	5	consistency
GSE163505	1	50	50	19	18	18	9	24	19	23	26	21	17	1	19	17	19	18	22	18	19	15	11	10	16	13	16	10	14	10	21	18	18	17	17	17	10	1	10	9	18	9	14	11	4	9	24	1	consistency
GSE163505	1	50	50	32	28	28	28	33	31	37	32	33	34	15	33	37	34	33	34	33	32	26	29	19	33	33	33	23	26	21	33	33	34	25	25	25	32	0	34	30	10	26	19	29	1	13	24	10	consistency
GSE163505	1	50	50	27	19	28	22	29	26	27	26	30	22	6	26	26	24	24	26	27	28	26	23	24	34	30	34	23	24	20	27	27	28	25	25	25	26	2	29	27	23	25	14	24	1	20	8	2	consistency
GSE163505	1	50	50	18	16	17	11	20	17	17	12	17	17	11	16	20	15	23	22	16	22	13	11	15	16	20	20	14	14	14	19	16	18	24	24	24	14	1	9	14	13	17	9	14	5	5	11	8	consistency
GSE163505	1	50	50	10	11	12	7	11	17	12	10	11	9	8	11	18	17	17	16	16	18	6	9	4	14	13	13	4	12	7	17	16	15	8	8	8	7	0	8	15	12	5	8	9	5	9	9	5	consistency
GSE163505	1	50	50	14	13	10	6	8	13	14	15	15	15	2	15	25	14	24	20	18	21	16	15	8	20	20	18	10	15	6	19	18	22	22	22	22	18	0	13	14	13	11	4	14	1	9	3	1	consistency
GSE163505	1	50	50	15	14	23	11	17	15	19	21	16	13	17	17	21	19	22	17	17	18	6	13	4	21	22	23	13	19	11	16	17	16	11	11	11	17	1	28	17	15	13	9	17	2	15	16	13	consistency
GSE163505	1	50	50	22	11	27	14	30	27	24	21	29	11	9	16	27	26	25	24	27	24	10	17	8	26	25	24	7	16	7	23	27	25	8	8	8	18	0	16	9	11	10	13	18	3	9	14	9	consistency
GSE163505	1	50	50	13	11	11	11	18	19	14	17	15	13	7	12	11	13	12	15	12	12	12	8	9	13	12	13	12	10	11	15	12	13	15	15	15	11	0	9	10	13	9	8	1	2	0	14	6	consistency
GSE163505	1	50	50	26	17	17	10	18	21	26	28	25	24	7	26	24	21	23	21	27	21	14	18	16	28	27	26	12	19	14	22	27	27	17	17	17	27	1	20	22	19	16	6	21	2	7	8	9	consistency
GSE163505	1	50	50	22	14	17	9	10	13	23	19	22	21	8	24	10	17	10	14	17	12	10	12	7	23	21	22	9	16	11	16	17	18	7	7	7	20	0	12	18	12	7	6	13	1	13	8	3	consistency
GSE163505	1	50	50	34	28	33	31	37	35	41	32	36	27	14	30	14	19	15	16	15	15	17	14	16	33	34	32	30	26	26	16	15	17	14	14	14	26	0	25	26	20	32	16	13	10	35	6	5	consistency
GSE163505	1	50	50	17	9	21	12	17	20	20	23	21	19	13	18	23	15	24	20	19	23	12	16	8	24	25	24	12	17	10	21	19	18	10	10	10	17	0	18	13	15	9	16	13	5	10	2	4	consistency
GSE163505	1	50	50	27	17	21	12	23	23	29	25	24	21	7	27	17	20	13	18	27	18	15	16	16	22	21	22	13	16	14	18	27	23	17	17	17	18	0	14	14	12	19	11	18	1	12	9	5	consistency
GSE163505	1	50	50	18	11	24	13	30	19	17	23	19	15	13	15	17	17	14	18	20	19	9	17	6	19	19	18	5	7	5	19	20	20	17	17	17	22	0	19	11	21	15	15	16	4	14	14	11	consistency
GSE163505	1	50	50	28	24	25	14	23	25	28	23	27	24	4	26	25	17	23	27	19	30	14	15	11	30	28	30	19	22	13	25	19	23	19	19	19	28	0	30	22	16	21	12	22	0	16	5	1	consistency
GSE163505	1	50	50	46	39	43	35	34	34	45	40	44	41	21	45	28	27	29	28	29	29	26	26	27	42	41	43	37	35	36	27	29	31	23	23	23	40	0	39	43	28	45	27	40	6	38	13	11	consistency
GSE163505	1	50	50	26	24	25	25	19	28	30	23	29	28	8	29	14	12	21	13	15	16	10	4	11	16	18	21	14	14	14	14	15	15	7	7	7	17	0	12	27	4	18	11	29	4	25	12	8	consistency
GSE163505	1	50	50	27	21	28	20	26	30	31	29	29	24	12	27	22	23	22	25	28	21	22	21	19	28	27	28	20	28	23	25	28	26	18	18	18	28	0	19	25	29	26	15	22	2	23	6	3	consistency
GSE163505	1	50	50	16	13	26	12	21	15	14	9	17	13	1	12	25	25	27	28	25	25	19	17	14	33	32	33	17	25	19	26	25	29	23	23	23	18	0	14	15	32	10	1	8	6	1	16	5	consistency
GSE163505	1	50	50	28	23	31	22	26	20	30	24	31	20	11	25	18	15	19	19	14	20	20	16	19	29	28	28	18	22	19	19	14	16	18	18	18	25	0	19	25	27	31	12	29	8	23	3	3	consistency
GSE163505	1	50	50	18	15	19	6	22	24	19	10	25	23	6	25	19	7	22	20	9	22	13	6	9	13	15	14	7	10	7	21	9	14	10	10	10	17	0	14	21	0	20	16	19	2	10	6	2	consistency
GSE163505	1	50	50	31	29	35	28	39	31	35	31	36	27	9	31	27	29	27	27	27	27	22	22	22	33	34	33	24	23	22	27	27	31	25	25	25	28	1	29	28	28	32	19	25	2	15	8	4	consistency
GSE163505	1	50	50	34	36	30	30	26	27	34	34	32	33	14	35	23	15	26	20	17	18	12	15	11	22	20	21	14	11	11	19	17	19	13	13	13	14	1	9	29	10	11	19	29	6	26	18	8	consistency
GSE163505	1	50	50	24	22	22	17	24	20	29	22	29	24	9	21	21	24	23	19	21	20	15	18	13	21	21	21	16	16	14	20	21	21	9	9	9	15	1	16	20	11	23	14	21	3	9	11	6	consistency
GSE163505	1	50	50	31	25	25	18	27	24	33	29	30	32	7	35	30	41	30	35	39	36	19	23	14	25	25	24	19	18	16	34	39	37	32	32	32	30	1	23	31	9	20	15	22	2	13	9	5	consistency
GSE163505	1	50	50	14	8	25	5	25	16	11	15	15	8	24	8	24	25	24	20	26	18	17	20	17	28	29	28	11	13	7	21	26	26	20	20	20	17	0	15	16	10	18	21	15	6	8	6	15	consistency
GSE163505	1	50	50	26	13	26	14	27	20	27	23	27	17	7	22	8	14	8	10	17	11	4	10	3	27	28	25	14	9	10	12	17	10	2	2	2	16	0	18	21	9	21	7	21	3	20	11	3	consistency
GSE163505	1	50	50	18	14	23	17	26	26	22	24	23	18	3	19	20	17	19	15	15	15	5	11	5	23	22	21	8	18	5	16	15	14	14	14	14	14	0	15	23	6	7	11	16	1	14	7	1	consistency
GSE163505	1	50	50	25	17	24	16	31	24	26	22	28	17	2	29	23	20	27	24	21	24	14	15	15	22	21	22	8	11	8	26	21	24	21	21	21	19	0	21	21	16	16	8	17	4	14	15	2	consistency
GSE163505	1	50	50	14	13	18	8	12	14	18	13	18	16	1	13	13	14	15	12	10	12	5	7	6	14	15	16	4	6	3	15	10	12	11	11	11	12	1	10	16	8	10	5	9	0	11	13	2	consistency
GSE163505	1	50	50	18	13	24	10	18	16	23	13	19	23	2	24	25	25	23	25	19	22	18	15	17	28	28	29	14	16	9	26	19	25	23	23	23	22	0	17	19	13	14	5	14	1	10	7	0	consistency
GSE163505	1	50	50	27	22	33	16	37	31	23	38	25	23	27	25	23	29	20	27	29	27	17	18	17	34	31	31	14	16	11	29	29	29	27	27	27	22	0	24	24	2	25	19	18	1	15	18	16	consistency
GSE163505	1	50	50	29	22	36	25	39	32	26	25	33	15	13	18	31	32	27	29	34	28	21	27	17	36	36	35	12	13	12	30	34	32	23	23	23	35	0	31	8	9	14	10	20	0	19	4	12	consistency
GSE163505	1	50	50	16	15	17	17	20	23	23	29	23	25	17	22	17	19	10	22	20	10	16	9	7	13	13	14	6	9	11	22	20	20	18	18	18	17	0	16	17	4	9	11	26	0	17	3	7	consistency
GSE163505	1	50	50	29	19	19	16	30	31	30	23	31	23	11	27	7	13	6	9	12	9	4	9	4	23	23	22	14	16	14	9	12	7	4	4	4	17	0	17	23	4	9	18	22	1	15	12	6	consistency
GSE163505	1	50	50	33	34	26	34	36	34	33	27	32	31	21	34	28	27	32	30	28	27	19	21	18	30	28	29	19	24	11	32	28	32	25	25	25	32	0	33	30	19	22	23	26	13	15	4	14	consistency
GSE163505	1	50	50	26	18	31	17	25	27	25	23	26	20	6	25	34	25	35	33	25	31	17	17	17	31	31	31	17	26	17	33	25	31	25	25	25	24	1	21	22	17	20	2	21	4	14	10	7	consistency
GSE163505	1	50	50	28	21	29	19	31	29	30	18	30	17	4	26	11	11	12	13	12	10	11	10	11	19	22	20	4	7	8	12	12	14	9	9	9	15	0	17	24	15	14	6	25	3	13	7	3	consistency
GSE163505	1	50	50	23	19	26	18	22	23	25	24	26	25	7	24	30	29	29	35	32	35	24	25	23	33	32	33	26	26	23	35	32	33	20	20	20	29	0	26	21	14	19	14	24	1	14	2	3	consistency
GSE163505	1	50	50	25	23	22	21	30	26	32	23	30	24	6	26	24	21	21	26	20	23	13	12	12	27	26	26	17	15	13	25	20	25	22	22	22	25	1	21	21	20	17	13	25	2	15	5	2	consistency
GSE163505	1	50	50	33	29	32	29	33	30	35	29	37	26	13	33	19	17	21	18	14	18	12	7	13	20	24	20	16	14	16	18	14	16	11	11	11	20	0	20	31	15	28	13	23	0	16	10	9	consistency
GSE163505	1	50	50	26	27	30	18	22	34	29	29	29	24	7	28	25	27	27	27	25	28	20	16	21	29	27	28	16	14	12	26	25	24	20	20	20	30	1	19	29	13	19	13	28	0	16	6	1	consistency
GSE163505	1	50	50	38	35	34	30	35	28	39	38	39	37	20	37	31	26	30	27	30	30	29	28	31	36	36	36	35	36	36	28	30	28	22	22	22	34	0	31	34	30	32	23	31	13	27	9	15	consistency
GSE163505	1	50	50	16	14	24	12	23	12	23	16	23	11	4	14	24	23	27	22	18	26	8	13	8	22	24	23	10	12	7	21	18	21	20	20	20	18	0	18	17	10	10	8	16	0	16	8	5	consistency
GSE163505	1	50	50	14	11	18	14	18	23	15	17	14	16	7	11	20	18	15	18	17	16	9	6	9	22	20	17	5	11	8	19	17	19	9	9	9	16	0	10	13	10	6	11	12	5	5	8	4	consistency
GSE163505	1	50	50	22	16	19	13	17	26	24	23	23	20	9	26	19	24	19	9	10	8	9	8	7	18	18	19	17	11	13	9	10	8	9	9	9	23	0	18	17	14	21	10	20	2	12	10	5	consistency
GSE163505	1	50	50	25	16	26	15	28	24	27	25	23	23	13	21	25	28	27	28	32	23	20	21	17	26	24	26	16	19	18	30	32	29	23	23	23	20	0	21	22	14	14	15	17	11	8	7	11	consistency
GSE163505	1	50	50	37	30	36	32	40	40	36	36	37	34	16	36	30	27	31	27	31	30	15	20	17	32	32	30	23	24	18	29	31	30	22	22	22	36	0	34	31	19	27	23	33	0	21	8	9	consistency
GSE163505	1	50	50	25	14	20	16	24	19	25	16	26	18	9	24	20	16	22	19	16	20	14	14	14	18	15	16	14	15	16	19	16	20	16	16	16	26	0	20	28	9	14	8	26	0	16	6	5	consistency
GSE163505	1	50	50	33	29	25	25	29	32	32	28	29	28	15	30	9	14	8	10	14	9	2	7	3	27	23	25	11	16	10	10	14	12	4	4	4	16	0	12	27	17	13	12	20	7	12	21	6	consistency
GSE163505	1	50	50	27	24	23	22	26	31	32	27	35	24	12	31	20	10	19	18	9	19	10	5	11	22	25	24	12	11	7	19	9	18	16	16	16	27	0	28	25	11	16	14	28	2	18	8	5	consistency
GSE163505	1	50	50	19	12	24	14	13	18	20	10	18	19	8	17	7	7	7	5	6	5	4	4	4	19	20	21	7	10	6	5	6	6	6	6	6	8	0	15	14	8	7	10	16	1	7	5	6	consistency
GSE163505	1	50	50	14	10	19	10	17	10	13	17	16	8	5	14	22	14	24	19	19	22	8	6	7	21	19	20	7	11	8	20	19	19	12	12	12	16	0	14	15	20	13	4	19	3	20	6	3	consistency
GSE163505	1	50	50	20	15	26	14	26	28	21	23	21	19	10	19	11	14	8	12	16	11	5	5	3	26	27	28	11	14	8	12	16	14	6	6	6	21	0	15	14	10	4	14	21	3	9	17	9	consistency
GSE163505	1	50	50	26	19	25	18	24	25	27	24	27	22	11	24	28	24	28	29	29	28	25	22	25	29	29	28	24	23	23	29	29	30	25	25	25	28	0	20	22	21	21	12	25	0	13	11	6	consistency
GSE163505	1	50	50	31	31	34	22	31	31	31	29	35	22	12	31	14	14	13	13	14	13	7	6	6	27	25	26	21	19	22	13	14	13	14	14	14	20	0	18	23	19	23	15	25	0	19	8	3	consistency
GSE163505	1	50	50	24	22	28	20	22	21	29	22	30	20	1	24	20	17	24	25	18	27	7	12	12	25	25	25	17	20	17	24	18	20	12	12	12	27	0	29	21	11	19	11	20	0	15	2	0	consistency
GSE163505	1	50	50	14	8	13	10	13	19	8	14	12	14	6	14	16	17	20	17	14	16	5	11	5	21	22	21	5	11	9	17	14	17	4	4	4	15	0	10	13	13	9	9	15	2	8	3	4	consistency
GSE163505	1	50	50	23	16	20	17	21	18	24	22	27	15	6	22	19	18	19	23	20	19	11	11	11	22	22	22	7	15	10	21	20	22	18	18	18	17	0	16	15	15	8	5	23	1	10	3	6	consistency
GSE163505	1	50	50	27	21	34	19	31	22	27	21	28	19	7	25	30	22	30	29	26	29	22	18	21	28	29	30	19	19	19	29	26	27	26	26	26	30	0	28	26	27	25	16	31	4	25	8	9	consistency
GSE163505	1	50	50	16	11	18	12	12	15	18	18	13	15	4	17	25	18	23	24	20	20	11	10	9	16	14	15	8	10	7	23	20	23	16	16	16	18	0	15	7	8	10	11	14	2	13	0	3	consistency
GSE163505	1	50	50	37	35	28	33	29	37	39	30	39	31	16	35	14	13	13	23	22	20	18	15	17	26	25	26	21	20	22	22	22	20	11	11	11	20	0	15	27	22	24	11	19	7	30	2	3	consistency
GSE163505	1	50	50	23	17	18	11	22	19	25	22	29	18	8	23	16	18	19	18	18	18	5	8	5	21	22	21	7	11	8	18	18	18	12	12	12	10	0	14	19	8	13	8	19	2	13	9	7	consistency
GSE163505	1	50	50	28	28	36	25	25	31	32	24	30	30	14	28	12	13	7	7	13	6	9	11	10	32	30	33	15	19	18	6	13	10	8	8	8	23	0	25	25	18	24	16	19	7	20	15	11	consistency
GSE163505	1	50	50	21	14	22	14	17	26	19	22	18	16	12	19	22	22	20	21	24	16	10	15	9	20	19	22	9	12	10	21	24	24	19	19	19	18	1	10	17	21	9	13	21	6	5	22	10	consistency
GSE163505	1	50	50	24	22	22	21	35	26	29	31	28	18	12	24	21	22	18	18	20	18	14	12	9	27	28	26	16	20	12	19	20	21	8	8	8	23	0	22	23	15	16	9	13	6	13	7	9	consistency
GSE163505	1	50	50	30	25	38	25	37	34	37	32	38	24	14	30	25	22	24	25	24	23	21	20	23	32	32	31	21	25	20	24	24	23	19	19	19	33	0	29	22	18	29	7	22	1	21	14	10	consistency
GSE163505	1	50	50	20	8	19	6	27	18	22	19	21	21	10	20	19	14	20	21	14	21	11	10	10	18	18	17	2	8	4	22	14	19	20	20	20	15	0	18	17	11	16	12	17	1	14	7	7	consistency
GSE163505	1	50	50	23	16	6	18	15	18	19	12	21	17	0	16	0	0	0	12	10	14	5	3	1	8	6	7	1	0	0	11	10	11	15	15	15	12	0	8	10	13	11	8	0	1	3	7	0	consistency
GSE163505	1	50	50	30	30	23	27	23	21	33	32	35	32	15	32	23	25	24	22	24	21	12	19	10	17	25	19	8	16	9	21	24	24	23	23	23	14	0	11	18	5	14	6	7	3	0	21	6	consistency
GSE163505	1	50	50	26	19	24	20	22	31	26	20	28	21	4	26	0	0	1	0	0	0	0	0	0	24	29	32	8	10	5	0	0	0	0	0	0	20	0	20	21	14	8	17	13	0	7	7	1	consistency
GSE163505	1	50	50	26	20	33	17	27	21	29	32	29	29	15	27	22	29	21	25	30	25	12	21	6	35	34	35	16	18	10	26	30	27	23	23	23	30	0	28	22	13	15	22	18	1	18	18	8	consistency
GSE163505	1	50	50	20	16	20	13	18	7	21	19	18	17	5	19	14	17	21	19	18	21	9	9	10	21	19	21	12	12	10	19	18	18	11	11	11	15	0	18	15	8	22	8	22	4	13	3	4	consistency
GSE163505	1	50	50	34	30	33	25	35	34	38	36	37	34	28	35	32	28	31	33	30	34	25	24	22	34	34	35	25	27	26	35	30	32	24	24	24	40	0	40	37	34	34	19	33	12	31	15	19	consistency
GSE163505	1	50	50	37	31	38	29	35	36	35	31	38	38	12	36	27	25	28	24	22	27	20	17	20	35	34	36	34	34	33	25	22	22	19	19	19	35	0	34	35	26	32	17	28	6	36	17	7	consistency
GSE163505	1	50	50	12	14	14	10	21	16	17	19	16	19	11	17	19	15	16	21	15	17	11	8	5	19	18	18	13	16	8	21	15	18	16	16	16	19	0	15	19	12	13	8	19	1	14	5	4	consistency
GSE163505	1	50	50	23	16	29	14	25	17	27	20	28	19	6	23	22	15	22	23	17	23	14	15	12	22	19	25	7	8	5	25	17	24	14	14	14	24	0	21	23	16	24	8	23	4	19	8	4	consistency
GSE163505	1	50	50	27	18	29	18	24	20	29	24	27	17	15	26	24	18	25	22	23	22	15	17	16	28	28	27	21	20	16	22	23	23	13	13	13	24	0	14	24	22	21	13	22	7	16	3	8	consistency
GSE163505	1	50	50	21	21	25	20	14	23	23	23	25	19	2	21	18	22	19	18	17	18	11	11	9	27	26	27	14	14	9	17	17	19	11	11	11	17	0	16	18	18	10	5	24	5	7	5	2	consistency
GSE163505	1	50	50	25	24	19	19	20	26	32	28	25	22	16	30	22	19	24	21	17	21	15	12	21	19	17	18	15	14	9	23	17	20	19	19	19	22	0	17	27	15	16	17	14	10	4	13	11	consistency
GSE163505	1	50	50	18	9	14	11	11	12	20	19	23	17	9	19	22	24	18	21	22	22	11	17	10	21	20	19	8	12	4	21	22	22	17	17	17	19	0	11	13	8	12	5	9	2	10	12	6	consistency
GSE163505	1	50	50	37	32	35	25	42	37	38	35	37	37	22	33	32	28	33	32	29	34	27	28	26	36	35	36	30	32	29	32	29	31	25	25	25	38	0	41	33	34	40	29	37	17	27	22	17	consistency
GSE163505	1	50	50	31	26	22	26	29	32	36	30	35	24	13	27	11	12	7	8	12	7	8	6	7	10	13	12	6	8	5	11	12	11	6	6	6	12	0	7	16	9	4	7	22	0	15	15	8	consistency
GSE163505	1	50	50	18	13	15	11	21	19	20	17	17	14	7	21	18	18	19	16	17	14	8	15	12	19	20	19	6	7	8	16	17	16	9	9	9	20	1	14	18	19	8	10	15	1	10	6	5	consistency
GSE163505	1	50	50	14	12	13	6	12	13	13	14	12	18	7	11	12	18	12	12	14	13	11	15	13	15	14	14	6	11	10	11	14	13	13	13	13	11	1	9	16	7	13	3	14	2	4	8	7	consistency
GSE163505	1	50	50	19	15	12	20	30	31	27	22	32	19	2	21	6	4	5	6	5	7	5	5	6	12	13	12	7	9	9	6	5	5	3	3	3	8	0	13	18	10	17	8	24	3	21	12	0	consistency
GSE163505	1	50	50	23	17	19	16	21	19	23	24	24	20	4	21	29	25	25	24	23	26	8	10	2	24	24	24	10	12	2	24	23	23	18	18	18	18	0	13	17	13	2	2	21	1	8	6	1	consistency
GSE163505	1	50	50	21	14	23	17	16	17	20	20	22	20	16	19	14	15	14	17	19	18	12	14	14	21	24	24	13	12	17	19	19	19	12	12	12	20	0	16	21	18	14	8	16	2	12	5	9	consistency
GSE163505	1	50	50	23	20	20	20	23	17	22	17	22	21	4	21	24	29	25	31	27	29	8	14	6	28	26	28	10	18	9	31	27	27	21	21	21	21	0	21	23	9	11	6	20	4	10	4	2	consistency
GSE163505	1	50	50	26	21	25	24	24	26	31	25	31	23	9	25	24	21	25	26	22	23	19	16	17	30	31	28	19	26	18	24	22	22	15	15	15	25	0	27	26	19	22	9	21	1	11	4	3	consistency
GSE163505	1	50	50	19	18	17	16	15	18	24	24	19	20	6	20	11	16	12	19	19	23	10	10	10	15	15	16	12	11	10	19	19	17	11	11	11	18	0	17	14	14	13	9	15	0	9	7	1	consistency
GSE163505	1	50	50	20	18	13	11	21	16	22	21	21	12	6	19	1	4	1	5	5	4	4	5	5	15	15	16	6	10	5	4	5	5	5	5	5	18	0	10	16	11	13	11	13	7	17	15	5	consistency
GSE163505	1	50	50	18	19	19	11	8	19	20	21	20	22	16	17	9	16	8	18	19	16	6	12	3	23	26	23	8	17	9	17	19	18	9	9	9	19	0	14	16	14	8	14	16	2	9	10	14	consistency
GSE163505	1	50	50	22	16	16	14	25	14	21	22	23	17	7	18	16	15	14	15	16	15	8	8	6	28	26	28	11	14	13	14	16	15	10	10	10	15	1	11	12	11	6	12	21	5	7	6	5	consistency
GSE163505	1	50	50	23	22	23	18	17	29	28	25	22	28	9	26	29	26	26	31	22	29	19	20	17	22	22	19	15	24	12	32	22	31	20	20	20	25	0	22	20	21	17	16	11	8	22	10	8	consistency
GSE163505	1	50	50	29	25	28	15	21	23	25	20	28	17	1	24	24	21	26	25	21	26	8	5	9	31	30	30	13	17	9	25	21	23	19	19	19	24	0	22	19	21	11	7	21	1	18	8	1	consistency
GSE163505	1	50	50	24	19	29	24	28	27	26	23	29	15	4	25	5	3	5	2	3	3	1	2	1	11	15	9	2	15	4	2	3	2	2	2	2	7	0	7	20	6	3	5	15	4	13	11	4	consistency
GSE163505	1	50	50	31	26	34	28	37	36	35	29	37	28	11	31	29	23	27	29	22	23	14	15	8	29	31	27	12	19	11	26	22	24	18	18	18	29	0	19	27	2	14	6	16	4	26	19	10	consistency
GSE163505	1	50	50	21	15	24	17	22	21	21	21	20	18	15	22	22	21	22	20	22	20	11	9	11	22	23	20	10	13	7	23	22	25	14	14	14	18	1	26	21	18	18	12	21	0	12	5	7	consistency
GSE163505	1	50	50	22	18	25	11	21	19	23	19	23	20	2	20	23	26	21	23	27	25	9	17	8	26	24	25	10	12	7	22	27	27	17	17	17	18	1	15	20	23	18	10	18	2	15	6	2	consistency
GSE163505	1	50	50	26	17	21	14	16	21	25	28	24	20	13	20	18	22	17	16	23	14	3	13	4	22	21	20	7	7	5	17	23	21	19	19	19	20	0	16	18	6	9	16	21	5	7	11	9	consistency
GSE163505	1	50	50	38	31	42	29	39	28	41	36	41	29	19	36	26	28	28	28	26	31	25	24	23	39	38	36	33	35	31	29	26	26	25	25	25	39	1	36	36	20	35	21	37	3	29	7	8	consistency
GSE163505	1	50	50	26	19	27	22	22	13	23	21	24	21	10	25	17	17	18	18	14	18	12	11	11	22	22	22	18	17	13	19	14	16	8	8	8	21	0	18	23	9	16	7	16	0	18	9	7	consistency
GSE163505	1	50	50	16	15	23	12	22	10	14	6	14	5	6	11	12	1	16	10	1	10	4	1	6	15	13	16	11	13	8	10	1	4	15	15	15	8	0	7	10	0	9	5	3	6	1	4	0	consistency
GSE163505	1	50	50	19	16	21	18	26	18	24	18	22	16	3	22	10	9	13	13	14	14	11	8	9	23	23	23	16	12	15	13	14	12	10	10	10	17	0	13	14	20	11	9	17	3	8	9	2	consistency
GSE163505	1	50	50	12	13	17	11	24	25	13	18	14	15	4	16	12	16	13	11	15	12	16	11	9	18	18	21	8	13	7	11	15	13	12	12	12	11	0	7	5	15	7	7	3	1	2	15	6	consistency
GSE163505	1	50	50	20	16	21	14	23	28	23	24	22	22	14	20	24	23	24	22	28	21	13	19	8	21	24	21	13	19	8	22	28	26	22	22	22	18	0	17	21	9	12	10	21	2	7	16	9	consistency
GSE163505	1	50	50	35	34	38	33	37	35	39	40	38	38	18	38	38	36	38	38	36	39	36	33	34	37	38	39	37	38	36	38	36	38	35	35	35	36	0	40	37	23	32	30	30	8	25	16	11	consistency
GSE163505	1	50	50	19	22	18	19	25	19	28	22	28	22	6	17	8	12	8	9	11	12	3	2	3	16	18	15	7	12	7	9	11	13	6	6	6	15	0	15	18	25	9	12	13	3	8	11	4	consistency
GSE163505	1	50	50	19	15	13	13	14	24	25	18	19	25	8	23	17	9	15	12	15	14	2	8	3	28	27	25	3	11	2	9	15	13	4	4	4	20	0	19	18	6	7	14	17	0	12	8	4	consistency
GSE163505	1	50	50	33	24	29	24	30	33	35	34	36	28	8	29	27	24	27	27	26	29	16	20	15	30	30	31	20	24	21	29	26	26	20	20	20	29	0	31	26	17	25	13	30	1	26	6	4	consistency
GSE163505	1	50	50	34	35	31	31	34	33	37	27	38	33	11	33	21	22	21	20	15	17	10	19	11	14	14	17	9	7	10	19	15	20	20	20	20	12	0	11	30	10	20	24	29	7	25	13	11	consistency
GSE163505	1	50	50	17	16	20	10	23	22	20	17	20	21	7	20	12	17	14	22	16	19	6	7	7	10	10	12	10	15	6	22	16	21	7	7	7	16	0	20	17	9	12	5	15	4	16	7	4	consistency
GSE163505	1	50	50	18	7	18	6	11	15	20	18	18	18	7	18	26	28	20	20	29	15	15	19	7	17	16	16	11	11	7	19	29	26	16	16	16	29	0	13	14	7	9	12	13	3	4	11	9	consistency
GSE163505	1	50	50	27	25	18	25	26	22	31	30	28	29	19	30	16	9	11	14	11	12	15	7	10	11	17	13	9	10	5	15	11	17	13	13	13	13	0	7	22	1	7	22	3	3	5	9	10	consistency
GSE163505	1	50	50	21	19	26	21	26	21	27	19	25	19	8	20	13	13	14	17	13	18	5	9	4	26	28	27	6	16	3	17	13	16	12	12	12	30	0	20	17	14	13	9	28	0	19	3	5	consistency
GSE163505	1	50	50	34	26	30	22	25	31	33	34	33	29	14	33	20	23	20	22	22	19	15	17	14	26	27	22	18	18	13	22	22	23	19	19	19	23	0	25	29	20	24	25	26	0	23	3	8	consistency
GSE163505	1	50	50	32	27	29	24	32	35	33	23	34	33	12	32	27	14	23	24	14	23	18	15	19	23	23	21	16	12	14	24	14	17	13	13	13	25	0	20	22	6	12	15	22	11	4	5	8	consistency
GSE163505	1	50	50	19	14	18	8	17	23	21	21	19	18	10	20	25	20	27	24	22	24	11	14	7	24	23	23	11	14	7	23	22	22	17	17	17	20	0	17	19	14	13	12	17	1	8	10	2	consistency
GSE163505	1	50	50	25	18	23	19	23	22	27	30	26	25	11	22	24	27	27	23	27	22	19	25	17	26	29	25	14	16	10	26	27	25	19	19	19	21	0	22	20	12	14	19	22	3	18	11	9	consistency
GSE163505	1	50	50	30	28	31	25	25	28	31	30	29	26	6	29	20	20	20	20	16	17	17	11	16	25	21	26	16	20	19	23	16	21	17	17	17	16	0	26	21	23	27	7	28	0	14	7	4	consistency
GSE163505	1	50	50	42	30	42	26	36	29	40	28	41	24	1	40	16	15	17	19	17	21	13	10	12	35	34	35	28	26	25	20	17	20	11	11	11	18	0	24	38	31	39	14	37	9	33	2	2	consistency
GSE163505	1	50	50	28	20	22	16	17	21	26	19	25	23	8	23	14	15	14	12	16	15	2	11	2	23	24	23	9	13	9	12	16	17	12	12	12	16	0	14	20	12	6	18	20	2	21	14	4	consistency
GSE163505	1	50	50	21	13	21	9	18	16	18	10	20	12	7	18	18	15	18	19	15	19	9	12	10	21	20	20	12	17	6	19	15	18	15	15	15	16	1	17	21	10	10	14	15	3	8	5	5	consistency
GSE163505	1	50	50	20	18	22	17	26	26	24	18	22	14	5	21	29	26	26	25	25	25	11	13	7	20	19	19	14	16	10	26	25	26	21	21	21	23	1	20	21	12	12	6	21	0	17	5	2	consistency
[truncated: 18,709 more rows]
[truncated: 17 more columns]
